# Supplementary material for: Three‐dimensional modelling identifies novel genetic dependencies associated with breast cancer progression in the isogenic MCF10 model
Source: J Pathol. 2016 Oct 19;240(3):315–28. doi: 10.1002/path.4778 (PMC5082563; doi:10.1002/path.4778)
Supplement: Supplementary file 9 — Table S1 Details of primer sequences, siRNA sequences and RT‐qPCR assays. [file PATH-240-315-s001.xlsx]

## Sheet: Sheet1
Supplementary Table S1: Details of primer sequences, siRNA sequences and qPCR assays
Primer sequences 5'-3'
Name	primer.sequence_F	primer.sequence.R
RAB3GAP1-HRAS	ACTGGAAACTGATTGGAAACTCT	ACGTCTCCCCATCAATGACC
UBA2_PDCDL2	AGAGCATCGAGACTTTGAGAG	CTGATGTAGGGCAGGTCAAA
B-ACTIN	CTCTTCCAGCCTTCCTTCCT	AGCACTGTGTTGGCGTACAG
EPHA7	TTCATAAAATTATATTGGTAGCAAGC	CCAGCTCAGGTTACGACTCC
MAP3K12	GCTCCCCCAGGTGAATCT	GCTCCGCAAAATGTCTTCAT
PCSK5	TGAAGCTGACCAGTCTCTCG	ACTTGATTTGTCGGTCTGTGC
PTPRD	GGCACTTCGGTATTTCCACA	GACTGGTTGCTTCATCGTCA
TP53	CCAGTGTGATGATGGTGAGG	CTGCTTGCCACAGGTCTCC
VPS13A	TTGATGTTTTGGGAAATCCA	TCTGTTTGCACTTATTAACTCAACTT
siRNA pools
Gene	Pool Catalog Number	Duplex Catalog Number	Gene Symbol	GENE ID	Gene Accession	GI Number	Sequence
HRAS	M-004142-00	D-004142-01	HRAS	3265	NM_005343	4885424	CCAUCCAGCUGAUCCAGAA
HRAS	M-004142-00	D-004142-02	HRAS	3265	NM_005343	4885424	GAACCCUCCUGAUGAGAGU
HRAS	M-004142-00	D-004142-03	HRAS	3265	NM_005343	4885424	GGAAGCAGGUGGUCAUUGA
HRAS	M-004142-00	D-004142-04	HRAS	3265	NM_005343	4885424	GAGUGGAGGAUGCCUUCUA
PIK3CA	M-003018-03	D-003018-07	PIK3CA	5290	NM_006218	54792081	GGACAACUGUUUCAUAUAG
PIK3CA	M-003018-03	D-003018-08	PIK3CA	5290	NM_006218	54792081	GCCAGUACCUCAUGGAUUA
PIK3CA	M-003018-03	D-003018-24	PIK3CA	5290	NM_006218	54792081	CUUGAAGAGUGUCGAAUUA
PIK3CA	M-003018-03	D-003018-25	PIK3CA	5290	NM_006218	54792081	GCUUGAAGAGUGUCGAAUU
MYC	M-003282-07	D-003282-14	MYC	4609	NM_002467	71774082	AACGUUAGCUUCACCAACA
MYC	M-003282-07	D-003282-15	MYC	4609	NM_002467	71774082	GGAACUAUGACCUCGACUA
MYC	M-003282-07	D-003282-16	MYC	4609	NM_002467	71774082	GAACACACAACGUCUUGGA
MYC	M-003282-07	D-003282-35	MYC	4609	NM_002467	71774082	CUACCAGGCUGCGCGCAAA
CDKN2A	M-011007-03	D-011007-24	CDKN2A	1029	NM_058195	47132605	AAACUUAGAUCAUCAGUCA
CDKN2A	M-011007-03	D-011007-25	CDKN2A	1029	NM_058195	47132605	GGGCAUUUCUUGCGAGCCU
CDKN2A	M-011007-03	D-011007-26	CDKN2A	1029	NM_058195	47132605	CAGAACCAAAGCUCAAAUA
CDKN2A	M-011007-03	D-011007-27	CDKN2A	1029	NM_058195	47132605	GCCUUUUAACGUAGAUAUA
CDH13	M-003878-01	D-003878-01	CDH13	1012	NM_001257	61676095	GAACAGCGAUGGCGGCUUA
CDH13	M-003878-01	D-003878-02	CDH13	1012	NM_001257	61676095	GCAGGUUGGCUGAAUAUUA
CDH13	M-003878-01	D-003878-03	CDH13	1012	NM_001257	61676095	GCAAGGUAGUCGAUAGUGA
CDH13	M-003878-01	D-003878-04	CDH13	1012	NM_001257	61676095	CAUCGAGGCUCAAGAUAUG
CNTN6	M-012529-01	D-012529-02	CNTN6	27255	NM_014461	28373130	GCUGACAAACUCUAAAUUA
CNTN6	M-012529-01	D-012529-04	CNTN6	27255	NM_014461	28373130	UAACGAUGCUGAAUGUGUC
CNTN6	M-012529-01	D-012529-17	CNTN6	27255	NM_014461	28373130	ACGGAGACCCUUAGACAAA
CNTN6	M-012529-01	D-012529-18	CNTN6	27255	NM_014461	28373130	CAAAGAUUGAAGUGCGUUU
EPHA7	M-003119-02	D-003119-06	EPHA7	2045	NM_004440	32967320	CUAGAUGCCUCCUGUAUUA
EPHA7	M-003119-02	D-003119-07	EPHA7	2045	NM_004440	32967320	AGAAGAAGGUUAUCGUUUA
EPHA7	M-003119-02	D-003119-08	EPHA7	2045	NM_004440	32967320	UAGCAAAGCUGACCAAGAA
EPHA7	M-003119-02	D-003119-21	EPHA7	2045	NM_004440	32967320	AGACUGGAUUAGAGGAUAA
HLA-DQB1	M-011687-02	D-011687-21	HLA-DQB1	3119	NM_002123	150418001	GGAAGAAGGCUUUGCGGAU
HLA-DQB1	M-011687-02	D-011687-22	HLA-DQB1	3119	NM_002123	150418001	AGUUUAAGGGCAUGUGCUA
HLA-DQB1	M-011687-02	D-011687-23	HLA-DQB1	3119	NM_002123	150418001	CGUCUUGUGACCAGAUACA
HLA-DQB1	M-011687-02	D-011687-24	HLA-DQB1	3119	NM_002123	150418001	CCUUGAUGCUGGCGAUGCU
LGALS9C	M-180347-00	D-180347-09	LGALS9C	654346	NM_001040078	111494238	GGACAGAUGUUCUCUCAGA
LGALS9C	M-180347-00	D-180347-10	LGALS9C	654346	NM_001040078	111494238	CGGUGUGGAUCUUGUGUGA
LGALS9C	M-180347-00	D-180347-11	LGALS9C	654346	NM_001040078	111494238	GAAUCGAGAAGGCAGCUGA
LGALS9C	M-180347-00	D-180347-12	LGALS9C	654346	NM_001040078	111494238	GUAACACCCAGAUCAACAA
LRP1B	M-010665-01	D-010665-01	LRP1B	53353	NM_018557	93102378	GAGAGAAACUGCCAUAUAA
LRP1B	M-010665-01	D-010665-02	LRP1B	53353	NM_018557	93102378	GAAUAUACCUGUGAAGAUA
LRP1B	M-010665-01	D-010665-03	LRP1B	53353	NM_018557	93102378	AGACAACUCUGAUGAAUUA
LRP1B	M-010665-01	D-010665-04	LRP1B	53353	NM_018557	93102378	GGACUGAUAUUCACUCAUU
MAP3K12	M-003312-02	D-003312-05	MAP3K12	7786	NM_006301	21735551	GCAAUGAACCUGUGUCUGA
MAP3K12	M-003312-02	D-003312-08	MAP3K12	7786	NM_006301	21735551	CCAACAACCUGUAUAUGGA
MAP3K12	M-003312-02	D-003312-09	MAP3K12	7786	NM_006301	21735551	GAACUUAAUGCCCUCAUGU
MAP3K12	M-003312-02	D-003312-10	MAP3K12	7786	NM_006301	21735551	CCAACAUGCUAAUCACCUA
MTAP	M-005987-00	D-005987-01	PCSK5	5125	NM_006200	20336245	GGACAAAGAGGGAUUAUGA
MTAP	M-005987-00	D-005987-02	PCSK5	5125	NM_006200	20336245	GGAACUAGGUCUCAGCUUU
MTAP	M-005987-00	D-005987-03	PCSK5	5125	NM_006200	20336245	GUGCAGAGCUGUAGUAUCA
MTAP	M-005987-00	D-005987-04	PCSK5	5125	NM_006200	20336245	GAGGAGACCUGGCCAUCUA
PCSK5	M-005987-00	D-005987-01	PCSK5	5125	NM_006200	20336245	GGACAAAGAGGGAUUAUGA
PCSK5	M-005987-00	D-005987-02	PCSK5	5125	NM_006200	20336245	GGAACUAGGUCUCAGCUUU
PCSK5	M-005987-00	D-005987-03	PCSK5	5125	NM_006200	20336245	GUGCAGAGCUGUAGUAUCA
PCSK5	M-005987-00	D-005987-04	PCSK5	5125	NM_006200	20336245	GAGGAGACCUGGCCAUCUA
PDE4D	M-004757-04	D-004757-01	PDE4D	5144	NM_001197223	308387383	GAAAUCAAGUGUCAGAGUU
PDE4D	M-004757-04	D-004757-02	PDE4D	5144	NM_001197223	308387383	GAACUUGCCUUGAUGUACA
PDE4D	M-004757-04	D-004757-03	PDE4D	5144	NM_001197223	308387383	CCAAGGAACUAGAAGAUGU
PDE4D	M-004757-04	D-004757-04	PDE4D	5144	NM_001197223	308387383	GAACGUGGCAUGGAGAUAA
PTPRD	M-008527-01	D-008527-01	PTPRD	5789	NM_130393	104486447	GAAUGGAGCUCGAAUUUAA
PTPRD	M-008527-01	D-008527-02	PTPRD	5789	NM_130393	104486447	GAAGAAAUCUCGCGGGAAA
PTPRD	M-008527-01	D-008527-03	PTPRD	5789	NM_130393	104486447	CCAAACAGCUUAUACUAUU
PTPRD	M-008527-01	D-008527-04	PTPRD	5789	NM_130393	104486447	CGUCAUAGAUGCCAUGUUA
RUNX1	M-003926-02	D-003926-01	RUNX1	861	NM_001754	49574544	GACAUCGGCAGAAACUAGA
RUNX1	M-003926-02	D-003926-03	RUNX1	861	NM_001754	49574544	CACCGCAAGUCGCCACCUA
RUNX1	M-003926-02	D-003926-18	RUNX1	861	NM_001754	49574544	CAAAUUGAAAUGACGGUAU
RUNX1	M-003926-02	D-003926-19	RUNX1	861	NM_001754	49574544	GGCGAUAGGUCUCACGCAA
TP53	M-003329-03	D-003329-05	TP53	7157	NM_000546	120407067	GAGGUUGGCUCUGACUGUA
TP53	M-003329-03	D-003329-07	TP53	7157	NM_000546	120407067	GCACAGAGGAAGAGAAUCU
TP53	M-003329-03	D-003329-08	TP53	7157	NM_000546	120407067	GAAGAAACCACUGGAUGGA
TP53	M-003329-03	D-003329-26	TP53	7157	NM_000546	120407067	GCUUCGAGAUGUUCCGAGA
VPS13A	M-012878-01	D-012878-04	VPS13A	23230	NM_015186	66346677	GAUCUUGGGUUUAUCUAUG
VPS13A	M-012878-01	D-012878-17	VPS13A	23230	NM_015186	66346677	AUCUAAAGGUGACGAGUAA
VPS13A	M-012878-01	D-012878-18	VPS13A	23230	NM_015186	66346677	AGUACAAAGCAGACGGAAU
VPS13A	M-012878-01	D-012878-19	VPS13A	23230	NM_015186	66346677	GAACAACAUCUGCCGGAAA
GAPDH	D-001140-01	D-001140-01	siGENOME GAPD Control	0		0	UGGUUUACAUGUUCCAAUA
LAMIN A/C	D-001050-01	D-001050-01	siGENOME Lamin A/C Control	0		0	GGUGGUGACGAUCUGGGCU
PLK1	M-003290-01	D-003290-05	PLK1	5347	NM_005030	34147632	CAACCAAAGUCGAAUAUGA
PLK1	M-003290-01	D-003290-06	PLK1	5347	NM_005030	34147632	CAAGAAGAAUGAAUACAGU
PLK1	M-003290-01	D-003290-07	PLK1	5347	NM_005030	34147632	GAAGAUGUCCAUGGAAAUA
PLK1	M-003290-01	D-003290-08	PLK1	5347	NM_005030	34147632	CAACACGCCUCAUCCUCUA
UBB	M-013382-01	D-013382-01	UBB	7314	NM_018955	22538474	GCCGUACUCUUUCUGACUA
UBB	M-013382-01	D-013382-02	UBB	7314	NM_018955	22538474	GUAUGCAGAUCUUCGUGAA
UBB	M-013382-01	D-013382-03	UBB	7314	NM_018955	22538474	GACCAUCACUCUGGAGGUG
UBB	M-013382-01	D-013382-17	UBB	7314	NM_018955	22538474	CCCAGUGACACCAUCGAAA
Control siRNA	D-001206-14	D-001210-02	siGENOME Non-targeting Control	0		0	UAAGGCUAUGAAGAGAUAC
Control siRNA	D-001206-14	D-001210-03	siGENOME Non-targeting Control	0		0	AUGUAUUGGCCUGUAUUAG
Control siRNA	D-001206-14	D-001210-04	siGENOME Non-targeting Control	0		0	AUGAACGUGAAUUGCUCAA
Control siRNA	D-001206-14	D-001210-05	siGENOME Non-targeting Control	0		0	UGGUUUACAUGUCGACUAA
Control siRNA	D-001206-13	D-001210-01	siGENOME Non-targeting Control	0		0	UAGCGACUAAACACAUCAA
Control siRNA	D-001206-13	D-001210-02	siGENOME Non-targeting Control	0		0	UAAGGCUAUGAAGAGAUAC
Control siRNA	D-001206-13	D-001210-03	siGENOME Non-targeting Control	0		0	AUGUAUUGGCCUGUAUUAG
Control siRNA	D-001206-13	D-001210-04	siGENOME Non-targeting Control	0		0	AUGAACGUGAAUUGCUCAA
Gene	siRNA	sense	anti-sense
RAB3GAP1-HRAS fusion	RAB3GAP1-HRAS_oligo1	GAAAGCCACUCGAAAAGGAUU	UCCUUUUCGAGUGGCUUUCUU
RAB3GAP1-HRAS fusion	RAB3GAP1-HRAS_oligo2	AAGCCACUCGAAAAGGAUUUU	AAUCCUUUUCGAGUGGCUUUU
Q-RT-PCR primer sets	Product code
MYC	Hs00153408_m1
HRAS	Hs00978050_g1
AKT1	Hs00178289_m1
DDR2	Hs01025953_m1
TFRC	4326323E
B2M	QT00088935
ACTB	QT00095431
PIK3CA	QT00014861
