# Supplementary material for: Three‐dimensional modelling identifies novel genetic dependencies associated with breast cancer progression in the isogenic MCF10 model
Source: J Pathol. 2016 Oct 19;240(3):315–28. doi: 10.1002/path.4778 (PMC5082563; doi:10.1002/path.4778)
Supplement: Supplementary file 10 — Table S2 Mutations identified in the MCF10 progression series. [file PATH-240-315-s015.xlsx]

## Sheet: Table S2
Supplementary Table S2: Mutations identified in the MCF10 progression series Each variant is annotated with the number of reads and VAF (variant allele frequency) and whether the variant is expressed at RNA level (whether mutation was detected in RNA-sequencing).
Chr	Start	End	Ref	Alt	Func.refGene	Gene.refGene	GeneDetail.refGene	ExonicFunc.refGene	AAChange.refGene	cytoBand	cosmic70	snp138	clinvar_20150629	SIFT_score	SIFT_pred	Polyphen2_HVAR_score	Polyphen2_HVAR_pred	MutationTaster_score	MutationTaster_pred	MutationAssessor_score	MutationAssessor_pred	FATHMM_score	FATHMM_pred	MCF10A REF	MCF10A ALT	MCF10A VAF	MCF10neoT REF	MCF10neoT ALT	MCF10neoT VAF	MCF10AT1 Ref	MCF10AT1 Alt	MCF10AT1 VAF	MCF10DCIS.com Ref	MCF10DCIS.com Alt	MCF10DCIS.com VAF	MCF10ca1a Ref	MCF10ca1a Alt	MCF10ca1a VAF	MCF10ca1d Ref	MCF10ca1d Alt	MCF10ca1d VAF	MCF10ca1h Ref	MCF10ca1h Alt	MCF10ca1h VAF	MCF10A RNA	MCF10neoT RNA	MCF10AT1 RNA	MCF10DCIS.com RNA	MCF10ca1a RNA
1	888659	888659	T	C	exonic	NOC2L	.	nonsynonymous SNV	NOC2L:NM_015658:exon9:c.A898G:p.I300V	1p36.33	.	rs3748597	.	1	T	0	B	1	P	-2.24	N	-0.39	T	0	174	1	0	205	1	0	199	1	0	174	1	0	198	1	0	270	1	0	203	1	YES	YES	YES	YES	YES
1	900540	900540	C	A	exonic	KLHL17	.	nonsynonymous SNV	KLHL17:NM_198317:exon12:c.C1898A:p.P633Q	1p36.33	.	.	.	0.72	T	0.995	D	1	D	0	N	-0.42	T	107	0	0	129	20	0.134228	148	0	0	110	0	0	122	0	0	140	0	0	126	0	0	NO	NO	NO	NO	NO
1	909238	909238	G	C	exonic	PLEKHN1	.	nonsynonymous SNV	PLEKHN1:NM_001160184:exon13:c.G1355C:p.R452P,PLEKHN1:NM_032129:exon14:c.G1460C:p.R487P	1p36.33	.	rs3829740	.	0.28	T	0	B	1	P	-0.55	N	1	T	65	39	0.375	60	46	0.433962	78	60	0.434783	63	53	0.456897	63	62	0.496	72	71	0.496503	64	60	0.483871	NO	NO	NO	NO	NO
1	909309	909309	T	C	exonic	PLEKHN1	.	nonsynonymous SNV	PLEKHN1:NM_001160184:exon13:c.T1426C:p.S476P,PLEKHN1:NM_032129:exon14:c.T1531C:p.S511P	1p36.33	.	rs3829738	.	0.3	T	0.001	B	1	P	0.895	L	0.6	T	34	37	0.521127	44	34	0.435897	50	41	0.450549	42	50	0.543478	52	39	0.428571	68	55	0.447154	45	40	0.470588	NO	NO	NO	NO	NO
1	949608	949608	G	A	exonic	ISG15	.	nonsynonymous SNV	ISG15:NM_005101:exon2:c.G248A:p.S83N	1p36.33	.	rs1921	.	0	D	0.005	B	1	P	1.265	L	1.59	T	70	50	0.416667	76	74	0.493333	74	55	0.426357	67	59	0.468254	68	54	0.442623	88	87	0.497143	83	70	0.457516	YES	YES	YES	YES	YES
1	1269554	1269554	T	C	exonic	TAS1R3	.	nonsynonymous SNV	TAS1R3:NM_152228:exon6:c.T2269C:p.C757R	1p36.33	.	rs307377	.	0.33	T	0	B	1	P	-1.79	N	-2.22	D	0	74	1	0	116	1	0	134	1	0	104	1	0	114	1	0	111	1	0	110	1	NO	YES	YES	NO	YES
1	1361530	1361530	C	T	exonic	TMEM88B	.	nonsynonymous SNV	TMEM88B:NM_001146685:exon1:c.C23T:p.T8M	1p36.33	.	rs144957058	.	.	.	.	.	.	.	.	.	.	.	15	15	0.5	12	16	0.571429	17	15	0.46875	16	12	0.428571	19	13	0.40625	20	27	0.574468	10	23	0.69697	NO	NO	NO	NO	NO
1	1551927	1551927	T	C	exonic	MIB2	.	nonsynonymous SNV	MIB2:NM_001170686:exon2:c.T214C:p.F72L,MIB2:NM_001170687:exon2:c.T214C:p.F72L,MIB2:NM_001170688:exon2:c.T214C:p.F72L,MIB2:NM_080875:exon2:c.T214C:p.F72L	1p36.33	.	rs7418389	.	1	T	0	B	0.999	P	0	N	1.45	T	42	40	0.487805	56	60	0.517241	60	53	0.469027	62	45	0.420561	54	52	0.490566	72	76	0.513514	62	43	0.409524	YES	YES	YES	YES	YES
1	1686040	1686040	G	T	exonic	NADK	.	nonsynonymous SNV	NADK:NM_001198995:exon6:c.C690A:p.N230K,NADK:NM_001198993:exon8:c.C786A:p.N262K,NADK:NM_023018:exon8:c.C786A:p.N262K,NADK:NM_001198994:exon10:c.C1221A:p.N407K	1p36.33	.	rs4751	.	0.45	T	0.229	B	0.867	P	1.59	L	0.94	T	0	191	1	0	237	1	0	254	1	0	225	1	0	245	1	0	304	1	0	244	1	YES	YES	YES	YES	YES
1	1887019	1887019	A	G	exonic	CFAP74	.	stoploss	CFAP74:NM_001080484:exon18:c.T2287C:p.X763Q	1p36.33	.	rs28548017	.	.	.	.	.	1	P	.	.	.	.	0	86	1	0	127	1	0	145	1	0	121	1	0	116	1	0	141	1	0	106	1	NO	NO	NO	NO	NO
1	1887112	1887112	C	-	exonic	CFAP74	.	frameshift deletion	CFAP74:NM_001080484:exon18:c.2194delG:p.A732fs	1p36.33	ID=COSM1163637;OCCURENCE=1(large_intestine),2(pancreas)	rs3838975	.	.	.	.	.	.	.	.	.	.	.	0	65	1	0	78	1	0	71	1	0	88	1	0	69	1	0	119	1	0	69	1	NO	NO	NO	NO	NO
1	1900106	1900106	-	CTC	exonic	CFAP74	.	nonframeshift insertion	CFAP74:NM_001080484:exon11:c.1212_1213insGAG:p.K405delinsEK,CFAP74:NM_001304360:exon11:c.1212_1213insGAG:p.K405delinsEK	1p36.33	.	rs145742571	.	.	.	.	.	.	.	.	.	.	.	0	124	1	0	169	1	0	160	1	0	136	1	0	111	1	0	203	1	0	133	1	NO	NO	NO	NO	NO
1	2444414	2444414	G	A	exonic	PANK4	.	nonsynonymous SNV	PANK4:NM_018216:exon13:c.C1664T:p.A555V	1p36.32	.	rs7535528	.	0.02	D	0.119	B	1	P	1.585	L	3.19	T	71	59	0.453846	90	81	0.473684	94	71	0.430303	76	71	0.482993	71	79	0.526667	96	103	0.517588	73	85	0.537975	NO	YES	YES	YES	YES
1	2938408	2938410	AGA	-	exonic	ACTRT2	.	nonframeshift deletion	ACTRT2:NM_080431:exon1:c.158_160del:p.53_54del	1p36.32	.	rs4013154	.	.	.	.	.	.	.	.	.	.	.	74	70	0.486111	85	84	0.497041	103	95	0.479798	86	57	0.398601	89	66	0.425806	100	86	0.462366	94	64	0.405063	NO	NO	NO	NO	NO
1	3319390	3319390	C	T	exonic	PRDM16	.	nonsynonymous SNV	PRDM16:NM_022114:exon6:c.C712T:p.L238F,PRDM16:NM_199454:exon6:c.C712T:p.L238F	1p36.32	.	.	.	0.09	T	0.999	D	1	D	0.66	N	1.48	T	41	37	0.474359	53	75	0.585938	69	58	0.456693	61	69	0.530769	35	56	0.615385	65	75	0.535714	69	65	0.485075	NO	NO	NO	NO	NO
1	3328358	3328358	T	C	exonic	PRDM16	.	nonsynonymous SNV	PRDM16:NM_022114:exon9:c.T1597C:p.S533P,PRDM16:NM_199454:exon9:c.T1597C:p.S533P	1p36.32	.	rs870124	.	0.53	T	0	B	0.821	P	-0.55	N	3.42	T	0	212	1	0	284	1	0	272	1	0	283	1	0	253	1	0	396	1	0	278	1	NO	NO	NO	NO	NO
1	3389727	3389727	C	T	exonic	ARHGEF16	.	nonsynonymous SNV	ARHGEF16:NM_014448:exon7:c.C1108T:p.H370Y	1p36.32	.	rs2185639	.	0.71	T	0.038	B	0	P	1.355	L	0.07	T	0	89	1	0	95	1	0	118	1	0	101	1	0	96	1	0	126	1	0	93	1	YES	YES	YES	YES	YES
1	3413868	3413868	C	G	exonic	MEGF6	.	nonsynonymous SNV	MEGF6:NM_001409:exon27:c.G3410C:p.G1137A	1p36.32	.	rs4648506	.	0.03	D	0.902	P	0.899	P	3.23	M	-0.09	T	24	20	0.454545	29	31	0.516667	35	31	0.469697	36	24	0.4	32	24	0.428571	34	40	0.540541	34	25	0.423729	YES	NO	YES	NO	NO
1	3416449	3416449	C	A	exonic	MEGF6	.	nonsynonymous SNV	MEGF6:NM_001409:exon22:c.G2747T:p.R916L	1p36.32	.	rs7553399	.	0.61	T	0.098	B	1	P	1.465	L	-0.28	T	0	37	1	0	35	1	0	42	1	0	53	1	0	38	1	0	60	1	0	53	1	YES	NO	YES	NO	NO
1	3496479	3496479	T	C	exonic	MEGF6	.	nonsynonymous SNV	MEGF6:NM_001409:exon4:c.A391G:p.S131G	1p36.32	.	rs2794340	.	0.7	T	0	B	0.954	P	0.53	N	-2.92	D	0	23	1	0	17	1	0	31	1	0	16	1	0	24	1	0	26	1	0	16	1	NO	NO	NO	NO	NO
1	3511934	3511934	A	G	exonic	MEGF6	.	nonsynonymous SNV	MEGF6:NM_001409:exon3:c.T344C:p.M115T	1p36.32	.	rs7513275	.	0.92	T	0	B	0	P	-0.205	N	-1.75	D	15	17	0.53125	16	20	0.555556	23	21	0.477273	18	24	0.571429	27	25	0.480769	34	20	0.37037	25	31	0.553571	NO	NO	NO	NO	NO
1	3551592	3551592	C	G	exonic	WRAP73	.	nonsynonymous SNV	WRAP73:NM_017818:exon8:c.G785C:p.G262A	1p36.32	.	rs148104596	.	0.11	T	0.046	B	0.881	N	1.935	M	3.45	T	80	74	0.480519	130	118	0.475806	126	98	0.4375	104	93	0.472081	109	116	0.515556	144	134	0.482014	126	124	0.496	YES	YES	YES	YES	YES
1	3697663	3697663	C	T	exonic	LRRC47	.	nonsynonymous SNV	LRRC47:NM_020710:exon7:c.G1741A:p.V581I	1p36.32	.	rs11547615	.	0.32	T	0.029	B	0.998	D	0.805	L	0.86	T	52	55	0.514019	52	64	0.551724	68	59	0.464567	59	57	0.491379	45	61	0.575472	68	83	0.549669	60	60	0.5	YES	YES	YES	YES	YES
1	3807593	3807593	G	C	exonic	C1orf174	.	nonsynonymous SNV	C1orf174:NM_207356:exon3:c.C158G:p.T53R	1p36.32	.	rs4274008	.	1	T	0	B	1	P	-1.895	N	3.42	T	0	94	1	0	146	1	0	143	1	0	122	1	0	110	1	0	148	1	0	119	1	YES	YES	YES	YES	YES
1	4772717	4772717	G	A	exonic	AJAP1	.	nonsynonymous SNV	AJAP1:NM_001042478:exon2:c.G787A:p.G263R,AJAP1:NM_018836:exon2:c.G787A:p.G263R	1p36.32	.	rs242056	.	0.32	T	0.892	P	0.829	P	0.55	N	0.9	T	0	185	1	0	224	1	0	251	1	0	180	1	1	207	0.995192	0	259	1	0	196	1	NO	NO	NO	NO	NO
1	5935162	5935162	A	T	splicing	NPHP4	NM_001291593:exon18:c.1279-2T>A,NM_001291594:exon17:c.1282-2T>A,NM_015102:exon21:c.2818-2T>A	.	.	1p36.31	.	rs1287637	CLINSIG=non-pathogenic;CLNDBN=not_specified;CLNREVSTAT=no_assertion_criteria_provided;CLNACC=RCV000153587.2;CLNDSDB=MedGen;CLNDSDBID=CN169374	.	.	.	.	0	P	.	.	.	.	0	49	1	0	52	1	0	55	1	0	52	1	0	56	1	0	77	1	0	48	1	NO	NO	NO	YES	NO
1	6184092	6184092	A	G	exonic	CHD5	.	nonsynonymous SNV	CHD5:NM_015557:exon31:c.T4615C:p.S1539P	1p36.31	.	rs2843493	.	0.35	T	0	B	1	P	-0.345	N	2.15	T	39	41	0.5125	53	72	0.576	69	75	0.520833	39	48	0.551724	45	55	0.55	69	79	0.533784	55	54	0.495413	NO	NO	NO	NO	NO
1	6278414	6278414	A	G	exonic	RNF207	.	nonsynonymous SNV	RNF207:NM_207396:exon17:c.A1718G:p.N573S	1p36.31	.	rs709209	.	0.88	T	0	B	1	P	-1.245	N	2.36	T	0	61	1	0	97	1	0	80	1	0	63	1	0	82	1	0	86	1	0	87	1	NO	YES	YES	NO	NO
1	6279370	6279370	G	C	exonic	RNF207	.	nonsynonymous SNV	RNF207:NM_207396:exon18:c.G1808C:p.G603A	1p36.31	.	rs846111	.	0.59	T	0.002	B	1	P	0	N	2.38	T	0	108	1	0	132	1	0	127	1	0	124	1	0	100	1	0	159	1	0	133	1	YES	YES	NO	NO	YES
1	6524501	6524501	T	C	exonic	TNFRSF25	.	nonsynonymous SNV	TNFRSF25:NM_148967:exon4:c.A341G:p.D114G,TNFRSF25:NM_001039664:exon5:c.A476G:p.D159G,TNFRSF25:NM_003790:exon5:c.A476G:p.D159G,TNFRSF25:NM_148965:exon5:c.A476G:p.D159G,TNFRSF25:NM_148966:exon5:c.A476G:p.D159G	1p36.31	.	rs11800462	.	0.29	T	0.995	D	0.932	P	2.395	M	-2.17	D	25	28	0.528302	31	29	0.483333	35	32	0.477612	31	26	0.45614	24	31	0.563636	41	40	0.493827	32	30	0.483871	NO	NO	NO	NO	NO
1	6528468	6528468	C	T	exonic	PLEKHG5	.	nonsynonymous SNV	PLEKHG5:NM_001042664:exon20:c.G2428A:p.G810S,PLEKHG5:NM_001042665:exon20:c.G2428A:p.G810S,PLEKHG5:NM_001265593:exon20:c.G2635A:p.G879S,PLEKHG5:NM_001265594:exon20:c.G2428A:p.G810S,PLEKHG5:NM_020631:exon20:c.G2428A:p.G810S,PLEKHG5:NM_001042663:exon21:c.G2596A:p.G866S,PLEKHG5:NM_001265592:exon21:c.G2665A:p.G889S,PLEKHG5:NM_198681:exon21:c.G2659A:p.G887S	1p36.31	.	rs76625876	.	0.9	T	0.639	P	1	N	0.205	N	-0.12	T	45	51	0.53125	64	52	0.448276	47	66	0.584071	55	58	0.513274	57	67	0.540323	69	71	0.507143	57	68	0.544	NO	YES	NO	YES	NO
1	6531589	6531589	C	T	exonic	PLEKHG5	.	nonsynonymous SNV	PLEKHG5:NM_001042664:exon12:c.G1240A:p.A414T,PLEKHG5:NM_001042665:exon12:c.G1240A:p.A414T,PLEKHG5:NM_001265593:exon12:c.G1447A:p.A483T,PLEKHG5:NM_001265594:exon12:c.G1240A:p.A414T,PLEKHG5:NM_020631:exon12:c.G1240A:p.A414T,PLEKHG5:NM_001042663:exon13:c.G1408A:p.A470T,PLEKHG5:NM_001265592:exon13:c.G1477A:p.A493T,PLEKHG5:NM_198681:exon13:c.G1471A:p.A491T	1p36.31	.	rs74809741	.	0.57	T	0.009	B	0.952	D	-0.75	N	-0.3	T	38	30	0.441176	38	36	0.486486	53	33	0.383721	37	26	0.412698	39	27	0.409091	64	43	0.401869	36	39	0.52	NO	NO	YES	YES	YES
1	6533393	6533393	G	C	exonic	PLEKHG5	.	nonsynonymous SNV	PLEKHG5:NM_001042664:exon8:c.C713G:p.T238S,PLEKHG5:NM_001042665:exon8:c.C713G:p.T238S,PLEKHG5:NM_001265593:exon8:c.C920G:p.T307S,PLEKHG5:NM_001265594:exon8:c.C713G:p.T238S,PLEKHG5:NM_020631:exon8:c.C713G:p.T238S,PLEKHG5:NM_001042663:exon9:c.C881G:p.T294S,PLEKHG5:NM_001265592:exon9:c.C950G:p.T317S,PLEKHG5:NM_198681:exon9:c.C944G:p.T315S	1p36.31	.	rs61741379	.	0.69	T	0	B	1	P	-1.1	N	-0.08	T	0	68	1	0	80	1	0	78	1	0	95	1	0	99	1	0	113	1	0	88	1	YES	YES	YES	YES	NO
1	6614391	6614391	A	C	exonic	NOL9	.	nonsynonymous SNV	NOL9:NM_024654:exon1:c.T172G:p.S58A	1p36.31	.	rs6693391	.	1	T	0	B	1	P	-0.805	N	2.4	T	0	56	1	0	99	1	0	90	1	0	91	1	0	90	1	0	120	1	0	98	1	YES	YES	NO	YES	YES
1	6614415	6614415	A	G	exonic	NOL9	.	nonsynonymous SNV	NOL9:NM_024654:exon1:c.T148C:p.W50R	1p36.31	.	rs6693400	.	1	T	0	B	1	P	-0.805	N	2.5	T	0	67	1	0	109	1	0	83	1	0	103	1	0	110	1	0	132	1	0	109	1	YES	YES	YES	YES	YES
1	6614535	6614535	G	A	exonic	NOL9	.	nonsynonymous SNV	NOL9:NM_024654:exon1:c.C28T:p.R10W	1p36.31	.	rs4908923	.	0	D	0.925	D	1	P	0.805	L	1.96	T	0	176	1	0	239	1	0	236	1	0	239	1	0	258	1	0	305	1	0	220	1	YES	YES	YES	YES	YES
1	6635231	6635231	A	G	exonic	TAS1R1	.	nonsynonymous SNV	TAS1R1:NM_138697:exon3:c.A1039G:p.K347E	1p36.31	.	rs10864628	.	1	T	0.028	B	1	P	0	N	-2.1	D	0	99	1	0	118	1	0	113	1	0	106	1	0	122	1	0	142	1	0	105	1	NO	NO	NO	NO	NO
1	6637056	6637056	G	A	exonic	TAS1R1	.	nonsynonymous SNV	TAS1R1:NM_177540:exon4:c.G758A:p.R253Q,TAS1R1:NM_138697:exon5:c.G1520A:p.R507Q	1p36.31	.	rs35118458	.	0.12	T	0.408	B	1	N	0.5	N	-2.57	D	81	71	0.467105	105	107	0.504717	103	111	0.518692	93	78	0.45614	110	71	0.392265	108	111	0.506849	93	98	0.513089	YES	NO	NO	NO	NO
1	6693097	6693097	A	G	exonic	THAP3	.	nonsynonymous SNV	THAP3:NM_001195752:exon5:c.A677G:p.Q226R,THAP3:NM_001195753:exon6:c.A680G:p.Q227R	1p36.31	.	rs3174820	.	0.83	T	0	B	1	P	-0.695	N	-3.4	D	0	75	1	0	92	1	0	102	1	0	81	1	0	79	1	0	109	1	0	71	1	YES	YES	YES	YES	YES
1	7887493	7887493	T	C	exonic	PER3	.	nonsynonymous SNV	PER3:NM_001289861:exon18:c.T2504C:p.L835P,PER3:NM_001289862:exon18:c.T2504C:p.L835P,PER3:NM_001289863:exon18:c.T2483C:p.L828P,PER3:NM_001289864:exon18:c.T1547C:p.L516P,PER3:NM_016831:exon18:c.T2480C:p.L827P	1p36.23	.	rs228696	.	1	T	0.001	B	1	P	0.63	N	2.89	T	0	267	1	0	325	1	0	327	1	0	279	1	0	281	1	0	346	1	0	315	1	NO	NO	NO	YES	NO
1	7913430	7913430	G	A	exonic	UTS2	.	nonsynonymous SNV	UTS2:NM_021995:exon1:c.C62T:p.T21M	1p36.23	.	rs228648	.	0.12	T	0.023	B	1	P	.	.	1.34	T	0	179	1	0	243	1	0	222	1	0	181	1	0	194	1	1	243	0.995902	0	193	1	NO	NO	NO	NO	NO
1	8395560	8395560	G	T	exonic	SLC45A1	.	nonsynonymous SNV	SLC45A1:NM_001080397:exon6:c.G1609T:p.A537S	1p36.23	.	rs7535752	.	0.76	T	0.001	B	1	P	-1.065	N	-1.16	T	90	97	0.518717	113	130	0.534979	113	126	0.527197	98	109	0.52657	93	119	0.561321	126	154	0.55	140	126	0.473684	YES	NO	NO	NO	NO
1	9009444	9009444	A	C	exonic	CA6	.	nonsynonymous SNV	CA6:NM_001215:exon2:c.A202C:p.M68L,CA6:NM_001270500:exon2:c.A202C:p.M68L	1p36.23	.	rs2274328	.	.	.	0	B	0	P	-2.015	N	0.07	T	39	35	0.472973	48	50	0.510204	60	61	0.504132	43	44	0.505747	34	43	0.558442	66	55	0.454545	37	41	0.525641	NO	NO	NO	NO	NO
1	9017204	9017204	A	G	exonic	CA6	.	nonsynonymous SNV	CA6:NM_001270501:exon2:c.A88G:p.S30G,CA6:NM_001215:exon3:c.A268G:p.S90G,CA6:NM_001270500:exon3:c.A268G:p.S90G	1p36.23	.	rs2274333	.	0.13	T	0.789	P	0.999	P	2.015	M	0.64	T	61	57	0.483051	77	68	0.468966	66	67	0.503759	78	52	0.4	63	69	0.522727	97	71	0.422619	60	52	0.464286	NO	NO	NO	NO	NO
1	9074861	9074861	C	T	exonic	SLC2A7	.	nonsynonymous SNV	SLC2A7:NM_207420:exon7:c.G782A:p.R261Q	1p36.23	.	rs12402973	.	0.31	T	0.005	B	0.997	P	-0.045	N	-0.73	T	13	14	0.518519	14	19	0.575758	12	13	0.52	16	15	0.483871	19	11	0.366667	19	10	0.344828	12	7	0.368421	NO	NO	NO	NO	NO
1	9323910	9323910	G	A	exonic	H6PD	.	nonsynonymous SNV	H6PD:NM_001282587:exon5:c.G1391A:p.R464Q,H6PD:NM_004285:exon5:c.G1358A:p.R453Q	1p36.22	.	rs6688832	CLINSIG=unknown;CLNDBN=Cortisone_reductase_deficiency_1;CLNREVSTAT=no_assertion_criteria_provided;CLNACC=RCV000017511.1;CLNDSDB=MedGen:OMIM:Orphanet;CLNDSDBID=C3551716:604931:ORPHA168588	0.49	T	0.001	B	1	P	0.69	N	-4.83	D	67	64	0.48855	90	83	0.479769	77	99	0.5625	82	88	0.517647	96	77	0.445087	97	89	0.478495	80	86	0.518072	YES	NO	YES	NO	NO
1	11014118	11014118	C	T	exonic	C1orf127	.	nonsynonymous SNV	C1orf127:NM_001170754:exon10:c.G1057A:p.A353T	1p36.22	.	rs45537241	.	0.43	T	0.01	B	1	P	0.345	N	1.88	T	50	59	0.541284	65	78	0.545455	57	65	0.532787	56	49	0.466667	73	58	0.442748	72	78	0.52	56	68	0.548387	NO	NO	NO	NO	NO
1	11015165	11015165	A	G	exonic	C1orf127	.	nonsynonymous SNV	C1orf127:NM_001170754:exon9:c.T857C:p.I286T	1p36.22	.	rs75130475	.	0.59	T	0.086	B	1	P	0.55	N	1.89	T	45	41	0.476744	64	79	0.552448	68	61	0.472868	55	58	0.513274	65	57	0.467213	67	70	0.510949	59	38	0.391753	NO	NO	NO	NO	NO
1	11561164	11561164	G	A	exonic	PTCHD2	.	nonsynonymous SNV	PTCHD2:NM_020780:exon2:c.G115A:p.G39R	1p36.22	.	rs41274528	.	0.25	T	0.001	B	0.065	P	0.55	N	1.96	T	82	78	0.4875	97	90	0.481283	96	90	0.483871	91	78	0.461538	112	92	0.45098	139	117	0.457031	106	99	0.482927	NO	NO	NO	NO	NO
1	11561593	11561593	G	A	exonic	PTCHD2	.	nonsynonymous SNV	PTCHD2:NM_020780:exon2:c.G544A:p.G182S	1p36.22	.	rs2817580	.	0.62	T	0.011	B	1	P	0.345	N	1.99	T	80	87	0.520958	112	101	0.474178	116	133	0.534137	84	90	0.517241	91	92	0.502732	121	123	0.504098	98	101	0.507538	NO	NO	NO	NO	NO
1	11710779	11710779	-	GCG	exonic	FBXO2	.	nonframeshift insertion	FBXO2:NM_012168:exon2:c.134_135insCGC:p.A45delinsAA	1p36.22	ID=COSM1180447;OCCURENCE=1(prostate)	rs148874459	.	.	.	.	.	.	.	.	.	.	.	8	3	0.272727	6	4	0.4	6	8	0.571429	7	6	0.461538	6	9	0.6	16	11	0.407407	8	7	0.466667	NO	NO	NO	NO	NO
1	11850927	11850927	C	T	exonic	MTHFR	.	nonsynonymous SNV	MTHFR:NM_005957:exon12:c.G1781A:p.R594Q	1p36.22	.	rs2274976	.	1	T	0	B	0.994	P	-1.405	N	-1.42	T	42	45	0.517241	67	65	0.492424	72	68	0.485714	66	56	0.459016	54	63	0.538462	71	70	0.496454	62	63	0.504	YES	YES	NO	NO	YES
1	11884555	11884555	A	G	exonic	CLCN6	.	nonsynonymous SNV	CLCN6:NM_001256959:exon7:c.A527G:p.E176G,CLCN6:NM_001286:exon8:c.A593G:p.E198G	1p36.22	.	rs198400	.	1	T	0	B	0	P	-4.125	N	0.63	T	0	126	1	0	181	1	0	149	1	0	132	1	0	138	1	0	201	1	0	176	1	NO	YES	YES	NO	YES
1	11907648	11907648	C	T	exonic	NPPA	.	nonsynonymous SNV	NPPA:NM_006172:exon1:c.G94A:p.V32M	1p36.22	.	rs5063	.	0.27	T	0.058	B	0.998	D	1.065	L	0.77	T	55	53	0.490741	86	102	0.542553	76	84	0.525	61	73	0.544776	75	63	0.456522	95	87	0.478022	69	62	0.473282	NO	NO	NO	NO	NO
1	12009956	12009956	G	A	exonic	PLOD1	.	nonsynonymous SNV	PLOD1:NM_000302:exon3:c.G295A:p.A99T	1p36.22	.	rs7551175	.	1	T	0	B	1	P	-2.63	N	1.99	T	42	41	0.493976	69	60	0.465116	62	66	0.515625	53	54	0.504673	53	56	0.513761	71	56	0.440945	58	36	0.382979	YES	YES	YES	YES	YES
1	12010469	12010469	G	T	exonic	PLOD1	.	nonsynonymous SNV	PLOD1:NM_000302:exon4:c.G358T:p.A120S	1p36.22	.	rs2273285	.	0.9	T	0.556	P	0	P	0.975	L	2.58	T	30	25	0.454545	26	28	0.518519	37	26	0.412698	27	26	0.490566	38	22	0.366667	55	33	0.375	28	33	0.540984	YES	YES	YES	YES	YES
1	12082926	12082926	A	G	exonic	MIIP	.	nonsynonymous SNV	MIIP:NM_021933:exon4:c.A499G:p.K167E	1p36.22	.	rs2295283	.	1	T	0	B	1	P	-1.79	N	2.68	T	0	44	1	0	61	1	0	58	1	0	50	1	0	56	1	0	91	1	0	71	1	NO	YES	YES	YES	YES
1	12252955	12252955	T	G	exonic	TNFRSF1B	.	nonsynonymous SNV	TNFRSF1B:NM_001066:exon6:c.T587G:p.M196R	1p36.22	.	rs1061622	.	0.18	T	0.001	B	1	P	0.31	N	0.18	T	44	49	0.526882	61	62	0.504065	57	53	0.481818	57	45	0.441176	57	49	0.462264	52	52	0.5	45	55	0.55	NO	NO	NO	NO	NO
1	12253062	12253062	G	A	exonic	TNFRSF1B	.	nonsynonymous SNV	TNFRSF1B:NM_001066:exon6:c.G694A:p.E232K	1p36.22	.	rs5746026	.	0.56	T	0.01	B	1	N	0	N	-2.2	D	59	67	0.531746	70	88	0.556962	70	66	0.485294	76	52	0.40625	66	83	0.557047	77	89	0.536145	66	80	0.547945	NO	NO	NO	NO	NO
1	12374332	12374332	G	A	exonic	VPS13D	.	nonsynonymous SNV	VPS13D:NM_015378:exon30:c.G7096A:p.A2366T,VPS13D:NM_018156:exon30:c.G7096A:p.A2366T	1p36.22	.	rs375877842	.	0.55	T	0.032	B	1	D	-0.55	N	0.98	T	24	35	0.59322	83	0	0	68	0	0	50	0	0	69	0	0	92	0	0	73	0	0	YES	NO	NO	NO	NO
1	12820870	12820870	T	C	exonic	C1orf158	.	nonsynonymous SNV	C1orf158:NM_152290:exon4:c.T571C:p.F191L	1p36.21	.	rs1132185	.	0.58	T	0	B	1	P	0	N	1.17	T	63	53	0.456897	76	61	0.445255	84	75	0.471698	71	59	0.453846	67	59	0.468254	80	95	0.542857	63	65	0.507812	NO	NO	NO	NO	NO
1	12835868	12835868	T	C	exonic	PRAMEF12	.	nonsynonymous SNV	PRAMEF12:NM_001080830:exon2:c.T470C:p.M157T	1p36.21	.	rs1812242	.	0.56	T	0	B	1	P	-2.24	N	5.51	T	0	91	1	0	140	1	0	146	1	0	112	1	0	133	1	0	162	1	0	127	1	NO	NO	NO	NO	NO
1	13940864	13940864	C	G	exonic	PDPN	.	nonsynonymous SNV	PDPN:NM_001006624:exon5:c.C314G:p.A105G,PDPN:NM_001006625:exon5:c.C314G:p.A105G,PDPN:NM_006474:exon5:c.C668G:p.A223G,PDPN:NM_198389:exon5:c.C668G:p.A223G	1p36.21	.	rs2486188	.	1	T	0	B	1	P	-1.5	N	2.71	T	51	44	0.463158	71	52	0.422764	70	61	0.465649	52	50	0.490196	46	39	0.458824	80	68	0.459459	46	40	0.465116	YES	NO	NO	YES	NO
1	14143003	14143003	A	G	exonic	PRDM2	.	nonsynonymous SNV	PRDM2:NM_001135610:exon7:c.A593G:p.Q198R	1p36.21	.	rs1046331	.	0.49	T	0	B	1	P	.	.	0.56	T	0	113	1	0	146	1	0	132	1	0	137	1	0	115	1	0	156	1	0	93	1	YES	YES	NO	NO	NO
1	15668276	15668276	G	A	exonic	FHAD1	.	nonsynonymous SNV	FHAD1:NM_052929:exon15:c.G1951A:p.G651R	1p36.21	.	rs763821	.	0.53	T	0.001	B	0	P	-0.55	N	-1.68	D	0	71	1	0	94	1	0	92	1	0	73	1	0	66	1	0	100	1	0	68	1	NO	NO	NO	NO	NO
1	15708540	15708540	A	G	exonic	FHAD1	.	nonsynonymous SNV	FHAD1:NM_052929:exon30:c.A3973G:p.I1325V	1p36.21	.	rs1010294	.	0.53	T	0	B	1	P	-2.08	N	1.17	T	59	58	0.495726	78	90	0.535714	78	79	0.503185	79	61	0.435714	70	70	0.5	87	63	0.42	77	69	0.472603	NO	NO	NO	NO	NO
1	15808767	15808767	G	A	exonic	CELA2B	.	nonsynonymous SNV	CELA2B:NM_015849:exon4:c.G235A:p.G79R	1p36.21	.	rs3820071	.	1	T	0.001	B	1	P	0.27	N	-2.35	D	79	75	0.487013	94	115	0.550239	98	106	0.519608	87	77	0.469512	86	85	0.497076	147	113	0.434615	97	106	0.522167	NO	NO	NO	NO	NO
1	15850613	15850613	G	A	exonic	CASP9	.	nonsynonymous SNV	CASP9:NM_001229:exon1:c.C83T:p.A28V,CASP9:NM_001278054:exon1:c.C83T:p.A28V	1p36.21	.	rs1052571	.	0.4	T	0.303	B	0	P	1.95	M	1.97	T	0	8	1	0	20	1	0	19	1	0	15	1	0	13	1	0	24	1	0	14	1	YES	YES	YES	YES	YES
1	15909744	15909744	C	T	exonic	AGMAT	.	nonsynonymous SNV	AGMAT:NM_024758:exon2:c.G419A:p.R140Q	1p36.21	.	rs11580170	.	0.62	T	0.042	B	0.61	P	0.575	N	-1.79	D	42	34	0.447368	44	53	0.546392	53	37	0.411111	56	36	0.391304	33	35	0.514706	65	37	0.362745	41	44	0.517647	NO	NO	NO	NO	NO
1	15986547	15986547	T	C	exonic	RSC1A1	.	nonsynonymous SNV	RSC1A1:NM_006511:exon1:c.T184C:p.F62L	1p36.21	.	rs3766163	.	1	T	0.013	B	0	P	0.55	N	1.09	T	42	53	0.557895	73	47	0.391667	73	44	0.376068	52	57	0.522936	63	64	0.503937	63	50	0.442478	52	44	0.458333	NO	YES	YES	YES	YES
1	16042766	16042766	T	C	exonic	PLEKHM2	.	nonsynonymous SNV	PLEKHM2:NM_015164:exon2:c.T95C:p.I32T	1p36.21	.	rs12091750	.	1	T	0	B	1	P	-0.55	N	2.92	T	41	37	0.474359	50	66	0.568966	42	42	0.5	43	39	0.47561	44	33	0.428571	55	52	0.485981	47	41	0.465909	YES	YES	YES	YES	YES
1	16354590	16354590	A	T	exonic	CLCNKA	.	nonsynonymous SNV	CLCNKA:NM_001257139:exon9:c.A815T:p.Y272F,CLCNKA:NM_001042704:exon10:c.A944T:p.Y315F,CLCNKA:NM_004070:exon10:c.A944T:p.Y315F	1p36.13	.	rs12126269	.	0.71	T	0.001	B	1	P	-0.865	N	-1.77	D	108	95	0.46798	144	103	0.417004	139	96	0.408511	141	137	0.492806	128	110	0.462185	176	147	0.455108	143	137	0.489286	NO	NO	NO	NO	NO
1	16374859	16374859	G	A	exonic	CLCNKB	.	nonsynonymous SNV	CLCNKB:NM_000085:exon6:c.G520A:p.V174M	1p36.13	.	.	.	0.22	T	0.756	P	1	N	1.78	L	-3.38	D	27	29	0.517857	66	0	0	77	0	0	65	0	0	58	0	0	67	0	0	77	0	0	NO	NO	NO	NO	NO
1	16380196	16380196	T	C	exonic	CLCNKB	.	nonsynonymous SNV	CLCNKB:NM_001165945:exon9:c.T1178C:p.M393T,CLCNKB:NM_000085:exon16:c.T1685C:p.M562T	1p36.13	.	rs5253	.	0.44	T	0.003	B	1	P	-1.56	N	-2.2	D	0	97	1	0	122	1	1	116	0.991453	0	91	1	0	103	1	0	140	1	0	110	1	NO	NO	NO	NO	NO
1	16386447	16386447	G	C	exonic	FAM131C	.	nonsynonymous SNV	FAM131C:NM_182623:exon5:c.C368G:p.P123R	1p36.13	.	rs11576236	.	0.74	T	0	B	1	P	-1.265	N	1.61	T	0	12	1	0	36	1	0	37	1	0	35	1	0	28	1	0	44	1	0	26	1	NO	NO	NO	NO	NO
1	16532498	16532498	G	A	exonic	ARHGEF19	.	nonsynonymous SNV	ARHGEF19:NM_153213:exon8:c.C1379T:p.P460L	1p36.13	.	rs41269185	.	0.02	D	0.983	D	0	P	1.54	L	2.17	T	15	33	0.6875	29	19	0.395833	25	25	0.5	32	18	0.36	27	44	0.619718	30	28	0.482759	21	26	0.553191	YES	YES	YES	YES	NO
1	16577908	16577908	G	C	exonic	FBXO42	.	nonsynonymous SNV	FBXO42:NM_018994:exon10:c.C1411G:p.P471A	1p36.13	.	rs12069239	.	0.61	T	0	B	1	P	0	N	3.68	T	0	71	1	0	111	1	0	97	1	0	83	1	0	79	1	0	109	1	0	92	1	YES	YES	YES	YES	YES
1	16736132	16736132	T	C	exonic	SPATA21	.	nonsynonymous SNV	SPATA21:NM_198546:exon6:c.A551G:p.Q184R	1p36.13	.	rs4661746	.	0.18	T	0.023	B	1	P	0.805	L	-0.15	T	38	34	0.472222	45	47	0.51087	40	35	0.466667	31	35	0.530303	30	35	0.538462	66	49	0.426087	31	37	0.544118	NO	NO	NO	NO	NO
1	16736327	16736327	G	A	exonic	SPATA21	.	nonsynonymous SNV	SPATA21:NM_198546:exon6:c.C356T:p.P119L	1p36.13	.	rs41269197	.	0	D	0.509	P	1	N	0.895	L	-0.39	T	34	27	0.442623	40	50	0.555556	49	60	0.550459	55	50	0.47619	49	44	0.473118	58	74	0.560606	50	53	0.514563	NO	NO	NO	NO	NO
1	17248532	17248532	A	G	exonic	CROCC	.	nonsynonymous SNV	CROCC:NM_014675:exon1:c.A19G:p.R7G	1p36.13	.	rs6586566	.	1	T	0	B	1	P	0	N	3.03	T	0	88	1	0	108	1	0	113	1	0	101	1	0	95	1	0	144	1	0	104	1	NO	NO	NO	NO	NO
1	17257840	17257840	C	G	exonic	CROCC	.	nonsynonymous SNV	CROCC:NM_014675:exon8:c.C904G:p.Q302E	1p36.13	.	rs143501240	.	0.89	T	0.716	P	0.998	D	1.29	L	2.96	T	65	23	0.261364	81	29	0.263636	77	38	0.330435	88	35	0.284553	74	45	0.378151	108	44	0.289474	64	36	0.36	NO	NO	NO	YES	NO
1	17273443	17273443	C	T	exonic	CROCC	.	nonsynonymous SNV	CROCC:NM_014675:exon17:c.C2471T:p.T824M	1p36.13	.	rs74657070	.	0.11	T	0.312	B	1	N	0.345	N	2.93	T	62	21	0.253012	62	40	0.392157	83	37	0.308333	57	36	0.387097	51	33	0.392857	70	42	0.375	66	33	0.333333	YES	NO	NO	NO	NO
1	17275018	17275018	C	A	exonic	CROCC	.	nonsynonymous SNV	CROCC:NM_014675:exon18:c.C2707A:p.R903S	1p36.13	.	rs114863724	.	0.13	T	0.995	D	0.996	D	1.22	L	1.87	T	5	3	0.375	5	3	0.375	6	1	0.142857	3	6	0.666667	3	3	0.5	9	1	0.1	12	2	0.142857	NO	NO	NO	NO	NO
1	17312743	17312743	C	T	exonic	ATP13A2	.	nonsynonymous SNV	ATP13A2:NM_001141974:exon27:c.G3214A:p.A1072T	1p36.13	.	rs3170740	CLINSIG=non-pathogenic;CLNDBN=not_specified;CLNREVSTAT=criteria_provided\x2c_single_submitter;CLNACC=RCV000116444.1;CLNDSDB=MedGen;CLNDSDBID=CN169374	1	T	0.001	B	0.031	P	.	.	-3.3	D	0	96	1	0	132	1	0	151	1	0	129	1	0	145	1	0	138	1	0	132	1	YES	YES	YES	YES	YES
1	17657534	17657534	G	A	exonic	PADI4	.	nonsynonymous SNV	PADI4:NM_012387:exon2:c.G163A:p.G55S	1p36.13	.	rs11203366	.	1	T	0.001	B	1	P	-0.405	N	3.29	T	75	61	0.448529	108	103	0.488152	76	90	0.542169	91	92	0.502732	84	96	0.533333	103	108	0.511848	74	95	0.56213	NO	NO	NO	NO	NO
1	17657616	17657616	T	C	exonic	PADI4	.	nonsynonymous SNV	PADI4:NM_012387:exon2:c.T245C:p.V82A	1p36.13	.	rs11203367	.	1	T	0	B	1	P	-1.87	N	3.24	T	40	46	0.534884	72	73	0.503448	58	68	0.539683	52	43	0.452632	60	71	0.541985	63	66	0.511628	57	69	0.547619	NO	YES	NO	YES	NO
1	17660499	17660499	G	C	exonic	PADI4	.	nonsynonymous SNV	PADI4:NM_012387:exon3:c.G335C:p.G112A	1p36.13	.	rs874881	.	0.66	T	0.19	B	0.29	P	1.35	L	3.16	T	33	38	0.535211	61	31	0.336957	52	34	0.395349	49	42	0.461538	47	44	0.483516	68	61	0.472868	45	37	0.45122	NO	YES	NO	YES	YES
1	17668609	17668609	C	T	exonic	PADI4	.	nonsynonymous SNV	PADI4:NM_012387:exon7:c.C824T:p.S275F	1p36.13	.	rs1748020	.	0.04	D	0.603	P	0.216	P	2.25	M	2.49	T	83	94	0.531073	97	135	0.581897	116	94	0.447619	100	103	0.507389	109	84	0.435233	138	126	0.477273	123	110	0.472103	NO	NO	NO	NO	NO
1	17718672	17718672	G	-	splicing	PADI6	NM_207421:exon9:c.1025+1G>-,NM_207421:exon10:c.1026-1G>-	.	.	1p36.13	.	rs10709483	.	.	.	.	.	.	.	.	.	.	.	0	39	1	0	68	1	0	67	1	0	55	1	0	61	1	0	71	1	0	55	1	NO	NO	NO	NO	NO
1	17991052	17991052	T	C	exonic	ARHGEF10L	.	nonsynonymous SNV	ARHGEF10L:NM_001011722:exon24:c.T2854C:p.W952R,ARHGEF10L:NM_018125:exon26:c.T2971C:p.W991R	1p36.13	.	rs6695710	.	0.89	T	0	B	0	P	-1.905	N	1.69	T	0	139	1	0	194	1	0	192	1	0	181	1	0	203	1	0	255	1	0	199	1	YES	NO	YES	YES	NO
1	18023690	18023690	A	G	exonic	ARHGEF10L	.	nonsynonymous SNV	ARHGEF10L:NM_001011722:exon27:c.A3538G:p.I1180V,ARHGEF10L:NM_018125:exon29:c.A3655G:p.I1219V	1p36.13	.	rs2270976	.	1	T	0.001	B	0	P	-0.525	N	2.61	T	0	141	1	0	173	1	0	206	1	0	156	1	0	160	1	0	230	1	0	179	1	NO	NO	YES	NO	YES
1	18807536	18807536	G	T	exonic	KLHDC7A	.	nonsynonymous SNV	KLHDC7A:NM_152375:exon1:c.G61T:p.V21L	1p36.13	.	rs7512414	.	1	T	0.005	B	0.695	P	0.205	N	-0.82	T	30	24	0.444444	33	29	0.467742	37	37	0.5	26	20	0.434783	24	37	0.606557	44	32	0.421053	35	28	0.444444	NO	NO	NO	NO	YES
1	18807755	18807755	G	A	exonic	KLHDC7A	.	nonsynonymous SNV	KLHDC7A:NM_152375:exon1:c.G280A:p.G94S	1p36.13	.	rs34976233	.	0.14	T	0.034	B	1	P	0	N	-0.78	T	35	39	0.527027	40	51	0.56044	52	46	0.469388	44	34	0.435897	48	46	0.489362	61	68	0.527132	44	42	0.488372	NO	NO	NO	NO	YES
1	18807897	18807897	C	G	exonic	KLHDC7A	.	nonsynonymous SNV	KLHDC7A:NM_152375:exon1:c.C422G:p.P141R	1p36.13	.	rs2992755	.	0.39	T	0	B	1	P	0	N	-0.68	T	0	174	1	0	263	1	0	267	1	0	226	1	0	247	1	0	317	1	0	238	1	NO	YES	NO	NO	NO
1	18807953	18807953	C	A	exonic	KLHDC7A	.	nonsynonymous SNV	KLHDC7A:NM_152375:exon1:c.C478A:p.R160S	1p36.13	.	rs11261022	.	0.62	T	0.008	B	1	P	0	N	-0.62	T	110	120	0.521739	153	167	0.521875	168	170	0.502959	141	120	0.45977	153	145	0.486577	183	185	0.502717	152	143	0.484746	NO	NO	NO	NO	YES
1	18808056	18808056	G	C	exonic	KLHDC7A	.	nonsynonymous SNV	KLHDC7A:NM_152375:exon1:c.G581C:p.R194P	1p36.13	.	rs7515150	.	0.4	T	0	B	1	P	-0.55	N	-0.61	T	88	85	0.491329	146	108	0.425197	115	131	0.53252	90	96	0.516129	104	99	0.487685	177	130	0.423453	110	94	0.460784	NO	NO	NO	NO	YES
1	18808292	18808292	C	A	exonic	KLHDC7A	.	nonsynonymous SNV	KLHDC7A:NM_152375:exon1:c.C817A:p.H273N	1p36.13	.	rs2992753	.	1	T	0	B	1	P	-0.895	N	-0.31	T	0	171	1	0	221	1	0	289	1	0	197	1	0	188	1	0	276	1	0	227	1	NO	NO	NO	NO	YES
1	18808526	18808526	A	C	exonic	KLHDC7A	.	nonsynonymous SNV	KLHDC7A:NM_152375:exon1:c.A1051C:p.T351P	1p36.13	.	rs2992752	.	1	T	0	B	1	P	-1.1	N	-0.57	T	1	98	0.989899	0	132	1	0	132	1	0	136	1	0	135	1	0	169	1	0	122	1	NO	NO	NO	NO	NO
1	19181015	19181015	G	C	exonic	TAS1R2	.	nonsynonymous SNV	TAS1R2:NM_152232:exon3:c.C949G:p.R317G	1p36.13	.	rs34447754	.	0.63	T	0.005	B	1	P	1.2	L	-1.72	D	0	167	1	0	231	1	0	228	1	0	181	1	0	191	1	0	236	1	0	177	1	NO	NO	NO	NO	NO
1	19181393	19181393	T	C	exonic	TAS1R2	.	nonsynonymous SNV	TAS1R2:NM_152232:exon3:c.A571G:p.I191V	1p36.13	.	rs35874116	.	1	T	0.002	B	1	P	-0.25	N	-1.62	D	0	102	1	0	122	1	0	122	1	0	110	1	0	108	1	0	180	1	0	112	1	NO	NO	NO	NO	NO
1	19413261	19413261	T	A	exonic	UBR4	.	nonsynonymous SNV	UBR4:NM_020765:exon100:c.A14599T:p.M4867L	1p36.13	.	rs12584	.	0.41	T	0	B	0	P	-0.695	N	1.64	T	0	81	1	1	99	0.99	0	118	1	0	83	1	1	97	0.989796	0	125	1	0	109	1	YES	YES	YES	YES	YES
1	19499560	19499560	T	C	exonic	UBR4	.	nonsynonymous SNV	UBR4:NM_020765:exon25:c.A3319G:p.T1107A	1p36.13	.	rs16862578	.	0.12	T	0	B	0	P	-0.345	N	0.96	T	79	82	0.509317	97	98	0.502564	90	99	0.52381	93	69	0.425926	91	63	0.409091	113	121	0.517094	77	83	0.51875	YES	YES	YES	YES	YES
1	19565344	19565344	C	G	exonic	EMC1	.	nonsynonymous SNV	EMC1:NM_001271429:exon9:c.G968C:p.S323T,EMC1:NM_001271427:exon10:c.G1031C:p.S344T,EMC1:NM_001271428:exon10:c.G1034C:p.S345T,EMC1:NM_015047:exon10:c.G1034C:p.S345T	1p36.13	.	rs709683	.	0.62	T	0	B	1	P	0	N	1.98	T	42	37	0.468354	55	55	0.5	41	45	0.523256	36	45	0.555556	44	50	0.531915	64	55	0.462185	38	36	0.486486	YES	YES	YES	YES	YES
1	19611241	19611241	T	C	exonic	AKR7A3	.	nonsynonymous SNV	AKR7A3:NM_012067:exon5:c.A643G:p.N215D	1p36.13	.	rs1738023	.	1	T	0.001	B	1	P	.	.	1.89	T	82	83	0.50303	97	98	0.502564	92	95	0.508021	93	91	0.494565	78	70	0.472973	101	106	0.512077	91	76	0.45509	NO	NO	NO	YES	NO
1	20442054	20442054	T	C	exonic	PLA2G2D	.	nonsynonymous SNV	PLA2G2D:NM_012400:exon3:c.A238G:p.S80G	1p36.12	.	rs584367	.	0.83	T	0	B	1	P	0.47	N	1.68	T	0	76	1	0	101	1	0	98	1	0	58	1	0	73	1	0	73	1	0	55	1	NO	NO	NO	NO	NO
1	20474812	20474812	C	T	exonic	PLA2G2F	.	nonsynonymous SNV	PLA2G2F:NM_022819:exon5:c.C554T:p.T185M	1p36.12	.	rs150487984	.	0	D	0.08	B	1	N	2.88	M	-1.69	D	66	66	0.5	80	69	0.463087	64	73	0.532847	70	53	0.430894	79	68	0.462585	74	85	0.534591	65	57	0.467213	NO	NO	NO	NO	NO
1	20671961	20671961	G	A	exonic	VWA5B1	.	nonsynonymous SNV	VWA5B1:NM_001039500:exon17:c.G2639A:p.R880H	1p36.12	.	rs11582960	.	0	D	0.999	D	0	P	1.5	L	3.01	T	45	43	0.488636	56	63	0.529412	54	51	0.485714	56	39	0.410526	46	38	0.452381	58	70	0.546875	59	45	0.432692	NO	NO	NO	NO	NO
1	20680718	20680718	G	A	exonic	VWA5B1	.	nonsynonymous SNV	VWA5B1:NM_001039500:exon22:c.G3610A:p.E1204K	1p36.12	.	rs2072751	.	0.39	T	0.607	P	0	P	0.6	N	1.41	T	36	32	0.470588	39	43	0.52439	37	45	0.54878	39	39	0.5	43	40	0.481928	56	51	0.476636	38	42	0.525	NO	NO	NO	NO	NO
1	20915701	20915701	A	C	exonic	CDA	.	nonsynonymous SNV	CDA:NM_001785:exon1:c.A79C:p.K27Q	1p36.12	.	rs2072671	.	0.42	T	0.005	B	0	P	0.465	N	0.98	T	91	70	0.434783	114	98	0.462264	113	104	0.479263	111	83	0.427835	91	76	0.45509	109	107	0.49537	100	84	0.456522	NO	YES	YES	NO	NO
1	20977000	20977000	A	C	exonic	PINK1	.	nonsynonymous SNV	PINK1:NM_032409:exon8:c.A1562C:p.N521T	1p36.12	.	rs1043424	.	0.24	T	0.006	B	1	P	1.1	L	-0.81	T	46	49	0.515789	64	69	0.518797	67	46	0.40708	65	48	0.424779	64	54	0.457627	75	60	0.444444	61	50	0.45045	YES	YES	YES	YES	YES
1	20987873	20987873	G	C	exonic	DDOST	.	nonsynonymous SNV	DDOST:NM_005216:exon1:c.C22G:p.R8G	1p36.12	.	rs537816	.	1	T	0	B	1	P	0	N	0.88	T	0	210	1	0	271	1	0	298	1	0	255	1	0	251	1	0	347	1	1	266	0.996255	YES	YES	YES	YES	YES
1	21024901	21024901	C	T	exonic	KIF17	.	nonsynonymous SNV	KIF17:NM_001122819:exon6:c.G1204A:p.V402M,KIF17:NM_001287212:exon6:c.G904A:p.V302M,KIF17:NM_020816:exon6:c.G1204A:p.V402M	1p36.12	.	rs522496	.	0.18	T	0.008	B	1	P	-0.55	N	-0.51	T	0	46	1	0	73	1	0	46	1	0	54	1	0	46	1	0	64	1	0	55	1	NO	NO	NO	NO	NO
1	21795388	21795388	A	G	exonic	NBPF3	.	nonsynonymous SNV	NBPF3:NM_001256416:exon3:c.A341G:p.Y114C,NBPF3:NM_032264:exon3:c.A341G:p.Y114C	1p36.12	.	rs1827293	.	0	D	0.998	D	1	P	2.195	M	3.69	T	15	8	0.347826	16	19	0.542857	12	18	0.6	18	12	0.4	23	14	0.378378	18	14	0.4375	16	18	0.529412	YES	NO	NO	YES	NO
1	21940555	21940555	C	T	exonic	RAP1GAP	.	nonsynonymous SNV	RAP1GAP:NM_001145658:exon8:c.G511A:p.A171T,RAP1GAP:NM_002885:exon8:c.G319A:p.A107T,RAP1GAP:NM_001145657:exon9:c.G319A:p.A107T	1p36.12	.	rs2275363	.	0.53	T	0.002	B	1	P	1.65	L	-3.27	D	36	26	0.419355	36	45	0.555556	45	28	0.383562	38	42	0.525	39	36	0.48	51	53	0.509615	39	45	0.535714	NO	NO	NO	NO	NO
1	22141206	22141206	A	C	exonic	LDLRAD2	.	nonsynonymous SNV	LDLRAD2:NM_001013693:exon2:c.A401C:p.N134T	1p36.12	.	rs10917051	.	1	T	0	B	0.999	P	-0.895	N	0.8	T	88	84	0.488372	121	103	0.459821	116	101	0.465438	117	105	0.472973	118	96	0.448598	146	139	0.487719	102	94	0.479592	NO	NO	NO	NO	NO
1	22155353	22155353	G	A	exonic	HSPG2	.	nonsynonymous SNV	HSPG2:NM_001291860:exon88:c.C12215T:p.A4072V,HSPG2:NM_005529:exon88:c.C12212T:p.A4071V	1p36.12	.	rs74859884	.	0.1	T	0.393	B	0.973	N	0.915	L	-0.94	T	25	34	0.576271	51	55	0.518868	42	29	0.408451	39	32	0.450704	36	45	0.555556	70	48	0.40678	41	36	0.467532	YES	YES	YES	NO	NO
1	22160020	22160020	C	T	exonic	HSPG2	.	nonsynonymous SNV	HSPG2:NM_001291860:exon79:c.G10921A:p.V3641I,HSPG2:NM_005529:exon79:c.G10918A:p.V3640I	1p36.12	.	rs17459097	.	0.47	T	0.034	B	0.819	N	0.675	N	-0.65	T	38	33	0.464789	51	42	0.451613	62	61	0.495935	57	34	0.373626	53	44	0.453608	70	58	0.453125	44	41	0.482353	YES	NO	YES	NO	NO
1	22191454	22191454	G	A	exonic	HSPG2	.	nonsynonymous SNV	HSPG2:NM_001291860:exon36:c.C4511T:p.A1504V,HSPG2:NM_005529:exon36:c.C4508T:p.A1503V	1p36.12	.	rs897471	.	0.07	T	0.997	D	0.999	P	1.5	L	1.27	T	0	73	1	0	97	1	0	97	1	0	98	1	0	79	1	0	130	1	0	88	1	YES	YES	YES	YES	YES
1	22206649	22206649	T	C	exonic	HSPG2	.	nonsynonymous SNV	HSPG2:NM_001291860:exon17:c.A2297G:p.N766S,HSPG2:NM_005529:exon17:c.A2294G:p.N765S	1p36.12	.	rs989994	.	0.24	T	0.016	B	0.002	P	1.45	L	0.11	T	0	91	1	0	135	1	0	145	1	0	132	1	0	135	1	0	157	1	0	128	1	YES	YES	YES	YES	NO
1	22207235	22207235	T	C	exonic	HSPG2	.	nonsynonymous SNV	HSPG2:NM_001291860:exon15:c.A1915G:p.M639V,HSPG2:NM_005529:exon15:c.A1912G:p.M638V	1p36.12	.	rs1874792	.	1	T	0	B	1	P	-1.955	N	1.34	T	0	90	1	0	91	1	0	99	1	0	95	1	0	98	1	0	114	1	1	102	0.990291	YES	YES	YES	YES	NO
1	22307538	22307538	C	T	exonic	CELA3B	.	nonsynonymous SNV	CELA3B:NM_007352:exon4:c.C235T:p.R79W	1p36.12	.	rs7528405	.	0.18	T	0.598	P	1	P	2.33	M	-2.49	D	0	128	1	0	155	1	0	145	1	0	136	1	0	139	1	0	197	1	0	156	1	NO	NO	NO	NO	NO
1	22336277	22336277	C	G	exonic	CELA3A	.	nonsynonymous SNV	CELA3A:NM_005747:exon7:c.C722G:p.A241G	1p36.12	.	rs3820285	.	0.59	T	0.004	B	1	P	0.155	N	2.27	T	0	91	1	0	129	1	0	141	1	0	96	1	0	124	1	0	130	1	0	102	1	NO	NO	NO	NO	NO
1	22835677	22835677	A	G	exonic	ZBTB40	.	nonsynonymous SNV	ZBTB40:NM_014870:exon9:c.A1784G:p.Y595C,ZBTB40:NM_001083621:exon10:c.A1784G:p.Y595C	1p36.12	.	rs209729	.	0.24	T	0	B	1	P	-0.345	N	1.03	T	49	70	0.588235	88	82	0.482353	109	86	0.441026	73	63	0.463235	69	69	0.5	108	91	0.457286	92	64	0.410256	YES	YES	YES	YES	YES
1	22915753	22915753	T	C	exonic	EPHA8	.	nonsynonymous SNV	EPHA8:NM_001006943:exon5:c.T1369C:p.S457P	1p36.12	.	rs606002	.	.	.	0	B	1	P	.	.	5	T	44	46	0.511111	56	64	0.533333	57	78	0.577778	74	58	0.439394	67	63	0.484615	81	85	0.512048	64	69	0.518797	NO	NO	NO	NO	NO
1	23346225	23346225	G	A	exonic	KDM1A	.	nonsynonymous SNV	KDM1A:NM_001009999:exon1:c.G136A:p.G46S,KDM1A:NM_015013:exon1:c.G136A:p.G46S	1p36.12	.	rs144822945	.	0.12	T	0.931	D	0.906	D	0	N	1.63	T	27	38	0.584615	43	38	0.469136	42	55	0.56701	41	38	0.481013	34	47	0.580247	50	70	0.583333	45	62	0.579439	YES	YES	YES	YES	YES
1	23885498	23885498	T	C	exonic	ID3	.	nonsynonymous SNV	ID3:NM_002167:exon2:c.A313G:p.T105A	1p36.12	.	rs11574	.	0.99	T	0	B	1	P	-0.55	N	-0.56	T	0	132	1	0	187	1	0	169	1	0	157	1	0	175	1	0	171	1	0	152	1	YES	YES	YES	YES	YES
1	24180962	24180962	T	C	exonic	FUCA1	.	nonsynonymous SNV	FUCA1:NM_000147:exon5:c.A857G:p.Q286R	1p36.11	.	rs13551	CLINSIG=non-pathogenic;CLNDBN=FU1/FU2_POLYMORPHISM;CLNREVSTAT=no_assertion_criteria_provided;CLNACC=RCV000000726.1;CLNDSDB=.;CLNDSDBID=.	0	D	0.001	B	1	P	1.065	L	0.46	T	30	37	0.552239	37	53	0.588889	30	33	0.52381	24	36	0.6	24	38	0.612903	46	36	0.439024	23	29	0.557692	YES	NO	NO	NO	NO
1	24192013	24192013	C	G	exonic	FUCA1	.	nonsynonymous SNV	FUCA1:NM_000147:exon2:c.G492C:p.L164F	1p36.11	.	.	.	0	D	0.983	D	1	D	3.165	M	0.02	T	33	23	0.410714	45	31	0.407895	38	23	0.377049	35	13	0.270833	24	29	0.54717	33	36	0.521739	29	25	0.462963	YES	NO	NO	YES	NO
1	24192103	24192103	C	G	exonic	FUCA1	.	nonsynonymous SNV	FUCA1:NM_000147:exon2:c.G402C:p.L134F	1p36.11	.	rs143691289	.	0.12	T	0.181	B	1	D	1.74	L	0.16	T	44	40	0.47619	67	61	0.476562	68	40	0.37037	47	47	0.5	45	39	0.464286	61	53	0.464912	48	54	0.529412	NO	NO	NO	NO	NO
1	24393563	24393563	C	T	exonic	MYOM3	.	nonsynonymous SNV	MYOM3:NM_152372:exon28:c.G3371A:p.R1124Q	1p36.11	.	rs16829071	.	0.06	T	0	B	0	P	0	N	0.64	T	0	72	1	0	100	1	0	98	1	0	84	1	0	85	1	0	109	1	0	101	1	NO	NO	NO	NO	NO
1	24394811	24394811	A	G	exonic	MYOM3	.	nonsynonymous SNV	MYOM3:NM_152372:exon26:c.T3197C:p.I1066T	1p36.11	.	rs12145360	.	0.45	T	0.02	B	0	P	0.945	L	3.65	T	0	118	1	0	149	1	0	148	1	0	133	1	0	125	1	0	174	1	0	119	1	NO	NO	NO	NO	NO
1	24416059	24416059	T	C	exonic	MYOM3	.	nonsynonymous SNV	MYOM3:NM_152372:exon14:c.A1583G:p.D528G	1p36.11	.	rs4393101	.	1	T	0	B	0	P	-3.4	N	0.83	T	0	50	1	0	59	1	0	52	1	0	41	1	0	42	1	0	50	1	0	49	1	NO	NO	NO	NO	NO
1	24417415	24417415	T	C	exonic	MYOM3	.	nonsynonymous SNV	MYOM3:NM_152372:exon12:c.A1304G:p.Q435R	1p36.11	.	rs6700245	.	0.61	T	0.021	B	0	P	0.27	N	0.44	T	35	42	0.545455	64	59	0.479675	56	46	0.45098	55	44	0.444444	46	46	0.5	71	67	0.485507	45	41	0.476744	NO	NO	NO	NO	NO
1	24419496	24419496	A	G	exonic	MYOM3	.	nonsynonymous SNV	MYOM3:NM_152372:exon10:c.T1031C:p.M344T	1p36.11	.	rs4233050	.	1	T	0	B	0.68	P	-2.605	N	1.29	T	29	26	0.472727	43	24	0.358209	33	34	0.507463	35	25	0.416667	33	26	0.440678	42	41	0.493976	30	29	0.491525	NO	NO	NO	NO	NO
1	24421950	24421950	C	G	exonic	MYOM3	.	nonsynonymous SNV	MYOM3:NM_152372:exon8:c.G772C:p.D258H	1p36.11	.	rs4319261	.	0.36	T	0.869	P	0	P	0.585	N	0.39	T	39	34	0.465753	50	52	0.509804	61	54	0.469565	38	44	0.536585	59	45	0.432692	60	50	0.454545	45	38	0.457831	NO	NO	NO	NO	NO
1	24447468	24447468	G	C	exonic	IL22RA1	.	nonsynonymous SNV	IL22RA1:NM_021258:exon7:c.C1552G:p.R518G	1p36.11	.	rs3795299	.	0.32	T	0.039	B	1	P	0	N	3.11	T	41	54	0.568421	56	65	0.53719	59	66	0.528	56	50	0.471698	50	55	0.52381	61	73	0.544776	63	56	0.470588	NO	NO	NO	NO	NO
1	24658063	24658063	C	G	exonic	GRHL3	.	nonsynonymous SNV	GRHL3:NM_001195010:exon2:c.C27G:p.D9E,GRHL3:NM_021180:exon2:c.C180G:p.D60E,GRHL3:NM_198173:exon2:c.C165G:p.D55E,GRHL3:NM_198174:exon2:c.C165G:p.D55E	1p36.11	.	rs2486668	.	0.17	T	0.011	B	0	P	1.485	L	0.67	T	50	53	0.514563	64	69	0.518797	67	56	0.455285	52	58	0.527273	48	64	0.571429	56	71	0.559055	53	60	0.530973	YES	YES	NO	NO	NO
1	24690764	24690764	T	A	exonic	GRHL3	.	nonsynonymous SNV	GRHL3:NM_198174:exon16:c.T1784A:p.M595K	1p36.11	.	rs545809	.	0	D	.	.	1	P	1.15	L	2.94	T	28	17	0.377778	48	23	0.323944	38	23	0.377049	29	29	0.5	37	28	0.430769	41	41	0.5	40	29	0.42029	NO	NO	NO	NO	NO
1	24718079	24718079	C	A	exonic	STPG1	.	nonsynonymous SNV	STPG1:NM_001199012:exon3:c.G161T:p.S54I,STPG1:NM_001199013:exon3:c.G161T:p.S54I	1p36.11	.	rs560219	.	0.04	D	0.004	B	0	P	2.28	M	.	.	56	45	0.445545	71	76	0.517007	57	48	0.457143	61	44	0.419048	55	38	0.408602	62	66	0.515625	68	47	0.408696	YES	YES	YES	YES	YES
1	25889632	25889632	T	C	exonic	LDLRAP1	.	nonsynonymous SNV	LDLRAP1:NM_015627:exon6:c.T604C:p.S202P	1p36.11	.	rs6687605	.	0.3	T	0.048	B	1	P	1.655	L	0.36	T	28	40	0.588235	43	57	0.57	48	49	0.505155	44	42	0.488372	38	40	0.512821	53	60	0.530973	44	48	0.521739	YES	YES	YES	YES	YES
1	26357656	26357656	C	A	exonic	EXTL1	.	nonsynonymous SNV	EXTL1:NM_004455:exon5:c.C1135A:p.H379N	1p36.11	.	rs2736831	.	0.27	T	0.01	B	0.557	P	1.5	L	-3.54	D	0	218	1	0	262	1	0	262	1	0	241	1	0	232	1	0	273	1	0	203	1	NO	NO	NO	NO	NO
1	26487940	26487940	A	G	exonic	FAM110D	.	nonsynonymous SNV	FAM110D:NM_024869:exon2:c.A158G:p.H53R	1p36.11	.	rs3748856	.	0.41	T	0.326	B	0.894	P	0.14	N	1.08	T	85	100	0.540541	92	98	0.515789	99	138	0.582278	90	98	0.521277	97	110	0.531401	109	124	0.532189	114	108	0.486486	NO	NO	NO	NO	NO
1	26515956	26515956	C	A	exonic	CNKSR1	.	nonsynonymous SNV	CNKSR1:NM_001297647:exon21:c.C2080A:p.H694N,CNKSR1:NM_001297648:exon21:c.C1285A:p.H429N,CNKSR1:NM_006314:exon21:c.C2059A:p.H687N	1p36.11	.	rs1045105	.	0.32	T	0	B	1	P	1.39	L	2.6	T	49	78	0.614173	97	59	0.378205	56	72	0.5625	72	82	0.532468	63	70	0.526316	104	84	0.446809	71	80	0.529801	NO	YES	NO	YES	YES
1	26610891	26610891	A	C	exonic	UBXN11	.	nonsynonymous SNV	UBXN11:NM_001077262:exon7:c.T575G:p.L192R,UBXN11:NM_145345:exon11:c.T836G:p.L279R,UBXN11:NM_183008:exon12:c.T935G:p.L312R	1p36.11	.	rs4332350	.	0.55	T	0	B	1	P	-1.61	N	2.63	T	0	77	1	0	82	1	0	94	1	0	96	1	0	82	1	0	113	1	0	80	1	NO	YES	NO	YES	YES
1	26646726	26646726	A	G	exonic	CD52	.	nonsynonymous SNV	CD52:NM_001803:exon2:c.A119G:p.N40S	1p36.11	.	rs1071849	.	0.53	T	0.007	B	1	P	.	.	1.72	T	166	130	0.439189	198	164	0.453039	175	165	0.485294	151	156	0.508143	168	153	0.476636	207	176	0.45953	155	140	0.474576	NO	YES	NO	NO	NO
1	26646730	26646730	A	G	exonic	CD52	.	nonsynonymous SNV	CD52:NM_001803:exon2:c.A123G:p.I41M	1p36.11	.	rs17645	.	0.54	T	0.001	B	1	P	.	.	1.53	T	160	126	0.440559	205	155	0.430556	171	164	0.489552	151	152	0.50165	160	149	0.482201	203	173	0.460106	143	136	0.487455	NO	YES	NO	NO	NO
1	26663362	26663362	C	T	exonic	AIM1L	.	nonsynonymous SNV	AIM1L:NM_001039775:exon11:c.G3881A:p.S1294N	1p36.11	.	rs10751735	.	0.37	T	0.006	B	1	P	0.49	N	-0.97	T	0	59	1	0	82	1	0	75	1	0	63	1	0	82	1	0	87	1	0	73	1	YES	YES	YES	YES	NO
1	26691174	26691174	C	A	exonic	ZNF683	.	nonsynonymous SNV	ZNF683:NM_001114759:exon4:c.G863T:p.R288L,ZNF683:NM_173574:exon4:c.G863T:p.R288L	1p36.11	.	rs11247933	.	0.69	T	0.017	B	1	P	0.55	N	3.01	T	0	169	1	0	185	1	0	178	1	0	167	1	0	184	1	0	258	1	0	179	1	NO	NO	NO	NO	NO
1	26786627	26786627	G	A	exonic	DHDDS	.	nonsynonymous SNV	DHDDS:NM_001243564:exon7:c.G655A:p.V219M,DHDDS:NM_001243565:exon7:c.G640A:p.V214M,DHDDS:NM_024887:exon8:c.G757A:p.V253M,DHDDS:NM_205861:exon8:c.G757A:p.V253M	1p36.11	.	rs3816539	.	0.06	T	0.006	B	1	P	1.1	L	0.94	T	40	37	0.480519	48	37	0.435294	57	58	0.504348	40	44	0.52381	42	49	0.538462	57	46	0.446602	47	44	0.483516	YES	YES	YES	YES	YES
1	26883511	26883511	A	C	exonic	RPS6KA1	.	nonsynonymous SNV	RPS6KA1:NM_001006665:exon12:c.A1031C:p.K344T,RPS6KA1:NM_002953:exon13:c.A1004C:p.K335T	1p36.11	.	rs2229712	.	0.09	T	0.104	B	0	P	1.145	L	0.63	T	104	92	0.469388	135	92	0.405286	116	98	0.457944	110	85	0.435897	96	74	0.435294	140	113	0.44664	99	104	0.512315	YES	YES	YES	YES	YES
1	27210721	27210721	T	C	exonic	GPN2	.	nonsynonymous SNV	GPN2:NM_018066:exon4:c.A790G:p.R264G	1p36.11	.	rs3170660	.	1	T	0	B	0.917	P	0	N	2.37	T	0	64	1	0	96	1	0	98	1	0	93	1	0	91	1	0	118	1	0	77	1	YES	YES	YES	YES	YES
1	27339103	27339103	G	T	exonic	FAM46B	.	nonsynonymous SNV	FAM46B:NM_052943:exon1:c.C59A:p.T20K	1p36.11	.	rs4970471	.	0.04	D	0.001	B	1	P	0	N	2.02	T	24	25	0.510204	33	29	0.467742	35	42	0.545455	35	24	0.40678	28	33	0.540984	39	45	0.535714	41	29	0.414286	YES	YES	YES	NO	NO
1	27679797	27679797	A	G	exonic	SYTL1	.	nonsynonymous SNV	SYTL1:NM_001193308:exon14:c.A1367G:p.Q456R,SYTL1:NM_032872:exon14:c.A1331G:p.Q444R	1p36.11	.	rs3813795	.	1	T	0.001	B	0	P	-1.355	N	3.28	T	0	66	1	0	126	1	0	103	1	0	85	1	0	84	1	0	131	1	0	101	1	YES	YES	YES	YES	YES
1	27687466	27687466	G	T	exonic	MAP3K6	.	nonsynonymous SNV	MAP3K6:NM_001297609:exon13:c.C1842A:p.N614K,MAP3K6:NM_004672:exon14:c.C1866A:p.N622K	1p36.11	.	rs35659744	.	0.15	T	0.004	B	1	P	1.355	L	-0.16	T	44	54	0.55102	54	64	0.542373	68	74	0.521127	63	49	0.4375	63	58	0.479339	87	88	0.502857	50	65	0.565217	NO	YES	YES	NO	YES
1	27688633	27688633	G	A	exonic	MAP3K6	.	nonsynonymous SNV	MAP3K6:NM_001297609:exon8:c.C1340T:p.T447I,MAP3K6:NM_004672:exon9:c.C1364T:p.T455I	1p36.11	.	rs1138294	.	0.17	T	0.001	B	1	P	0.6	N	2.96	T	46	42	0.477273	33	36	0.521739	47	50	0.515464	36	46	0.560976	35	47	0.573171	58	50	0.462963	31	29	0.483333	YES	YES	YES	YES	NO
1	28209366	28209366	A	G	exonic	THEMIS2	.	nonsynonymous SNV	THEMIS2:NM_001105556:exon4:c.A1531G:p.K511E,THEMIS2:NM_001286115:exon4:c.A943G:p.K315E,THEMIS2:NM_001286113:exon5:c.A1144G:p.K382E	1p35.3	.	rs3766400	.	0.29	T	0	B	0	P	-2.2	N	2.66	T	55	45	0.45	74	77	0.509934	72	67	0.482014	61	59	0.491667	82	66	0.445946	92	89	0.491713	78	50	0.390625	YES	NO	NO	NO	NO
1	28282292	28282292	T	C	exonic	SMPDL3B	.	nonsynonymous SNV	SMPDL3B:NM_001009568:exon6:c.T788C:p.V263A,SMPDL3B:NM_001304579:exon6:c.T170C:p.V57A,SMPDL3B:NM_014474:exon6:c.T788C:p.V263A	1p35.3	.	rs3813803	.	0.06	T	0.814	P	0.42	P	2.095	M	-3.1	D	59	57	0.491379	59	61	0.508333	80	74	0.480519	68	59	0.464567	68	75	0.524476	93	89	0.489011	67	64	0.48855	NO	NO	YES	YES	YES
1	28800380	28800380	C	A	exonic	PHACTR4	.	nonsynonymous SNV	PHACTR4:NM_023923:exon6:c.C1168A:p.L390I,PHACTR4:NM_001048183:exon7:c.C1138A:p.L380I	1p35.3	.	rs61785974	.	0.45	T	0.085	B	0.954	P	1.7	L	1.84	T	112	146	0.565891	142	171	0.546326	126	143	0.531599	122	136	0.527132	106	115	0.520362	157	182	0.536873	121	143	0.541667	YES	YES	YES	YES	YES
1	29138975	29138975	G	T	exonic	OPRD1	.	nonsynonymous SNV	OPRD1:NM_000911:exon1:c.G80T:p.C27F	1p35.3	.	rs1042114	.	0.73	T	0	B	1	P	-0.695	N	-0.28	T	0	59	1	0	67	1	0	75	1	0	48	1	0	71	1	0	73	1	0	62	1	NO	NO	NO	NO	NO
1	29475341	29475341	C	T	exonic	SRSF4	.	nonsynonymous SNV	SRSF4:NM_005626:exon6:c.G1066A:p.G356S	1p35.3	.	rs2230678	.	0.65	T	0.003	B	0	P	0.69	N	3.77	T	0	225	1	0	255	1	0	277	1	0	220	1	0	265	1	0	329	1	0	255	1	YES	YES	YES	YES	YES
1	29475394	29475394	C	G	exonic	SRSF4	.	nonsynonymous SNV	SRSF4:NM_005626:exon6:c.G1013C:p.G338A	1p35.3	.	rs2230677	.	1	T	0	B	1	P	0	N	2.64	T	0	200	1	0	233	1	0	275	1	0	222	1	0	261	1	0	292	1	0	236	1	YES	YES	YES	YES	YES
1	29475648	29475648	T	G	exonic	SRSF4	.	nonsynonymous SNV	SRSF4:NM_005626:exon6:c.A759C:p.E253D	1p35.3	.	rs2230679	.	0.87	T	0	B	1	P	-0.255	N	2.58	T	0	141	1	0	163	1	0	191	1	0	155	1	0	188	1	0	194	1	0	180	1	YES	YES	YES	YES	YES
1	29542637	29542637	A	G	exonic	MECR	.	nonsynonymous SNV	MECR:NM_001024732:exon3:c.T58C:p.F20L,MECR:NM_016011:exon3:c.T286C:p.F96L	1p35.3	.	rs1128400	.	0.65	T	0	B	1	P	-0.38	N	1.01	T	0	139	1	0	163	1	0	130	1	0	124	1	0	122	1	0	141	1	0	132	1	YES	YES	YES	YES	YES
1	31905889	31905889	-	CAG	exonic	SERINC2	.	nonframeshift insertion	SERINC2:NM_001199037:exon9:c.1101_1102insCAG:p.T367delinsTQ,SERINC2:NM_018565:exon9:c.1101_1102insCAG:p.T367delinsTQ,SERINC2:NM_178865:exon9:c.1089_1090insCAG:p.T363delinsTQ,SERINC2:NM_001199038:exon10:c.1116_1117insCAG:p.T372delinsTQ,SERINC2:NM_001199039:exon10:c.924_925insCAG:p.T308delinsTQ	1p35.2	ID=COSM1317544;OCCURENCE=1(haematopoietic_and_lymphoid_tissue),1(ovary),4(large_intestine)	rs3050461	.	.	.	.	.	.	.	.	.	.	.	0	107	1	0	152	1	1	170	0.994152	0	136	1	0	127	1	1	178	0.994413	0	149	1	YES	YES	YES	YES	YES
1	32092525	32092525	A	G	exonic	HCRTR1	.	nonsynonymous SNV	HCRTR1:NM_001525:exon9:c.A1222G:p.I408V	1p35.2	.	rs2271933	.	1	T	0.001	B	0	P	-0.345	N	0.31	T	0	90	1	0	116	1	0	113	1	0	95	1	0	108	1	0	130	1	0	113	1	NO	NO	NO	NO	YES
1	32145693	32145693	C	T	exonic	COL16A1	.	nonsynonymous SNV	COL16A1:NM_001856:exon40:c.G2620A:p.G874R	1p35.2	.	rs41263969	.	0.04	D	0.999	D	0.999	D	3.315	M	-5.89	D	39	48	0.551724	73	58	0.442748	57	48	0.457143	48	42	0.466667	49	50	0.505051	65	64	0.496124	57	36	0.387097	YES	NO	NO	YES	YES
1	32165495	32165495	G	T	exonic	COL16A1	.	nonsynonymous SNV	COL16A1:NM_001856:exon4:c.C185A:p.T62K	1p35.2	.	rs2228552	.	0.18	T	0.473	P	1	P	1.04	L	1.85	T	76	60	0.441176	77	77	0.5	63	79	0.556338	77	75	0.493421	70	71	0.503546	106	102	0.490385	84	72	0.461538	YES	YES	YES	YES	YES
1	32280610	32280610	T	C	exonic	SPOCD1	.	nonsynonymous SNV	SPOCD1:NM_001281987:exon2:c.A325G:p.T109A,SPOCD1:NM_144569:exon2:c.A325G:p.T109A	1p35.2	.	rs6664445	.	1	T	0	B	1	P	0	N	2.2	T	0	200	1	0	278	1	0	291	1	0	274	1	0	271	1	0	328	1	0	254	1	NO	NO	NO	NO	NO
1	32672908	32672908	T	G	exonic	IQCC	.	nonsynonymous SNV	IQCC:NM_001160042:exon5:c.T866G:p.F289C,IQCC:NM_018134:exon5:c.T626G:p.F209C	1p35.1	.	rs3903683	.	1	T	0	B	1	P	-0.975	N	3.11	T	75	73	0.493243	117	102	0.465753	89	94	0.513661	77	98	0.56	94	77	0.450292	114	109	0.488789	105	103	0.495192	NO	YES	NO	NO	NO
1	32672932	32672932	G	A	exonic	IQCC	.	nonsynonymous SNV	IQCC:NM_001160042:exon5:c.G890A:p.C297Y,IQCC:NM_018134:exon5:c.G650A:p.C217Y	1p35.1	.	rs12032332	.	0.72	T	0.162	B	0.998	P	0.55	N	2.85	T	77	74	0.490066	121	125	0.50813	90	90	0.5	102	91	0.471503	94	93	0.497326	109	113	0.509009	99	110	0.526316	YES	NO	YES	YES	NO
1	33065947	33065947	G	C	exonic	ZBTB8A	.	nonsynonymous SNV	ZBTB8A:NM_001040441:exon5:c.G1253C:p.G418A	1p35.1	.	rs704886	.	1	T	0	B	0	P	-0.805	N	2.79	T	0	238	1	0	269	1	1	276	0.99639	0	254	1	0	248	1	0	278	1	0	239	1	YES	YES	YES	YES	YES
1	33160878	33160878	C	T	exonic	SYNC	.	nonsynonymous SNV	SYNC:NM_001161708:exon2:c.G821A:p.R274Q,SYNC:NM_030786:exon2:c.G821A:p.R274Q	1p35.1	.	rs360042	.	0.1	T	0.185	B	0.962	P	-0.345	N	-2.83	D	0	115	1	0	154	1	0	173	1	1	133	0.992537	0	126	1	0	167	1	0	117	1	YES	YES	YES	NO	YES
1	33161212	33161212	T	C	exonic	SYNC	.	nonsynonymous SNV	SYNC:NM_001161708:exon2:c.A487G:p.M163V,SYNC:NM_030786:exon2:c.A487G:p.M163V	1p35.1	.	rs360041	.	0.45	T	0	B	1	P	-0.345	N	2.01	T	0	248	1	0	330	1	2	363	0.994521	0	308	1	0	325	1	0	427	1	0	319	1	YES	YES	NO	YES	YES
1	33836164	33836164	G	A	exonic	PHC2	.	nonsynonymous SNV	PHC2:NM_198040:exon4:c.C434T:p.A145V	1p35.1	.	rs41265897	.	0.13	T	0.14	B	1	D	1.645	L	1.92	T	27	22	0.44898	31	35	0.530303	38	29	0.432836	30	36	0.545455	27	22	0.44898	28	35	0.555556	35	23	0.396552	NO	YES	YES	NO	NO
1	33957152	33957152	T	G	exonic	ZSCAN20	.	nonsynonymous SNV	ZSCAN20:NM_145238:exon6:c.T1294G:p.Y432D	1p35.1	.	rs4403594	.	1	T	0	B	1	P	-2.25	N	4.7	T	0	107	1	0	154	1	0	158	1	0	135	1	0	142	1	0	155	1	0	152	1	YES	YES	YES	YES	YES
1	34071525	34071525	C	T	exonic	CSMD2	.	nonsynonymous SNV	CSMD2:NM_052896:exon42:c.G6287A:p.R2096K	1p35.1	.	rs1874045	.	.	.	.	.	.	.	.	.	.	.	35	60	0.631579	72	75	0.510204	67	65	0.492424	52	55	0.514019	52	48	0.48	76	57	0.428571	51	65	0.560345	NO	NO	NO	NO	NO
1	34238283	34238283	T	C	exonic	CSMD2	.	nonsynonymous SNV	CSMD2:NM_001281956:exon13:c.A1733G:p.H578R,CSMD2:NM_052896:exon13:c.A1613G:p.H538R	1p35.1	.	rs474474	.	0.68	T	0.001	B	0	P	-0.91	N	-0.01	T	54	54	0.5	62	64	0.507937	74	64	0.463768	65	58	0.471545	57	45	0.441176	96	76	0.44186	60	53	0.469027	NO	NO	NO	NO	NO
1	34330067	34330067	A	C	exonic	HMGB4	.	nonsynonymous SNV	HMGB4:NM_145205:exon2:c.A275C:p.E92A	1p35.1	.	rs10379	.	1	T	0	B	0	P	-2.535	N	-3.15	D	0	168	1	0	256	1	0	203	1	0	208	1	0	205	1	0	225	1	1	173	0.994253	NO	NO	NO	NO	NO
1	34663208	34663208	C	G	exonic	C1orf94	.	nonsynonymous SNV	C1orf94:NM_001134734:exon2:c.C703G:p.Q235E,C1orf94:NM_032884:exon2:c.C133G:p.Q45E	1p34.3	.	rs1382602	.	1	T	0	B	1	P	-1.845	N	2.27	T	69	60	0.465116	92	93	0.502703	66	85	0.562914	62	75	0.547445	87	70	0.44586	91	89	0.494444	64	67	0.51145	NO	NO	NO	NO	NO
1	34663411	34663411	C	G	exonic	C1orf94	.	nonsynonymous SNV	C1orf94:NM_001134734:exon2:c.C906G:p.D302E,C1orf94:NM_032884:exon2:c.C336G:p.D112E	1p34.3	.	rs1414474	.	0.19	T	0.007	B	0.999	P	1.245	L	1.75	T	36	38	0.513514	56	37	0.397849	58	49	0.457944	38	37	0.493333	38	35	0.479452	63	39	0.382353	52	36	0.409091	NO	NO	NO	NO	NO
1	35562965	35562965	G	A	exonic	ZMYM1	.	nonsynonymous SNV	ZMYM1:NM_001289089:exon4:c.G217A:p.V73M,ZMYM1:NM_024772:exon4:c.G217A:p.V73M,ZMYM1:NM_001289088:exon5:c.G217A:p.V73M,ZMYM1:NM_001289090:exon5:c.G217A:p.V73M	1p34.3	.	rs2971408	.	0.29	T	0.001	B	0	P	-1.59	N	2.54	T	0	175	1	0	214	1	0	213	1	0	176	1	0	206	1	0	206	1	0	172	1	YES	YES	YES	YES	YES
1	36752433	36752433	C	T	exonic	THRAP3	.	nonsynonymous SNV	THRAP3:NM_005119:exon4:c.C602T:p.A201V	1p34.3	.	rs6425977	.	0.15	T	0.058	B	0.263	P	0.345	N	2.54	T	0	109	1	0	147	1	0	130	1	0	98	1	0	122	1	0	132	1	0	111	1	YES	YES	YES	YES	YES
1	37949052	37949052	G	A	exonic	ZC3H12A	.	nonsynonymous SNV	ZC3H12A:NM_025079:exon6:c.G1640A:p.G547D	1p34.3	.	rs17849897	.	0.77	T	0.003	B	1	N	0.805	L	0.98	T	77	84	0.521739	107	96	0.472906	107	113	0.513636	107	80	0.427807	85	77	0.475309	116	124	0.516667	84	94	0.52809	YES	YES	YES	YES	YES
1	38056422	38056422	G	T	exonic	GNL2	.	stopgain	GNL2:NM_013285:exon4:c.C269A:p.S90X	1p34.3	.	.	.	1	T	.	.	1	A	.	.	.	.	114	0	0	54	62	0.534483	63	46	0.422018	47	42	0.47191	47	43	0.477778	79	49	0.382812	39	38	0.493506	NO	NO	NO	NO	NO
1	38227086	38227086	A	T	exonic	EPHA10	.	nonsynonymous SNV	EPHA10:NM_001099439:exon3:c.T841A:p.F281I,EPHA10:NM_173641:exon3:c.T841A:p.F281I	1p34.3	.	rs4653328	.	0.34	T	0.001	B	0	P	-0.895	N	4.58	T	71	64	0.474074	90	70	0.4375	89	87	0.494318	81	71	0.467105	80	80	0.5	111	90	0.447761	82	82	0.5	NO	NO	NO	NO	NO
1	38323142	38323142	G	T	exonic	MTF1	.	nonsynonymous SNV	MTF1:NM_005955:exon2:c.C189A:p.D63E	1p34.3	.	rs41267341	.	1	T	0.055	B	0.991	N	-0.625	N	3.12	T	100	114	0.53271	138	130	0.485075	139	130	0.483271	137	118	0.462745	149	125	0.456204	158	120	0.431655	121	128	0.514056	NO	YES	NO	YES	YES
1	38338795	38338795	A	G	exonic	INPP5B	.	nonsynonymous SNV	INPP5B:NM_001297434:exon13:c.T1502C:p.M501T,INPP5B:NM_005540:exon19:c.T1994C:p.M665T	1p34.3	.	rs11488569	.	0.65	T	0	B	1	P	-1.645	N	-2.92	D	0	155	1	0	198	1	0	179	1	1	138	0.992806	0	153	1	0	170	1	0	158	1	YES	YES	NO	YES	YES
1	39835817	39835817	A	G	exonic	MACF1	.	nonsynonymous SNV	MACF1:NM_012090:exon45:c.A6868G:p.M2290V	1p34.3	.	rs2296172	.	0.92	T	0.002	B	0	P	-0.205	N	1.43	T	31	52	0.626506	55	62	0.529915	50	52	0.509804	33	31	0.484375	38	42	0.525	61	50	0.45045	51	32	0.385542	YES	YES	YES	YES	YES
1	39908506	39908506	G	A	exonic	MACF1	.	nonsynonymous SNV	MACF1:NM_012090:exon73:c.G13048A:p.A4350T	1p34.3	.	rs587404	.	1	T	0.001	B	0.98	P	-0.695	N	1.3	T	34	30	0.46875	37	43	0.5375	46	44	0.488889	44	20	0.3125	33	41	0.554054	42	39	0.481481	41	37	0.474359	YES	YES	YES	YES	YES
1	39914363	39914363	G	C	exonic	MACF1	.	nonsynonymous SNV	MACF1:NM_012090:exon79:c.G14009C:p.S4670T	1p34.3	.	rs668556	.	1	T	0.001	B	0.998	P	-0.55	N	0.68	T	52	46	0.469388	75	69	0.479167	80	55	0.407407	57	57	0.5	50	59	0.541284	55	65	0.541667	43	53	0.552083	YES	YES	YES	YES	YES
1	40098328	40098328	T	C	exonic	HEYL	.	nonsynonymous SNV	HEYL:NM_014571:exon2:c.A140G:p.H47R	1p34.3	.	rs784625	.	1	T	0	B	1	P	-2.815	N	-4.55	D	0	27	1	0	44	1	0	37	1	0	31	1	0	41	1	0	48	1	0	37	1	NO	NO	NO	NO	NO
1	40363054	40363054	G	C	exonic	MYCL	.	nonsynonymous SNV	MYCL:NM_001033081:exon2:c.C1085G:p.T362S,MYCL:NM_001033082:exon3:c.C1175G:p.T392S	1p34.2	.	rs3134614	.	0.71	T	0	B	0	P	-0.345	N	-0.9	T	0	96	1	0	90	1	0	104	1	0	94	1	1	94	0.989474	0	138	1	0	94	1	NO	NO	YES	YES	YES
1	40533287	40533287	T	G	exonic	CAP1	.	nonsynonymous SNV	CAP1:NM_001105530:exon8:c.T706G:p.C236G,CAP1:NM_006367:exon8:c.T706G:p.C236G	1p34.2	.	rs6665926	.	0.29	T	0	B	1	P	-2.065	N	1.62	T	0	26	1	0	40	1	0	35	1	0	36	1	0	41	1	0	29	1	0	35	1	YES	YES	YES	YES	YES
1	40533315	40533315	T	G	exonic	CAP1	.	nonsynonymous SNV	CAP1:NM_001105530:exon8:c.T734G:p.I245S,CAP1:NM_006367:exon8:c.T734G:p.I245S	1p34.2	.	rs6665933	.	0.85	T	0	B	0.998	P	-1.285	N	2.61	T	0	38	1	0	59	1	0	52	1	0	45	1	0	44	1	0	46	1	0	44	1	NO	NO	NO	NO	NO
1	40533320	40533320	T	G	exonic	CAP1	.	nonsynonymous SNV	CAP1:NM_001105530:exon8:c.T739G:p.C247G,CAP1:NM_006367:exon8:c.T739G:p.C247G	1p34.2	.	rs6665936	.	0.48	T	0	B	1	P	-1.245	N	2.82	T	0	42	1	0	59	1	0	59	1	0	47	1	0	44	1	0	51	1	0	49	1	NO	NO	NO	NO	NO
1	40533326	40533326	T	G	exonic	CAP1	.	nonsynonymous SNV	CAP1:NM_001105530:exon8:c.T745G:p.Y249D,CAP1:NM_006367:exon8:c.T745G:p.Y249D	1p34.2	.	rs6665937	.	0.97	T	0	B	1	P	-1.495	N	2.8	T	0	43	1	0	61	1	0	59	1	0	53	1	0	46	1	0	61	1	0	61	1	YES	YES	YES	YES	YES
1	40533347	40533347	T	G	exonic	CAP1	.	nonsynonymous SNV	CAP1:NM_001105530:exon8:c.T766G:p.S256A,CAP1:NM_006367:exon8:c.T766G:p.S256A	1p34.2	.	rs6665944	.	1	T	0.001	B	1	P	-2.025	N	3.07	T	0	79	1	0	97	1	0	98	1	0	81	1	0	69	1	0	94	1	0	86	1	YES	YES	YES	YES	YES
1	40539750	40539750	T	C	exonic	PPT1	.	nonsynonymous SNV	PPT1:NM_001142604:exon6:c.A595G:p.I199V,PPT1:NM_000310:exon9:c.A904G:p.I302V	1p34.2	.	rs146902902	.	0.97	T	0.027	B	0.941	D	0.155	N	-3.26	D	57	54	0.486486	73	61	0.455224	69	57	0.452381	49	50	0.505051	60	42	0.411765	54	65	0.546218	68	44	0.392857	YES	YES	YES	YES	YES
1	40998854	40998854	G	A	splicing	ZNF684	NM_152373:exon2:c.15+1G>A	.	.	1p34.2	.	.	.	.	.	.	.	1	D	.	.	.	.	90	0	0	129	0	0	98	0	0	41	29	0.414286	73	0	0	96	0	0	74	0	0	NO	NO	NO	NO	NO
1	41486245	41486245	C	T	exonic	SLFNL1	.	nonsynonymous SNV	SLFNL1:NM_144990:exon2:c.G88A:p.A30T,SLFNL1:NM_001168247:exon3:c.G88A:p.A30T,SLFNL1:NM_001300859:exon3:c.G88A:p.A30T	1p34.2	.	rs1138293	.	0.27	T	0.001	B	1	P	0.345	N	0.19	T	78	85	0.521472	110	107	0.493088	89	73	0.450617	89	77	0.463855	82	82	0.5	115	112	0.493392	95	83	0.466292	NO	NO	NO	NO	NO
1	41976328	41976328	T	C	exonic	HIVEP3	.	nonsynonymous SNV	HIVEP3:NM_001127714:exon8:c.A7012G:p.T2338A,HIVEP3:NM_024503:exon9:c.A7015G:p.T2339A	1p34.2	.	rs9439043	.	1	T	0.001	B	1	P	-0.55	N	3.45	T	0	20	1	0	28	1	1	30	0.967742	0	25	1	0	27	1	1	37	0.973684	0	42	1	NO	NO	NO	NO	NO
1	41976375	41976375	C	T	exonic	HIVEP3	.	nonsynonymous SNV	HIVEP3:NM_001127714:exon8:c.G6965A:p.R2322Q,HIVEP3:NM_024503:exon9:c.G6968A:p.R2323Q	1p34.2	.	rs200138511	.	0.42	T	0.001	B	1	N	0	N	3.4	T	11	16	0.592593	22	18	0.45	17	18	0.514286	19	22	0.536585	22	16	0.421053	19	32	0.627451	36	17	0.320755	NO	NO	NO	NO	NO
1	41978566	41978566	T	G	exonic	HIVEP3	.	nonsynonymous SNV	HIVEP3:NM_001127714:exon7:c.A6326C:p.D2109A,HIVEP3:NM_024503:exon8:c.A6326C:p.D2109A	1p34.2	.	rs2991344	.	1	T	0	B	1	P	0	N	3.51	T	0	30	1	0	28	1	0	45	1	0	30	1	0	36	1	0	55	1	0	35	1	NO	NO	NO	NO	NO
1	41978825	41978825	C	G	exonic	HIVEP3	.	nonsynonymous SNV	HIVEP3:NM_001127714:exon7:c.G6067C:p.A2023P,HIVEP3:NM_024503:exon8:c.G6067C:p.A2023P	1p34.2	.	rs2483689	.	1	T	0	B	1	P	-0.46	N	3.66	T	0	53	1	0	112	1	0	88	1	0	76	1	0	86	1	0	109	1	0	89	1	NO	NO	NO	YES	NO
1	42630364	42630364	G	A	exonic	GUCA2A	.	nonsynonymous SNV	GUCA2A:NM_033553:exon1:c.C20T:p.S7F	1p34.2	.	rs2071499	.	0.18	T	0.367	B	1	P	2.08	M	0.85	T	0	11	1	0	18	1	0	17	1	0	14	1	0	17	1	0	23	1	0	23	1	NO	NO	NO	NO	NO
1	42693597	42693597	A	G	exonic	FOXJ3	.	nonsynonymous SNV	FOXJ3:NM_001198850:exon5:c.T485C:p.V162A,FOXJ3:NM_001198852:exon5:c.T485C:p.V162A,FOXJ3:NM_014947:exon5:c.T485C:p.V162A,FOXJ3:NM_001198851:exon7:c.T485C:p.V162A	1p34.2	.	rs343376	.	0.51	T	0	B	0	P	0.125	N	-3.71	D	0	93	1	0	127	1	0	107	1	0	118	1	0	94	1	0	127	1	0	98	1	YES	YES	YES	YES	YES
1	42898843	42898843	A	G	exonic	ZMYND12	.	nonsynonymous SNV	ZMYND12:NM_001146192:exon6:c.T616C:p.F206L,ZMYND12:NM_032257:exon7:c.T946C:p.F316L	1p34.2	.	rs1034268	.	1	T	0	B	1	P	-2.365	N	2	T	0	174	1	0	196	1	0	212	1	0	192	1	0	188	1	0	248	1	0	160	1	NO	NO	NO	NO	NO
1	43296195	43296195	C	T	exonic	ERMAP	.	nonsynonymous SNV	ERMAP:NM_018538:exon2:c.C76T:p.H26Y,ERMAP:NM_001017922:exon3:c.C76T:p.H26Y	1p34.2	.	rs33953680	.	1	T	0.657	P	1	P	0	N	0.9	T	0	173	1	0	225	1	0	247	1	0	227	1	0	208	1	0	271	1	0	209	1	YES	YES	NO	YES	NO
1	43632536	43632536	C	T	exonic	EBNA1BP2	.	nonsynonymous SNV	EBNA1BP2:NM_006824:exon7:c.G668A:p.R223H,EBNA1BP2:NM_001159936:exon8:c.G833A:p.R278H	1p34.2	.	rs7163	.	0.13	T	0.357	B	1	P	1.15	L	0.94	T	12	12	0.5	15	15	0.5	14	17	0.548387	15	8	0.347826	17	8	0.32	19	23	0.547619	17	8	0.32	YES	YES	YES	YES	YES
1	43886494	43886494	C	T	exonic	SZT2	.	nonsynonymous SNV	SZT2:NM_015284:exon10:c.C1336T:p.P446S	1p34.2	.	rs2782643	.	.	.	.	.	.	.	.	.	.	.	48	52	0.52	76	86	0.530864	68	66	0.492537	59	59	0.5	57	64	0.528926	76	86	0.530864	70	65	0.481481	YES	YES	YES	YES	YES
1	43897496	43897496	G	A	exonic	SZT2	.	nonsynonymous SNV	SZT2:NM_015284:exon35:c.G5027A:p.R1676H	1p34.2	.	rs147797700	.	0.01	D	0.999	D	1	D	0.895	L	.	.	20	27	0.574468	25	34	0.576271	35	35	0.5	36	31	0.462687	36	40	0.526316	52	39	0.428571	33	32	0.492308	NO	YES	NO	YES	NO
1	43909125	43909125	A	T	exonic	SZT2	.	nonsynonymous SNV	SZT2:NM_015284:exon60:c.A8431T:p.T2811S	1p34.2	.	.	.	0.46	T	0.002	B	1	N	0	N	.	.	140	1	0.0070922	176	0	0	182	0	0	134	0	0	111	84	0.430769	121	118	0.493724	186	0	0	NO	NO	NO	NO	NO
1	44072089	44072089	A	T	exonic	PTPRF	.	nonsynonymous SNV	PTPRF:NM_130440:exon19:c.A3635T:p.Q1212L,PTPRF:NM_002840:exon20:c.A3662T:p.Q1221L	1p34.2	.	.	.	0.32	T	0.009	B	0.977	D	0	N	4.15	T	64	59	0.479675	67	85	0.559211	70	76	0.520548	61	71	0.537879	81	84	0.509091	105	84	0.444444	75	47	0.385246	YES	YES	YES	YES	YES
1	44137257	44137257	C	A	exonic	KDM4A	.	nonsynonymous SNV	KDM4A:NM_014663:exon11:c.C1445A:p.A482E	1p34.1	.	rs586339	.	1	T	0	B	1	P	-1.78	N	2.59	T	77	58	0.42963	80	53	0.398496	82	61	0.426573	68	54	0.442623	58	41	0.414141	75	70	0.482759	55	47	0.460784	YES	YES	YES	YES	YES
1	44401384	44401384	A	G	exonic	ARTN	.	nonsynonymous SNV	ARTN:NM_001136215:exon2:c.A56G:p.Q19R,ARTN:NM_057090:exon3:c.A56G:p.Q19R,ARTN:NM_057091:exon3:c.A56G:p.Q19R	1p34.1	.	rs2242637	.	0.98	T	0.001	B	1	P	-0.345	N	0.92	T	47	53	0.53	87	78	0.472727	56	64	0.533333	71	62	0.466165	66	61	0.480315	74	72	0.493151	64	73	0.532847	YES	NO	NO	YES	YES
1	44595113	44595113	G	C	exonic	KLF17	.	nonsynonymous SNV	KLF17:NM_173484:exon2:c.G170C:p.S57T	1p34.1	.	rs2429051	.	0.4	T	0.053	B	1	P	0.345	N	2.95	T	0	134	1	0	124	1	0	141	1	0	110	1	0	113	1	0	163	1	0	111	1	NO	NO	NO	NO	NO
1	45224998	45224998	A	C	exonic	KIF2C	.	nonsynonymous SNV	KIF2C:NM_001297655:exon13:c.A1222C:p.I408L,KIF2C:NM_001297656:exon13:c.A1183C:p.I395L,KIF2C:NM_001297657:exon13:c.A1006C:p.I336L,KIF2C:NM_006845:exon14:c.A1345C:p.I449L	1p34.1	.	rs4342887	.	0.02	D	0.239	B	0	P	0.335	N	-0.54	T	47	46	0.494624	56	47	0.456311	60	40	0.4	61	32	0.344086	54	50	0.480769	71	49	0.408333	50	50	0.5	YES	YES	YES	YES	YES
1	45293709	45293709	G	A	exonic	PTCH2	.	nonsynonymous SNV	PTCH2:NM_001166292:exon14:c.C1864T:p.H622Y,PTCH2:NM_003738:exon14:c.C1864T:p.H622Y	1p34.1	.	rs11573586	.	0.41	T	0.101	B	0.978	D	0.695	N	-3.02	D	48	47	0.494737	61	65	0.515873	55	72	0.566929	52	60	0.535714	47	52	0.525253	75	74	0.496644	61	60	0.495868	NO	NO	NO	NO	NO
1	46032311	46032311	A	G	exonic	AKR1A1	.	nonsynonymous SNV	AKR1A1:NM_153326:exon3:c.A155G:p.N52S,AKR1A1:NM_001202413:exon4:c.A155G:p.N52S,AKR1A1:NM_006066:exon4:c.A155G:p.N52S,AKR1A1:NM_001202414:exon5:c.A155G:p.N52S	1p34.1	.	rs2229540	.	0.01	D	1	D	1	D	3.05	M	2.1	T	78	69	0.469388	83	80	0.490798	90	92	0.505495	76	83	0.522013	69	68	0.49635	115	85	0.425	70	70	0.5	YES	YES	YES	YES	YES
1	46087577	46087577	G	A	exonic	CCDC17	.	nonsynonymous SNV	CCDC17:NM_001114938:exon8:c.C1058T:p.P353L,CCDC17:NM_001190182:exon8:c.C1031T:p.P344L	1p34.1	.	rs3014242	.	1	T	0.031	B	0	P	0.405	N	1.97	T	0	80	1	0	110	1	0	130	1	0	114	1	0	99	1	0	156	1	0	119	1	NO	NO	NO	NO	NO
1	46476587	46476587	T	G	exonic	MAST2	.	nonsynonymous SNV	MAST2:NM_015112:exon10:c.T1164G:p.D388E	1p34.1	.	rs11211247	.	1	T	0.002	B	0	P	-1.28	N	1.87	T	35	33	0.485294	39	46	0.541176	31	45	0.592105	34	26	0.433333	40	37	0.480519	29	34	0.539683	34	32	0.484848	YES	YES	YES	YES	YES
1	46493460	46493460	T	G	exonic	MAST2	.	nonsynonymous SNV	MAST2:NM_015112:exon17:c.T1977G:p.I659M	1p34.1	.	rs1707336	.	1	T	0.999	D	0	P	0.675	N	-0.15	T	60	45	0.428571	59	41	0.41	40	48	0.545455	29	35	0.546875	61	49	0.445455	76	62	0.449275	42	36	0.461538	YES	NO	YES	YES	YES
1	46499526	46499526	A	G	exonic	MAST2	.	nonsynonymous SNV	MAST2:NM_015112:exon27:c.A3590G:p.K1197R	1p34.1	.	rs1052607	.	0.33	T	0.103	B	1	D	1.385	L	-0.1	T	34	26	0.433333	54	50	0.480769	61	58	0.487395	36	44	0.55	54	43	0.443299	47	62	0.568807	44	40	0.47619	YES	YES	YES	YES	YES
1	46521559	46521559	A	T	exonic	PIK3R3	.	nonsynonymous SNV	PIK3R3:NM_001303427:exon7:c.T987A:p.N329K,PIK3R3:NM_003629:exon7:c.T849A:p.N283K,PIK3R3:NM_001114172:exon8:c.T849A:p.N283K,PIK3R3:NM_001303428:exon8:c.T900A:p.N300K	1p34.1	.	rs785467	.	1	T	0.001	B	0	P	-1.6	N	1.75	T	0	77	1	1	111	0.991071	0	91	1	0	98	1	0	87	1	0	111	1	0	65	1	YES	YES	YES	YES	YES
1	46655158	46655158	T	C	exonic	POMGNT1	.	nonsynonymous SNV	POMGNT1:NM_001290129:exon20:c.A1801G:p.M601V,POMGNT1:NM_001290130:exon20:c.A1438G:p.M480V,POMGNT1:NM_001243766:exon21:c.A1867G:p.M623V,POMGNT1:NM_017739:exon21:c.A1867G:p.M623V	1p34.1	.	rs6659553	CLINSIG=non-pathogenic;CLNDBN=not_specified;CLNREVSTAT=no_assertion_criteria_provided;CLNACC=RCV000153758.2;CLNDSDB=MedGen;CLNDSDBID=CN169374	1	T	0	B	0	P	-2.015	N	-1.76	D	0	70	1	0	93	1	0	85	1	0	92	1	0	85	1	0	94	1	0	81	1	YES	YES	YES	YES	YES
1	46746164	46746164	C	T	exonic	LRRC41	.	nonsynonymous SNV	LRRC41:NM_006369:exon6:c.G1825A:p.V609I	1p34.1	.	rs11542623	.	0.09	T	0.042	B	0.717	P	0.695	N	0.65	T	23	23	0.5	24	32	0.571429	29	31	0.516667	30	25	0.454545	40	21	0.344262	28	52	0.65	25	30	0.545455	YES	YES	YES	YES	YES
1	46774783	46774783	A	G	exonic	UQCRH	.	nonsynonymous SNV	UQCRH:NM_006004:exon2:c.A65G:p.E22G	1p34.1	.	rs41292543	.	0.02	D	0.755	P	0	P	.	.	0.71	T	31	35	0.530303	49	53	0.519608	48	37	0.435294	35	33	0.485294	39	38	0.493506	43	41	0.488095	32	25	0.438596	YES	YES	YES	YES	YES
1	46827456	46827456	A	G	exonic	NSUN4	.	nonsynonymous SNV	NSUN4:NM_001256127:exon6:c.A946G:p.I316V,NSUN4:NM_001256128:exon6:c.A946G:p.I316V,NSUN4:NM_199044:exon6:c.A1093G:p.I365V	1p33	.	rs9865	.	0.32	T	0.004	B	0.226	P	0.965	L	3.02	T	87	82	0.485207	115	113	0.495614	102	90	0.46875	85	87	0.505814	93	63	0.403846	92	80	0.465116	87	78	0.472727	YES	YES	YES	YES	YES
1	47080679	47080679	G	A	exonic	MOB3C	.	stopgain	MOB3C:NM_145279:exon1:c.C70T:p.R24X	1p33	.	rs6671527	.	0.19	T	.	.	0	P	.	.	.	.	92	100	0.520833	135	100	0.425532	105	126	0.545455	114	94	0.451923	95	105	0.525	126	136	0.519084	93	134	0.590308	YES	YES	YES	NO	YES
1	47279175	47279175	C	T	exonic	CYP4B1	.	nonsynonymous SNV	CYP4B1:NM_000779:exon5:c.C517T:p.R173W,CYP4B1:NM_001099772:exon5:c.C517T:p.R173W	1p33	.	rs4646487	.	0.01	D	0.809	P	1	P	1.32	L	-0.37	T	45	30	0.4	64	47	0.423423	53	48	0.475248	52	50	0.490196	43	35	0.448718	65	60	0.48	49	44	0.473118	YES	NO	NO	NO	NO
1	47607281	47607281	C	T	exonic	CYP4A22	.	nonsynonymous SNV	CYP4A22:NM_001010969:exon3:c.C376T:p.R126W	1p33	.	rs12564525	.	1	T	0	B	1	P	-3.465	N	-0.27	T	134	91	0.404444	157	133	0.458621	143	118	0.452107	120	110	0.478261	123	124	0.502024	130	147	0.530686	121	123	0.504098	NO	NO	NO	NO	NO
1	47607785	47607785	G	A	exonic	CYP4A22	.	nonsynonymous SNV	CYP4A22:NM_001010969:exon4:c.G388A:p.G130S	1p33	.	rs2056900	.	0.01	D	0.893	P	0.001	P	2.875	M	-0.65	T	107	108	0.502326	137	105	0.433884	142	112	0.440945	112	112	0.5	106	94	0.47	138	125	0.475285	117	105	0.472973	NO	NO	NO	NO	NO
1	47607851	47607851	A	T	exonic	CYP4A22	.	nonsynonymous SNV	CYP4A22:NM_001010969:exon4:c.A454T:p.N152Y	1p33	.	rs2056899	.	1	T	0	B	1	P	-2.85	N	-0.36	T	0	155	1	0	160	1	0	173	1	0	161	1	0	141	1	0	202	1	0	162	1	NO	NO	NO	NO	NO
1	47609489	47609489	T	C	exonic	CYP4A22	.	nonsynonymous SNV	CYP4A22:NM_001010969:exon6:c.T691C:p.C231R	1p33	.	rs10789501	.	1	T	0	B	0.918	P	-3.89	N	-0.17	T	0	219	1	0	250	1	0	228	1	0	191	1	0	234	1	0	322	1	0	243	1	YES	NO	NO	NO	NO
1	47767914	47767914	G	A	exonic	STIL	.	nonsynonymous SNV	STIL:NM_001048166:exon4:c.C257T:p.A86V,STIL:NM_003035:exon4:c.C257T:p.A86V,STIL:NM_001282936:exon5:c.C257T:p.A86V,STIL:NM_001282937:exon5:c.C257T:p.A86V,STIL:NM_001282938:exon5:c.C257T:p.A86V,STIL:NM_001282939:exon5:c.C257T:p.A86V	1p33	.	rs3125630	CLINSIG=non-pathogenic|probable-non-pathogenic;CLNDBN=Primary_autosomal_recessive_microcephaly_7|not_specified;CLNREVSTAT=no_assertion_criteria_provided|no_assertion_criteria_provided;CLNACC=RCV000020526.1|RCV000147687.1;CLNDSDB=GeneReviews:MedGen:OMIM:Orphanet|MedGen;CLNDSDBID=NBK9587:C2675187:612703:ORPHA2512|CN169374	1	T	0	B	1	P	-2.28	N	1.87	T	34	19	0.358491	51	41	0.445652	35	42	0.545455	40	34	0.459459	41	38	0.481013	49	48	0.494845	30	28	0.482759	YES	YES	YES	YES	YES
1	48695081	48695081	G	A	exonic	SLC5A9	.	nonsynonymous SNV	SLC5A9:NM_001011547:exon4:c.G454A:p.V152M,SLC5A9:NM_001135181:exon5:c.G529A:p.V177M	1p33	.	rs212989	.	0.21	T	0.111	B	0.174	P	0.68	N	-2.49	D	48	58	0.54717	53	49	0.480392	52	55	0.514019	50	50	0.5	31	50	0.617284	69	64	0.481203	49	44	0.473118	NO	NO	NO	NO	NO
1	48697733	48697733	T	G	exonic	SLC5A9	.	nonsynonymous SNV	SLC5A9:NM_001011547:exon7:c.T807G:p.I269M,SLC5A9:NM_001135181:exon8:c.T882G:p.I294M	1p33	.	rs212991	.	1	T	0.007	B	0	P	0.115	N	-2.35	D	0	98	1	0	155	1	0	163	1	0	128	1	0	143	1	0	169	1	0	143	1	YES	NO	NO	NO	NO
1	48708228	48708228	G	T	exonic	SLC5A9	.	stopgain	SLC5A9:NM_001011547:exon13:c.G1777T:p.E593X,SLC5A9:NM_001135181:exon14:c.G1852T:p.E618X	1p33	.	rs850763	.	0.37	T	.	.	0	P	.	.	.	.	26	25	0.490196	60	36	0.375	46	54	0.54	43	36	0.455696	34	38	0.527778	42	43	0.505882	45	35	0.4375	NO	NO	NO	NO	NO
1	48764419	48764419	C	T	exonic	SPATA6	.	nonsynonymous SNV	SPATA6:NM_001286239:exon12:c.G1391A:p.C464Y,SPATA6:NM_001286238:exon13:c.G1385A:p.C462Y,SPATA6:NM_019073:exon13:c.G1433A:p.C478Y	1p33	.	rs1056042	.	0.15	T	0.994	D	0.104	P	0.69	N	2.64	T	55	88	0.615385	76	76	0.5	75	70	0.482759	51	62	0.548673	56	65	0.53719	53	66	0.554622	53	55	0.509259	NO	YES	NO	YES	NO
1	49224649	49224649	G	T	exonic	BEND5	.	nonsynonymous SNV	BEND5:NM_001302082:exon3:c.C161A:p.A54E,BEND5:NM_024603:exon3:c.C668A:p.A223E	1p33	.	.	.	.	.	0.086	B	1	D	0.805	L	.	.	57	0	0	78	0	0	67	0	0	19	29	0.604167	58	0	0	102	0	0	62	0	0	NO	NO	NO	NO	NO
1	50666515	50666515	C	T	exonic	ELAVL4	.	nonsynonymous SNV	ELAVL4:NM_021952:exon7:c.C808T:p.P270S	1p33	.	rs2494876	.	0.67	T	0.002	B	0	P	0	N	2.89	T	0	232	1	0	289	1	0	303	1	0	273	1	0	265	1	0	286	1	0	259	1	NO	NO	NO	NO	NO
1	51204557	51204557	G	A	exonic	FAF1	.	nonsynonymous SNV	FAF1:NM_007051:exon6:c.C529T:p.P177S	1p32.3	.	rs140027012	.	0.59	T	0.001	B	1	D	0.205	N	.	.	77	78	0.503226	97	106	0.522167	101	95	0.484694	92	85	0.480226	84	92	0.522727	96	104	0.52	86	58	0.402778	YES	YES	YES	YES	YES
1	51826921	51826921	T	C	exonic	EPS15	.	nonsynonymous SNV	EPS15:NM_001159969:exon12:c.A1524G:p.I508M,EPS15:NM_001981:exon24:c.A2466G:p.I822M	1p32.3	.	rs17567	.	0.25	T	0.001	B	0	P	-0.69	N	0.98	T	78	86	0.52439	110	106	0.490741	98	94	0.489583	84	87	0.508772	100	64	0.390244	108	100	0.480769	82	72	0.467532	YES	YES	YES	YES	YES
1	52306064	52306066	TCT	-	exonic	NRD1	.	nonframeshift deletion	NRD1:NM_001101662:exon2:c.462_464del:p.154_155del,NRD1:NM_001242361:exon2:c.66_68del:p.22_23del,NRD1:NM_002525:exon2:c.462_464del:p.154_155del	1p32.3	ID=COSM1237693;OCCURENCE=1(thyroid)	rs35723519	.	.	.	.	.	.	.	.	.	.	.	55	67	0.54918	79	79	0.5	82	66	0.445946	67	53	0.441667	66	60	0.47619	73	60	0.451128	64	67	0.51145	NO	NO	NO	NO	NO
1	52498861	52498861	A	T	exonic	KTI12	.	nonsynonymous SNV	KTI12:NM_138417:exon1:c.T573A:p.D191E	1p32.3	.	rs2783175	.	1	T	0	B	1	P	-0.51	N	0.86	T	88	92	0.511111	103	124	0.546256	90	100	0.526316	84	88	0.511628	78	80	0.506329	147	115	0.438931	85	83	0.494048	YES	YES	NO	YES	YES
1	53153432	53153432	T	C	exonic	COA7	.	nonsynonymous SNV	COA7:NM_023077:exon3:c.A656G:p.K219R	1p32.3	.	rs443751	.	0.48	T	0.003	B	0.083	P	0.895	L	0.92	T	0	154	1	0	179	1	0	182	1	0	150	1	0	162	1	0	236	1	0	165	1	YES	YES	YES	YES	YES
1	53544597	53544597	T	C	exonic	PODN	.	nonsynonymous SNV	PODN:NM_001199082:exon4:c.T1133C:p.V378A,PODN:NM_153703:exon8:c.T1559C:p.V520A,PODN:NM_001199081:exon9:c.T1502C:p.V501A,PODN:NM_001199080:exon10:c.T1502C:p.V501A	1p32.3	.	rs1288389	.	1	T	0.006	B	1	P	-0.275	N	3.72	T	18	26	0.590909	35	25	0.416667	40	25	0.384615	28	26	0.481481	27	27	0.5	35	31	0.469697	34	27	0.442623	NO	NO	NO	NO	NO
1	53553754	53553754	T	C	exonic	SLC1A7	.	nonsynonymous SNV	SLC1A7:NM_001287595:exon11:c.A1787G:p.Q596R,SLC1A7:NM_006671:exon11:c.A1610G:p.Q537R	1p32.3	.	rs1288401	.	0.4	T	0	B	0	P	0.46	N	0.79	T	49	49	0.5	54	53	0.495327	65	53	0.449153	46	51	0.525773	51	61	0.544643	79	63	0.443662	70	60	0.461538	NO	NO	NO	NO	NO
1	53676448	53676448	G	A	exonic	CPT2	.	nonsynonymous SNV	CPT2:NM_000098:exon4:c.G1102A:p.V368I	1p32.3	.	rs1799821	CLINSIG=other|non-pathogenic|non-pathogenic;CLNDBN=Encephalopathy\x2c_acute\x2c_infection-induced\x2c_4\x2c_susceptibility_to|not_specified|not_provided;CLNREVSTAT=no_assertion_criteria_provided|criteria_provided\x2c_single_submitter|criteria_provided\x2c_single_submitter;CLNACC=RCV000023026.1|RCV000078116.3|RCV000124601.1;CLNDSDB=MedGen:OMIM:Orphanet|MedGen|MedGen;CLNDSDBID=C3280160:614212:ORPHA…	1	T	0.004	B	0.999	P	-0.36	N	-2.47	D	55	64	0.537815	61	74	0.548148	52	70	0.57377	46	44	0.488889	49	53	0.519608	73	60	0.451128	53	53	0.5	YES	YES	YES	YES	YES
1	53712727	53712727	C	T	exonic	LRP8	.	nonsynonymous SNV	LRP8:NM_017522:exon16:c.G2066A:p.R689Q,LRP8:NM_033300:exon17:c.G2345A:p.R782Q,LRP8:NM_001018054:exon18:c.G2678A:p.R893Q,LRP8:NM_004631:exon19:c.G2855A:p.R952Q	1p32.3	.	rs5174	CLINSIG=other;CLNDBN=Myocardial_infarction_1;CLNREVSTAT=no_assertion_criteria_provided;CLNACC=RCV000007411.1;CLNDSDB=MedGen:OMIM;CLNDSDBID=C1838021:608446	0.05	D	0.996	D	0	P	0.55	N	-2.75	D	59	50	0.458716	73	76	0.510067	55	63	0.533898	64	45	0.412844	62	61	0.495935	64	70	0.522388	49	65	0.570175	NO	YES	YES	YES	YES
1	53792651	53792651	A	C	exonic	LRP8	.	nonsynonymous SNV	LRP8:NM_001018054:exon2:c.T138G:p.D46E,LRP8:NM_004631:exon2:c.T138G:p.D46E,LRP8:NM_017522:exon2:c.T138G:p.D46E,LRP8:NM_033300:exon2:c.T138G:p.D46E	1p32.3	.	rs3820198	.	1	T	0.001	B	0	P	-0.15	N	-3.61	D	0	139	1	0	173	1	0	192	1	0	163	1	0	153	1	0	217	1	0	146	1	YES	YES	YES	YES	YES
1	54060016	54060016	G	C	exonic	GLIS1	.	nonsynonymous SNV	GLIS1:NM_147193:exon3:c.C560G:p.A187G	1p32.3	.	rs35227000	.	0.36	T	0.001	B	1	P	0.895	L	2.83	T	0	53	1	0	88	1	0	82	1	0	69	1	0	77	1	0	105	1	0	87	1	NO	NO	NO	NO	NO
1	54060248	54060248	T	C	exonic	GLIS1	.	nonsynonymous SNV	GLIS1:NM_147193:exon3:c.A328G:p.T110A	1p32.3	.	rs4307514	.	0.98	T	0	B	1	P	0	N	3.01	T	0	140	1	0	216	1	0	204	1	0	163	1	0	185	1	0	242	1	0	226	1	YES	NO	NO	NO	NO
1	54606804	54606804	C	T	exonic	CDCP2	.	nonsynonymous SNV	CDCP2:NM_201546:exon3:c.G730A:p.G244R	1p32.3	.	rs3766465	.	0.12	T	0.934	D	0	P	1.24	L	2.32	T	0	93	1	0	143	1	0	127	1	0	108	1	0	117	1	0	140	1	0	120	1	NO	NO	NO	NO	NO
1	54681920	54681920	G	C	exonic	MRPL37	.	nonsynonymous SNV	MRPL37:NM_016491:exon6:c.G1097C:p.C366S	1p32.3	.	rs13571	.	1	T	0	B	1	P	-2.28	N	2.5	T	92	70	0.432099	114	88	0.435644	102	82	0.445652	89	81	0.476471	95	93	0.494681	120	102	0.459459	107	75	0.412088	YES	YES	YES	YES	YES
1	55075452	55075452	G	A	exonic	FAM151A	.	nonsynonymous SNV	FAM151A:NM_176782:exon8:c.C1247T:p.A416V	1p32.3	.	rs1368883	.	0.05	D	0.045	B	1	P	0.92	L	2.78	T	57	36	0.387097	57	72	0.55814	59	52	0.468468	47	46	0.494624	38	51	0.573034	77	71	0.47973	48	58	0.54717	NO	YES	YES	NO	YES
1	55119534	55119534	C	T	exonic	MROH7	.	nonsynonymous SNV	MROH7:NM_001039464:exon3:c.C935T:p.S312F	1p32.3	.	rs17399810	.	0.03	D	0.994	D	0.014	P	0.895	L	3.47	T	0	198	1	0	257	1	0	240	1	0	226	1	0	220	1	0	266	1	0	232	1	NO	NO	NO	NO	NO
1	55119546	55119546	A	G	exonic	MROH7	.	nonsynonymous SNV	MROH7:NM_001039464:exon3:c.A947G:p.E316G	1p32.3	.	rs1655518	.	1	T	0	B	1	P	-0.805	N	3.68	T	0	188	1	1	256	0.996109	0	223	1	0	232	1	0	208	1	0	255	1	0	227	1	NO	NO	NO	NO	NO
1	55273580	55273580	G	T	exonic	C1orf177	.	nonsynonymous SNV	C1orf177:NM_001110533:exon4:c.G376T:p.G126C,C1orf177:NM_152607:exon4:c.G376T:p.G126C	1p32.3	.	rs9782980	.	0	D	0.999	D	0	P	2.135	M	1.76	T	0	101	1	0	148	1	0	140	1	0	125	1	0	124	1	0	144	1	0	132	1	NO	NO	NO	NO	NO
1	55277599	55277599	T	C	exonic	C1orf177	.	nonsynonymous SNV	C1orf177:NM_001110533:exon5:c.T613C:p.Y205H,C1orf177:NM_152607:exon5:c.T613C:p.Y205H	1p32.3	.	rs600499	.	0.58	T	0	B	1	P	-1.87	N	2.15	T	0	154	1	0	200	1	0	203	1	0	163	1	0	184	1	0	255	1	0	175	1	NO	NO	NO	NO	NO
1	55524237	55524237	G	A	exonic	PCSK9	.	nonsynonymous SNV	PCSK9:NM_174936:exon9:c.G1420A:p.V474I	1p32.3	.	rs562556	.	0.29	T	0.002	B	1	P	0.895	L	-0.52	T	0	52	1	0	61	1	0	81	1	0	64	1	0	47	1	0	84	1	0	69	1	NO	NO	NO	NO	NO
1	55529187	55529187	G	A	exonic	PCSK9	.	nonsynonymous SNV	PCSK9:NM_174936:exon12:c.G2009A:p.G670E	1p32.3	.	rs505151	CLINSIG=non-pathogenic;CLNDBN=Familial_hypercholesterolemia;CLNREVSTAT=criteria_provided\x2c_single_submitter;CLNACC=RCV000030349.1;CLNDSDB=MedGen:OMIM:OMIM:SNOMED_CT:SNOMED_CT;CLNDSDBID=C0020445:143890:144400:397915002:398036000	1	T	0	B	1	P	-0.695	N	-0.35	T	0	98	1	0	143	1	0	128	1	0	102	1	0	102	1	0	172	1	0	99	1	NO	NO	NO	NO	NO
1	55541174	55541174	A	G	exonic	USP24	.	nonsynonymous SNV	USP24:NM_015306:exon63:c.T7403C:p.V2468A	1p32.3	.	rs487230	.	0.86	T	0.001	B	0.695	P	-0.205	N	4.46	T	0	60	1	0	82	1	0	57	1	0	47	1	0	48	1	0	63	1	0	41	1	YES	YES	YES	YES	YES
1	55638075	55638075	G	A	exonic	USP24	.	nonsynonymous SNV	USP24:NM_015306:exon4:c.C677T:p.T226I	1p32.3	.	rs1165222	.	0.23	T	0	B	1	P	-0.69	N	4.43	T	0	155	1	0	161	1	0	173	1	0	134	1	0	141	1	0	155	1	0	157	1	YES	YES	YES	YES	YES
1	57422484	57422484	C	T	exonic	C8B	.	nonsynonymous SNV	C8B:NM_000066:exon3:c.G349A:p.G117R,C8B:NM_001278543:exon4:c.G193A:p.G65R,C8B:NM_001278544:exon4:c.G163A:p.G55R	1p32.2	.	rs1013579	.	0.8	T	0	B	1	P	.	.	1.89	T	56	51	0.476636	81	53	0.395522	70	71	0.503546	71	46	0.393162	53	65	0.550847	72	73	0.503448	47	41	0.465909	NO	NO	NO	NO	NO
1	59042181	59042181	G	T	exonic	TACSTD2	.	nonsynonymous SNV	TACSTD2:NM_002353:exon1:c.C648A:p.D216E	1p32.1	.	rs14008	.	0.26	T	0.02	B	0.782	P	0.37	N	-1.1	T	120	109	0.475983	129	141	0.522222	139	150	0.519031	141	150	0.515464	112	150	0.572519	185	171	0.480337	140	142	0.503546	YES	YES	YES	YES	YES
1	59042388	59042388	C	G	exonic	TACSTD2	.	nonsynonymous SNV	TACSTD2:NM_002353:exon1:c.G441C:p.E147D	1p32.1	.	rs1062964	.	0.03	D	0.012	B	0.97	D	2.125	M	-0.07	T	77	66	0.461538	108	86	0.443299	136	91	0.400881	87	87	0.5	109	73	0.401099	128	100	0.438596	108	89	0.451777	YES	YES	YES	YES	YES
1	59147926	59147926	T	C	exonic	MYSM1	.	nonsynonymous SNV	MYSM1:NM_001085487:exon8:c.A790G:p.T264A	1p32.1	.	rs12139511	.	0.8	T	0	B	1	P	-0.695	N	2.01	T	0	81	1	0	97	1	0	78	1	0	78	1	0	84	1	0	75	1	0	70	1	YES	YES	YES	YES	YES
1	60466814	60466814	T	C	exonic	C1orf87	.	nonsynonymous SNV	C1orf87:NM_152377:exon10:c.A1207G:p.K403E	1p32.1	.	rs626251	.	0.86	T	0	B	1	P	-0.255	N	2.43	T	51	46	0.474227	60	70	0.538462	49	49	0.5	38	61	0.616162	44	43	0.494253	55	70	0.56	57	48	0.457143	NO	NO	NO	NO	NO
1	62257036	62257036	A	C	exonic	INADL	.	nonsynonymous SNV	INADL:NM_176877:exon9:c.A1085C:p.E362A	1p31.3	.	rs1286823	.	0.04	D	0.926	D	0	P	0.895	L	2.18	T	0	175	1	0	195	1	0	171	1	1	142	0.993007	0	168	1	0	204	1	0	156	1	YES	YES	YES	YES	YES
1	62330080	62330080	T	G	exonic	INADL	.	nonsynonymous SNV	INADL:NM_176877:exon20:c.T2610G:p.I870M	1p31.3	.	rs2799627	.	1	T	0	B	0	P	-1.725	N	3.03	T	0	193	1	0	249	1	1	220	0.995475	0	165	1	0	170	1	0	208	1	0	203	1	YES	YES	YES	YES	YES
1	62380298	62380298	G	A	exonic	INADL	.	nonsynonymous SNV	INADL:NM_176877:exon26:c.G3532A:p.G1178S	1p31.3	.	rs1056513	.	0.79	T	0.001	B	1	P	-0.345	N	2.84	T	0	125	1	0	154	1	0	155	1	0	134	1	0	126	1	0	144	1	0	132	1	YES	YES	YES	YES	YES
1	62456014	62456014	G	A	exonic	INADL	.	nonsynonymous SNV	INADL:NM_176877:exon28:c.G3845A:p.R1282H	1p31.3	.	rs1134767	.	0.51	T	0.005	B	0.019	P	1.145	L	1.7	T	77	66	0.461538	100	103	0.507389	109	72	0.39779	74	62	0.455882	86	73	0.459119	95	80	0.457143	71	56	0.440945	YES	YES	YES	YES	YES
1	62516683	62516683	G	C	exonic	INADL	.	nonsynonymous SNV	INADL:NM_176877:exon31:c.G4078C:p.V1360L	1p31.3	.	rs2498982	.	1	T	0.002	B	1	P	-0.805	N	3.32	T	76	62	0.449275	104	99	0.487685	77	81	0.512658	73	57	0.438462	97	64	0.397516	94	93	0.497326	68	71	0.510791	YES	YES	YES	YES	YES
1	62579891	62579891	G	T	exonic	INADL	.	nonsynonymous SNV	INADL:NM_176877:exon35:c.G4628T:p.G1543V	1p31.3	.	rs12140153	.	0	D	1	D	1	D	3.11	M	2.61	T	0	106	1	0	127	1	0	127	1	0	99	1	0	107	1	0	133	1	0	121	1	YES	YES	YES	YES	YES
1	62676091	62676091	C	A	exonic	L1TD1	.	nonsynonymous SNV	L1TD1:NM_019079:exon4:c.C1645A:p.P549T,L1TD1:NM_001164835:exon5:c.C1645A:p.P549T	1p31.3	.	rs11207933	.	0.08	T	0.172	B	1	P	0.69	N	2.39	T	46	42	0.477273	55	52	0.485981	64	53	0.452991	49	56	0.533333	47	53	0.53	73	57	0.438462	51	66	0.564103	NO	NO	NO	NO	NO
1	62713224	62713224	C	G	exonic	KANK4	.	nonsynonymous SNV	KANK4:NM_181712:exon9:c.G2803C:p.V935L	1p31.3	.	rs2941679	.	0.3	T	0.001	B	1	P	-0.94	N	0.08	T	0	57	1	0	77	1	0	60	1	0	56	1	0	55	1	0	74	1	0	58	1	YES	YES	NO	NO	NO
1	62728784	62728784	A	G	exonic	KANK4	.	nonsynonymous SNV	KANK4:NM_181712:exon7:c.T2519C:p.V840A	1p31.3	.	rs2666472	.	0.22	T	0.06	B	0	P	1.34	L	-0.44	T	0	130	1	0	174	1	0	176	1	0	144	1	0	105	1	0	181	1	0	146	1	YES	YES	YES	YES	NO
1	62728838	62728838	T	C	exonic	KANK4	.	nonsynonymous SNV	KANK4:NM_181712:exon7:c.A2465G:p.H822R	1p31.3	.	rs2258470	.	0.21	T	0	B	0	P	-0.405	N	-0.08	T	0	97	1	0	148	1	0	146	1	0	124	1	0	87	1	0	142	1	0	137	1	YES	NO	NO	NO	NO
1	62732421	62732421	T	C	exonic	KANK4	.	nonsynonymous SNV	KANK4:NM_181712:exon6:c.A2302G:p.T768A	1p31.3	.	rs11207949	.	0.25	T	0.011	B	0.953	P	1.575	L	0.9	T	18	17	0.485714	9	24	0.727273	28	25	0.471698	20	12	0.375	16	18	0.529412	23	22	0.488889	18	24	0.571429	YES	NO	NO	NO	NO
1	63881552	63881552	C	T	exonic	ALG6	.	nonsynonymous SNV	ALG6:NM_013339:exon11:c.C911T:p.S304F	1p31.3	.	rs4630153	.	0.31	T	0.001	B	1	P	.	.	-1.61	D	66	40	0.377358	63	53	0.456897	58	58	0.5	58	47	0.447619	60	52	0.464286	73	60	0.451128	67	39	0.367925	YES	YES	YES	YES	YES
1	64036764	64036764	A	G	exonic	EFCAB7	.	nonsynonymous SNV	EFCAB7:NM_032437:exon13:c.A1780G:p.I594V	1p31.3	.	rs199608136	.	1	T	0.001	B	1	D	0.165	N	0.47	T	31	30	0.491803	55	43	0.438776	41	36	0.467532	33	43	0.565789	36	45	0.555556	44	35	0.443038	29	39	0.573529	YES	YES	NO	NO	YES
1	64097432	64097432	C	T	exonic	PGM1	.	nonsynonymous SNV	PGM1:NM_001172818:exon4:c.C715T:p.R239C,PGM1:NM_001172819:exon4:c.C70T:p.R24C,PGM1:NM_002633:exon4:c.C661T:p.R221C	1p31.3	.	rs1126728	.	0.26	T	0.143	B	0	P	1.015	L	0	T	67	59	0.468254	89	105	0.541237	84	67	0.443709	87	69	0.442308	91	71	0.438272	96	101	0.51269	91	86	0.485876	YES	YES	YES	YES	YES
1	64643277	64643277	C	T	exonic	ROR1	.	nonsynonymous SNV	ROR1:NM_005012:exon9:c.C1553T:p.T518M	1p31.3	.	rs7527017	.	0.07	T	0.532	P	0	P	0.485	N	-1.68	D	74	57	0.435115	114	102	0.472222	96	81	0.457627	88	69	0.43949	86	71	0.452229	113	99	0.466981	94	77	0.450292	YES	NO	YES	YES	NO
1	65016278	65016278	G	A	exonic	CACHD1	.	nonsynonymous SNV	CACHD1:NM_020925:exon2:c.G47A:p.R16Q	1p31.3	.	rs200054556	.	0.34	T	0.614	P	1	D	0.55	N	2.02	T	34	36	0.514286	46	37	0.445783	38	42	0.525	34	23	0.403509	40	34	0.459459	37	34	0.478873	30	32	0.516129	YES	NO	NO	YES	NO
1	65113568	65113568	T	C	exonic	CACHD1	.	nonsynonymous SNV	CACHD1:NM_001293274:exon8:c.T353C:p.M118T,CACHD1:NM_020925:exon9:c.T1088C:p.M363T	1p31.3	.	rs6588100	.	0.51	T	0	B	1	P	0	N	2.06	T	0	163	1	0	217	1	0	220	1	0	171	1	0	195	1	0	245	1	0	201	1	YES	NO	YES	YES	YES
1	65113577	65113577	C	T	exonic	CACHD1	.	nonsynonymous SNV	CACHD1:NM_001293274:exon8:c.C362T:p.P121L,CACHD1:NM_020925:exon9:c.C1097T:p.P366L	1p31.3	.	.	.	0.03	D	0.987	D	1	D	0.805	L	1.8	T	73	80	0.522876	101	101	0.5	105	95	0.475	60	90	0.6	81	88	0.52071	132	97	0.423581	93	94	0.502674	YES	NO	YES	YES	NO
1	67236097	67236097	A	T	exonic	TCTEX1D1	.	nonsynonymous SNV	TCTEX1D1:NM_152665:exon3:c.A147T:p.E49D	1p31.3	.	rs1060575	.	1	T	0	B	0.999	P	-1.98	N	2.55	T	86	68	0.441558	125	106	0.458874	101	96	0.48731	79	89	0.529762	92	96	0.510638	98	119	0.548387	84	72	0.461538	NO	NO	NO	NO	NO
1	67242087	67242087	G	A	splicing	TCTEX1D1	NM_152665:exon4:c.336+1G>A	.	.	1p31.3	.	rs3816989	.	.	.	.	.	0	P	.	.	.	.	62	49	0.441441	82	80	0.493827	69	81	0.54	52	64	0.551724	62	49	0.441441	73	62	0.459259	71	49	0.408333	NO	NO	NO	NO	NO
1	67390416	67390416	G	C	exonic	WDR78	.	nonsynonymous SNV	WDR78:NM_024763:exon1:c.C99G:p.C33W,WDR78:NM_207014:exon1:c.C99G:p.C33W	1p31.3	.	rs3008858	.	0.33	T	0	B	1	P	0	N	1.94	T	0	142	1	0	169	1	0	191	1	0	169	1	0	148	1	0	211	1	0	167	1	YES	NO	YES	YES	YES
1	67390468	67390468	C	G	exonic	WDR78	.	nonsynonymous SNV	WDR78:NM_024763:exon1:c.G47C:p.G16A,WDR78:NM_207014:exon1:c.G47C:p.G16A	1p31.3	.	rs1886686	.	1	T	0	B	0.999	P	-0.69	N	1.87	T	0	148	1	0	185	1	0	188	1	0	181	1	0	166	1	0	252	1	0	163	1	YES	NO	NO	NO	YES
1	67518534	67518534	C	T	exonic	SLC35D1	.	nonsynonymous SNV	SLC35D1:NM_015139:exon3:c.G244A:p.A82T	1p31.3	.	rs10157422	.	0.56	T	0.109	B	0	P	1.935	M	0.28	T	50	39	0.438202	62	61	0.495935	60	32	0.347826	43	42	0.494118	44	54	0.55102	45	56	0.554455	49	43	0.467391	YES	YES	YES	YES	YES
1	67560956	67560956	C	T	exonic	C1orf141	.	nonsynonymous SNV	C1orf141:NM_001276351:exon7:c.G565A:p.V189I	1p31.3	.	rs11208997	.	1	T	0	B	0	P	-0.975	N	2.09	T	0	119	1	0	173	1	0	114	1	0	95	1	0	131	1	0	116	1	0	111	1	NO	NO	NO	NO	NO
1	67685387	67685387	T	C	exonic	IL23R	.	nonsynonymous SNV	IL23R:NM_144701:exon7:c.T929C:p.L310P	1p31.3	.	rs7530511	.	1	T	0	B	1	P	-1.04	N	0.61	T	0	95	1	0	125	1	0	133	1	0	114	1	0	109	1	0	122	1	0	82	1	NO	NO	NO	NO	NO
1	70494002	70494002	A	C	exonic	LRRC7	.	nonsynonymous SNV	LRRC7:NM_020794:exon16:c.A1829C:p.K610T	1p31.1	.	.	.	0.09	T	0.494	P	1	D	0.695	N	0.76	T	31	32	0.507937	123	0	0	108	0	0	77	0	0	90	0	0	97	0	0	70	0	0	NO	NO	NO	NO	NO
1	70904800	70904800	G	T	exonic	CTH	.	nonsynonymous SNV	CTH:NM_001190463:exon11:c.G1112T:p.S371I,CTH:NM_153742:exon11:c.G1076T:p.S359I,CTH:NM_001902:exon12:c.G1208T:p.S403I	1p31.1	.	rs1021737	CLINSIG=other;CLNDBN=Homocysteine\x2c_total_plasma\x2c_elevated;CLNREVSTAT=no_assertion_criteria_provided;CLNACC=RCV000003075.3;CLNDSDB=.;CLNDSDBID=.	0.12	T	0.206	B	1	P	0	N	-0.65	T	56	56	0.5	91	79	0.464706	67	75	0.528169	63	47	0.427273	73	58	0.442748	49	77	0.611111	49	65	0.570175	NO	YES	YES	NO	YES
1	74506942	74506942	G	A	exonic	LRRIQ3	.	nonsynonymous SNV	LRRIQ3:NM_001105659:exon7:c.C1673T:p.A558V	1p31.1	.	rs79435376	.	0.27	T	0.026	B	1	N	0	N	3.08	T	31	25	0.446429	40	37	0.480519	34	37	0.521127	33	30	0.47619	36	38	0.513514	29	33	0.532258	20	26	0.565217	NO	NO	NO	NO	NO
1	74507315	74507315	C	T	exonic	LRRIQ3	.	nonsynonymous SNV	LRRIQ3:NM_001105659:exon7:c.G1300A:p.E434K	1p31.1	.	rs17094777	.	0.06	T	0.044	B	1	N	1.04	L	3.03	T	107	97	0.47549	130	127	0.494163	119	100	0.456621	89	85	0.488506	91	94	0.508108	112	107	0.488584	103	91	0.469072	NO	NO	NO	NO	NO
1	74575182	74575182	C	T	exonic	LRRIQ3	.	nonsynonymous SNV	LRRIQ3:NM_001105659:exon5:c.G763A:p.A255T	1p31.1	.	rs1340472	.	1	T	0	B	1	P	-1.61	N	3.23	T	0	57	1	0	70	1	0	50	1	0	44	1	0	42	1	0	54	1	0	38	1	NO	NO	NO	NO	NO
1	74648408	74648408	C	T	exonic	LRRIQ3	.	nonsynonymous SNV	LRRIQ3:NM_001105659:exon3:c.G387A:p.M129I	1p31.1	.	rs17094900	.	0.09	T	0.02	B	1	D	1.995	M	2	T	84	83	0.497006	91	98	0.518519	79	78	0.496815	78	62	0.442857	86	57	0.398601	94	91	0.491892	82	71	0.464052	NO	NO	NO	NO	YES
1	75097426	75097426	G	C	exonic	ERICH3	.	nonsynonymous SNV	ERICH3:NM_001002912:exon7:c.C790G:p.P264A	1p31.1	.	rs11210490	.	0.06	T	0.893	P	0.043	P	2.24	M	2.43	T	0	126	1	0	179	1	0	132	1	0	113	1	0	134	1	0	166	1	0	114	1	NO	NO	NO	NO	NO
1	76269460	76269460	G	A	exonic	MSH4	.	nonsynonymous SNV	MSH4:NM_002440:exon2:c.G289A:p.A97T	1p31.1	.	rs5745325	.	1	T	0.001	B	1	P	0.975	L	-2.23	D	36	34	0.485714	35	47	0.573171	29	34	0.539683	29	21	0.42	32	33	0.507692	28	37	0.569231	33	28	0.459016	NO	NO	NO	NO	NO
1	76397972	76397972	C	T	exonic	ASB17	.	nonsynonymous SNV	ASB17:NM_080868:exon1:c.G5A:p.S2N	1p31.1	.	rs3795251	.	0.22	T	0.002	B	0.99	P	0.205	N	1.3	T	53	50	0.485437	59	56	0.486957	65	64	0.496124	55	54	0.495413	48	43	0.472527	59	52	0.468468	48	60	0.555556	NO	NO	NO	NO	NO
1	77685042	77685042	T	C	exonic	PIGK	.	nonsynonymous SNV	PIGK:NM_005482:exon1:c.A46G:p.T16A	1p31.1	.	rs12723684	.	0.62	T	0	B	1	P	-0.55	N	1	T	30	24	0.444444	42	32	0.432432	35	41	0.539474	37	22	0.372881	38	49	0.563218	40	49	0.550562	36	40	0.526316	YES	YES	YES	YES	YES
1	78024345	78024345	-	TAT	exonic	AK5	.	nonframeshift insertion	AK5:NM_012093:exon14:c.1601_1602insTAT:p.S534delinsSI,AK5:NM_174858:exon14:c.1679_1680insTAT:p.S560delinsSI	1p31.1	.	rs79671213	.	.	.	.	.	.	.	.	.	.	.	0	65	1	0	111	1	0	80	1	0	70	1	0	62	1	0	80	1	0	72	1	NO	NO	NO	NO	NO
1	79115905	79115905	T	C	exonic	IFI44	.	nonsynonymous SNV	IFI44:NM_006417:exon2:c.T25C:p.W9R	1p31.1	.	rs2070123	.	0.16	T	0.496	P	1	P	2.095	M	3.12	T	27	26	0.490566	41	30	0.422535	35	40	0.533333	40	19	0.322034	34	25	0.423729	44	34	0.435897	31	19	0.38	YES	YES	NO	NO	YES
1	84944989	84944989	A	G	exonic	RPF1	.	nonsynonymous SNV	RPF1:NM_025065:exon1:c.A25G:p.S9G	1p22.3	.	rs2292191	.	0.48	T	0	B	1	P	0	N	1.57	T	34	28	0.451613	65	47	0.419643	64	50	0.438596	36	38	0.513514	56	35	0.384615	71	38	0.348624	69	35	0.336538	YES	YES	YES	YES	YES
1	85029077	85029077	C	T	exonic	CTBS	.	nonsynonymous SNV	CTBS:NM_004388:exon6:c.G820A:p.V274I	1p22.3	.	rs15911	.	0.25	T	0.257	B	0.017	P	2.74	M	3.21	T	15	14	0.482759	18	18	0.5	16	15	0.483871	11	12	0.521739	16	10	0.384615	21	24	0.533333	21	13	0.382353	YES	YES	YES	YES	YES
1	85113229	85113229	A	G	exonic	SSX2IP	.	nonsynonymous SNV	SSX2IP:NM_001166294:exon13:c.T1651C:p.C551R,SSX2IP:NM_001166295:exon13:c.T1651C:p.C551R,SSX2IP:NM_001166293:exon14:c.T1732C:p.C578R,SSX2IP:NM_001166417:exon15:c.T1732C:p.C578R,SSX2IP:NM_014021:exon15:c.T1732C:p.C578R	1p22.3	.	rs1057746	.	0.11	T	0.01	B	0	P	0.69	N	0.81	T	0	133	1	0	223	1	0	203	1	0	165	1	0	198	1	0	175	1	0	152	1	YES	YES	YES	YES	YES
1	85624549	85624549	C	T	exonic	SYDE2	.	nonsynonymous SNV	SYDE2:NM_032184:exon7:c.G3469A:p.V1157I	1p22.3	.	rs709786	.	1	T	0	B	1	P	-0.885	N	0.99	T	0	97	1	0	126	1	0	133	1	0	131	1	0	112	1	0	173	1	0	114	1	YES	YES	YES	YES	YES
1	85648620	85648620	C	T	exonic	SYDE2	.	nonsynonymous SNV	SYDE2:NM_032184:exon3:c.G1705A:p.V569I	1p22.3	.	rs817443	.	1	T	0	B	1	P	-1.61	N	3.34	T	0	133	1	0	218	1	0	164	1	0	175	1	0	150	1	0	194	1	0	139	1	YES	YES	YES	YES	YES
1	85666156	85666156	T	G	exonic	SYDE2	.	nonsynonymous SNV	SYDE2:NM_032184:exon1:c.A524C:p.Q175P	1p22.3	.	rs12121540	.	0.71	T	0.001	B	1	P	0.11	N	3.32	T	0	155	1	0	232	1	0	252	1	0	194	1	0	188	1	0	273	1	0	204	1	YES	YES	YES	YES	YES
1	85733374	85733374	C	T	exonic	BCL10	.	nonsynonymous SNV	BCL10:NM_003921:exon3:c.G638A:p.G213E	1p22.3	.	rs3768235	.	0.61	T	0	B	1	P	-0.345	N	.	.	82	44	0.349206	80	86	0.518072	82	65	0.442177	69	62	0.473282	66	67	0.503759	78	78	0.5	55	51	0.481132	YES	YES	YES	YES	YES
1	86488232	86488232	G	A	exonic	COL24A1	.	nonsynonymous SNV	COL24A1:NM_152890:exon17:c.C2191T:p.P731S	1p22.3	.	rs641712	.	0.06	T	0.16	B	0.057	P	2.165	M	-4.13	D	59	71	0.546154	70	64	0.477612	55	64	0.537815	52	62	0.54386	52	57	0.522936	66	79	0.544828	61	55	0.474138	NO	NO	NO	NO	NO
1	86512536	86512536	C	T	exonic	COL24A1	.	nonsynonymous SNV	COL24A1:NM_152890:exon12:c.G1922A:p.R641H	1p22.3	.	rs60891279	.	0.15	T	0.009	B	0.814	P	1.18	L	-3.59	D	90	67	0.426752	119	85	0.416667	96	87	0.47541	81	73	0.474026	75	85	0.53125	93	94	0.502674	75	66	0.468085	NO	NO	NO	NO	NO
1	86557967	86557967	G	A	exonic	COL24A1	.	nonsynonymous SNV	COL24A1:NM_152890:exon6:c.C1636T:p.P546S	1p22.3	.	rs11161732	.	0.11	T	0.01	B	1	P	-0.345	N	2.35	T	26	19	0.422222	31	22	0.415094	25	22	0.468085	12	23	0.657143	32	23	0.418182	30	20	0.4	17	17	0.5	NO	NO	NO	NO	NO
1	86591837	86591837	G	A	exonic	COL24A1	.	nonsynonymous SNV	COL24A1:NM_152890:exon3:c.C182T:p.A61V	1p22.3	.	rs11161747	.	0.45	T	0	B	1	P	0	N	1.31	T	0	104	1	0	144	1	0	103	1	0	100	1	0	107	1	0	124	1	0	109	1	NO	NO	NO	NO	NO
1	86939130	86939130	C	T	exonic	CLCA1	.	nonsynonymous SNV	CLCA1:NM_001285:exon2:c.C193T:p.L65F	1p22.3	.	rs2145412	.	1	T	0	B	1	P	-1.92	N	3.16	T	0	90	1	0	160	1	0	146	1	0	116	1	0	104	1	0	138	1	0	103	1	NO	NO	NO	NO	NO
1	86952324	86952324	A	G	exonic	CLCA1	.	nonsynonymous SNV	CLCA1:NM_001285:exon7:c.A1070G:p.N357S	1p22.3	.	rs2734705	.	1	T	0.001	B	1	P	-0.525	N	2.78	T	0	117	1	0	173	1	0	160	1	0	139	1	0	124	1	0	163	1	0	134	1	NO	NO	NO	NO	NO
1	86956982	86956982	G	C	exonic	CLCA1	.	nonsynonymous SNV	CLCA1:NM_001285:exon9:c.G1392C:p.Q464H	1p22.3	.	.	.	0.01	D	0.948	D	0.593	D	2.47	M	-0.28	T	19	0	0	24	17	0.414634	16	18	0.529412	13	12	0.48	20	13	0.393939	13	16	0.551724	17	17	0.5	NO	NO	NO	NO	NO
1	86959173	86959173	T	C	exonic	CLCA1	.	nonsynonymous SNV	CLCA1:NM_001285:exon10:c.T1571C:p.M524T	1p22.3	.	rs2791494	.	0.76	T	0	B	1	P	-1.32	N	1.67	T	0	118	1	0	181	1	0	153	1	0	135	1	0	170	1	0	198	1	0	133	1	NO	NO	NO	NO	NO
1	89474818	89474818	A	G	exonic	GBP3	.	nonsynonymous SNV	GBP3:NM_018284:exon10:c.T1471C:p.C491R	1p22.2	.	rs17433780	.	1	T	0	B	1	P	-2.61	N	4.7	T	32	35	0.522388	43	32	0.426667	28	43	0.605634	22	33	0.6	25	39	0.609375	25	32	0.561404	28	26	0.481481	NO	NO	NO	NO	NO
1	89582690	89582690	G	C	exonic	GBP2	.	nonsynonymous SNV	GBP2:NM_004120:exon6:c.C853G:p.P285A	1p22.2	.	rs1803632	.	0.48	T	0.004	B	1	P	0.205	N	0.66	T	69	53	0.434426	78	58	0.426471	69	51	0.425	49	41	0.455556	53	60	0.530973	66	82	0.554054	66	55	0.454545	YES	YES	NO	YES	NO
1	89582702	89582702	A	G	exonic	GBP2	.	nonsynonymous SNV	GBP2:NM_004120:exon6:c.T841C:p.S281P	1p22.2	.	rs2230336	.	0.31	T	0.002	B	1	N	0.1	N	0.02	T	53	65	0.550847	68	91	0.572327	62	76	0.550725	45	53	0.540816	58	65	0.528455	92	74	0.445783	54	70	0.564516	YES	YES	YES	YES	NO
1	89637578	89637578	G	A	exonic	GBP7	.	nonsynonymous SNV	GBP7:NM_207398:exon2:c.C41T:p.T14I	1p22.2	.	rs676913	.	1	T	0	B	1	P	-3.37	N	0.41	T	59	76	0.562963	102	79	0.436464	82	97	0.541899	71	78	0.52349	71	78	0.52349	88	94	0.516484	68	72	0.514286	NO	NO	NO	NO	NO
1	89732759	89732759	-	AGTC	exonic	GBP5	.	stopgain	GBP5:NM_001134486:exon5:c.505_506insGACT:p.S169_A170delinsX,GBP5:NM_052942:exon6:c.505_506insGACT:p.S169_A170delinsX	1p22.2	.	.	.	.	.	.	.	.	.	.	.	.	.	32	27	0.457627	29	38	0.567164	34	25	0.423729	31	18	0.367347	25	23	0.479167	33	30	0.47619	31	28	0.474576	NO	NO	NO	NO	NO
1	89847372	89847372	G	T	exonic	GBP6	.	nonsynonymous SNV	GBP6:NM_198460:exon7:c.G991T:p.A331S	1p22.2	.	rs4658359	.	0.11	T	0.612	P	1	P	1.725	L	4.39	T	49	59	0.546296	73	75	0.506757	75	57	0.431818	62	58	0.483333	64	42	0.396226	87	85	0.494186	61	62	0.504065	NO	NO	NO	NO	NO
1	89847411	89847411	C	T	exonic	GBP6	.	nonsynonymous SNV	GBP6:NM_198460:exon7:c.C1030T:p.L344F	1p22.2	.	rs4658360	.	0.33	T	0.025	B	1	P	0.72	N	4.31	T	44	39	0.46988	72	61	0.458647	69	61	0.469231	49	50	0.505051	60	47	0.439252	69	66	0.488889	53	42	0.442105	NO	NO	NO	NO	NO
1	89847444	89847444	A	G	exonic	GBP6	.	nonsynonymous SNV	GBP6:NM_198460:exon7:c.A1063G:p.M355V	1p22.2	.	rs4658146	.	0.94	T	0	B	1	P	-2.215	N	4.67	T	35	29	0.453125	56	48	0.461538	51	59	0.536364	38	37	0.493333	57	41	0.418367	47	44	0.483516	46	31	0.402597	NO	NO	NO	NO	NO
1	89849742	89849742	A	T	exonic	GBP6	.	nonsynonymous SNV	GBP6:NM_198460:exon10:c.A1559T:p.D520V	1p22.2	.	rs959460	.	0.04	D	0.063	B	1	P	0.69	N	0.52	T	0	62	1	0	75	1	0	81	1	0	47	1	0	58	1	0	58	1	0	51	1	NO	NO	NO	NO	NO
1	90178743	90178743	A	G	exonic	LRRC8C	.	nonsynonymous SNV	LRRC8C:NM_032270:exon3:c.A614G:p.D205G	1p22.2	.	rs474536	.	0.56	T	0	B	1	P	-1.525	N	1.88	T	0	140	1	0	186	1	0	184	1	0	138	1	0	180	1	0	182	1	0	133	1	YES	YES	YES	YES	YES
1	91859795	91859795	T	C	exonic	HFM1	.	nonsynonymous SNV	HFM1:NM_001017975:exon4:c.A349G:p.I117V	1p22.2	.	rs282009	.	0.92	T	0	B	1	P	-0.895	N	1.71	T	0	137	1	0	167	1	0	157	1	0	109	1	0	122	1	0	135	1	0	111	1	NO	NO	NO	NO	NO
1	92428495	92428495	C	A	exonic	BRDT	.	nonsynonymous SNV	BRDT:NM_001242806:exon2:c.C184A:p.Q62K,BRDT:NM_001242807:exon2:c.C184A:p.Q62K,BRDT:NM_001242808:exon2:c.C184A:p.Q62K,BRDT:NM_001726:exon2:c.C184A:p.Q62K,BRDT:NM_207189:exon2:c.C184A:p.Q62K,BRDT:NM_001242805:exon3:c.C184A:p.Q62K	1p22.1	.	rs10783071	.	0.44	T	0	B	1	P	0.215	N	2.21	T	1	92	0.989247	0	123	1	0	140	1	0	106	1	0	114	1	0	144	1	0	95	1	NO	NO	NO	NO	NO
1	92457843	92457843	C	T	exonic	BRDT	.	nonsynonymous SNV	BRDT:NM_001242807:exon13:c.C1949T:p.P650L,BRDT:NM_001242808:exon13:c.C1949T:p.P650L,BRDT:NM_001242806:exon14:c.C2099T:p.P700L,BRDT:NM_001242810:exon14:c.C1868T:p.P623L,BRDT:NM_001726:exon14:c.C2087T:p.P696L,BRDT:NM_207189:exon14:c.C2087T:p.P696L,BRDT:NM_001242805:exon15:c.C2087T:p.P696L	1p22.1	.	rs10747493	.	0.16	T	0	B	1	P	-0.345	N	3.39	T	0	66	1	0	87	1	0	79	1	0	58	1	0	67	1	0	73	1	0	57	1	NO	NO	NO	NO	NO
1	93160902	93160902	T	C	exonic	EVI5	.	nonsynonymous SNV	EVI5:NM_005665:exon7:c.A1006G:p.I336V	1p22.1	.	rs2391199	.	0.82	T	0.006	B	0.012	P	0.245	N	2.01	T	0	133	1	0	164	1	0	147	1	0	114	1	0	121	1	0	148	1	0	105	1	YES	YES	YES	YES	YES
1	93580581	93580581	G	C	exonic	MTF2	.	nonsynonymous SNV	MTF2:NM_001164393:exon3:c.G113C:p.C38S,MTF2:NM_001164392:exon5:c.G419C:p.C140S,MTF2:NM_007358:exon5:c.G419C:p.C140S,MTF2:NM_001164391:exon6:c.G113C:p.C38S	1p22.1	.	rs2815427	.	1	T	0	B	1	P	-2.095	N	-1.69	D	0	118	1	0	142	1	0	128	1	0	120	1	0	112	1	0	125	1	0	100	1	YES	YES	YES	YES	YES
1	93620393	93620393	G	A	exonic	TMED5	.	nonsynonymous SNV	TMED5:NM_016040:exon4:c.C524T:p.T175I	1p22.1	.	rs1060622	.	0.06	T	0.71	P	0	P	2.9	M	2.36	T	67	75	0.528169	103	109	0.514151	81	91	0.52907	58	71	0.550388	87	57	0.395833	85	108	0.559585	61	79	0.564286	YES	YES	YES	YES	YES
1	93672723	93672723	A	C	exonic	CCDC18	.	nonsynonymous SNV	CCDC18:NM_206886:exon9:c.A977C:p.N326T	1p22.1	.	rs2815413	.	0.47	T	0.359	B	0	P	1.905	M	2.31	T	55	78	0.586466	83	98	0.541436	85	72	0.458599	82	55	0.40146	56	77	0.578947	86	56	0.394366	79	60	0.431655	YES	YES	YES	YES	YES
1	94463617	94463617	C	T	exonic	ABCA4	.	nonsynonymous SNV	ABCA4:NM_000350:exon48:c.G6529A:p.D2177N	1p22.1	.	rs1800555	CLINSIG=other|untested;CLNDBN=MACULAR_DEGENERATION\x2c_AGE-RELATED\x2c_2\x2c_SUSCEPTIBILITY_TO|not_provided;CLNREVSTAT=no_assertion_criteria_provided|no_assertion_provided;CLNACC=RCV000008336.1|RCV000085827.1;CLNDSDB=.|MedGen;CLNDSDBID=.|CN221809	0.64	T	0.004	B	1	D	-0.225	N	-2.59	D	39	38	0.493506	57	45	0.441176	63	33	0.34375	46	39	0.458824	41	33	0.445946	49	63	0.5625	56	48	0.461538	NO	NO	NO	NO	NO
1	94544234	94544234	T	C	exonic	ABCA4	.	nonsynonymous SNV	ABCA4:NM_000350:exon10:c.A1268G:p.H423R	1p22.1	.	rs3112831	CLINSIG=untested;CLNDBN=not_provided;CLNREVSTAT=no_assertion_provided;CLNACC=RCV000085382.1;CLNDSDB=MedGen;CLNDSDBID=CN221809	0.39	T	0	B	0	P	-2.255	N	-1.74	D	51	67	0.567797	56	82	0.594203	70	85	0.548387	47	51	0.520408	40	69	0.633028	72	86	0.544304	59	54	0.477876	NO	NO	NO	NO	NO
1	94639447	94639447	C	T	exonic	ARHGAP29	.	nonsynonymous SNV	ARHGAP29:NM_004815:exon23:c.G3764A:p.G1255D	1p22.1	.	rs1999272	.	0.38	T	0	B	0	P	-1.445	N	2.18	T	0	174	1	0	258	1	0	260	1	0	251	1	0	203	1	0	275	1	0	204	1	YES	YES	YES	YES	YES
1	95330372	95330372	G	A	exonic	SLC44A3	.	nonsynonymous SNV	SLC44A3:NM_001258342:exon10:c.G1204A:p.V402I,SLC44A3:NM_001258343:exon10:c.G1108A:p.V370I,SLC44A3:NM_001301079:exon10:c.G1072A:p.V358I,SLC44A3:NM_152369:exon10:c.G1168A:p.V390I,SLC44A3:NM_001114106:exon11:c.G1312A:p.V438I,SLC44A3:NM_001258340:exon11:c.G1312A:p.V438I,SLC44A3:NM_001258341:exon11:c.G1216A:p.V406I	1p21.3	.	rs859098	.	0.09	T	0.366	B	1	P	1.87	L	2.26	T	0	42	1	0	76	1	0	66	1	0	45	1	0	57	1	0	67	1	0	43	1	YES	YES	YES	YES	YES
1	95709821	95709821	T	C	exonic	RWDD3	.	nonsynonymous SNV	RWDD3:NM_001128142:exon2:c.T140C:p.V47A,RWDD3:NM_001199682:exon2:c.T140C:p.V47A,RWDD3:NM_015485:exon2:c.T140C:p.V47A,RWDD3:NM_001278247:exon3:c.T95C:p.V32A,RWDD3:NM_001278248:exon3:c.T95C:p.V32A	1p21.3	.	rs259358	.	0.79	T	0.002	B	1	P	-1.06	N	2.03	T	0	130	1	0	167	1	0	149	1	0	123	1	0	147	1	0	161	1	0	126	1	YES	YES	YES	YES	YES
1	95709939	95709939	T	G	exonic	RWDD3	.	nonsynonymous SNV	RWDD3:NM_001128142:exon2:c.T258G:p.N86K,RWDD3:NM_001199682:exon2:c.T258G:p.N86K,RWDD3:NM_015485:exon2:c.T258G:p.N86K,RWDD3:NM_001278247:exon3:c.T213G:p.N71K,RWDD3:NM_001278248:exon3:c.T213G:p.N71K	1p21.3	.	rs2296308	.	1	T	0	B	1	P	-2.47	N	2.14	T	0	180	1	0	222	1	0	210	1	0	176	1	0	216	1	0	218	1	0	190	1	YES	YES	YES	YES	YES
1	98348885	98348885	G	A	exonic	DPYD	.	nonsynonymous SNV	DPYD:NM_000110:exon2:c.C85T:p.R29C,DPYD:NM_001160301:exon2:c.C85T:p.R29C	1p21.3	.	rs1801265	CLINSIG=pathogenic,untested;CLNDBN=Dihydropyrimidine_dehydrogenase_deficiency,not_provided;CLNREVSTAT=no_assertion_criteria_provided,no_assertion_provided;CLNACC=RCV000000464.1,RCV000086506.1;CLNDSDB=MedGen:OMIM,MedGen;CLNDSDBID=C2720286:274270,CN221809	0.18	T	0.663	P	0	P	.	.	-1.59	D	86	83	0.491124	129	130	0.501931	105	94	0.472362	101	86	0.459893	88	78	0.46988	118	111	0.484716	90	78	0.464286	YES	YES	YES	YES	YES
1	100316589	100316589	A	G	splicing	AGL	.	.	.	1p21.2	.	rs2307130	.	.	.	.	.	.	.	.	.	.	.	0	124	1	0	157	1	0	163	1	0	144	1	0	123	1	0	163	1	0	130	1	YES	YES	YES	YES	YES
1	100575933	100575933	G	A	exonic	SASS6	.	nonsynonymous SNV	SASS6:NM_001304829:exon7:c.C275T:p.A92V,SASS6:NM_194292:exon8:c.C776T:p.A259V	1p21.2	.	rs13375867	.	0.31	T	0.009	B	1	P	0.06	N	-1.16	T	49	46	0.484211	74	74	0.5	70	42	0.375	55	55	0.5	43	58	0.574257	73	57	0.438462	38	50	0.568182	YES	YES	YES	YES	YES
1	100672060	100672060	T	C	exonic	DBT	.	nonsynonymous SNV	DBT:NM_001918:exon9:c.A1150G:p.S384G	1p21.2	.	rs12021720	CLINSIG=pathogenic;CLNDBN=Intermediate_maple_syrup_urine_disease_type_2;CLNREVSTAT=no_assertion_criteria_provided;CLNACC=RCV000012727.21;CLNDSDB=MedGen;CLNDSDBID=CN069615	1	T	0	B	0.999	P	.	.	1.19	T	41	34	0.453333	52	52	0.5	44	40	0.47619	49	39	0.443182	44	47	0.516484	49	46	0.484211	33	36	0.521739	YES	YES	YES	YES	YES
1	101704577	101704577	C	G	exonic	S1PR1	.	nonsynonymous SNV	S1PR1:NM_001400:exon2:c.C37G:p.R13G	1p21.2	.	rs41287280	.	0.48	T	0.011	B	1	N	0.405	N	-0.68	T	75	55	0.423077	82	81	0.496933	82	64	0.438356	57	70	0.551181	66	74	0.528571	84	85	0.502959	66	77	0.538462	YES	NO	NO	NO	NO
1	103379918	103379918	G	A	exonic	COL11A1	.	nonsynonymous SNV	COL11A1:NM_080630:exon50:c.C3620T:p.P1207L,COL11A1:NM_001190709:exon51:c.C3851T:p.P1284L,COL11A1:NM_001854:exon52:c.C3968T:p.P1323L,COL11A1:NM_080629:exon52:c.C4004T:p.P1335L	1p21.1	.	rs3753841	.	0.09	T	0.715	P	0	P	2.75	M	-4.09	D	46	28	0.378378	55	24	0.303797	21	24	0.533333	27	25	0.480769	38	31	0.449275	40	38	0.487179	44	29	0.39726	NO	NO	NO	NO	NO
1	108185301	108185301	C	G	exonic	VAV3	.	nonsynonymous SNV	VAV3:NM_001079874:exon3:c.G174C:p.Q58H,VAV3:NM_006113:exon20:c.G1854C:p.Q618H	1p13.3	.	rs12403266	.	0.17	T	0.001	B	0	P	-0.205	N	2.56	T	70	55	0.44	99	86	0.464865	73	70	0.48951	69	58	0.456693	65	65	0.5	77	92	0.544379	70	70	0.5	YES	YES	YES	YES	YES
1	108307727	108307727	T	A	exonic	VAV3	.	nonsynonymous SNV	VAV3:NM_006113:exon9:c.A892T:p.T298S	1p13.3	.	rs7528153	.	0.69	T	0.338	B	0	P	0.925	L	-0.26	T	0	38	1	0	60	1	0	61	1	0	41	1	0	41	1	0	38	1	0	40	1	NO	NO	NO	YES	NO
1	109261509	109261509	A	G	exonic	FNDC7	.	nonsynonymous SNV	FNDC7:NM_001144937:exon4:c.A436G:p.I146V	1p13.3	.	rs17553619	.	0.33	T	0.003	B	0.999	P	0.55	N	0.51	T	83	53	0.389706	96	103	0.517588	82	101	0.551913	80	66	0.452055	72	86	0.544304	88	84	0.488372	71	65	0.477941	NO	NO	NO	NO	NO
1	109265029	109265029	G	T	exonic	FNDC7	.	nonsynonymous SNV	FNDC7:NM_001144937:exon5:c.G671T:p.R224L	1p13.3	.	rs4423040	.	0.2	T	0	B	1	P	0	N	0.66	T	29	29	0.5	49	56	0.533333	27	34	0.557377	35	38	0.520548	36	42	0.538462	52	40	0.434783	40	39	0.493671	NO	YES	NO	NO	NO
1	109268573	109268573	T	C	exonic	FNDC7	.	nonsynonymous SNV	FNDC7:NM_001144937:exon6:c.T1058C:p.V353A	1p13.3	.	rs4494160	.	1	T	0	B	1	P	-1.995	N	2.24	T	55	44	0.444444	91	89	0.494444	74	60	0.447761	78	45	0.365854	75	61	0.448529	74	57	0.435115	59	42	0.415842	NO	NO	NO	NO	NO
1	109369915	109369915	G	T	exonic	AKNAD1	.	nonsynonymous SNV	AKNAD1:NM_152763:exon11:c.C1848A:p.N616K	1p13.3	.	rs7551421	.	1	T	0	B	1	P	-1.04	N	2.52	T	0	71	1	0	118	1	0	105	1	0	79	1	0	79	1	0	94	1	0	92	1	NO	NO	NO	NO	NO
1	109395105	109395105	C	T	exonic	AKNAD1	.	nonsynonymous SNV	AKNAD1:NM_152763:exon2:c.G182A:p.S61N	1p13.3	.	rs1277207	.	0.74	T	0	B	1	P	-1.1	N	3.24	T	0	207	1	0	247	1	0	226	1	0	201	1	0	167	1	0	250	1	0	200	1	NO	NO	NO	NO	NO
1	109735416	109735416	A	C	exonic	KIAA1324	.	nonsynonymous SNV	KIAA1324:NM_001284353:exon7:c.A853C:p.T285P,KIAA1324:NM_001267048:exon12:c.A1606C:p.T536P,KIAA1324:NM_001284352:exon13:c.A1561C:p.T521P,KIAA1324:NM_020775:exon14:c.A1867C:p.T623P	1p13.3	.	rs659543	.	1	T	0	B	1	P	-1.7	N	0.05	T	0	128	1	0	146	1	0	133	1	0	132	1	0	126	1	0	177	1	0	140	1	NO	NO	NO	NO	NO
1	109745618	109745618	T	C	exonic	KIAA1324	.	nonsynonymous SNV	KIAA1324:NM_001284353:exon15:c.T2012C:p.L671P,KIAA1324:NM_001267048:exon20:c.T2765C:p.L922P,KIAA1324:NM_020775:exon22:c.T3026C:p.L1009P	1p13.3	.	rs1052878	.	0.19	T	0	B	0.557	P	0	N	2.73	T	0	112	1	0	147	1	0	148	1	0	114	1	0	133	1	0	160	1	0	129	1	NO	YES	NO	YES	YES
1	109795742	109795742	T	A	exonic	CELSR2	.	nonsynonymous SNV	CELSR2:NM_001408:exon1:c.T3041A:p.L1014H	1p13.3	.	rs115856488	.	0.19	T	0.928	D	0.737	D	2.05	M	0.02	T	70	56	0.444444	69	65	0.485075	72	74	0.506849	61	61	0.5	68	61	0.472868	83	79	0.487654	76	60	0.441176	YES	NO	YES	YES	YES
1	109838918	109838918	C	T	exonic	MYBPHL	.	nonsynonymous SNV	MYBPHL:NM_001010985:exon6:c.G805A:p.D269N,MYBPHL:NM_001265613:exon6:c.G736A:p.D246N	1p13.3	.	rs629001	.	0.35	T	0.012	B	0.008	P	0.625	N	-0.81	T	0	72	1	0	101	1	0	109	1	0	97	1	0	101	1	0	151	1	0	89	1	NO	NO	NO	NO	NO
1	110032749	110032749	C	A	exonic	ATXN7L2	.	nonsynonymous SNV	ATXN7L2:NM_153340:exon8:c.C1235A:p.A412E	1p13.3	.	.	.	0	D	0.652	P	0.999	D	2.015	M	0.8	T	199	0	0	169	69	0.289916	198	0	0	224	0	0	217	0	0	255	0	0	208	0	0	NO	NO	NO	NO	NO
1	110163879	110163879	G	A	exonic	AMPD2	.	nonsynonymous SNV	AMPD2:NM_004037:exon1:c.G244A:p.A82T,AMPD2:NM_001257360:exon2:c.G244A:p.A82T	1p13.3	.	rs28362581	.	0.09	T	0.017	B	0	P	0.345	N	1.31	T	51	50	0.49505	65	57	0.467213	62	51	0.451327	67	70	0.510949	57	57	0.5	76	67	0.468531	67	59	0.468254	YES	YES	YES	YES	NO
1	110300441	110300441	G	A	exonic	EPS8L3	.	nonsynonymous SNV	EPS8L3:NM_024526:exon10:c.C877T:p.H293Y,EPS8L3:NM_133181:exon10:c.C877T:p.H293Y,EPS8L3:NM_139053:exon10:c.C880T:p.H294Y	1p13.3	.	rs3818562	.	1	T	0	B	1	P	-1.465	N	2.76	T	0	84	1	0	101	1	0	117	1	0	109	1	0	111	1	1	139	0.992857	0	92	1	NO	NO	NO	NO	NO
1	110466466	110466466	T	C	exonic	CSF1	.	nonsynonymous SNV	CSF1:NM_000757:exon6:c.T1223C:p.L408P,CSF1:NM_172212:exon6:c.T1223C:p.L408P	1p13.3	.	rs1058885	.	0.33	T	0.007	B	1	P	-0.205	N	2.45	T	91	89	0.494444	123	113	0.478814	118	123	0.510373	120	107	0.471366	107	124	0.536797	149	144	0.491468	131	92	0.412556	NO	YES	NO	YES	NO
1	110466709	110466709	T	C	exonic	CSF1	.	nonsynonymous SNV	CSF1:NM_000757:exon6:c.T1466C:p.F489S,CSF1:NM_172211:exon6:c.T572C:p.F191S,CSF1:NM_172212:exon6:c.T1466C:p.F489S,CSF1:NM_172210:exon7:c.T1118C:p.F373S	1p13.3	.	rs333971	.	1	T	0.001	B	1	P	-1.87	N	2.96	T	0	105	1	0	163	1	0	168	1	0	140	1	0	129	1	0	186	1	0	151	1	YES	YES	YES	YES	YES
1	110740918	110740918	A	G	exonic	SLC6A17	.	nonsynonymous SNV	SLC6A17:NM_001010898:exon12:c.A2036G:p.K679R	1p13.3	.	rs41313405	.	0.07	T	0.01	B	0.861	D	1.75	L	-0.82	T	101	108	0.516746	157	125	0.443262	133	142	0.516364	116	126	0.520661	133	129	0.492366	162	168	0.509091	118	100	0.458716	NO	NO	NO	NO	NO
1	110882103	110882103	A	G	exonic	RBM15	.	nonsynonymous SNV	RBM15:NM_001201545:exon1:c.A76G:p.S26G,RBM15:NM_022768:exon1:c.A76G:p.S26G	1p13.3	.	rs148173521	.	0.06	T	0.682	P	0.564	N	0.345	N	2.1	T	62	65	0.511811	71	76	0.517007	98	68	0.409639	78	78	0.5	87	53	0.378571	90	106	0.540816	61	57	0.483051	YES	YES	YES	YES	YES
1	110921715	110921715	T	G	exonic	SLC16A4	.	nonsynonymous SNV	SLC16A4:NM_001201548:exon4:c.A460C:p.N154H,SLC16A4:NM_001201546:exon5:c.A646C:p.N216H,SLC16A4:NM_001201547:exon5:c.A604C:p.N202H,SLC16A4:NM_004696:exon6:c.A790C:p.N264H	1p13.3	.	rs2271885	.	0.14	T	0.026	B	0	P	0.895	L	2.5	T	115	88	0.433498	122	116	0.487395	148	105	0.41502	108	105	0.492958	119	92	0.436019	135	119	0.468504	90	88	0.494382	YES	NO	YES	YES	YES
1	110950439	110950439	C	T	exonic	LAMTOR5	.	nonsynonymous SNV	LAMTOR5:NM_006402:exon1:c.G50A:p.S17N	1p13.3	.	rs6674775	.	.	.	.	.	1	P	.	.	.	.	82	98	0.544444	116	114	0.495652	107	130	0.548523	93	79	0.459302	100	105	0.512195	157	170	0.519878	89	112	0.557214	NO	NO	NO	NO	NO
1	111857208	111857208	G	A	exonic	CHIA	.	nonsynonymous SNV	CHIA:NM_201653:exon5:c.G304A:p.G102R	1p13.2	.	rs3818822	.	0	D	0.998	D	0	P	3.725	H	3.38	T	20	13	0.393939	23	17	0.425	17	9	0.346154	21	20	0.487805	18	16	0.470588	32	21	0.396226	21	19	0.475	NO	NO	NO	NO	NO
1	111861841	111861841	A	G	exonic	CHIA	.	nonsynonymous SNV	CHIA:NM_001258002:exon6:c.A532G:p.I178V,CHIA:NM_021797:exon7:c.A691G:p.I231V,CHIA:NM_001040623:exon8:c.A532G:p.I178V,CHIA:NM_001258003:exon8:c.A691G:p.I231V,CHIA:NM_001258001:exon9:c.A691G:p.I231V,CHIA:NM_001258005:exon9:c.A532G:p.I178V,CHIA:NM_001258004:exon10:c.A532G:p.I178V,CHIA:NM_201653:exon10:c.A1015G:p.I339V	1p13.2	.	rs2275253	.	0.62	T	0.001	B	1	P	-0.88	N	3.55	T	75	60	0.444444	79	81	0.50625	68	76	0.527778	76	46	0.377049	72	63	0.466667	80	69	0.463087	55	62	0.529915	NO	NO	NO	NO	NO
1	111862952	111862952	T	G	exonic	CHIA	.	nonsynonymous SNV	CHIA:NM_001258002:exon8:c.T812G:p.V271G,CHIA:NM_021797:exon9:c.T971G:p.V324G,CHIA:NM_001040623:exon10:c.T812G:p.V271G,CHIA:NM_001258003:exon10:c.T971G:p.V324G,CHIA:NM_001258001:exon11:c.T971G:p.V324G,CHIA:NM_001258005:exon11:c.T812G:p.V271G,CHIA:NM_001258004:exon12:c.T812G:p.V271G,CHIA:NM_201653:exon12:c.T1295G:p.V432G	1p13.2	.	rs2256721	.	1	T	0	B	0.52	P	-2.955	N	4.01	T	52	35	0.402299	39	43	0.52439	72	51	0.414634	34	34	0.5	47	43	0.477778	43	44	0.505747	48	54	0.529412	NO	NO	NO	NO	NO
1	111957097	111957097	C	G	exonic	OVGP1	.	nonsynonymous SNV	OVGP1:NM_002557:exon11:c.G2026C:p.E676Q	1p13.2	.	rs7825	.	1	T	0	B	1	P	-0.69	N	3.46	T	101	93	0.479381	127	135	0.515267	109	108	0.497696	102	125	0.550661	121	96	0.442396	129	140	0.520446	114	101	0.469767	NO	YES	YES	NO	NO
1	111957693	111957693	A	G	exonic	OVGP1	.	nonsynonymous SNV	OVGP1:NM_002557:exon11:c.T1430C:p.M477T	1p13.2	.	rs2485319	.	0.72	T	0	B	1	P	-0.345	N	3.74	T	46	39	0.458824	41	43	0.511905	62	44	0.415094	50	37	0.425287	43	41	0.488095	54	49	0.475728	50	44	0.468085	NO	NO	NO	NO	NO
1	112018657	112018657	G	A	exonic	C1orf162	.	nonsynonymous SNV	C1orf162:NM_001300834:exon2:c.G7A:p.G3S,C1orf162:NM_174896:exon2:c.G7A:p.G3S	1p13.2	.	rs6703267	.	1	T	0.045	B	1	P	0.345	N	0.88	T	23	25	0.520833	34	35	0.507246	39	32	0.450704	23	29	0.557692	36	26	0.419355	47	39	0.453488	28	30	0.517241	NO	NO	NO	NO	NO
1	112308953	112308953	T	C	exonic	DDX20	.	nonsynonymous SNV	DDX20:NM_007204:exon11:c.T1907C:p.I636T	1p13.2	.	rs197412	.	.	.	0	B	0.998	P	-1.1	N	1.98	T	67	67	0.5	92	69	0.428571	74	75	0.503356	81	59	0.421429	67	75	0.528169	86	63	0.422819	67	61	0.476562	YES	YES	YES	YES	YES
1	113098534	113098534	C	T	exonic	ST7L	.	nonsynonymous SNV	ST7L:NM_017744:exon12:c.G1352A:p.R451Q,ST7L:NM_138727:exon12:c.G1301A:p.R434Q,ST7L:NM_138728:exon12:c.G1352A:p.R451Q,ST7L:NM_138729:exon12:c.G1352A:p.R451Q	1p13.2	.	rs6658555	.	0.14	T	0.998	D	0	P	1.765	L	2.05	T	1	141	0.992958	0	145	1	0	150	1	0	139	1	0	122	1	0	157	1	0	108	1	YES	YES	YES	YES	YES
1	113162500	113162500	G	A	exonic	CAPZA1	.	nonsynonymous SNV	CAPZA1:NM_006135:exon1:c.G34A:p.E12K	1p13.2	.	rs149653791	.	0.09	T	0.013	B	1	D	1.695	L	.	.	61	70	0.534351	78	89	0.532934	68	78	0.534247	64	77	0.546099	87	66	0.431373	87	113	0.565	73	85	0.537975	YES	YES	YES	YES	YES
1	113255389	113255389	C	T	exonic	PPM1J	.	nonsynonymous SNV	PPM1J:NM_005167:exon3:c.G706A:p.V236I	1p13.2	.	rs10857971	.	0.6	T	0.001	B	1	P	-1.54	N	2.44	T	0	50	1	0	82	1	0	68	1	0	55	1	0	52	1	0	73	1	0	73	1	NO	NO	YES	NO	YES
1	113456546	113456546	A	T	exonic	SLC16A1	.	nonsynonymous SNV	SLC16A1:NM_001166496:exon5:c.T1470A:p.D490E,SLC16A1:NM_003051:exon5:c.T1470A:p.D490E	1p13.2	.	rs1049434	CLINSIG=non-pathogenic;CLNDBN=not_specified;CLNREVSTAT=criteria_provided\x2c_single_submitter;CLNACC=RCV000118353.1;CLNDSDB=MedGen;CLNDSDBID=CN169374	1	T	0	B	0	P	-0.345	N	2.08	T	99	114	0.535211	148	124	0.455882	142	108	0.432	115	105	0.477273	134	126	0.484615	162	138	0.46	138	118	0.460938	YES	YES	YES	YES	YES
1	114377568	114377568	A	G	exonic	PTPN22	.	nonsynonymous SNV	PTPN22:NM_012411:exon12:c.T1693C:p.W565R,PTPN22:NM_001193431:exon14:c.T1858C:p.W620R,PTPN22:NM_015967:exon14:c.T1858C:p.W620R	1p13.2	.	rs2476601	CLINSIG=other|other|other|other|other;CLNDBN=Diabetes_mellitus\x2c_insulin-dependent\x2c_susceptibility_to|Rheumatoid_arthritis|Systemic_lupus_erythematosus\x2c_susceptibility_to|Hashimoto_thyroiditis\x2c_susceptibility_to|Addison_disease\x2c_susceptibility_to;CLNREVSTAT=no_assertion_criteria_provided|no_assertion_criteria_provided|no_assertion_criteria_provided|no_assertion_criteria_provided|no_…	1	T	0	B	0	P	.	.	4.64	T	0	46	1	0	76	1	0	49	1	0	52	1	0	55	1	0	66	1	0	51	1	YES	NO	NO	NO	NO
1	114424601	114424601	C	T	exonic	BCL2L15	.	nonsynonymous SNV	BCL2L15:NM_001010922:exon3:c.G268A:p.D90N	1p13.2	.	rs1217381	.	0.98	T	0.002	B	1	P	0.895	L	3.61	T	0	109	1	0	125	1	0	125	1	0	116	1	0	113	1	0	138	1	0	123	1	NO	NO	NO	NO	NO
1	114438951	114438951	A	G	exonic	AP4B1	.	nonsynonymous SNV	AP4B1:NM_001253852:exon8:c.T1439C:p.L480S,AP4B1:NM_001253853:exon9:c.T1142C:p.L381S,AP4B1:NM_006594:exon9:c.T1439C:p.L480S	1p13.2	.	rs1217401	CLINSIG=probable-non-pathogenic;CLNDBN=not_specified;CLNREVSTAT=no_assertion_criteria_provided;CLNACC=RCV000145016.1;CLNDSDB=MedGen;CLNDSDBID=CN169374	0.07	T	0.111	B	0	P	0.05	N	1.85	T	0	137	1	1	163	0.993902	0	142	1	0	122	1	0	121	1	0	151	1	0	120	1	YES	YES	YES	YES	YES
1	114948281	114948281	A	G	exonic	TRIM33	.	nonsynonymous SNV	TRIM33:NM_015906:exon15:c.T2519C:p.I840T,TRIM33:NM_033020:exon15:c.T2519C:p.I840T	1p13.2	.	rs6537825	.	1	T	0	B	1	P	-0.805	N	-0.46	T	0	130	1	0	166	1	0	177	1	0	158	1	0	149	1	0	206	1	0	139	1	YES	YES	YES	YES	YES
1	115168097	115168097	T	C	exonic	DENND2C	.	nonsynonymous SNV	DENND2C:NM_198459:exon2:c.A509G:p.D170G,DENND2C:NM_001256404:exon4:c.A509G:p.D170G	1p13.2	.	rs12136548	.	0.54	T	0	B	0.953	P	-0.665	N	3.78	T	54	45	0.454545	53	68	0.561983	42	40	0.487805	57	42	0.424242	63	50	0.442478	52	46	0.469388	50	38	0.431818	YES	YES	YES	NO	YES
1	115576023	115576023	A	G	exonic	TSHB	.	nonsynonymous SNV	TSHB:NM_000549:exon2:c.A40G:p.T14A	1p13.2	.	rs10776792	.	1	T	0	B	1	P	-0.46	N	0.36	T	0	50	1	0	73	1	0	50	1	0	57	1	0	48	1	0	70	1	0	54	1	NO	NO	NO	NO	NO
1	116206423	116206423	G	A	exonic	VANGL1	.	nonsynonymous SNV	VANGL1:NM_001172411:exon4:c.G340A:p.A114T,VANGL1:NM_001172412:exon4:c.G346A:p.A116T,VANGL1:NM_138959:exon4:c.G346A:p.A116T	1p13.1	.	rs4839469	.	0.46	T	0.005	B	0.824	P	0.655	N	-1.42	T	129	120	0.481928	180	165	0.478261	140	167	0.543974	121	130	0.517928	156	146	0.483444	187	163	0.465714	131	138	0.513011	YES	YES	YES	YES	YES
1	117122130	117122130	T	C	exonic	IGSF3	.	nonsynonymous SNV	IGSF3:NM_001007237:exon10:c.A3218G:p.Q1073R,IGSF3:NM_001542:exon10:c.A3278G:p.Q1093R	1p13.1	.	rs6703791	.	0.52	T	0	B	1	P	0.345	N	2.02	T	62	59	0.487603	80	72	0.473684	93	86	0.480447	64	82	0.561644	75	55	0.423077	97	84	0.464088	95	66	0.409938	NO	NO	YES	YES	YES
1	117554421	117554421	A	G	exonic	CD101	.	nonsynonymous SNV	CD101:NM_001256106:exon3:c.A674G:p.N225S,CD101:NM_001256109:exon3:c.A674G:p.N225S,CD101:NM_001256111:exon3:c.A488G:p.N163S,CD101:NM_004258:exon3:c.A674G:p.N225S	1p13.1	.	rs3754112	.	0.14	T	0.001	B	0.992	P	0	N	-0.07	T	92	75	0.449102	101	103	0.504902	120	95	0.44186	100	67	0.401198	117	95	0.448113	145	101	0.410569	80	79	0.496855	NO	NO	YES	NO	NO
1	117576522	117576522	A	T	exonic	CD101	.	nonsynonymous SNV	CD101:NM_001256106:exon9:c.A2865T:p.L955F,CD101:NM_001256109:exon9:c.A2865T:p.L955F,CD101:NM_001256111:exon9:c.A2679T:p.L893F,CD101:NM_004258:exon9:c.A2865T:p.L955F	1p13.1	.	rs34223095	.	0	D	0.101	B	1	N	1.1	L	3.16	T	69	84	0.54902	97	79	0.448864	92	83	0.474286	86	72	0.455696	69	74	0.517483	85	118	0.581281	79	88	0.526946	NO	NO	YES	YES	NO
1	117617705	117617705	A	G	exonic	TTF2	.	nonsynonymous SNV	TTF2:NM_003594:exon5:c.A499G:p.K167E	1p13.1	.	rs998532	.	0.08	T	0.063	B	1	P	0.77	N	-2.32	D	0	104	1	0	156	1	0	134	1	0	124	1	0	113	1	0	131	1	0	109	1	YES	YES	YES	YES	YES
1	117656088	117656088	A	G	exonic	TRIM45	.	nonsynonymous SNV	TRIM45:NM_001145635:exon5:c.T1433C:p.M478T,TRIM45:NM_025188:exon5:c.T1487C:p.M496T	1p13.1	.	rs1289658	.	0.85	T	0	B	1	P	-1.155	N	2.08	T	8	5	0.384615	16	9	0.36	7	12	0.631579	8	6	0.428571	11	11	0.5	10	16	0.615385	8	13	0.619048	NO	YES	NO	YES	NO
1	117660754	117660754	C	T	exonic	TRIM45	.	nonsynonymous SNV	TRIM45:NM_001145635:exon2:c.G1124A:p.C375Y,TRIM45:NM_025188:exon2:c.G1124A:p.C375Y	1p13.1	.	rs749902	.	0.82	T	0	B	0.998	P	-0.345	N	-1.09	T	43	37	0.4625	45	51	0.53125	55	42	0.43299	33	43	0.565789	48	32	0.4	59	47	0.443396	38	42	0.525	YES	NO	NO	YES	YES
1	118565953	118565953	G	A	exonic	SPAG17	.	nonsynonymous SNV	SPAG17:NM_206996:exon28:c.C4043T:p.P1348L	1p12	.	rs10923472	.	0.01	D	0.998	D	0.226	P	2.045	M	2.07	T	20	19	0.487179	37	22	0.372881	26	21	0.446809	20	24	0.545455	18	22	0.55	18	16	0.470588	19	22	0.536585	NO	NO	NO	NO	NO
1	120458122	120458122	A	T	exonic	NOTCH2	.	nonsynonymous SNV	NOTCH2:NM_024408:exon34:c.T7223A:p.L2408H	1p12	.	rs35586704	CLINSIG=untested;CLNDBN=not_specified;CLNREVSTAT=no_assertion_provided;CLNACC=RCV000121737.1;CLNDSDB=MedGen;CLNDSDBID=CN169374	0	D	0.969	D	0.739	D	1.385	L	-1.1	T	70	60	0.461538	72	65	0.474453	91	73	0.445122	68	67	0.496296	90	97	0.518717	98	91	0.481481	69	96	0.581818	YES	YES	YES	YES	YES
1	144865850	144865850	G	T	exonic	PDE4DIP	.	nonsynonymous SNV	PDE4DIP:NM_001198834:exon35:c.C5730A:p.D1910E,PDE4DIP:NM_014644:exon35:c.C5730A:p.D1910E,PDE4DIP:NM_001198832:exon37:c.C5412A:p.D1804E	1q21.1	.	rs1613780	.	1	T	0	B	1	D	-2.045	N	5.35	T	146	106	0.420635	136	137	0.501832	117	134	0.533865	154	100	0.393701	129	95	0.424107	129	120	0.481928	120	127	0.51417	YES	YES	YES	YES	YES
1	144866643	144866643	G	A	exonic	PDE4DIP	.	nonsynonymous SNV	PDE4DIP:NM_001198834:exon34:c.C5599T:p.R1867C,PDE4DIP:NM_014644:exon34:c.C5599T:p.R1867C,PDE4DIP:NM_001198832:exon36:c.C5281T:p.R1761C	1q21.1	.	rs1620560	.	0.01	D	0.995	D	1	D	2.365	M	3.99	T	292	145	0.331808	268	210	0.439331	206	181	0.4677	293	172	0.369892	246	202	0.450893	301	252	0.455696	225	163	0.420103	YES	YES	YES	YES	YES
1	144873963	144873963	T	-	exonic	PDE4DIP	.	frameshift deletion	PDE4DIP:NM_001198834:exon31:c.4994delA:p.Q1665fs,PDE4DIP:NM_014644:exon31:c.4994delA:p.Q1665fs,PDE4DIP:NM_001198832:exon34:c.4862delA:p.Q1621fs	1q21.1	.	rs11341221	.	.	.	.	.	.	.	.	.	.	.	134	61	0.312821	103	94	0.477157	116	99	0.460465	124	60	0.326087	100	88	0.468085	113	88	0.437811	106	83	0.439153	NO	NO	NO	NO	NO
1	144882823	144882823	C	T	exonic	PDE4DIP	.	nonsynonymous SNV	PDE4DIP:NM_001198834:exon24:c.G3196A:p.A1066T,PDE4DIP:NM_014644:exon24:c.G3196A:p.A1066T,PDE4DIP:NM_001198832:exon27:c.G3394A:p.A1132T	1q21.1	.	rs1698647	.	0.58	T	0.995	D	1	D	0.805	L	4.69	T	411	256	0.383808	329	318	0.491499	304	321	0.5136	428	263	0.380608	301	289	0.489831	350	377	0.518569	275	247	0.47318	YES	YES	YES	YES	NO
1	144886197	144886197	A	T	exonic	PDE4DIP	.	nonsynonymous SNV	PDE4DIP:NM_001198834:exon23:c.T3037A:p.F1013I,PDE4DIP:NM_014644:exon23:c.T3037A:p.F1013I,PDE4DIP:NM_001198832:exon26:c.T3235A:p.F1079I	1q21.1	.	rs1698624	.	0.55	T	0	B	0.972	D	-0.345	N	5.01	T	139	93	0.400862	127	119	0.48374	110	109	0.497717	162	99	0.37931	90	100	0.526316	127	105	0.452586	108	103	0.488152	YES	YES	YES	YES	YES
1	144912153	144912153	A	G	exonic	PDE4DIP	.	nonsynonymous SNV	PDE4DIP:NM_001002811:exon11:c.T2611C:p.C871R,PDE4DIP:NM_001002812:exon15:c.T2122C:p.C708R,PDE4DIP:NM_001198834:exon15:c.T2122C:p.C708R,PDE4DIP:NM_014644:exon15:c.T2122C:p.C708R,PDE4DIP:NM_001198832:exon18:c.T2320C:p.C774R	1q21.1	.	rs1628172	.	0.47	T	0.001	B	1	P	-0.345	N	4.88	T	1	373	0.997326	0	439	1	1	345	0.99711	0	398	1	0	296	1	0	372	1	0	305	1	YES	YES	YES	YES	YES
1	144915561	144915561	G	A	exonic	PDE4DIP	.	stopgain	PDE4DIP:NM_001002811:exon10:c.C2353T:p.R785X,PDE4DIP:NM_001002812:exon14:c.C1864T:p.R622X,PDE4DIP:NM_001198834:exon14:c.C1864T:p.R622X,PDE4DIP:NM_014644:exon14:c.C1864T:p.R622X,PDE4DIP:NM_001198832:exon17:c.C2062T:p.R688X	1q21.1	.	rs1778111	.	1	T	.	.	1	D	.	.	.	.	34	24	0.413793	19	18	0.486486	26	25	0.490196	34	17	0.333333	25	27	0.519231	24	26	0.52	8	27	0.771429	YES	YES	YES	YES	YES
1	144916676	144916676	C	T	exonic	PDE4DIP	.	stopgain	PDE4DIP:NM_001002811:exon9:c.G2168A:p.W723X,PDE4DIP:NM_001002812:exon13:c.G1679A:p.W560X,PDE4DIP:NM_001198834:exon13:c.G1679A:p.W560X,PDE4DIP:NM_014644:exon13:c.G1679A:p.W560X,PDE4DIP:NM_001198832:exon16:c.G1877A:p.W626X	1q21.1	.	rs1698683	.	0.16	T	.	.	1	D	.	.	.	.	156	107	0.406844	125	123	0.495968	108	104	0.490566	143	76	0.347032	109	79	0.420213	131	111	0.458678	94	110	0.539216	YES	NO	YES	NO	NO
1	144922523	144922523	C	T	exonic	PDE4DIP	.	nonsynonymous SNV	PDE4DIP:NM_001002811:exon3:c.G1373A:p.R458H,PDE4DIP:NM_001002812:exon7:c.G884A:p.R295H,PDE4DIP:NM_001198834:exon7:c.G884A:p.R295H,PDE4DIP:NM_014644:exon7:c.G884A:p.R295H,PDE4DIP:NM_001198832:exon10:c.G1082A:p.R361H	1q21.1	.	rs2455994	.	0.16	T	0.022	B	1	D	0.345	N	4.82	T	137	72	0.344498	125	121	0.49187	85	83	0.494048	118	76	0.391753	95	81	0.460227	96	86	0.472527	80	56	0.411765	YES	YES	YES	NO	YES
1	144922583	144922583	G	A	exonic	PDE4DIP	.	nonsynonymous SNV	PDE4DIP:NM_001002811:exon3:c.C1313T:p.S438L,PDE4DIP:NM_001002812:exon7:c.C824T:p.S275L,PDE4DIP:NM_001198834:exon7:c.C824T:p.S275L,PDE4DIP:NM_014644:exon7:c.C824T:p.S275L,PDE4DIP:NM_001198832:exon10:c.C1022T:p.S341L	1q21.1	.	rs1359300	.	0.01	D	0.172	B	1	D	0.69	N	4.82	T	158	80	0.336134	131	117	0.471774	102	76	0.426966	137	81	0.37156	78	84	0.518519	115	96	0.454976	84	62	0.424658	YES	YES	YES	YES	YES
1	144930940	144930940	T	C	exonic	PDE4DIP	.	nonsynonymous SNV	PDE4DIP:NM_001002811:exon1:c.A769G:p.K257E	1q21.1	.	rs2147326	.	1	T	0.311	B	1	D	1.7	L	2.72	T	213	155	0.421196	175	169	0.491279	156	141	0.474747	219	134	0.379603	139	134	0.490842	188	170	0.47486	141	123	0.465909	YES	YES	YES	YES	YES
1	144931330	144931330	C	T	exonic	PDE4DIP	.	nonsynonymous SNV	PDE4DIP:NM_001002811:exon1:c.G379A:p.A127T	1q21.1	.	rs2762745	.	0.02	D	0.988	D	1	D	1.87	L	2.56	T	201	129	0.390909	211	178	0.457584	164	166	0.50303	255	153	0.375	182	147	0.446809	226	182	0.446078	179	145	0.447531	YES	YES	YES	YES	YES
1	144931387	144931387	T	G	exonic	PDE4DIP	.	nonsynonymous SNV	PDE4DIP:NM_001002811:exon1:c.A322C:p.I108L	1q21.1	ID=COSM1742442;OCCURENCE=1(urinary_tract)	rs61805374	.	0.23	T	0.003	B	0.99	N	0	N	2.85	T	211	53	0.200758	213	80	0.273038	182	78	0.3	185	123	0.399351	210	62	0.227941	256	78	0.233533	176	63	0.263598	YES	YES	YES	YES	YES
1	144931392	144931392	G	A	exonic	PDE4DIP	.	nonsynonymous SNV	PDE4DIP:NM_001002811:exon1:c.C317T:p.A106V	1q21.1	.	rs2798893	.	0.32	T	0.01	B	0.994	N	0.14	N	2.67	T	161	103	0.390152	146	148	0.503401	140	124	0.469697	181	120	0.398671	132	130	0.496183	161	175	0.520833	130	114	0.467213	YES	YES	YES	NO	YES
1	144931699	144931699	T	A	exonic	PDE4DIP	.	nonsynonymous SNV	PDE4DIP:NM_001002811:exon1:c.A10T:p.I4F	1q21.1	.	rs144526186	.	0.07	T	0.101	B	1	D	1.245	L	2.73	T	420	77	0.15493	400	111	0.217221	381	125	0.247036	423	75	0.150602	364	108	0.228814	417	140	0.251346	321	115	0.263761	NO	YES	YES	NO	YES
1	144994658	144994658	C	A	exonic	PDE4DIP	.	nonsynonymous SNV	PDE4DIP:NM_001002810:exon1:c.G74T:p.R25L,PDE4DIP:NM_001002812:exon1:c.G74T:p.R25L,PDE4DIP:NM_001198834:exon1:c.G74T:p.R25L,PDE4DIP:NM_014644:exon1:c.G74T:p.R25L,PDE4DIP:NM_001195261:exon2:c.G83T:p.R28L,PDE4DIP:NM_001198832:exon4:c.G272T:p.R91L,PDE4DIP:NM_022359:exon4:c.G485T:p.R162L	1q21.1	.	rs1664022	.	0	D	1	D	1	D	2.945	M	1.47	T	258	112	0.302703	205	143	0.41092	236	121	0.338936	239	127	0.346995	188	149	0.442136	237	181	0.433014	187	139	0.42638	YES	NO	YES	YES	NO
1	145075683	145075683	C	T	exonic	PDE4DIP	.	stopgain	PDE4DIP:NM_022359:exon1:c.G180A:p.W60X	1q21.1	.	rs2762779	.	1	T	.	.	1	A	.	.	.	.	95	48	0.335664	83	54	0.394161	86	67	0.437908	98	51	0.342282	64	41	0.390476	123	63	0.33871	85	80	0.484848	NO	NO	NO	NO	NO
1	145536082	145536082	G	A	exonic	ITGA10	.	nonsynonymous SNV	ITGA10:NM_001303041:exon13:c.G1745A:p.R582Q,ITGA10:NM_001303040:exon14:c.G1781A:p.R594Q,ITGA10:NM_003637:exon17:c.G2174A:p.R725Q	1q21.1	.	rs2274616	.	0.16	T	0.023	B	1	P	0.895	L	0.93	T	146	54	0.27	70	68	0.492754	61	65	0.515873	88	121	0.578947	77	87	0.530488	79	94	0.543353	77	59	0.433824	YES	YES	NO	YES	NO
1	145561594	145561594	C	T	exonic	ANKRD35	.	nonsynonymous SNV	ANKRD35:NM_001280799:exon8:c.C1012T:p.P338S,ANKRD35:NM_144698:exon10:c.C1282T:p.P428S	1q21.1	.	rs6670984	.	0.75	T	0.002	B	1	P	1.25	L	-0.13	T	178	82	0.315385	108	97	0.473171	90	95	0.513514	78	155	0.665236	86	85	0.497076	123	114	0.481013	90	101	0.528796	NO	NO	NO	NO	NO
1	145562087	145562087	G	A	exonic	ANKRD35	.	nonsynonymous SNV	ANKRD35:NM_001280799:exon8:c.G1505A:p.R502Q,ANKRD35:NM_144698:exon10:c.G1775A:p.R592Q	1q21.1	.	rs41315701	.	0.44	T	0.001	B	1	P	0.805	L	0.92	T	33	69	0.676471	73	65	0.471014	67	53	0.441667	105	45	0.3	54	60	0.526316	72	58	0.446154	61	63	0.508065	NO	NO	NO	NO	NO
1	145562293	145562293	G	C	exonic	ANKRD35	.	nonsynonymous SNV	ANKRD35:NM_001280799:exon8:c.G1711C:p.E571Q,ANKRD35:NM_144698:exon10:c.G1981C:p.E661Q	1q21.1	.	rs11579366	.	0.38	T	0.598	P	0	P	2.14	M	0.4	T	44	79	0.642276	69	71	0.507143	47	66	0.584071	105	49	0.318182	77	64	0.453901	80	68	0.459459	66	57	0.463415	NO	NO	NO	NO	NO
1	146767149	146767149	G	T	exonic	CHD1L	.	nonsynonymous SNV	CHD1L:NM_001256338:exon17:c.G2041T:p.A681S,CHD1L:NM_001256337:exon18:c.G1810T:p.A604S,CHD1L:NM_001256336:exon22:c.G2353T:p.A785S,CHD1L:NM_004284:exon23:c.G2653T:p.A885S,CHD1L:NM_024568:exon23:c.G2314T:p.A772S	1q21.1	.	rs4950394	.	1	T	0	B	1	P	-1.39	N	-1.24	T	0	107	1	0	90	1	0	83	1	0	125	1	0	71	1	0	100	1	0	74	1	YES	YES	YES	YES	YES
1	147090778	147090778	C	A	exonic	BCL9	.	nonsynonymous SNV	BCL9:NM_004326:exon8:c.C817A:p.P273T	1q21.2	.	rs371078577	.	0.26	T	0.162	B	0.999	D	0.69	N	-0.08	T	91	214	0.701639	131	131	0.5	165	125	0.431034	261	124	0.322078	140	149	0.515571	165	163	0.496951	124	133	0.51751	YES	YES	NO	YES	NO
1	147096015	147096015	G	T	exonic	BCL9	.	nonsynonymous SNV	BCL9:NM_004326:exon10:c.G3536T:p.R1179L	1q21.2	.	.	.	0.07	T	0.253	B	0.999	D	1.1	L	0.47	T	138	1	0.00719425	129	0	0	75	55	0.423077	183	0	0	126	0	0	175	0	0	128	0	0	NO	NO	NO	NO	NO
1	147121977	147121977	C	T	exonic	ACP6	.	nonsynonymous SNV	ACP6:NM_016361:exon8:c.G946A:p.V316M	1q21.2	.	rs6593795	.	0.19	T	0.089	B	1	P	1.21	L	1.53	T	0	98	1	0	95	1	0	100	1	0	110	1	0	83	1	0	107	1	0	95	1	YES	YES	YES	YES	YES
1	150199040	150199045	TCCTCT	-	exonic	ANP32E	.	nonframeshift deletion	ANP32E:NM_001136478:exon4:c.453_458del:p.151_153del,ANP32E:NM_001280560:exon4:c.410_415del:p.137_139del,ANP32E:NM_001136479:exon5:c.432_437del:p.144_146del,ANP32E:NM_001280559:exon5:c.576_581del:p.192_194del,ANP32E:NM_030920:exon5:c.576_581del:p.192_194del	1q21.2	.	rs68136184	.	.	.	.	.	.	.	.	.	.	.	0	92	1	0	137	1	0	100	1	0	148	1	0	82	1	0	102	1	0	89	1	NO	NO	NO	NO	NO
1	150199123	150199123	G	T	exonic	ANP32E	.	nonsynonymous SNV	ANP32E:NM_001280560:exon4:c.C332A:p.A111E	1q21.2	.	rs7522034	.	0.55	T	0	B	0	P	.	.	8.07	T	0	172	1	0	146	1	0	142	1	0	191	1	0	106	1	0	118	1	0	120	1	YES	YES	YES	YES	YES
1	150679033	150679033	G	A	exonic	HORMAD1	.	nonsynonymous SNV	HORMAD1:NM_001199829:exon9:c.C779T:p.T260I,HORMAD1:NM_032132:exon10:c.C800T:p.T267I	1q21.3	.	rs1336900	.	0.5	T	0.001	B	1	P	-0.46	N	1.54	T	0	130	1	0	94	1	0	86	1	0	107	1	0	77	1	0	100	1	0	76	1	NO	NO	NO	NO	NO
1	150727539	150727539	G	A	exonic	CTSS	.	nonsynonymous SNV	CTSS:NM_004079:exon4:c.C337T:p.R113W	1q21.3	.	rs2230061	.	0.16	T	0.278	B	1	P	1.125	L	1.95	T	125	72	0.365482	71	84	0.541935	78	71	0.47651	60	118	0.662921	56	57	0.504425	89	62	0.410596	64	59	0.479675	NO	YES	YES	YES	NO
1	150960757	150960757	A	C	splicing	ANXA9	NM_003568:exon12:c.794-2A>C	.	.	1q21.3	.	.	.	.	.	.	.	1	D	.	.	.	.	144	0	0	71	73	0.506944	64	66	0.507692	56	110	0.662651	76	63	0.453237	77	62	0.446043	61	56	0.478632	NO	NO	NO	NO	NO
1	150975108	150975108	T	C	exonic	FAM63A	.	nonsynonymous SNV	FAM63A:NM_001163258:exon3:c.A130G:p.K44E	1q21.3	.	rs771205	.	1	T	.	.	1	P	.	.	0.81	T	0	198	1	0	171	1	1	165	0.993976	0	210	1	0	146	1	0	211	1	0	149	1	YES	YES	YES	YES	YES
1	151011325	151011325	C	T	exonic	BNIPL	.	nonsynonymous SNV	BNIPL:NM_001159642:exon4:c.C10T:p.R4C,BNIPL:NM_138278:exon4:c.C256T:p.R86C	1q21.3	.	rs61751619	.	0	D	0.95	D	0.001	P	2.47	M	1.13	T	0	97	1	0	125	1	0	84	1	1	127	0.992188	0	102	1	1	114	0.991304	0	77	1	NO	NO	NO	NO	NO
1	151108137	151108137	T	G	exonic	SEMA6C	.	nonsynonymous SNV	SEMA6C:NM_001178062:exon13:c.A1243C:p.T415P,SEMA6C:NM_001178061:exon14:c.A1363C:p.T455P,SEMA6C:NM_030913:exon14:c.A1363C:p.T455P	1q21.3	.	rs4971007	.	0.36	T	0	B	0.99	P	0.975	L	2.84	T	0	185	1	0	166	1	0	151	1	0	213	1	0	153	1	0	219	1	0	159	1	YES	NO	NO	NO	NO
1	151315287	151315287	G	C	exonic	RFX5	.	nonsynonymous SNV	RFX5:NM_000449:exon11:c.C1226G:p.P409R,RFX5:NM_001025603:exon11:c.C1226G:p.P409R	1q21.3	.	rs2233854	.	0	D	0.12	B	0.984	P	1.59	L	1.32	T	0	268	1	0	215	1	0	199	1	0	271	1	0	199	1	0	265	1	0	187	1	YES	YES	YES	YES	YES
1	151374025	151374025	T	C	exonic	PSMB4	.	nonsynonymous SNV	PSMB4:NM_002796:exon6:c.T701C:p.I234T	1q21.3	.	rs4603	.	0	D	0.776	P	0	P	2.845	M	1.74	T	34	102	0.75	90	68	0.43038	71	47	0.398305	107	51	0.322785	68	53	0.438017	57	59	0.508621	49	50	0.505051	YES	YES	YES	YES	YES
1	151820298	151820298	G	C	exonic	THEM5	.	nonsynonymous SNV	THEM5:NM_182578:exon5:c.C616G:p.L206V	1q21.3	.	rs6587624	.	1	T	0.001	B	1	P	-0.855	N	2.4	T	0	111	1	0	91	1	0	101	1	0	100	1	0	85	1	0	109	1	0	68	1	NO	NO	NO	NO	NO
1	151820324	151820324	T	C	exonic	THEM5	.	nonsynonymous SNV	THEM5:NM_182578:exon5:c.A590G:p.D197G	1q21.3	.	rs6587625	.	1	T	0	B	1	P	-1.27	N	2.71	T	44	68	0.607143	51	53	0.509615	55	33	0.375	66	42	0.388889	48	33	0.407407	59	57	0.491379	46	29	0.386667	NO	NO	NO	NO	NO
1	152191709	152191709	C	G	exonic	HRNR	.	nonsynonymous SNV	HRNR:NM_001009931:exon3:c.G2396C:p.S799T	1q21.3	.	rs6662450	.	0.67	T	0.014	B	1	P	0.345	N	3.47	T	0	221	1	0	237	1	0	215	1	0	257	1	0	195	1	0	247	1	0	176	1	NO	NO	NO	NO	NO
1	152192687	152192687	T	C	exonic	HRNR	.	nonsynonymous SNV	HRNR:NM_001009931:exon3:c.A1418G:p.E473G	1q21.3	.	rs6587648	.	0.98	T	0	B	1	P	-0.345	N	4.63	T	0	129	1	0	130	1	0	107	1	0	161	1	0	119	1	0	134	1	0	110	1	YES	NO	NO	NO	NO
1	152192825	152192825	C	T	exonic	HRNR	.	nonsynonymous SNV	HRNR:NM_001009931:exon3:c.G1280A:p.G427D	1q21.3	.	rs6666097	.	0.21	T	0.356	B	1	P	0.805	L	3.69	T	0	168	1	0	144	1	1	148	0.993289	1	197	0.994949	0	165	1	0	184	1	0	161	1	YES	NO	NO	NO	NO
1	152192978	152192978	T	C	exonic	HRNR	.	nonsynonymous SNV	HRNR:NM_001009931:exon3:c.A1127G:p.Q376R	1q21.3	.	rs6587649	.	0.58	T	0	B	1	P	0	N	4.04	T	0	254	1	0	279	1	0	209	1	0	302	1	0	196	1	0	262	1	1	235	0.995763	YES	NO	NO	NO	NO
1	152193851	152193851	C	T	exonic	HRNR	.	nonsynonymous SNV	HRNR:NM_001009931:exon3:c.G254A:p.R85H	1q21.3	.	rs11204937	.	0.55	T	0	B	1	P	-0.69	N	3.31	T	0	118	1	0	95	1	0	98	1	0	118	1	0	92	1	0	122	1	0	80	1	NO	NO	NO	NO	NO
1	152484129	152484129	G	A	exonic	LCE5A	.	nonsynonymous SNV	LCE5A:NM_178438:exon2:c.G119A:p.C40Y	1q21.3	.	rs2105117	.	0.05	D	0.003	B	1	P	1.7	L	3.74	T	143	67	0.319048	102	76	0.426966	79	89	0.529762	76	117	0.606218	93	81	0.465517	77	103	0.572222	67	93	0.58125	NO	NO	NO	NO	NO
1	152681680	152681680	-	AGCTCTGGGGGCTGCTGT	exonic	LCE4A	.	nonframeshift insertion	LCE4A:NM_178356:exon1:c.129_130insAGCTCTGGGGGCTGCTGT:p.S43delinsSSSGGCC	1q21.3	ID=COSM1334217;OCCURENCE=14(large_intestine),1(breast)	rs6143428	.	.	.	.	.	.	.	.	.	.	.	0	92	1	0	105	1	0	93	1	0	151	1	0	81	1	0	114	1	0	83	1	NO	NO	NO	NO	NO
1	152692074	152692074	G	C	exonic	C1orf68	.	nonsynonymous SNV	C1orf68:NM_001024679:exon1:c.G77C:p.S26T	1q21.3	.	rs1332500	.	1	T	0	B	1	P	-0.345	N	1.88	T	0	344	1	1	279	0.996429	0	302	1	0	352	1	0	276	1	0	303	1	0	231	1	NO	NO	NO	NO	NO
1	152692472	152692472	A	C	exonic	C1orf68	.	nonsynonymous SNV	C1orf68:NM_001024679:exon1:c.A475C:p.T159P	1q21.3	.	rs873775	.	0.65	T	0	B	1	P	-1.245	N	2.23	T	0	327	1	0	259	1	1	294	0.99661	0	382	1	1	273	0.99635	1	371	0.997312	1	248	0.995984	YES	NO	NO	NO	NO
1	152733301	152733301	T	A	exonic	KPRP	.	nonsynonymous SNV	KPRP:NM_001025231:exon2:c.T1237A:p.C413S	1q21.3	.	rs4329520	.	0.72	T	0.013	B	1	P	1.65	L	1.83	T	1	441	0.997738	0	386	1	0	380	1	1	479	0.997917	0	362	1	0	388	1	0	330	1	NO	NO	NO	NO	NO
1	152957887	152957887	G	A	exonic	SPRR1A	.	nonsynonymous SNV	SPRR1A:NM_001199828:exon2:c.G181A:p.V61I,SPRR1A:NM_005987:exon2:c.G181A:p.V61I	1q21.3	.	rs1611764	.	0.12	T	0.542	P	1	P	.	.	2.48	T	0	221	1	1	208	0.995215	2	169	0.988304	1	226	0.995595	3	187	0.984211	4	231	0.982979	0	150	1	YES	NO	NO	YES	YES
1	152975941	152975941	C	G	exonic	SPRR3	.	nonsynonymous SNV	SPRR3:NM_001097589:exon2:c.C445G:p.L149V,SPRR3:NM_005416:exon3:c.C445G:p.L149V	1q21.3	.	rs1055935	.	0.38	T	0.002	B	1	P	-1.04	N	3.17	T	0	243	1	0	206	1	0	206	1	0	256	1	0	194	1	0	220	1	0	179	1	YES	NO	NO	YES	YES
1	153314153	153314153	C	A	exonic	PGLYRP4	.	nonsynonymous SNV	PGLYRP4:NM_020393:exon6:c.G575T:p.G192V	1q21.3	.	rs3006448	.	0.38	T	0	B	0.842	P	-1.555	N	3.58	T	1	71	0.986111	0	66	1	0	56	1	0	72	1	0	45	1	0	70	1	0	59	1	NO	NO	NO	NO	NO
1	153320372	153320372	T	G	exonic	PGLYRP4	.	nonsynonymous SNV	PGLYRP4:NM_020393:exon2:c.A37C:p.I13L	1q21.3	.	rs3006458	.	1	T	0	B	1	P	0	N	3.93	T	0	121	1	0	104	1	0	91	1	0	131	1	0	99	1	0	112	1	0	74	1	YES	NO	NO	NO	NO
1	153748161	153748161	G	C	exonic	SLC27A3	.	nonsynonymous SNV	SLC27A3:NM_024330:exon1:c.G329C:p.G110A	1q21.3	.	rs34527123	CLINSIG=untested;CLNDBN=not_provided;CLNREVSTAT=no_assertion_provided;CLNACC=RCV000162293.1;CLNDSDB=MedGen;CLNDSDBID=CN221809	0.34	T	0.001	B	1	N	0.345	N	0.4	T	48	22	0.314286	32	24	0.428571	23	38	0.622951	25	53	0.679487	26	24	0.48	41	50	0.549451	37	22	0.372881	NO	NO	NO	YES	NO
1	153906228	153906228	A	G	exonic	DENND4B	.	nonsynonymous SNV	DENND4B:NM_014856:exon20:c.T3061C:p.S1021P	1q21.3	.	.	.	0.23	T	0.026	B	1	N	0.695	N	3.11	T	90	42	0.318182	60	52	0.464286	64	54	0.457627	67	97	0.591463	41	57	0.581633	68	56	0.451613	54	40	0.425532	NO	NO	YES	NO	NO
1	154067536	154067536	G	A	exonic	NUP210L	.	stopgain	NUP210L:NM_001159484:exon15:c.C2062T:p.R688X,NUP210L:NM_207308:exon15:c.C2062T:p.R688X	1q21.3	.	.	.	0.71	T	.	.	1	A	.	.	.	.	144	66	0.314286	85	125	0.595238	104	74	0.41573	70	139	0.665072	73	80	0.522876	98	68	0.409639	86	74	0.4625	NO	NO	NO	NO	NO
1	154293675	154293675	G	A	exonic	AQP10	.	nonsynonymous SNV	AQP10:NM_080429:exon1:c.G44A:p.R15Q	1q21.3	.	rs6668968	.	0.77	T	0.005	B	1	P	1.21	L	-1.8	D	22	50	0.694444	51	38	0.426966	37	34	0.478873	79	33	0.294643	32	34	0.515152	44	41	0.482353	44	25	0.362319	NO	NO	NO	NO	NO
1	154295592	154295592	C	T	exonic	AQP10	.	nonsynonymous SNV	AQP10:NM_080429:exon3:c.C367T:p.H123Y	1q21.3	.	rs6685323	.	1	T	0	B	1	P	-1.01	N	-1.91	D	36	77	0.681416	46	48	0.510638	45	46	0.505495	91	46	0.335766	41	66	0.616822	53	51	0.490385	42	25	0.373134	NO	NO	NO	NO	NO
1	154516477	154516477	G	A	exonic	TDRD10	.	nonsynonymous SNV	TDRD10:NM_001098475:exon9:c.G542A:p.R181Q,TDRD10:NM_182499:exon9:c.G542A:p.R181Q	1q21.3	.	rs12750774	.	0.09	T	0.02	B	1	P	0.46	N	1.97	T	81	122	0.600985	95	110	0.536585	124	93	0.428571	195	81	0.293478	83	101	0.548913	96	106	0.524752	93	87	0.483333	NO	NO	NO	NO	NO
1	154516578	154516578	G	A	exonic	TDRD10	.	nonsynonymous SNV	TDRD10:NM_001098475:exon9:c.G643A:p.V215I,TDRD10:NM_182499:exon9:c.G643A:p.V215I	1q21.3	.	rs3811448	.	1	T	0.001	B	1	P	-0.205	N	2.91	T	61	42	0.407767	57	57	0.5	66	62	0.484375	40	96	0.705882	62	38	0.38	54	51	0.485714	38	53	0.582418	NO	NO	NO	NO	NO
1	154574820	154574820	T	C	exonic	ADAR	.	nonsynonymous SNV	ADAR:NM_001111:exon2:c.A298G:p.R100G,ADAR:NM_015840:exon2:c.A298G:p.R100G,ADAR:NM_015841:exon2:c.A298G:p.R100G	1q21.3	.	rs1466731	.	0.75	T	0	B	1	P	1.59	L	2.59	T	0	232	1	0	177	1	0	179	1	0	259	1	0	183	1	0	215	1	0	179	1	YES	YES	YES	YES	YES
1	154919080	154919080	C	T	exonic	PBXIP1	.	nonsynonymous SNV	PBXIP1:NM_020524:exon10:c.G1070A:p.G357D	1q21.3	.	rs2061690	.	0.61	T	0.063	B	1	P	1.1	L	2.69	T	140	65	0.317073	90	84	0.482759	130	105	0.446809	102	147	0.590361	81	88	0.52071	134	92	0.40708	112	91	0.448276	YES	YES	YES	YES	NO
1	155019710	155019710	A	C	exonic	DCST1	.	nonsynonymous SNV	DCST1:NM_001143687:exon13:c.A1459C:p.M487L,DCST1:NM_152494:exon14:c.A1534C:p.M512L	1q22	.	rs11264300	.	0.89	T	0.022	B	0.852	P	0.93	L	1.62	T	67	109	0.619318	78	77	0.496774	63	55	0.466102	126	46	0.267442	59	61	0.508333	61	70	0.534351	55	52	0.485981	YES	NO	NO	NO	NO
1	155026942	155026942	A	C	exonic	ADAM15	.	nonsynonymous SNV	ADAM15:NM_001261464:exon6:c.A602C:p.K201T,ADAM15:NM_001261465:exon6:c.A572C:p.K191T,ADAM15:NM_001261466:exon6:c.A524C:p.K175T,ADAM15:NM_003815:exon6:c.A572C:p.K191T,ADAM15:NM_207191:exon6:c.A572C:p.K191T,ADAM15:NM_207194:exon6:c.A572C:p.K191T,ADAM15:NM_207195:exon6:c.A572C:p.K191T,ADAM15:NM_207196:exon6:c.A572C:p.K191T,ADAM15:NM_207197:exon6:c.A572C:p.K191T	1q22	.	rs6427128	.	0.61	T	0.001	B	1	P	-0.345	N	5.66	T	192	73	0.275472	122	99	0.447964	100	92	0.479167	99	187	0.653846	99	83	0.456044	128	108	0.457627	108	92	0.46	YES	YES	YES	YES	YES
1	155106227	155106227	A	T	exonic	EFNA1	.	nonsynonymous SNV	EFNA1:NM_182685:exon3:c.A410T:p.D137V,EFNA1:NM_004428:exon4:c.A476T:p.D159V	1q22	.	rs4745	.	0.32	T	0	B	0.006	P	-0.345	N	-3.16	D	107	200	0.651466	128	142	0.525926	149	114	0.43346	213	114	0.348624	109	125	0.534188	142	146	0.506944	96	109	0.531707	YES	YES	YES	YES	YES
1	155178782	155178782	A	T	exonic	MTX1	.	nonsynonymous SNV	MTX1:NM_002455:exon1:c.A187T:p.T63S,MTX1:NM_198883:exon1:c.A187T:p.T63S	1q22	.	rs760077	.	1	T	0	B	1	P	-0.975	N	1.64	T	54	37	0.406593	41	47	0.534091	64	39	0.378641	44	68	0.607143	29	39	0.573529	56	49	0.466667	49	43	0.467391	YES	YES	YES	YES	YES
1	155291971	155291971	C	T	exonic	RUSC1	.	nonsynonymous SNV	RUSC1:NM_001105203:exon2:c.C407T:p.P136L,RUSC1:NM_001105204:exon2:c.C407T:p.P136L	1q22	.	rs372870383	.	0.18	T	0.004	B	1	D	0.695	N	1.63	T	152	77	0.336245	199	0	0	150	0	0	256	0	0	190	0	0	216	0	0	180	0	0	NO	NO	NO	NO	NO
1	155408635	155408635	T	C	exonic	ASH1L	.	nonsynonymous SNV	ASH1L:NM_018489:exon5:c.A5311G:p.T1771A	1q22	.	rs4971053	.	0.09	T	0	B	0	P	0.345	N	-2.27	D	0	235	1	0	192	1	0	165	1	0	249	1	0	189	1	0	208	1	0	161	1	YES	YES	YES	YES	YES
1	155735012	155735012	T	C	exonic	GON4L	.	nonsynonymous SNV	GON4L:NM_001282856:exon21:c.A4252G:p.M1418V,GON4L:NM_001282858:exon21:c.A4252G:p.M1418V,GON4L:NM_001282860:exon21:c.A4252G:p.M1418V,GON4L:NM_001282861:exon21:c.A4252G:p.M1418V,GON4L:NM_032292:exon21:c.A4252G:p.M1418V	1q22	.	rs2297775	.	0.32	T	0.001	B	1	P	0.895	L	3.05	T	196	95	0.32646	132	129	0.494253	122	83	0.404878	99	209	0.678571	113	123	0.521186	130	140	0.518519	108	98	0.475728	YES	YES	YES	YES	YES
1	155837865	155837865	G	C	exonic	SYT11	.	nonsynonymous SNV	SYT11:NM_152280:exon2:c.G144C:p.Q48H	1q22	.	rs822522	.	0.64	T	0	B	0	P	-0.345	N	0.91	T	0	161	1	0	131	1	0	120	1	0	169	1	0	105	1	0	120	1	0	102	1	YES	YES	NO	NO	NO
1	155880573	155880573	C	G	exonic	RIT1	.	nonsynonymous SNV	RIT1:NM_001256821:exon2:c.G31C:p.E11Q	1q22	.	rs493446	.	0.49	T	.	.	0.997	P	.	.	-0.21	T	0	271	1	0	257	1	0	201	1	0	248	1	0	197	1	0	226	1	0	201	1	YES	YES	YES	YES	YES
1	155912486	155912486	T	C	exonic	RXFP4	.	nonsynonymous SNV	RXFP4:NM_181885:exon1:c.T986C:p.L329S	1q22	.	rs2152051	.	0.95	T	0	B	1	P	-0.345	N	1.25	T	0	150	1	0	165	1	0	147	1	0	202	1	0	109	1	0	170	1	0	156	1	NO	YES	NO	YES	NO
1	156011444	156011444	T	C	exonic	UBQLN4	.	nonsynonymous SNV	UBQLN4:NM_001304342:exon10:c.A1425G:p.I475M,UBQLN4:NM_020131:exon10:c.A1485G:p.I495M	1q22	.	rs2297792	.	0.28	T	0.004	B	1	P	0.345	N	0.53	T	0	59	1	0	67	1	0	64	1	0	76	1	0	48	1	0	72	1	0	54	1	YES	YES	YES	YES	YES
1	156255456	156255456	G	A	exonic	TMEM79	.	nonsynonymous SNV	TMEM79:NM_032323:exon2:c.G439A:p.V147M	1q22	.	rs6684514	.	0.13	T	0.057	B	1	P	1.04	L	0.73	T	55	73	0.570312	68	58	0.460317	61	62	0.504065	92	43	0.318519	56	41	0.42268	58	53	0.477477	46	48	0.510638	NO	YES	YES	YES	YES
1	156263940	156263940	T	C	exonic	GLMP	.	nonsynonymous SNV	GLMP:NM_001256605:exon3:c.A409G:p.I137V,GLMP:NM_001256604:exon4:c.A667G:p.I223V,GLMP:NM_001256608:exon4:c.A667G:p.I223V,GLMP:NM_001256609:exon4:c.A424G:p.I142V,GLMP:NM_144580:exon4:c.A667G:p.I223V	1q22	.	rs10908495	.	0.56	T	0	B	1	P	-1.78	N	2.06	T	41	51	0.554348	50	51	0.50495	41	39	0.4875	79	26	0.247619	41	41	0.5	65	52	0.444444	47	38	0.447059	YES	YES	NO	YES	NO
1	156264000	156264000	G	A	exonic	GLMP	.	nonsynonymous SNV	GLMP:NM_001256605:exon3:c.C349T:p.P117S,GLMP:NM_001256604:exon4:c.C607T:p.P203S,GLMP:NM_001256608:exon4:c.C607T:p.P203S,GLMP:NM_001256609:exon4:c.C364T:p.P122S,GLMP:NM_144580:exon4:c.C607T:p.P203S	1q22	.	rs10908496	.	0.63	T	0.675	P	1	P	2.075	M	2.12	T	78	118	0.602041	102	92	0.474227	76	95	0.555556	146	55	0.273632	61	75	0.551471	110	93	0.458128	82	79	0.490683	YES	YES	YES	YES	YES
1	156290656	156290656	T	C	exonic	CCT3	.	nonsynonymous SNV	CCT3:NM_001008800:exon5:c.A469G:p.I157V,CCT3:NM_005998:exon7:c.A583G:p.I195V	1q22	.	rs11548200	.	0.13	T	0.997	D	1	D	1.57	L	0.4	T	57	42	0.424242	55	44	0.444444	45	50	0.526316	44	74	0.627119	38	43	0.530864	54	48	0.470588	36	48	0.571429	YES	YES	YES	YES	YES
1	156347131	156347131	G	A	exonic	RHBG	.	nonsynonymous SNV	RHBG:NM_020407:exon2:c.G227A:p.G76D,RHBG:NM_001256395:exon3:c.G20A:p.G7D,RHBG:NM_001256396:exon3:c.G137A:p.G46D	1q22	.	rs2245623	.	0	D	1	D	0	P	3.555	H	-1.51	D	0	131	1	0	135	1	0	116	1	0	168	1	0	104	1	0	158	1	0	114	1	NO	NO	NO	NO	NO
1	156347147	156347147	C	G	exonic	RHBG	.	nonsynonymous SNV	RHBG:NM_020407:exon2:c.C243G:p.F81L,RHBG:NM_001256395:exon3:c.C36G:p.F12L,RHBG:NM_001256396:exon3:c.C153G:p.F51L	1q22	.	rs150963900	.	0	D	0.957	D	1	D	3.15	M	1.79	T	59	90	0.604027	78	68	0.465753	61	58	0.487395	120	56	0.318182	51	58	0.53211	90	87	0.491525	67	58	0.464	NO	NO	NO	NO	NO
1	156526387	156526387	C	G	exonic	IQGAP3	.	nonsynonymous SNV	IQGAP3:NM_178229:exon12:c.G1228C:p.V410L	1q23.1	.	rs11264498	.	0.01	D	0.97	D	0	P	1.805	L	2.62	T	0	114	1	0	85	1	0	87	1	0	120	1	0	75	1	0	117	1	0	76	1	NO	YES	YES	YES	YES
1	156526444	156526444	T	C	exonic	IQGAP3	.	nonsynonymous SNV	IQGAP3:NM_178229:exon12:c.A1171G:p.R391G	1q23.1	.	rs2488269	.	1	T	0	B	0.945	P	-2.015	N	3.66	T	0	75	1	0	51	1	0	58	1	0	81	1	0	51	1	0	68	1	0	54	1	NO	YES	YES	YES	YES
1	156551848	156551848	A	G	exonic	TTC24	.	nonsynonymous SNV	TTC24:NM_001105669:exon2:c.A692G:p.E231G	1q23.1	.	rs6682716	.	.	.	.	.	1	P	0.345	N	-0.99	T	0	124	1	0	106	1	0	103	1	0	110	1	0	98	1	0	116	1	0	122	1	NO	NO	NO	NO	NO
1	156561651	156561651	G	C	exonic	APOA1BP	.	nonsynonymous SNV	APOA1BP:NM_144772:exon1:c.G55C:p.V19L	1q23.1	.	rs7516274	.	1	T	0	B	1	P	-1.1	N	1.61	T	0	63	1	0	61	1	0	61	1	0	87	1	0	59	1	0	79	1	0	68	1	YES	YES	YES	YES	YES
1	156565049	156565049	-	AC	exonic	GPATCH4	.	frameshift insertion	GPATCH4:NM_015590:exon8:c.1083_1084insGT:p.F362fs,GPATCH4:NM_182679:exon8:c.1068_1069insGT:p.F357fs	1q23.1	.	rs72559129	.	.	.	.	.	.	.	.	.	.	.	0	531	1	0	458	1	0	465	1	0	573	1	0	409	1	0	474	1	0	340	1	YES	YES	YES	YES	YES
1	156622252	156622252	G	A	exonic	BCAN	.	nonsynonymous SNV	BCAN:NM_021948:exon8:c.G1510A:p.E504K,BCAN:NM_198427:exon8:c.G1510A:p.E504K	1q23.1	.	rs1056695	.	0.48	T	0.083	B	0.847	P	0.895	L	3.16	T	76	48	0.387097	48	58	0.54717	52	42	0.446809	47	92	0.661871	47	44	0.483516	53	38	0.417582	30	56	0.651163	NO	NO	NO	NO	NO
1	156646668	156646668	A	G	exonic	NES	.	nonsynonymous SNV	NES:NM_006617:exon1:c.T389C:p.V130A	1q23.1	.	rs4278369	.	0.86	T	0	B	1	P	0.49	N	-2.53	D	0	67	1	0	90	1	0	66	1	0	90	1	0	77	1	0	81	1	0	54	1	NO	NO	NO	NO	NO
1	156705593	156705593	G	C	exonic	RRNAD1	.	nonsynonymous SNV	RRNAD1:NM_001142560:exon6:c.G713C:p.R238P,RRNAD1:NM_015997:exon7:c.G1198C:p.V400L	1q23.1	.	rs4311877	.	0.84	T	0	B	0	P	-1.56	N	1.07	T	0	85	1	0	75	1	0	66	1	0	93	1	1	60	0.983607	0	86	1	0	61	1	YES	YES	YES	YES	YES
1	156713558	156713558	G	A	exonic	HDGF	.	nonsynonymous SNV	HDGF:NM_001126050:exon5:c.C650T:p.P217L,HDGF:NM_001126051:exon5:c.C581T:p.P194L,HDGF:NM_004494:exon5:c.C602T:p.P201L	1q23.1	.	rs4399146	.	0.07	T	0.001	B	0.391	P	1.59	L	1.67	T	81	31	0.276786	53	53	0.5	57	44	0.435644	46	89	0.659259	50	54	0.519231	54	65	0.546218	67	55	0.45082	YES	YES	YES	YES	YES
1	156784982	156784982	T	C	exonic	SH2D2A	.	nonsynonymous SNV	SH2D2A:NM_001161443:exon2:c.A71G:p.N24S,SH2D2A:NM_001161441:exon3:c.A155G:p.N52S,SH2D2A:NM_001161442:exon3:c.A101G:p.N34S,SH2D2A:NM_001161444:exon3:c.A155G:p.N52S,SH2D2A:NM_003975:exon3:c.A155G:p.N52S	1q23.1	.	rs926103	.	0.92	T	0	B	1	P	0	N	1.01	T	22	31	0.584906	34	32	0.484848	34	27	0.442623	76	29	0.27619	37	28	0.430769	56	35	0.384615	44	22	0.333333	NO	YES	NO	NO	YES
1	156877457	156877457	T	C	exonic	PEAR1	.	nonsynonymous SNV	PEAR1:NM_001080471:exon7:c.T700C:p.S234P	1q23.1	.	rs1952294	.	1	T	0	B	1	P	-1.955	N	0.69	T	0	200	1	0	171	1	0	157	1	0	279	1	0	150	1	0	215	1	0	186	1	NO	NO	NO	NO	NO
1	157062739	157062739	C	G	exonic	ETV3L	.	nonsynonymous SNV	ETV3L:NM_001004341:exon5:c.G788C:p.G263A	1q23.1	.	rs12136960	.	0.25	T	0.187	B	1	P	0.895	L	1.29	T	30	49	0.620253	27	23	0.46	27	32	0.542373	46	33	0.417722	28	25	0.471698	42	40	0.487805	28	25	0.471698	NO	NO	NO	NO	NO
1	157509025	157509025	C	T	exonic	FCRL5	.	nonsynonymous SNV	FCRL5:NM_001195388:exon7:c.G1253A:p.G418D,FCRL5:NM_031281:exon7:c.G1253A:p.G418D	1q23.1	.	rs2012199	.	1	T	0.018	B	1	P	-1.075	N	3.47	T	0	258	1	1	219	0.995455	0	196	1	0	232	1	0	194	1	0	209	1	0	158	1	NO	NO	NO	NO	NO
1	157514091	157514091	C	T	exonic	FCRL5	.	nonsynonymous SNV	FCRL5:NM_001195388:exon5:c.G805A:p.V269I,FCRL5:NM_031281:exon5:c.G805A:p.V269I	1q23.1	.	rs12036228	.	0.58	T	0.103	B	1	P	0.6	N	2.7	T	30	72	0.705882	60	52	0.464286	64	44	0.407407	110	54	0.329268	56	53	0.486239	66	54	0.45	46	43	0.483146	NO	NO	NO	NO	NO
1	157514097	157514097	A	G	exonic	FCRL5	.	nonsynonymous SNV	FCRL5:NM_001195388:exon5:c.T799C:p.Y267H,FCRL5:NM_031281:exon5:c.T799C:p.Y267H	1q23.1	.	rs6679793	.	0.4	T	0.004	B	1	P	-1.1	N	2.82	T	0	103	1	0	119	1	0	109	1	0	169	1	0	102	1	0	119	1	0	90	1	NO	NO	NO	NO	NO
1	157668390	157668390	T	C	exonic	FCRL3	.	nonsynonymous SNV	FCRL3:NM_052939:exon4:c.A82G:p.N28D	1q23.1	.	rs7522061	.	0.66	T	0.002	B	1	P	0.515	N	2.73	T	0	129	1	0	107	1	0	116	1	0	140	1	0	117	1	0	126	1	0	111	1	NO	NO	NO	NO	NO
1	158368541	158368541	A	G	exonic	OR10T2	.	nonsynonymous SNV	OR10T2:NM_001004475:exon1:c.T716C:p.V239A	1q23.1	.	rs34465440	.	0.28	T	0	B	1	P	-0.82	N	8.79	T	55	117	0.680233	78	74	0.486842	78	90	0.535714	138	64	0.316832	79	101	0.561111	74	101	0.577143	78	60	0.434783	NO	NO	NO	NO	NO
1	158368846	158368846	T	C	exonic	OR10T2	.	nonsynonymous SNV	OR10T2:NM_001004475:exon1:c.A411G:p.I137M	1q23.1	.	rs6662382	.	1	T	0	B	1	P	-2.255	N	2.37	T	75	146	0.660633	103	115	0.527523	99	119	0.545872	177	95	0.349265	81	85	0.512048	105	95	0.475	70	73	0.51049	NO	NO	NO	NO	NO
1	158450238	158450238	G	A	exonic	OR10R2	.	nonsynonymous SNV	OR10R2:NM_001004472:exon1:c.G571A:p.A191T	1q23.1	.	rs3820678	.	0.28	T	0.064	B	1	P	0.23	N	1.24	T	0	301	1	0	272	1	0	280	1	0	290	1	0	227	1	0	269	1	0	217	1	NO	NO	NO	NO	NO
1	158450314	158450314	A	G	exonic	OR10R2	.	nonsynonymous SNV	OR10R2:NM_001004472:exon1:c.A647G:p.E216G	1q23.1	.	rs6679056	.	0.05	D	0.06	B	1	P	2.25	M	8.41	T	0	274	1	0	260	1	0	260	1	0	268	1	0	207	1	0	218	1	0	182	1	NO	NO	NO	NO	NO
1	158450382	158450382	C	T	exonic	OR10R2	.	nonsynonymous SNV	OR10R2:NM_001004472:exon1:c.C715T:p.L239F	1q23.1	.	rs1418843	.	0.41	T	0.195	B	1	P	0.4	N	8.66	T	0	234	1	0	215	1	0	186	1	0	237	1	0	175	1	0	209	1	0	171	1	NO	NO	NO	NO	NO
1	158549492	158549492	C	T	exonic	OR10X1	.	stopgain	OR10X1:NM_001004477:exon1:c.G198A:p.W66X	1q23.1	.	rs863362	.	0.25	T	.	.	0	P	.	.	.	.	0	250	1	0	198	1	0	179	1	0	251	1	0	182	1	0	190	1	0	167	1	NO	NO	NO	NO	NO
1	158549511	158549511	A	G	exonic	OR10X1	.	nonsynonymous SNV	OR10X1:NM_001004477:exon1:c.T179C:p.I60T	1q23.1	.	rs863363	.	0.69	T	0	B	1	P	0.26	N	5.28	T	0	252	1	0	190	1	0	173	1	0	278	1	0	196	1	0	201	1	0	164	1	NO	NO	NO	NO	NO
1	158584091	158584091	A	G	exonic	SPTA1	.	nonsynonymous SNV	SPTA1:NM_003126:exon49:c.T6794C:p.I2265T	1q23.1	.	rs952094	.	1	T	0	B	1	P	-0.625	N	0.94	T	0	101	1	0	81	1	0	75	1	0	95	1	0	72	1	0	68	1	0	76	1	NO	NO	NO	NO	NO
1	158597507	158597507	G	C	exonic	SPTA1	.	nonsynonymous SNV	SPTA1:NM_003126:exon40:c.C5572G:p.L1858V	1q23.1	.	rs3737515	.	0.05	D	0.395	B	0.032	P	2.3	M	0.82	T	0	87	1	0	82	1	0	88	1	0	92	1	0	74	1	0	68	1	0	70	1	NO	NO	NO	NO	NO
1	158612236	158612236	A	G	exonic	SPTA1	.	nonsynonymous SNV	SPTA1:NM_003126:exon33:c.T4702C:p.C1568R	1q23.1	.	rs863931	.	0.69	T	0	B	0.997	P	-1.845	N	0.87	T	0	144	1	0	101	1	0	97	1	0	124	1	0	88	1	1	114	0.991304	0	103	1	NO	NO	NO	NO	NO
1	158619728	158619728	A	C	exonic	SPTA1	.	nonsynonymous SNV	SPTA1:NM_003126:exon25:c.T3487G:p.S1163A	1q23.1	.	rs2482965	.	0.65	T	0.001	B	1	P	-0.695	N	-0.22	T	0	149	1	0	120	1	0	112	1	0	143	1	0	106	1	0	115	1	0	108	1	NO	NO	NO	NO	NO
1	158687896	158687896	C	T	exonic	OR6K3	.	nonsynonymous SNV	OR6K3:NM_001005327:exon1:c.G10A:p.G4R	1q23.1	.	rs857705	.	0.5	T	0.002	B	1	P	0.715	N	7.08	T	0	70	1	0	58	1	0	43	1	0	68	1	0	50	1	0	58	1	0	46	1	NO	NO	NO	NO	NO
1	158735595	158735595	C	T	exonic	OR6N1	.	nonsynonymous SNV	OR6N1:NM_001005185:exon1:c.G878A:p.R293H	1q23.1	.	rs857824	.	0.02	D	0.041	B	0.627	P	3.22	M	1.01	T	0	99	1	0	99	1	0	91	1	0	115	1	0	75	1	0	96	1	0	61	1	NO	NO	NO	NO	NO
1	158735691	158735691	T	C	exonic	OR6N1	.	nonsynonymous SNV	OR6N1:NM_001005185:exon1:c.A782G:p.Q261R	1q23.1	.	rs857825	.	1	T	0	B	1	P	-1.165	N	1.25	T	0	156	1	0	156	1	0	125	1	0	163	1	0	113	1	0	163	1	1	110	0.990991	NO	NO	NO	NO	NO
1	158735740	158735740	A	G	exonic	OR6N1	.	nonsynonymous SNV	OR6N1:NM_001005185:exon1:c.T733C:p.F245L	1q23.1	.	rs857826	.	1	T	0	B	0.999	P	-2.055	N	1.71	T	0	171	1	0	142	1	0	135	1	0	163	1	0	113	1	0	145	1	0	106	1	NO	NO	NO	NO	NO
1	158735892	158735892	A	G	exonic	OR6N1	.	nonsynonymous SNV	OR6N1:NM_001005185:exon1:c.T581C:p.I194T	1q23.1	.	rs857827	.	0.28	T	0.002	B	1	P	0.81	L	8.6	T	0	141	1	0	130	1	0	115	1	0	127	1	0	107	1	0	129	1	0	107	1	NO	NO	NO	NO	NO
1	158736445	158736445	C	T	exonic	OR6N1	.	nonsynonymous SNV	OR6N1:NM_001005185:exon1:c.G28A:p.A10T	1q23.1	.	rs1864346	.	1	T	0	B	1	P	-2.035	N	6.26	T	75	133	0.639423	77	105	0.576923	99	90	0.47619	140	81	0.366516	81	64	0.441379	97	82	0.458101	83	66	0.442953	NO	NO	NO	NO	NO
1	158985673	158985673	G	A	exonic	IFI16	.	nonsynonymous SNV	IFI16:NM_001206567:exon3:c.G277A:p.A93T,IFI16:NM_005531:exon3:c.G277A:p.A93T	1q23.1	.	rs116270651	.	1	T	0.263	B	1	N	-0.75	N	3.69	T	133	57	0.3	81	85	0.512048	87	61	0.412162	58	113	0.660819	70	65	0.481481	60	76	0.558824	70	59	0.457364	YES	YES	YES	YES	YES
1	158986477	158986477	G	C	exonic	IFI16	.	nonsynonymous SNV	IFI16:NM_005531:exon4:c.G536C:p.S179T	1q23.1	.	rs866484	.	1	T	0.001	B	1	P	-0.755	N	3.69	T	60	112	0.651163	84	78	0.481481	87	76	0.466258	138	62	0.31	75	67	0.471831	87	84	0.491228	77	70	0.47619	YES	YES	YES	YES	YES
1	159002389	159002389	T	A	exonic	IFI16	.	nonsynonymous SNV	IFI16:NM_001206567:exon6:c.T1069A:p.Y357N,IFI16:NM_005531:exon7:c.T1237A:p.Y413N	1q23.1	.	rs1057028	.	0.58	T	0	B	1	P	-0.895	N	3.73	T	0	273	1	0	249	1	0	173	1	0	229	1	0	163	1	0	196	1	0	181	1	YES	YES	YES	YES	YES
1	159175354	159175354	G	A	exonic	ACKR1	.	nonsynonymous SNV	ACKR1:NM_001122951:exon1:c.G131A:p.G44D,ACKR1:NM_002036:exon2:c.G125A:p.G42D	1q23.2	.	rs12075	CLINSIG=non-pathogenic;CLNDBN=DUFFY_BLOOD_GROUP_SYSTEM\x2c_FYA/FYB_POLYMORPHISM;CLNREVSTAT=no_assertion_criteria_provided;CLNACC=RCV000000005.1;CLNDSDB=.;CLNDSDBID=.	1	T	0	B	1	P	-0.46	N	4.47	T	103	200	0.660066	119	101	0.459091	108	104	0.490566	209	87	0.293919	90	112	0.554455	152	134	0.468531	107	104	0.492891	YES	NO	NO	NO	NO
1	159175527	159175527	G	A	exonic	ACKR1	.	nonsynonymous SNV	ACKR1:NM_001122951:exon1:c.G304A:p.A102T,ACKR1:NM_002036:exon2:c.G298A:p.A100T	1q23.2	.	rs13962	.	0.12	T	0.763	P	1	P	1.15	L	1.66	T	77	148	0.657778	111	98	0.4689	108	82	0.431579	161	79	0.329167	91	83	0.477011	108	110	0.504587	99	85	0.461957	YES	NO	NO	NO	NO
1	159409734	159409734	G	T	exonic	OR10J1	.	nonsynonymous SNV	OR10J1:NM_012351:exon1:c.G186T:p.M62I	1q23.2	.	rs10908722	.	0.51	T	0	B	1	P	-0.015	N	4.11	T	0	222	1	0	202	1	0	182	1	0	210	1	0	146	1	0	181	1	0	135	1	NO	NO	NO	NO	NO
1	159409857	159409857	A	G	exonic	OR10J1	.	nonsynonymous SNV	OR10J1:NM_012351:exon1:c.A309G:p.I103M	1q23.2	.	rs12048482	.	0.02	D	0.841	P	1	P	2.8	M	7.13	T	87	138	0.613333	101	134	0.570213	103	105	0.504808	129	99	0.434211	91	78	0.461538	111	105	0.486111	59	75	0.559701	NO	NO	NO	NO	NO
1	159410340	159410340	T	A	exonic	OR10J1	.	stopgain	OR10J1:NM_012351:exon1:c.T792A:p.C264X	1q23.2	.	rs12409540	.	1	T	.	.	0	P	.	.	.	.	168	74	0.305785	126	104	0.452174	95	99	0.510309	68	133	0.661692	83	92	0.525714	121	107	0.469298	104	85	0.449735	NO	NO	NO	NO	NO
1	159505101	159505101	G	A	exonic	OR10J5	.	nonsynonymous SNV	OR10J5:NM_001004469:exon1:c.C697T:p.R233W	1q23.2	.	rs35393723	.	0.01	D	0.045	B	1	P	2.14	M	8.06	T	138	71	0.339713	93	90	0.491803	71	82	0.535948	81	130	0.616114	73	70	0.48951	86	100	0.537634	76	82	0.518987	NO	NO	NO	NO	NO
1	159824967	159824967	G	C	exonic	C1orf204	.	nonsynonymous SNV	C1orf204:NM_001134233:exon1:c.C61G:p.Q21E	1q23.2	.	rs2501340	.	0.04	D	0	B	1	P	.	.	.	.	0	243	1	0	214	1	0	228	1	0	282	1	0	198	1	0	264	1	0	201	1	YES	NO	NO	NO	NO
1	159923111	159923111	T	G	exonic	SLAMF9	.	nonsynonymous SNV	SLAMF9:NM_001146172:exon2:c.A379C:p.I127L,SLAMF9:NM_033438:exon2:c.A379C:p.I127L	1q23.2	.	rs2789417	.	.	.	0.001	B	1	P	-2.955	N	2.08	T	0	88	1	0	108	1	0	79	1	0	102	1	0	96	1	0	87	1	0	73	1	YES	YES	NO	NO	NO
1	160000435	160000435	A	T	exonic	PIGM	.	nonsynonymous SNV	PIGM:NM_145167:exon1:c.T1095A:p.F365L	1q23.2	.	rs12409352	.	.	.	0.078	B	0.125	P	0.755	N	1.12	T	144	69	0.323944	105	90	0.461538	92	72	0.439024	80	145	0.644444	74	84	0.531646	83	85	0.505952	62	78	0.557143	YES	YES	YES	YES	YES
1	160011512	160011512	G	A	exonic	KCNJ10	.	nonsynonymous SNV	KCNJ10:NM_002241:exon2:c.C811T:p.R271C	1q23.2	.	rs1130183	CLINSIG=non-pathogenic;CLNDBN=not_provided;CLNREVSTAT=criteria_provided\x2c_single_submitter;CLNACC=RCV000126411.1;CLNDSDB=MedGen;CLNDSDBID=CN221809	0.02	D	0.862	P	1	D	1.585	L	-2.94	D	180	73	0.288538	111	116	0.511013	94	82	0.465909	87	172	0.664093	97	99	0.505102	114	96	0.457143	85	99	0.538043	NO	NO	NO	NO	NO
1	160134056	160134056	G	A	exonic	ATP1A4	.	nonsynonymous SNV	ATP1A4:NM_144699:exon7:c.G889A:p.E297K	1q23.2	.	rs17368402	.	0	D	0.185	B	1	D	1.8	L	-2.72	D	206	105	0.337621	133	126	0.486486	119	120	0.502092	114	170	0.598592	129	109	0.457983	122	127	0.51004	109	118	0.519824	NO	NO	NO	NO	NO
1	160580549	160580549	G	T	exonic	SLAMF1	.	nonsynonymous SNV	SLAMF1:NM_003037:exon7:c.C997A:p.P333T	1q23.3	.	rs3796504	.	0.01	D	0.999	D	1	D	0.975	L	2.38	T	73	150	0.672646	107	77	0.418478	94	88	0.483516	144	61	0.297561	74	60	0.447761	75	81	0.519231	74	57	0.435115	NO	NO	NO	NO	NO
1	160654758	160654758	C	G	exonic	CD48	.	nonsynonymous SNV	CD48:NM_001256030:exon2:c.G304C:p.E102Q,CD48:NM_001778:exon2:c.G304C:p.E102Q	1q23.3	.	rs2295615	.	0.02	D	0.961	D	1	P	2.34	M	1.72	T	224	109	0.327327	136	145	0.516014	147	126	0.461538	112	226	0.668639	118	104	0.468468	142	154	0.52027	113	125	0.52521	NO	NO	NO	NO	NO
1	160920966	160920966	C	T	exonic	ITLN2	.	nonsynonymous SNV	ITLN2:NM_080878:exon4:c.G308A:p.R103H	1q23.3	.	rs6680969	.	0.54	T	0.004	B	1	P	-0.895	N	1.55	T	94	54	0.364865	58	85	0.594406	58	62	0.516667	51	103	0.668831	79	56	0.414815	77	88	0.533333	52	58	0.527273	NO	NO	NO	NO	NO
1	161019040	161019040	G	C	exonic	ARHGAP30	.	nonsynonymous SNV	ARHGAP30:NM_001287602:exon8:c.C1240G:p.L414V,ARHGAP30:NM_001287600:exon11:c.C1327G:p.L443V,ARHGAP30:NM_001025598:exon12:c.C1771G:p.L591V,ARHGAP30:NM_181720:exon12:c.C1771G:p.L591V	1q23.3	.	rs3813609	.	0.67	T	0.288	B	1	P	1.845	L	2.92	T	0	150	1	0	140	1	0	122	1	0	201	1	0	136	1	0	154	1	0	132	1	NO	NO	YES	NO	NO
1	161068836	161068836	A	C	exonic	KLHDC9	.	nonsynonymous SNV	KLHDC9:NM_001007255:exon1:c.A511C:p.S171R,KLHDC9:NM_152366:exon1:c.A511C:p.S171R	1q23.3	.	rs11576830	.	0.53	T	0.001	B	1	P	0.205	N	-0.22	T	183	65	0.262097	111	107	0.490826	97	103	0.515	78	196	0.715328	86	98	0.532609	142	122	0.462121	93	109	0.539604	NO	NO	NO	NO	NO
1	161163037	161163037	T	C	exonic	ADAMTS4	.	nonsynonymous SNV	ADAMTS4:NM_005099:exon7:c.A1877G:p.Q626R	1q23.3	.	rs4233367	.	1	T	0	B	0	P	-1.815	N	3.89	T	0	85	1	0	80	1	0	69	1	0	96	1	0	53	1	0	76	1	0	54	1	NO	NO	NO	NO	NO
1	161683136	161683136	G	A	exonic	FCRLA	.	nonsynonymous SNV	FCRLA:NM_001184871:exon2:c.G392A:p.R131Q,FCRLA:NM_001184872:exon3:c.G677A:p.R226Q,FCRLA:NM_001184873:exon3:c.G545A:p.R182Q,FCRLA:NM_001184867:exon4:c.G830A:p.R277Q,FCRLA:NM_001184870:exon4:c.G695A:p.R232Q,FCRLA:NM_032738:exon5:c.G1097A:p.R366Q,FCRLA:NM_001184866:exon6:c.G1115A:p.R372Q	1q23.3	.	rs11746	.	0.34	T	0.014	B	1	P	0.345	N	0.91	T	159	82	0.340249	103	110	0.516432	86	102	0.542553	81	155	0.65678	105	83	0.441489	108	82	0.431579	73	87	0.54375	NO	NO	NO	NO	NO
1	161967681	161967681	A	G	exonic	OLFML2B	.	nonsynonymous SNV	OLFML2B:NM_001297713:exon6:c.T1411C:p.W471R,OLFML2B:NM_015441:exon6:c.T1408C:p.W470R	1q23.3	.	rs2499836	.	0.56	T	0	B	1	P	0	N	-2.06	D	0	91	1	0	91	1	0	83	1	0	106	1	0	65	1	0	97	1	0	83	1	NO	NO	NO	NO	YES
1	162825457	162825457	C	A	exonic	C1orf110	.	nonsynonymous SNV	C1orf110:NM_178550:exon3:c.G279T:p.R93S	1q23.3	.	rs77227460	.	0.2	T	0.015	B	1	N	0.69	N	.	.	49	94	0.657343	77	77	0.5	57	64	0.528926	112	49	0.304348	48	52	0.52	53	56	0.513761	51	49	0.49	NO	YES	NO	NO	NO
1	164529120	164529120	G	A	exonic	PBX1	.	nonsynonymous SNV	PBX1:NM_001204961:exon1:c.G61A:p.G21S,PBX1:NM_001204963:exon1:c.G61A:p.G21S,PBX1:NM_002585:exon1:c.G61A:p.G21S	1q23.3	.	rs2275558	.	0.43	T	0.025	B	1	N	1.4	L	0.79	T	0	53	1	0	57	1	0	44	1	0	68	1	0	59	1	0	45	1	0	41	1	YES	YES	YES	YES	YES
1	167825485	167825485	T	C	exonic	ADCY10	.	nonsynonymous SNV	ADCY10:NM_001167749:exon14:c.A1630G:p.I544V,ADCY10:NM_001297772:exon17:c.A1813G:p.I605V,ADCY10:NM_018417:exon17:c.A2089G:p.I697V	1q24.2	.	rs2071921	.	0.18	T	0.001	B	1	P	1.445	L	1.41	T	61	23	0.27381	42	44	0.511628	38	36	0.486486	30	46	0.605263	29	23	0.442308	42	46	0.522727	40	23	0.365079	NO	NO	NO	NO	NO
1	168013850	168013850	T	C	exonic	DCAF6	.	nonsynonymous SNV	DCAF6:NM_001017977:exon13:c.T1640C:p.V547A,DCAF6:NM_001198957:exon14:c.T1778C:p.V593A,DCAF6:NM_018442:exon14:c.T1700C:p.V567A,DCAF6:NM_001198956:exon15:c.T1871C:p.V624A	1q24.2	.	rs11558511	.	0.84	T	0.002	B	1	P	-0.345	N	1.48	T	76	30	0.283019	50	39	0.438202	46	26	0.361111	37	71	0.657407	27	22	0.44898	38	42	0.525	39	28	0.41791	YES	YES	YES	YES	YES
1	169498975	169498975	T	C	exonic	F5	.	nonsynonymous SNV	F5:NM_000130:exon16:c.A5290G:p.M1764V	1q24.2	.	rs6030	.	1	T	0	B	1	P	-0.345	N	-5.02	D	37	73	0.663636	65	49	0.429825	64	36	0.36	68	51	0.428571	35	50	0.588235	44	44	0.5	44	37	0.45679	NO	NO	NO	NO	NO
1	169511555	169511555	T	C	exonic	F5	.	nonsynonymous SNV	F5:NM_000130:exon13:c.A2773G:p.K925E	1q24.2	.	rs6032	.	1	T	0.001	B	1	P	0.14	N	2.24	T	72	142	0.663551	77	85	0.524691	94	63	0.401274	120	83	0.408867	95	64	0.402516	91	97	0.515957	77	55	0.416667	NO	NO	NO	YES	NO
1	169511734	169511734	T	C	exonic	F5	.	nonsynonymous SNV	F5:NM_000130:exon13:c.A2594G:p.H865R	1q24.2	.	rs4525	.	0.4	T	0	B	1	P	1.32	L	2.12	T	106	168	0.613139	113	96	0.45933	131	92	0.412556	171	74	0.302041	111	109	0.495455	106	135	0.560166	89	86	0.491429	NO	NO	NO	YES	NO
1	169511755	169511755	T	C	exonic	F5	.	nonsynonymous SNV	F5:NM_000130:exon13:c.A2573G:p.K858R	1q24.2	.	rs4524	.	0.54	T	0	B	1	P	-0.805	N	2.17	T	91	154	0.628571	104	81	0.437838	117	88	0.429268	143	66	0.315789	102	89	0.465969	96	121	0.557604	83	74	0.471338	NO	NO	NO	YES	NO
1	169541513	169541513	C	G	exonic	F5	.	nonsynonymous SNV	F5:NM_000130:exon3:c.G319C:p.D107H	1q24.2	.	rs6019	.	0.1	T	0.063	B	0	P	1.855	L	-5.33	D	59	21	0.2625	50	39	0.438202	36	30	0.454545	30	59	0.662921	31	38	0.550725	35	27	0.435484	30	15	0.333333	NO	NO	NO	YES	NO
1	169565346	169565346	C	A	exonic	SELP	.	nonsynonymous SNV	SELP:NM_003005:exon12:c.G1918T:p.V640L	1q24.2	.	rs6133	CLINSIG=other;CLNDBN=Atopy\x2c_susceptibility_to;CLNREVSTAT=no_assertion_criteria_provided;CLNACC=RCV000014483.1;CLNDSDB=MedGen;CLNDSDBID=C1840254	0.24	T	0.027	B	1	P	.	.	2.2	T	182	60	0.247934	115	118	0.506438	109	84	0.435233	95	168	0.638783	102	95	0.482234	125	134	0.517375	92	94	0.505376	NO	NO	NO	NO	NO
1	169566313	169566313	C	T	exonic	SELP	.	nonsynonymous SNV	SELP:NM_003005:exon11:c.G1807A:p.D603N	1q24.2	.	rs6127	.	0.83	T	0.001	B	1	P	-0.435	N	-0.19	T	159	57	0.263889	89	91	0.505556	89	76	0.460606	85	125	0.595238	87	63	0.42	95	80	0.457143	78	62	0.442857	NO	NO	NO	NO	NO
1	169580885	169580885	C	T	exonic	SELP	.	nonsynonymous SNV	SELP:NM_003005:exon7:c.G992A:p.S331N	1q24.2	.	rs6131	.	0.47	T	0.012	B	1	P	1.26	L	1.84	T	47	113	0.70625	65	76	0.539007	64	64	0.5	129	50	0.27933	61	66	0.519685	77	71	0.47973	63	63	0.5	NO	NO	NO	NO	NO
1	169701060	169701060	T	G	exonic	SELE	.	nonsynonymous SNV	SELE:NM_000450:exon4:c.A445C:p.S149R	1q24.2	.	rs5361	.	0.18	T	0.944	D	1	D	1.79	L	-3.24	D	47	64	0.576577	42	51	0.548387	73	53	0.420635	86	37	0.300813	40	36	0.473684	77	44	0.363636	36	35	0.492958	NO	NO	NO	NO	NO
1	169799880	169799880	G	T	exonic	C1orf112	.	nonsynonymous SNV	C1orf112:NM_018186:exon15:c.G1441T:p.A481S	1q24.2	.	rs2272920	.	0.02	D	0.983	D	1	D	2.34	M	0.8	T	37	64	0.633663	64	51	0.443478	43	40	0.481928	90	29	0.243697	37	49	0.569767	59	66	0.528	37	46	0.554217	YES	YES	YES	YES	YES
1	169823790	169823790	C	G	exonic	SCYL3	.	nonsynonymous SNV	SCYL3:NM_020423:exon12:c.G1628C:p.G543A,SCYL3:NM_181093:exon13:c.G1790C:p.G597A	1q24.2	.	rs12143301	.	0.35	T	0.54	P	1	N	2.125	M	2.53	T	79	122	0.606965	122	90	0.424528	107	100	0.483092	162	69	0.298701	101	80	0.441989	96	106	0.524752	74	81	0.522581	YES	NO	YES	YES	YES
1	170135693	170135693	A	G	exonic	METTL11B	.	nonsynonymous SNV	METTL11B:NM_001136107:exon3:c.A381G:p.I127M	1q24.2	.	rs41272485	.	0	D	0.999	D	1	D	2.75	M	1.42	T	39	82	0.677686	55	39	0.414894	54	46	0.46	87	34	0.280992	41	47	0.534091	60	50	0.454545	42	45	0.517241	NO	NO	NO	NO	NO
1	170135760	170135760	T	C	exonic	METTL11B	.	nonsynonymous SNV	METTL11B:NM_001136107:exon3:c.T448C:p.S150P	1q24.2	.	rs6427235	.	0.3	T	0.001	B	1	P	-0.525	N	1.95	T	83	150	0.643777	102	74	0.420455	84	70	0.454545	133	57	0.3	98	93	0.486911	99	103	0.509901	73	94	0.562874	NO	NO	NO	NO	NO
1	170521376	170521376	G	A	exonic	GORAB	.	nonsynonymous SNV	GORAB:NM_152281:exon5:c.G958A:p.E320K	1q24.2	.	rs913257	.	0.09	T	0.112	B	0	P	1.79	L	-0.01	T	66	132	0.666667	116	91	0.439614	95	89	0.483696	146	60	0.291262	74	71	0.489655	87	114	0.567164	64	70	0.522388	YES	YES	NO	YES	YES
1	171076966	171076966	G	A	exonic	FMO3	.	nonsynonymous SNV	FMO3:NM_001002294:exon4:c.G472A:p.E158K,FMO3:NM_006894:exon4:c.G472A:p.E158K	1q24.3	.	rs2266782	CLINSIG=pathogenic|pathogenic;CLNDBN=Trimethylaminuria\x2c_mild|Trimethylaminuria;CLNREVSTAT=no_assertion_criteria_provided|no_assertion_criteria_provided;CLNACC=RCV000017711.1|RCV000020653.1;CLNDSDB=.|GeneReviews:MedGen:OMIM:SNOMED_CT;CLNDSDBID=.|NBK1103:C0342739:602079:237959005	0.73	T	0.164	B	0.992	P	1.385	L	0.5	T	115	48	0.294479	77	85	0.524691	67	79	0.541096	55	114	0.674556	63	59	0.483607	73	75	0.506757	48	44	0.478261	NO	NO	NO	NO	NO
1	171083242	171083242	A	G	exonic	FMO3	.	nonsynonymous SNV	FMO3:NM_001002294:exon7:c.A923G:p.E308G,FMO3:NM_006894:exon7:c.A923G:p.E308G	1q24.3	.	rs2266780	CLINSIG=pathogenic|pathogenic;CLNDBN=Trimethylaminuria\x2c_mild|Trimethylaminuria;CLNREVSTAT=no_assertion_criteria_provided|no_assertion_criteria_provided;CLNACC=RCV000017711.1|RCV000031948.1;CLNDSDB=.|GeneReviews:MedGen:OMIM:SNOMED_CT;CLNDSDBID=.|NBK1103:C0342739:602079:237959005	0.47	T	0.994	D	0	P	1.425	L	0.02	T	201	89	0.306897	130	120	0.48	80	82	0.506173	93	175	0.652985	97	76	0.439306	126	106	0.456897	81	90	0.526316	NO	NO	NO	NO	NO
1	171514731	171514731	C	G	exonic	PRRC2C	.	nonsynonymous SNV	PRRC2C:NM_015172:exon17:c.C4871G:p.S1624C	1q24.3	.	rs235468	.	0.13	T	0.416	B	1	P	0.345	N	4.48	T	0	92	1	0	78	1	0	78	1	0	79	1	0	72	1	0	72	1	0	64	1	YES	YES	YES	YES	YES
1	172410967	172410967	G	A	exonic	PIGC	.	nonsynonymous SNV	PIGC:NM_002642:exon2:c.C796T:p.P266S,PIGC:NM_153747:exon2:c.C796T:p.P266S	1q24.3	.	rs1063412	.	0.13	T	1	D	0	P	1.515	L	0.36	T	109	159	0.593284	142	134	0.485507	122	116	0.487395	217	93	0.3	113	117	0.508696	126	119	0.485714	114	109	0.488789	YES	YES	YES	NO	YES
1	172437592	172437592	G	A	exonic	C1orf105	.	nonsynonymous SNV	C1orf105:NM_001300760:exon5:c.G380A:p.S127N,C1orf105:NM_139240:exon7:c.G410A:p.S137N	1q24.3	.	rs1129942	.	0.12	T	0.027	B	0	P	0.895	L	0.91	T	0	247	1	0	218	1	0	201	1	0	246	1	0	166	1	0	216	1	0	168	1	NO	NO	NO	NO	NO
1	175046789	175046789	A	G	exonic	TNN	.	nonsynonymous SNV	TNN:NM_022093:exon2:c.A235G:p.R79G	1q25.1	.	rs2072032	.	0.55	T	0	B	1	P	-0.895	N	1.78	T	0	214	1	0	220	1	0	193	1	0	257	1	0	163	1	0	232	1	0	149	1	NO	NO	NO	NO	NO
1	175087729	175087729	T	C	exonic	TNN	.	nonsynonymous SNV	TNN:NM_022093:exon11:c.T2419C:p.W807R	1q25.1	.	rs6696455	.	0.25	T	0.001	B	1	P	-1.9	N	0.51	T	0	299	1	0	236	1	0	259	1	0	339	1	0	215	1	0	258	1	0	216	1	NO	NO	NO	NO	NO
1	175375469	175375469	C	A	exonic	TNR	.	nonsynonymous SNV	TNR:NM_003285:exon3:c.G382T:p.A128S	1q25.1	.	rs2239819	.	0.34	T	0.007	B	1	P	0.55	N	1.34	T	129	50	0.27933	85	67	0.440789	74	95	0.56213	53	119	0.69186	82	72	0.467532	113	75	0.398936	82	55	0.40146	NO	NO	NO	NO	NO
1	175375802	175375802	T	C	exonic	TNR	.	nonsynonymous SNV	TNR:NM_003285:exon3:c.A49G:p.I17V	1q25.1	.	rs859398	.	1	T	0	B	1	P	-0.805	N	1.84	T	0	161	1	0	162	1	0	131	1	0	169	1	0	132	1	0	177	1	0	112	1	NO	NO	NO	NO	NO
1	176863836	176863836	G	C	exonic	ASTN1	.	nonsynonymous SNV	ASTN1:NM_001286164:exon17:c.C2802G:p.H934Q,ASTN1:NM_004319:exon17:c.C2802G:p.H934Q,ASTN1:NM_207108:exon17:c.C2802G:p.H934Q	1q25.2	.	rs2281180	.	0.76	T	0	B	1	P	-0.895	N	1.66	T	0	153	1	0	161	1	0	123	1	0	171	1	0	110	1	0	153	1	0	128	1	NO	NO	NO	NO	NO
1	176863867	176863867	T	C	exonic	ASTN1	.	nonsynonymous SNV	ASTN1:NM_001286164:exon17:c.A2771G:p.H924R,ASTN1:NM_004319:exon17:c.A2771G:p.H924R,ASTN1:NM_207108:exon17:c.A2771G:p.H924R	1q25.2	.	rs2228956	.	1	T	0	B	0.998	P	-0.805	N	1.65	T	0	197	1	0	189	1	0	120	1	0	188	1	0	153	1	0	192	1	0	146	1	NO	NO	NO	NO	NO
1	177902725	177902725	C	T	exonic	SEC16B	.	nonsynonymous SNV	SEC16B:NM_033127:exon21:c.G2618A:p.S873N	1q25.2	.	rs3813649	.	0.53	T	0	B	1	P	0	N	2.54	T	0	144	1	0	163	1	0	159	1	0	187	1	0	157	1	0	161	1	0	108	1	YES	NO	NO	NO	NO
1	177902753	177902753	G	C	exonic	SEC16B	.	nonsynonymous SNV	SEC16B:NM_033127:exon21:c.C2590G:p.P864A	1q25.2	.	rs591120	.	0.91	T	0	B	1	P	-1.78	N	2.72	T	0	145	1	0	157	1	0	146	1	0	186	1	0	151	1	0	167	1	0	114	1	YES	NO	NO	NO	NO
1	177905469	177905469	C	A	exonic	SEC16B	.	nonsynonymous SNV	SEC16B:NM_033127:exon20:c.G2535T:p.Q845H	1q25.2	.	rs7522194	.	0.65	T	0.804	P	1	P	2.075	M	2.45	T	0	125	1	0	117	1	0	90	1	0	126	1	0	91	1	0	106	1	0	92	1	YES	NO	NO	NO	NO
1	177929987	177929987	T	C	exonic	SEC16B	.	nonsynonymous SNV	SEC16B:NM_033127:exon7:c.A875G:p.H292R	1q25.2	.	rs12040910	.	0.36	T	0.001	B	1	P	-0.345	N	1.01	T	51	23	0.310811	40	30	0.428571	25	34	0.576271	26	42	0.617647	49	24	0.328767	39	26	0.4	24	22	0.478261	NO	NO	NO	NO	NO
1	178489978	178489978	T	G	exonic	TEX35	.	nonsynonymous SNV	TEX35:NM_001170722:exon7:c.T536G:p.L179R,TEX35:NM_001170723:exon7:c.T512G:p.L171R,TEX35:NM_001170724:exon7:c.T512G:p.L171R,TEX35:NM_032126:exon7:c.T512G:p.L171R	1q25.2	.	rs3813636	.	0.18	T	0.698	P	1	P	1.525	L	1.74	T	0	156	1	0	130	1	0	138	1	0	205	1	0	159	1	0	150	1	1	150	0.993377	NO	NO	NO	NO	NO
1	179100482	179100482	C	A	exonic	ABL2	.	nonsynonymous SNV	ABL2:NM_001136001:exon2:c.G292T:p.V98L,ABL2:NM_001168236:exon2:c.G292T:p.V98L,ABL2:NM_001168238:exon2:c.G292T:p.V98L,ABL2:NM_001168239:exon2:c.G247T:p.V83L,ABL2:NM_001136000:exon3:c.G310T:p.V104L,ABL2:NM_001168237:exon3:c.G355T:p.V119L,ABL2:NM_005158:exon3:c.G310T:p.V104L,ABL2:NM_007314:exon3:c.G355T:p.V119L	1q25.2	.	.	.	0.08	T	0.947	D	1	D	0.835	L	1.29	T	82	0	0	91	0	0	82	0	0	82	0	0	57	0	0	56	0	0	30	20	0.4	NO	NO	NO	NO	NO
1	179562740	179562740	G	C	exonic	TDRD5	.	nonsynonymous SNV	TDRD5:NM_001199085:exon3:c.G378C:p.R126S,TDRD5:NM_001199089:exon3:c.G378C:p.R126S,TDRD5:NM_001199091:exon3:c.G378C:p.R126S,TDRD5:NM_173533:exon3:c.G378C:p.R126S	1q25.2	.	rs61310274	.	0.27	T	0.994	D	0.301	P	0.805	L	2.78	T	0	320	1	0	264	1	0	244	1	0	318	1	0	229	1	0	300	1	0	203	1	NO	NO	NO	YES	NO
1	179600001	179600001	A	G	exonic	TDRD5	.	nonsynonymous SNV	TDRD5:NM_001199085:exon7:c.A1072G:p.K358E,TDRD5:NM_001199089:exon7:c.A1072G:p.K358E,TDRD5:NM_001199091:exon7:c.A1072G:p.K358E,TDRD5:NM_173533:exon7:c.A1072G:p.K358E	1q25.2	.	rs6704505	.	1	T	0	B	1	P	-1.87	N	1.05	T	69	39	0.361111	64	71	0.525926	43	51	0.542553	47	71	0.601695	48	41	0.460674	61	37	0.377551	45	44	0.494382	NO	NO	NO	YES	NO
1	179852074	179852074	T	C	exonic	TOR1AIP1	.	nonsynonymous SNV	TOR1AIP1:NM_001267578:exon1:c.T437C:p.M146T,TOR1AIP1:NM_015602:exon1:c.T437C:p.M146T	1q25.2	.	rs1281378	.	1	T	0	B	1	P	-1.905	N	2.05	T	134	77	0.364929	108	104	0.490566	111	99	0.471429	80	163	0.670782	96	95	0.497382	128	111	0.464435	111	75	0.403226	YES	YES	YES	YES	YES
1	179858444	179858444	G	A	splicing	TOR1AIP1	NM_001267578:exon3:c.554-1G>A	.	.	1q25.2	.	rs2245425	.	.	.	.	.	0	P	.	.	.	.	90	47	0.343066	51	54	0.514286	48	40	0.454545	50	80	0.615385	51	54	0.514286	48	56	0.538462	44	46	0.511111	NO	NO	YES	NO	NO
1	179989742	179989742	G	C	exonic	CEP350	.	nonsynonymous SNV	CEP350:NM_014810:exon12:c.G2833C:p.E945Q	1q25.2	.	rs2477120	.	.	.	0.543	P	0.661	P	0.895	L	3.08	T	170	75	0.306122	126	104	0.452174	102	84	0.451613	87	163	0.652	80	78	0.493671	102	109	0.516588	101	92	0.476684	YES	YES	YES	YES	YES
1	180885430	180885430	T	C	exonic	KIAA1614	.	nonsynonymous SNV	KIAA1614:NM_020950:exon2:c.T191C:p.L64P	1q25.3	.	rs10732273	.	0.12	T	0	B	1	P	0.345	N	3.35	T	0	137	1	0	125	1	0	138	1	0	157	1	0	132	1	0	157	1	0	126	1	NO	NO	NO	NO	NO
1	180904758	180904758	G	T	exonic	KIAA1614	.	nonsynonymous SNV	KIAA1614:NM_020950:exon5:c.G1713T:p.R571S	1q25.3	.	.	.	1	T	0.025	B	0.998	N	0.895	L	2.46	T	97	0	0	116	0	0	105	0	0	131	0	0	29	39	0.573529	62	55	0.470085	79	0	0	NO	NO	NO	NO	NO
1	180905263	180905263	C	T	exonic	KIAA1614	.	nonsynonymous SNV	KIAA1614:NM_020950:exon5:c.C2218T:p.R740W	1q25.3	.	rs17302207	.	0.01	D	0	B	0.907	D	0.46	N	2.48	T	100	177	0.638989	148	109	0.424125	127	108	0.459574	238	97	0.289552	116	108	0.482143	163	129	0.441781	124	100	0.446429	NO	NO	NO	NO	NO
1	180913597	180913597	A	G	exonic	KIAA1614	.	nonsynonymous SNV	KIAA1614:NM_020950:exon8:c.A3232G:p.N1078D	1q25.3	.	rs2331995	.	1	T	0	B	1	N	-2.125	N	2.89	T	0	149	1	0	130	1	0	157	1	0	174	1	0	133	1	0	154	1	0	103	1	YES	NO	NO	YES	NO
1	181759657	181759657	G	A	exonic	CACNA1E	.	nonsynonymous SNV	CACNA1E:NM_001205294:exon43:c.G5806A:p.A1936T,CACNA1E:NM_000721:exon44:c.G5863A:p.A1955T,CACNA1E:NM_001205293:exon44:c.G5863A:p.A1955T	1q25.3	.	rs704326	.	0.56	T	0.001	B	1	P	-0.345	N	-3.83	D	102	71	0.410405	87	101	0.537234	78	75	0.490196	62	126	0.670213	79	66	0.455172	77	98	0.56	79	77	0.49359	NO	NO	NO	NO	NO
1	182369233	182369233	A	G	exonic	TEDDM1	.	nonsynonymous SNV	TEDDM1:NM_172000:exon1:c.T388C:p.Y130H	1q25.3	.	rs6674281	.	1	T	0	B	1	P	-2.845	N	1.48	T	119	186	0.609836	142	137	0.491039	133	126	0.486486	233	93	0.285276	122	150	0.551471	148	134	0.475177	107	109	0.50463	NO	NO	NO	NO	NO
1	182496829	182496829	A	G	exonic	RGSL1	.	nonsynonymous SNV	RGSL1:NM_001137669:exon11:c.A2047G:p.I683V	1q25.3	.	rs7535533	.	.	.	.	.	.	.	.	.	.	.	66	95	0.590062	76	72	0.486486	71	62	0.466165	116	54	0.317647	59	55	0.482456	74	62	0.455882	57	51	0.472222	NO	NO	NO	NO	NO
1	182551337	182551337	A	C	exonic	RNASEL	.	nonsynonymous SNV	RNASEL:NM_021133:exon4:c.T1623G:p.D541E	1q25.3	.	rs627928	.	1	T	0	B	1	P	0.565	N	2.06	T	39	61	0.61	59	45	0.432692	49	37	0.430233	98	25	0.203252	56	33	0.370787	57	46	0.446602	41	40	0.493827	YES	YES	YES	YES	YES
1	182554557	182554557	C	T	exonic	RNASEL	.	nonsynonymous SNV	RNASEL:NM_021133:exon2:c.G1385A:p.R462Q	1q25.3	.	rs486907	CLINSIG=other;CLNDBN=Prostate_cancer\x2c_susceptibility_to;CLNREVSTAT=no_assertion_criteria_provided;CLNACC=RCV000013880.2;CLNDSDB=.;CLNDSDBID=.	0.48	T	0.864	P	1	P	2.34	M	2.07	T	78	118	0.602041	95	81	0.460227	83	89	0.517442	142	60	0.29703	99	67	0.403614	83	70	0.457516	82	72	0.467532	YES	YES	YES	YES	YES
1	182922215	182922215	G	T	exonic	SHCBP1L	.	nonsynonymous SNV	SHCBP1L:NM_030933:exon1:c.C54A:p.S18R	1q25.3	.	rs78487548	.	0.08	T	0.002	B	0.002	P	0.55	N	0.64	T	62	48	0.436364	42	49	0.538462	57	52	0.477064	42	85	0.669291	52	50	0.490196	70	65	0.481481	53	52	0.495238	NO	NO	NO	NO	NO
1	183085755	183085755	A	G	exonic	LAMC1	.	nonsynonymous SNV	LAMC1:NM_002293:exon7:c.A1372G:p.I458V	1q25.3	.	rs20563	.	1	T	0	B	1	P	-1.33	N	0.15	T	120	69	0.365079	85	78	0.478528	66	72	0.521739	66	122	0.648936	60	56	0.482759	95	85	0.472222	59	40	0.40404	YES	YES	YES	YES	YES
1	183094547	183094547	T	C	exonic	LAMC1	.	nonsynonymous SNV	LAMC1:NM_002293:exon15:c.T2663C:p.L888P	1q25.3	.	rs20558	.	1	T	0	B	0.002	P	-1.95	N	0.22	T	76	45	0.371901	61	68	0.527132	41	48	0.539326	42	83	0.664	45	48	0.516129	81	57	0.413043	48	48	0.5	YES	YES	YES	YES	YES
1	183616926	183616926	T	C	exonic	APOBEC4	.	nonsynonymous SNV	APOBEC4:NM_203454:exon2:c.A991G:p.K331E	1q25.3	.	rs1174657	.	0.84	T	0.001	B	1	P	0.895	L	2.59	T	0	243	1	0	226	1	0	201	1	0	245	1	0	153	1	0	188	1	0	159	1	YES	NO	NO	NO	NO
1	183617105	183617105	A	G	exonic	APOBEC4	.	nonsynonymous SNV	APOBEC4:NM_203454:exon2:c.T812C:p.F271S	1q25.3	.	rs1174658	.	0.38	T	0	B	1	P	-1.87	N	2.91	T	0	270	1	0	227	1	0	232	1	0	273	1	0	193	1	0	255	1	0	223	1	YES	NO	NO	YES	NO
1	184020945	184020945	G	A	exonic	TSEN15	.	nonsynonymous SNV	TSEN15:NM_001127394:exon1:c.G56A:p.G19D,TSEN15:NM_001300764:exon1:c.G56A:p.G19D,TSEN15:NM_001300766:exon1:c.G56A:p.G19D,TSEN15:NM_052965:exon1:c.G56A:p.G19D	1q25.3	.	rs2274432	.	0.02	D	0.001	B	1	P	0.345	N	1.53	T	21	64	0.752941	29	45	0.608108	48	37	0.435294	54	30	0.357143	25	35	0.583333	45	33	0.423077	33	32	0.492308	YES	YES	YES	YES	YES
1	184023529	184023529	A	C	exonic	TSEN15	.	nonsynonymous SNV	TSEN15:NM_001127394:exon2:c.A177C:p.Q59H,TSEN15:NM_001300764:exon2:c.A177C:p.Q59H,TSEN15:NM_001300766:exon2:c.A177C:p.Q59H,TSEN15:NM_052965:exon2:c.A177C:p.Q59H	1q25.3	.	rs1046934	.	0.01	D	0.021	B	0	P	1.905	M	0.79	T	75	154	0.672489	106	96	0.475248	98	87	0.47027	160	85	0.346939	98	100	0.505051	107	93	0.465	111	84	0.430769	YES	YES	YES	YES	YES
1	185267193	185267193	G	T	exonic	IVNS1ABP	.	nonsynonymous SNV	IVNS1ABP:NM_006469:exon15:c.C1903A:p.P635T	1q25.3	.	rs201207673	.	0.13	T	0.012	B	1	D	1	L	-1.1	T	111	200	0.643087	137	115	0.456349	134	112	0.455285	219	107	0.328221	110	116	0.513274	104	125	0.545852	89	93	0.510989	YES	YES	YES	YES	YES
1	186277088	186277088	G	C	exonic	PRG4	.	nonsynonymous SNV	PRG4:NM_001127710:exon4:c.G1835C:p.C612S,PRG4:NM_001127709:exon5:c.G1958C:p.C653S,PRG4:NM_001127708:exon6:c.G2114C:p.C705S,PRG4:NM_001303232:exon6:c.G2108C:p.C703S,PRG4:NM_005807:exon7:c.G2237C:p.C746S	1q31.1	.	rs68069719	.	.	.	0	B	1	P	-0.55	N	3.83	T	0	181	1	0	130	1	0	166	1	0	191	1	0	129	1	0	182	1	0	149	1	NO	NO	NO	NO	NO
1	186946912	186946912	G	A	exonic	PLA2G4A	.	nonsynonymous SNV	PLA2G4A:NM_024420:exon16:c.G1952A:p.R651K	1q31.1	.	rs2307198	.	1	T	0	B	0.97	P	-2.365	N	2.94	T	0	100	1	0	86	1	0	88	1	0	106	1	0	74	1	0	70	1	0	79	1	YES	YES	YES	YES	YES
1	190067440	190067440	C	T	exonic	BRINP3	.	nonsynonymous SNV	BRINP3:NM_199051:exon8:c.G2009A:p.G670D	1q31.1	.	.	.	0	D	0.999	D	1	D	2.25	M	1.09	T	145	56	0.278607	77	100	0.564972	82	85	0.508982	81	119	0.595	86	82	0.488095	97	86	0.469945	65	64	0.496124	NO	NO	NO	NO	NO
1	193074651	193074651	T	A	exonic	GLRX2	.	nonsynonymous SNV	GLRX2:NM_016066:exon1:c.A118T:p.R40W	1q31.2	.	rs10921310	.	0.21	T	0	B	1	P	.	.	1.38	T	0	84	1	0	80	1	0	69	1	0	97	1	0	62	1	0	90	1	0	66	1	NO	NO	NO	NO	NO
1	196642233	196642233	G	A	exonic	CFH	.	nonsynonymous SNV	CFH:NM_000186:exon2:c.G184A:p.V62I,CFH:NM_001014975:exon2:c.G184A:p.V62I	1q31.3	.	rs800292	CLINSIG=other;CLNDBN=Age-related_macular_degeneration_4;CLNREVSTAT=no_assertion_criteria_provided;CLNACC=RCV000018017.1;CLNDSDB=MedGen:OMIM;CLNDSDBID=C1853147:610698	0.3	T	0	B	1	P	-2.42	N	-0.09	T	47	91	0.65942	73	59	0.44697	47	49	0.510417	105	41	0.280822	41	48	0.539326	49	61	0.554545	47	47	0.5	YES	YES	YES	YES	YES
1	196659237	196659237	C	T	exonic	CFH	.	nonsynonymous SNV	CFH:NM_000186:exon9:c.C1204T:p.H402Y,CFH:NM_001014975:exon9:c.C1204T:p.H402Y	1q31.3	.	rs1061170	CLINSIG=other|pathogenic;CLNDBN=Age-related_macular_degeneration_4|Basal_laminar_drusen;CLNREVSTAT=no_assertion_criteria_provided|no_assertion_criteria_provided;CLNACC=RCV000018015.2|RCV000018016.27;CLNDSDB=MedGen:OMIM|MedGen:OMIM:Orphanet:SNOMED_CT;CLNDSDBID=C1853147:610698|C0730295:126700:ORPHA75376:312926005	1	T	0.001	B	1	P	.	.	-0.03	T	42	71	0.628319	42	46	0.522727	31	38	0.550725	77	41	0.347458	31	36	0.537313	38	31	0.449275	33	36	0.521739	YES	YES	YES	YES	YES
1	196946797	196946797	G	C	exonic	CFHR5	.	nonsynonymous SNV	CFHR5:NM_030787:exon1:c.G3C:p.M1I	1q31.3	.	.	.	0	D	0.255	B	1	N	.	.	1.7	T	141	0	0	115	43	0.272152	131	0	0	153	0	0	111	0	0	122	0	0	111	1	0.00892857	NO	NO	NO	NO	NO
1	197031021	197031021	C	T	exonic	F13B	.	nonsynonymous SNV	F13B:NM_001994:exon3:c.G344A:p.R115H	1q31.3	.	rs6003	CLINSIG=other;CLNDBN=Venous_thrombosis\x2c_susceptibility_to;CLNREVSTAT=no_assertion_criteria_provided;CLNACC=RCV000017984.1;CLNDSDB=MedGen;CLNDSDBID=C1854471	0.22	T	0.002	B	1	P	0.345	N	-0.18	T	0	158	1	0	123	1	0	107	1	0	124	1	0	77	1	0	116	1	0	89	1	NO	NO	NO	NO	NO
1	197070442	197070442	G	T	exonic	ASPM	.	nonsynonymous SNV	ASPM:NM_018136:exon18:c.C7939A:p.L2647I	1q31.3	.	rs3762271	CLINSIG=non-pathogenic|non-pathogenic;CLNDBN=Primary_autosomal_recessive_microcephaly_5|not_specified;CLNREVSTAT=no_assertion_criteria_provided|criteria_provided\x2c_single_submitter;CLNACC=RCV000020801.1|RCV000145204.1;CLNDSDB=GeneReviews:MedGen:OMIM:Orphanet|MedGen;CLNDSDBID=NBK9587:C1837501:608716:ORPHA2512|CN169374	0.16	T	0.983	D	0.799	P	1.845	L	-0.83	T	78	26	0.25	39	56	0.589474	47	39	0.453488	46	70	0.603448	46	51	0.525773	52	46	0.469388	37	32	0.463768	YES	YES	YES	YES	YES
1	197070697	197070697	T	C	exonic	ASPM	.	nonsynonymous SNV	ASPM:NM_018136:exon18:c.A7684G:p.S2562G	1q31.3	.	rs41310927	CLINSIG=non-pathogenic|non-pathogenic;CLNDBN=Primary_autosomal_recessive_microcephaly_5|not_specified;CLNREVSTAT=no_assertion_criteria_provided|criteria_provided\x2c_single_submitter;CLNACC=RCV000020795.1|RCV000145195.1;CLNDSDB=GeneReviews:MedGen:OMIM:Orphanet|MedGen;CLNDSDBID=NBK9587:C1837501:608716:ORPHA2512|CN169374	0.07	T	0.936	D	0	P	3.225	M	-0.75	T	130	67	0.340102	91	75	0.451807	91	65	0.416667	55	127	0.697802	69	69	0.5	75	69	0.479167	58	37	0.389474	YES	YES	YES	YES	YES
1	197070901	197070901	A	G	exonic	ASPM	.	nonsynonymous SNV	ASPM:NM_018136:exon18:c.T7480C:p.Y2494H	1q31.3	.	rs964201	CLINSIG=non-pathogenic|non-pathogenic|non-pathogenic;CLNDBN=Primary_autosomal_recessive_microcephaly_5|not_provided|not_specified;CLNREVSTAT=no_assertion_criteria_provided|criteria_provided\x2c_single_submitter|criteria_provided\x2c_multiple_submitters\x2c_no_conflicts;CLNACC=RCV000020789.1|RCV000123700.1|RCV000145183.3;CLNDSDB=GeneReviews:MedGen:OMIM:Orphanet|MedGen|MedGen;CLNDSDBID=NBK9587:C183…	1	T	0.01	B	0	P	-1.65	N	-0.74	T	0	181	1	0	161	1	1	160	0.993789	0	196	1	0	150	1	0	140	1	0	117	1	YES	YES	YES	YES	YES
1	200522566	200522566	G	C	exonic	KIF14	.	nonsynonymous SNV	KIF14:NM_014875:exon30:c.C4897G:p.P1633A	1q32.1	.	rs12120084	.	0.13	T	0.079	B	1	P	1.39	L	-0.77	T	0	142	1	0	103	1	0	93	1	0	111	1	0	90	1	0	93	1	0	79	1	YES	YES	YES	YES	YES
1	201052310	201052310	A	T	exonic	CACNA1S	.	nonsynonymous SNV	CACNA1S:NM_000069:exon10:c.T1373A:p.L458H	1q32.1	.	rs12742169	.	0.29	T	0.466	P	1	P	1.385	L	-4.47	D	136	22	0.139241	40	41	0.506173	64	49	0.433628	30	72	0.705882	51	45	0.46875	70	57	0.448819	56	42	0.428571	NO	NO	NO	NO	NO
1	201183424	201183424	G	A	exonic	IGFN1	.	nonsynonymous SNV	IGFN1:NM_001164586:exon13:c.G8848A:p.V2950I	1q32.1	.	rs41304263	.	0.13	T	0.286	B	1	N	1.98	M	-0.23	T	48	136	0.73913	61	65	0.515873	59	72	0.549618	101	43	0.298611	62	62	0.5	76	73	0.489933	64	64	0.5	NO	NO	NO	NO	NO
1	201184878	201184878	C	A	exonic	IGFN1	.	nonsynonymous SNV	IGFN1:NM_001164586:exon15:c.C9207A:p.S3069R	1q32.1	.	rs61743921	.	.	.	0.686	P	0.755	N	1.9	L	0.95	T	58	160	0.733945	72	68	0.485714	65	51	0.439655	93	47	0.335714	60	40	0.4	94	72	0.433735	61	55	0.474138	NO	NO	NO	NO	NO
1	201288955	201288955	G	A	exonic	PKP1	.	nonsynonymous SNV	PKP1:NM_000299:exon7:c.G1244A:p.G415D	1q32.1	.	rs1626370	.	0.06	T	0.04	B	1	P	0	N	-0.91	T	194	55	0.220884	92	89	0.491713	84	86	0.505882	73	151	0.674107	67	79	0.541096	97	100	0.507614	90	79	0.467456	NO	NO	NO	NO	NO
1	201294910	201294910	C	T	exonic	PKP1	.	nonsynonymous SNV	PKP1:NM_001005337:exon12:c.C2050T:p.R684W,PKP1:NM_000299:exon13:c.C2113T:p.R705W	1q32.1	.	rs61818256	.	0	D	0.982	D	1	D	1.7	L	0.78	T	56	124	0.688889	65	70	0.518519	63	54	0.461538	117	46	0.282209	62	38	0.38	63	60	0.487805	56	53	0.486239	YES	NO	NO	NO	NO
1	201869257	201869257	G	A	exonic	LMOD1	.	nonsynonymous SNV	LMOD1:NM_012134:exon2:c.C884T:p.T295M	1q32.1	.	rs2820312	.	0.28	T	0.132	B	1	P	0	N	-3.03	D	107	269	0.715426	126	132	0.511628	128	117	0.477551	212	114	0.349693	136	112	0.451613	135	122	0.474708	116	99	0.460465	NO	NO	NO	NO	NO
1	202092360	202092360	G	A	exonic	GPR37L1	.	nonsynonymous SNV	GPR37L1:NM_004767:exon1:c.G269A:p.G90D	1q32.1	.	rs3795595	.	0.82	T	0	B	1	P	-0.41	N	-1.25	T	0	347	1	0	245	1	0	207	1	0	268	1	0	211	1	0	302	1	1	174	0.994286	NO	NO	NO	NO	NO
1	202129826	202129826	T	C	exonic	PTPN7	.	nonsynonymous SNV	PTPN7:NM_002832:exon1:c.A110G:p.Q37R	1q32.1	.	rs4309039	.	0.85	T	.	.	0	P	0.69	N	3.75	T	115	23	0.166667	45	42	0.482759	58	40	0.408163	53	123	0.698864	46	37	0.445783	62	67	0.51938	47	56	0.543689	NO	NO	NO	NO	NO
1	202129895	202129895	G	A	exonic	PTPN7	.	nonsynonymous SNV	PTPN7:NM_002832:exon1:c.C41T:p.T14M	1q32.1	.	rs3935295	.	0	D	.	.	1	P	0	N	3.58	T	136	31	0.185629	49	54	0.524272	58	56	0.491228	61	124	0.67027	76	45	0.371901	79	65	0.451389	49	59	0.546296	NO	NO	NO	NO	NO
1	202183308	202183308	C	T	exonic	LGR6	.	nonsynonymous SNV	LGR6:NM_001017404:exon1:c.C26T:p.S9L	1q32.1	.	rs10920362	.	0.02	D	0.001	B	1	P	.	.	0.67	T	17	30	0.638298	21	18	0.461538	21	24	0.533333	22	8	0.266667	13	23	0.638889	22	29	0.568627	30	10	0.25	NO	NO	NO	NO	NO
1	203028371	203028371	G	T	exonic	PPFIA4	.	nonsynonymous SNV	PPFIA4:NM_015053:exon7:c.G955T:p.A319S,PPFIA4:NM_001304331:exon20:c.G2473T:p.A825S,PPFIA4:NM_001304332:exon20:c.G2473T:p.A825S	1q32.1	.	rs61732315	.	0.1	T	0.826	P	0	P	2.045	M	2.17	T	45	97	0.683099	48	53	0.524752	53	23	0.302632	92	41	0.308271	35	31	0.469697	65	47	0.419643	24	34	0.586207	NO	NO	YES	NO	NO
1	203135021	203135021	A	G	exonic	ADORA1	.	nonsynonymous SNV	ADORA1:NM_001048230:exon3:c.A974G:p.D325G,ADORA1:NM_000674:exon4:c.A974G:p.D325G	1q32.1	.	.	.	0.24	T	0.012	B	0.999	N	1.39	L	0.18	T	347	0	0	269	0	0	227	0	0	328	0	0	205	0	0	277	0	0	128	98	0.433628	NO	NO	NO	NO	NO
1	203186950	203186950	-	AGACCATGGCCCCGCCCAGTCCCT	exonic	CHIT1	.	stopgain	CHIT1:NM_001256125:exon9:c.1015_1016insAGGGACTGGGCGGGGCCATGGTCT:p.W339delinsX,CHIT1:NM_003465:exon10:c.1072_1073insAGGGACTGGGCGGGGCCATGGTCT:p.W358delinsX	1q32.1	ID=COSM1745478;OCCURENCE=4(urinary_tract)	rs150192398	.	.	.	.	.	.	.	.	.	.	.	8	18	0.692308	10	5	0.333333	6	6	0.5	7	4	0.363636	12	5	0.294118	7	8	0.533333	7	8	0.533333	NO	NO	NO	NO	NO
1	203472112	203472112	T	C	exonic	OPTC	.	nonsynonymous SNV	OPTC:NM_014359:exon6:c.T803C:p.L268P	1q32.1	.	rs79523790	.	0.26	T	0.003	B	0.001	P	-0.71	N	0.46	T	22	65	0.747126	34	21	0.381818	29	23	0.442308	54	25	0.316456	19	32	0.627451	34	30	0.46875	27	16	0.372093	NO	NO	NO	NO	NO
1	203768328	203768328	T	C	exonic	ZBED6	.	nonsynonymous SNV	ZBED6:NM_001174108:exon1:c.T1678C:p.F560L	1q32.1	.	rs7552670	.	0.6	T	.	.	0	P	0.84	L	2.02	T	189	80	0.297398	92	85	0.480226	84	71	0.458065	76	121	0.614213	81	74	0.477419	97	87	0.472826	69	60	0.465116	YES	YES	YES	YES	YES
1	203769532	203769532	G	A	exonic	ZBED6	.	nonsynonymous SNV	ZBED6:NM_001174108:exon1:c.G2882A:p.S961N	1q32.1	.	rs7540041	.	0.17	T	.	.	0	P	0.55	N	.	.	77	28	0.266667	39	39	0.5	25	26	0.509804	31	45	0.592105	34	40	0.540541	33	37	0.528571	35	36	0.507042	YES	YES	YES	YES	YES
1	204159787	204159787	G	C	exonic	KISS1	.	nonsynonymous SNV	KISS1:NM_002256:exon3:c.C242G:p.P81R	1q32.1	.	rs4889	.	1	T	0.205	B	1	P	0.28	N	-1.4	T	0	72	1	0	42	1	0	42	1	0	59	1	0	37	1	0	38	1	0	37	1	NO	NO	NO	NO	NO
1	204199614	204199614	C	T	exonic	PLEKHA6	.	nonsynonymous SNV	PLEKHA6:NM_014935:exon18:c.G2510A:p.R837K	1q32.1	.	rs10900562	.	0.54	T	0	B	1	P	0.075	N	2.4	T	17	82	0.828283	35	40	0.533333	37	39	0.513158	65	36	0.356436	43	35	0.448718	45	49	0.521277	36	29	0.446154	YES	NO	YES	YES	NO
1	204237416	204237416	C	T	exonic	PLEKHA6	.	nonsynonymous SNV	PLEKHA6:NM_014935:exon4:c.G127A:p.V43I	1q32.1	.	rs10900571	.	0.5	T	0	B	0.999	P	-1.25	N	2.77	T	28	108	0.794118	48	46	0.489362	45	45	0.5	76	42	0.355932	46	30	0.394737	64	57	0.471074	49	44	0.473118	YES	NO	YES	YES	YES
1	204379617	204379617	T	C	exonic	PPP1R15B	.	nonsynonymous SNV	PPP1R15B:NM_032833:exon1:c.A923G:p.N308S	1q32.1	.	rs3014626	.	1	T	0	B	1	P	-1.295	N	1.89	T	0	328	1	0	211	1	0	213	1	0	223	1	0	202	1	0	228	1	0	196	1	YES	YES	YES	YES	YES
1	204966428	204966428	C	G	exonic	NFASC	.	nonsynonymous SNV	NFASC:NM_001005388:exon25:c.C2913G:p.I971M	1q32.1	.	rs2802808	.	0.07	T	0.027	B	0.235	P	.	.	0.99	T	72	186	0.72093	87	89	0.505682	104	89	0.46114	176	98	0.357664	85	107	0.557292	102	130	0.560345	94	91	0.491892	NO	NO	NO	NO	NO
1	205027737	205027737	G	A	exonic	CNTN2	.	nonsynonymous SNV	CNTN2:NM_005076:exon5:c.G433A:p.A145T	1q32.1	.	rs2275697	.	0.06	T	0.006	B	1	P	1.915	M	-1.15	T	47	120	0.718563	54	53	0.495327	49	52	0.514851	101	34	0.251852	49	51	0.51	58	61	0.512605	47	43	0.477778	NO	NO	NO	NO	NO
1	205031116	205031116	C	T	exonic	CNTN2	.	nonsynonymous SNV	CNTN2:NM_005076:exon9:c.C1097T:p.P366L	1q32.1	.	rs2229866	.	0.03	D	0.023	B	0	P	2.04	M	-0.3	T	47	135	0.741758	79	58	0.423358	80	59	0.42446	121	54	0.308571	60	58	0.491525	65	67	0.507576	64	58	0.47541	NO	NO	NO	NO	NO
1	205053219	205053219	C	T	exonic	TMEM81	.	nonsynonymous SNV	TMEM81:NM_203376:exon1:c.G230A:p.R77Q	1q32.1	.	rs4951168	.	0.87	T	0	B	1	P	-1.175	N	1.45	T	0	192	1	0	126	1	0	87	1	0	147	1	0	111	1	0	126	1	1	104	0.990476	YES	NO	YES	YES	NO
1	205130413	205130413	A	G	exonic	DSTYK	.	nonsynonymous SNV	DSTYK:NM_015375:exon7:c.T1921C:p.C641R,DSTYK:NM_199462:exon7:c.T1921C:p.C641R	1q32.1	.	rs3851294	.	0.86	T	0	B	0	P	-0.69	N	-0.95	T	0	321	1	0	227	1	0	210	1	0	277	1	0	183	1	0	234	1	0	173	1	YES	YES	YES	YES	YES
1	205290794	205290794	G	A	exonic	NUAK2	.	nonsynonymous SNV	NUAK2:NM_030952:exon1:c.C95T:p.T32I	1q32.1	.	rs3738746	.	.	.	.	.	.	.	.	.	.	.	113	21	0.156716	41	39	0.4875	46	33	0.417722	39	71	0.645455	50	49	0.494949	40	45	0.529412	40	36	0.473684	NO	NO	NO	NO	NO
1	205389592	205389592	G	A	exonic	LEMD1	.	nonsynonymous SNV	LEMD1:NM_001001552:exon2:c.C73T:p.P25S,LEMD1:NM_001199050:exon2:c.C73T:p.P25S,LEMD1:NM_001199051:exon2:c.C73T:p.P25S,LEMD1:NM_001199052:exon2:c.C73T:p.P25S	1q32.1	.	rs7531012	.	0	D	1	D	0.963	N	3.085	M	-2.84	D	82	204	0.713287	121	96	0.442396	96	67	0.411043	150	56	0.271845	82	89	0.520468	86	92	0.516854	83	63	0.431507	NO	NO	YES	YES	NO
1	205801872	205801872	A	G	exonic	PM20D1	.	nonsynonymous SNV	PM20D1:NM_152491:exon11:c.T1139C:p.I380T	1q32.1	.	rs1361754	.	0.54	T	0.015	B	1	P	0.255	N	0.27	T	68	192	0.738462	80	87	0.520958	79	64	0.447552	153	51	0.25	85	78	0.478528	83	81	0.493902	73	63	0.463235	NO	NO	NO	NO	NO
1	205812912	205812912	A	G	exonic	PM20D1	.	nonsynonymous SNV	PM20D1:NM_152491:exon6:c.T710C:p.I237T	1q32.1	.	rs7518979	.	0.07	T	0.97	D	0.448	P	3.02	M	2.93	T	83	233	0.737342	110	111	0.502262	79	105	0.570652	194	67	0.256705	104	93	0.472081	125	110	0.468085	92	79	0.461988	NO	NO	NO	NO	NO
1	205814497	205814497	T	C	exonic	PM20D1	.	nonsynonymous SNV	PM20D1:NM_152491:exon3:c.A445G:p.I149V	1q32.1	.	rs1891460	.	0.37	T	0	B	1	P	-0.945	N	3.21	T	0	79	1	0	49	1	0	38	1	0	56	1	0	44	1	0	53	1	0	26	1	NO	NO	NO	NO	NO
1	206224804	206224804	A	T	exonic	AVPR1B	.	nonsynonymous SNV	AVPR1B:NM_000707:exon1:c.A364T:p.T122S	1q32.1	.	rs149784666	.	0.41	T	0.893	P	1	D	1.34	L	2.15	T	164	54	0.247706	68	88	0.564103	73	74	0.503401	69	152	0.687783	67	66	0.496241	94	90	0.48913	73	60	0.451128	NO	NO	NO	NO	NO
1	207015957	207015957	T	C	exonic	IL19	.	nonsynonymous SNV	IL19:NM_153758:exon6:c.T638C:p.F213S,IL19:NM_013371:exon7:c.T524C:p.F175S	1q32.1	.	rs2243191	.	1	T	0	B	1	P	-1.265	N	1.44	T	0	98	1	0	68	1	0	59	1	0	69	1	0	66	1	0	81	1	0	49	1	NO	NO	NO	NO	NO
1	207074905	207074905	T	C	exonic	IL24	.	nonsynonymous SNV	IL24:NM_001185156:exon5:c.T373C:p.Y125H,IL24:NM_006850:exon5:c.T370C:p.Y124H	1q32.1	.	rs1150258	.	0.13	T	0.999	D	0	P	2.14	M	2.25	T	175	48	0.215247	88	83	0.48538	82	64	0.438356	49	103	0.677632	66	50	0.431034	77	70	0.47619	61	48	0.440367	NO	NO	NO	YES	NO
1	207195779	207195779	A	G	exonic	C1orf116	.	nonsynonymous SNV	C1orf116:NM_001083924:exon3:c.T592C:p.S198P,C1orf116:NM_023938:exon4:c.T1330C:p.S444P	1q32.1	.	rs2842726	.	1	T	0	B	1	P	-2.005	N	3.33	T	0	226	1	0	158	1	0	137	1	0	215	1	0	132	1	0	178	1	0	157	1	YES	YES	YES	YES	YES
1	207304900	207304900	T	C	exonic	C4BPA	.	nonsynonymous SNV	C4BPA:NM_000715:exon8:c.T899C:p.I300T	1q32.2	.	rs4844573	.	0.76	T	0.002	B	1	P	-0.975	N	0.02	T	38	80	0.677966	33	46	0.582278	34	45	0.56962	54	25	0.316456	30	35	0.538462	44	39	0.46988	30	32	0.516129	NO	NO	NO	NO	NO
1	207646462	207646462	G	A	exonic	CR2	.	nonsynonymous SNV	CR2:NM_001006658:exon10:c.G1916A:p.S639N,CR2:NM_001877:exon10:c.G1916A:p.S639N	1q32.2	.	rs17615	.	0.15	T	0.996	D	0.166	P	1.66	L	-0.22	T	138	40	0.224719	65	50	0.434783	53	37	0.411111	43	74	0.632479	50	54	0.519231	55	45	0.45	47	38	0.447059	NO	NO	NO	NO	NO
1	207653395	207653395	C	A	exonic	CR2	.	nonsynonymous SNV	CR2:NM_001877:exon17:c.C3008A:p.A1003E,CR2:NM_001006658:exon18:c.C3185A:p.A1062E	1q32.2	.	rs17617	.	1	T	0	B	0.997	P	-0.805	N	1.64	T	0	219	1	0	153	1	0	132	1	0	153	1	0	97	1	0	136	1	0	92	1	NO	NO	NO	YES	YES
1	207760773	207760773	C	T	exonic	CR1	.	nonsynonymous SNV	CR1:NM_000573:exon26:c.C4223T:p.T1408M,CR1:NM_000651:exon34:c.C5573T:p.T1858M	1q32.2	.	rs3737002	.	0.11	T	0.995	D	1	P	1.67	L	-0.17	T	65	214	0.767025	110	103	0.483568	93	95	0.505319	148	79	0.348018	78	72	0.48	85	75	0.46875	69	72	0.510638	NO	NO	NO	NO	NO
1	207782707	207782707	A	G	exonic	CR1	.	nonsynonymous SNV	CR1:NM_000573:exon29:c.A4619G:p.N1540S,CR1:NM_000651:exon37:c.A5969G:p.N1990S	1q32.2	.	rs17259045	.	0.35	T	0.003	B	1	P	-0.345	N	-0.06	T	50	152	0.752475	84	74	0.468354	55	60	0.521739	103	53	0.339744	49	51	0.51	77	61	0.442029	57	42	0.424242	NO	NO	NO	NO	NO
1	207782916	207782916	A	T	exonic	CR1	.	nonsynonymous SNV	CR1:NM_000573:exon29:c.A4828T:p.T1610S,CR1:NM_000651:exon37:c.A6178T:p.T2060S	1q32.2	.	rs4844609	.	1	T	0.005	B	1	P	.	.	-0.01	T	0	239	1	0	172	1	0	138	1	0	166	1	0	122	1	0	168	1	0	136	1	NO	NO	NO	NO	NO
1	207782931	207782931	A	G	exonic	CR1	.	nonsynonymous SNV	CR1:NM_000573:exon29:c.A4843G:p.I1615V,CR1:NM_000651:exon37:c.A6193G:p.I2065V	1q32.2	.	rs6691117	.	1	T	0.005	B	1	P	-1.78	N	0.17	T	191	47	0.197479	76	79	0.509677	58	84	0.591549	51	109	0.68125	57	64	0.528926	86	75	0.465839	64	70	0.522388	NO	NO	NO	NO	NO
1	207795320	207795320	A	G	exonic	CR1	.	nonsynonymous SNV	CR1:NM_000573:exon36:c.A5905G:p.T1969A,CR1:NM_000651:exon44:c.A7255G:p.T2419A	1q32.2	.	rs2296160	.	0.8	T	0.001	B	1	P	0.345	N	1.61	T	1	106	0.990654	0	75	1	0	59	1	0	65	1	0	55	1	0	61	1	0	58	1	NO	NO	NO	NO	NO
1	207851611	207851611	A	G	exonic	CR1L	.	nonsynonymous SNV	CR1L:NM_175710:exon3:c.A346G:p.R116G	1q32.2	.	rs2296158	.	1	T	0	B	1	P	-2.82	N	0.43	T	186	52	0.218487	108	87	0.446154	74	68	0.478873	73	104	0.587571	66	43	0.394495	82	79	0.490683	52	57	0.522936	NO	NO	NO	NO	NO
1	207857254	207857254	A	G	exonic	CR1L	.	nonsynonymous SNV	CR1L:NM_175710:exon4:c.A415G:p.I139V	1q32.2	.	rs3085	.	0.41	T	0.066	B	1	P	1.185	L	1.9	T	143	50	0.259067	55	57	0.508929	57	52	0.477064	53	79	0.598485	54	53	0.495327	49	44	0.473118	49	33	0.402439	NO	NO	NO	NO	NO
1	209950760	209950760	C	G	exonic	TRAF3IP3	.	nonsynonymous SNV	TRAF3IP3:NM_001287754:exon5:c.C325G:p.Q109E,TRAF3IP3:NM_025228:exon12:c.C1117G:p.Q373E	1q32.2	.	rs669694	.	1	T	0	B	1	P	-1.24	N	-1	T	0	145	1	0	90	1	0	78	1	0	105	1	0	68	1	0	82	1	0	70	1	YES	NO	YES	YES	NO
1	210004199	210004199	C	G	exonic	DIEXF	.	nonsynonymous SNV	DIEXF:NM_014388:exon3:c.C199G:p.Q67E	1q32.2	.	rs585627	.	1	T	0	B	1	P	-2.045	N	1.17	T	0	140	1	1	57	0.982759	0	76	1	0	97	1	0	76	1	0	77	1	0	56	1	YES	YES	YES	YES	YES
1	210267894	210267896	GAA	-	exonic	SYT14	.	nonframeshift deletion	SYT14:NM_001146262:exon5:c.670_672del:p.224_224del,SYT14:NM_153262:exon5:c.670_672del:p.224_224del,SYT14:NM_001146261:exon6:c.805_807del:p.269_269del,SYT14:NM_001146264:exon6:c.805_807del:p.269_269del,SYT14:NM_001256006:exon6:c.556_558del:p.186_186del	1q32.2	.	rs144713062	.	.	.	.	.	.	.	.	.	.	.	0	175	1	0	134	1	0	80	1	0	131	1	0	89	1	0	100	1	0	79	1	NO	NO	NO	NO	NO
1	210857116	210857116	C	A	exonic	KCNH1	.	nonsynonymous SNV	KCNH1:NM_002238:exon11:c.G2396T:p.G799V,KCNH1:NM_172362:exon11:c.G2477T:p.G826V	1q32.2	.	rs115026899	.	0.5	T	0.021	B	1	N	-0.69	N	-5.19	D	215	71	0.248252	110	101	0.478673	106	101	0.487923	87	147	0.628205	91	85	0.482955	137	114	0.454183	120	85	0.414634	NO	NO	NO	NO	NO
1	212273639	212273639	C	T	exonic	DTL	.	nonsynonymous SNV	DTL:NM_001286229:exon12:c.C494T:p.A165V,DTL:NM_001286230:exon13:c.C1181T:p.A394V,DTL:NM_016448:exon14:c.C1307T:p.A436V	1q32.3	.	rs3135474	.	0.5	T	0.001	B	1	P	-1.355	N	-0.45	T	0	350	1	0	243	1	0	199	1	1	258	0.996139	0	181	1	1	228	0.995633	0	198	1	YES	YES	YES	YES	YES
1	212911836	212911836	T	C	exonic	NSL1	.	nonsynonymous SNV	NSL1:NM_001297736:exon4:c.A637G:p.M213V,NSL1:NM_015471:exon6:c.A760G:p.M254V	1q32.3	.	rs15702	.	1	T	0	B	1	P	-1.04	N	1.86	T	0	256	1	0	182	1	0	163	1	0	213	1	0	137	1	0	144	1	0	130	1	YES	YES	YES	YES	YES
1	212965095	212965095	G	A	exonic	NSL1	.	nonsynonymous SNV	NSL1:NM_001042549:exon1:c.C11T:p.S4F,NSL1:NM_001297736:exon1:c.C11T:p.S4F,NSL1:NM_001297737:exon1:c.C11T:p.S4F,NSL1:NM_001297739:exon1:c.C11T:p.S4F,NSL1:NM_015471:exon1:c.C11T:p.S4F	1q32.3	.	rs17856201	.	.	.	0.001	B	1	P	0.69	N	1.45	T	183	66	0.26506	96	95	0.497382	61	85	0.582192	69	126	0.646154	66	63	0.488372	94	104	0.525253	85	71	0.455128	YES	YES	YES	YES	YES
1	213009469	213009469	A	G	exonic	SPATA45	.	nonsynonymous SNV	SPATA45:NM_001024601:exon2:c.T23C:p.I8T	1q32.3	.	rs10864004	.	1	T	0	B	1	P	.	.	0.97	T	0	138	1	0	117	1	0	87	1	0	141	1	0	86	1	0	105	1	0	73	1	NO	NO	NO	NO	NO
1	213031948	213031948	G	C	exonic	FLVCR1	.	nonsynonymous SNV	FLVCR1:NM_014053:exon1:c.G154C:p.A52P	1q32.3	.	rs11120047	CLINSIG=probable-non-pathogenic;CLNDBN=not_specified;CLNREVSTAT=no_assertion_criteria_provided;CLNACC=RCV000117087.2;CLNDSDB=MedGen;CLNDSDBID=CN169374	0.28	T	0.043	B	1	P	0	N	-1.7	D	1	113	0.991228	0	75	1	0	74	1	0	102	1	0	75	1	0	86	1	0	64	1	YES	NO	YES	YES	YES
1	213068595	213068595	C	T	exonic	FLVCR1	.	nonsynonymous SNV	FLVCR1:NM_014053:exon10:c.C1631T:p.T544M	1q32.3	.	rs3207090	CLINSIG=probable-non-pathogenic;CLNDBN=not_specified;CLNREVSTAT=no_assertion_criteria_provided;CLNACC=RCV000117088.2;CLNDSDB=MedGen;CLNDSDBID=CN169374	0.04	D	0.198	B	1	P	1.7	L	-1.63	D	69	195	0.738636	104	81	0.437838	76	82	0.518987	160	53	0.248826	68	63	0.480916	82	60	0.422535	89	61	0.406667	YES	YES	YES	YES	YES
1	214492286	214492286	G	A	exonic	SMYD2	.	nonsynonymous SNV	SMYD2:NM_020197:exon5:c.G494A:p.G165E	1q32.3	.	rs1134647	.	1	T	0.001	B	1	P	0.205	N	2.57	T	0	216	1	0	153	1	0	134	1	0	174	1	0	104	1	0	142	1	0	96	1	YES	YES	YES	YES	YES
1	214826196	214826196	G	A	exonic	CENPF	.	nonsynonymous SNV	CENPF:NM_016343:exon16:c.G8186A:p.R2729Q	1q41	.	rs335524	.	0.65	T	0.001	B	1	P	-0.695	N	4.11	T	135	41	0.232955	50	54	0.519231	52	39	0.428571	47	76	0.617886	49	45	0.478723	44	50	0.531915	43	51	0.542553	YES	YES	YES	YES	YES
1	214830617	214830617	A	G	exonic	CENPF	.	nonsynonymous SNV	CENPF:NM_016343:exon18:c.A8827G:p.R2943G	1q41	.	rs438034	.	0.39	T	0	B	1	P	-0.755	N	4.17	T	0	364	1	0	226	1	0	175	1	0	276	1	0	193	1	0	220	1	0	204	1	YES	YES	YES	YES	YES
1	214837110	214837110	C	G	exonic	CENPF	.	nonsynonymous SNV	CENPF:NM_016343:exon20:c.C9318G:p.N3106K	1q41	.	rs7289	.	1	T	0	B	1	P	-1.265	N	4.04	T	0	80	1	0	69	1	0	64	1	0	59	1	0	54	1	0	44	1	0	62	1	YES	YES	YES	YES	YES
1	215987222	215987222	T	C	exonic	USH2A	.	nonsynonymous SNV	USH2A:NM_206933:exon49:c.A9595G:p.N3199D	1q41	.	rs4129843	CLINSIG=non-pathogenic|non-pathogenic;CLNDBN=not_specified|not_provided;CLNREVSTAT=criteria_provided\x2c_single_submitter|criteria_provided\x2c_single_submitter;CLNACC=RCV000041957.2|RCV000126256.1;CLNDSDB=MedGen|MedGen;CLNDSDBID=CN169374|CN221809	0.89	T	0.001	B	1	P	-1.04	N	2.67	T	32	133	0.806061	75	63	0.456522	52	40	0.434783	95	35	0.269231	51	46	0.474227	57	66	0.536585	34	47	0.580247	NO	NO	NO	NO	NO
1	216011361	216011361	T	C	exonic	USH2A	.	nonsynonymous SNV	USH2A:NM_206933:exon47:c.A9343G:p.T3115A	1q41	.	rs56032526	CLINSIG=non-pathogenic|non-pathogenic;CLNDBN=not_specified|not_provided;CLNREVSTAT=criteria_provided\x2c_single_submitter|criteria_provided\x2c_single_submitter;CLNACC=RCV000041949.2|RCV000087015.2;CLNDSDB=MedGen|MedGen;CLNDSDBID=CN169374|CN221809	1	T	0.001	B	0.194	P	-0.255	N	0.66	T	26	92	0.779661	26	28	0.518519	45	42	0.482759	51	35	0.406977	25	37	0.596774	51	29	0.3625	29	21	0.42	NO	NO	NO	NO	NO
1	216051125	216051125	G	A	exonic	USH2A	.	nonsynonymous SNV	USH2A:NM_206933:exon43:c.C8656T:p.L2886F	1q41	.	rs41277200	CLINSIG=non-pathogenic;CLNDBN=not_specified;CLNREVSTAT=criteria_provided\x2c_single_submitter;CLNACC=RCV000041933.2;CLNDSDB=MedGen;CLNDSDBID=CN169374	0.25	T	0	B	0	P	-2.08	N	0.45	T	52	157	0.751196	68	54	0.442623	72	58	0.446154	108	47	0.303226	56	70	0.555556	57	52	0.477064	48	43	0.472527	NO	NO	NO	NO	NO
1	216219781	216219781	A	G	exonic	USH2A	.	nonsynonymous SNV	USH2A:NM_206933:exon32:c.T6317C:p.I2106T	1q41	.	rs6657250	CLINSIG=non-pathogenic|non-pathogenic,non-pathogenic;CLNDBN=not_provided|not_specified,not_specified;CLNREVSTAT=criteria_provided\x2c_single_submitter|criteria_provided\x2c_single_submitter,criteria_provided\x2c_single_submitter;CLNACC=RCV000126248.1|RCV000154356.1,RCV000154111.3;CLNDSDB=MedGen|MedGen,MedGen;CLNDSDBID=CN221809|CN169374,CN169374	0.56	T	0	B	0.399	P	-1.5	N	0.78	T	0	46	1	0	39	1	0	30	1	0	39	1	0	32	1	0	34	1	0	32	1	NO	NO	NO	NO	NO
1	216348764	216348764	C	T	exonic	USH2A	.	nonsynonymous SNV	USH2A:NM_007123:exon21:c.G4457A:p.R1486K,USH2A:NM_206933:exon21:c.G4457A:p.R1486K	1q41	.	rs1805049	CLINSIG=non-pathogenic|non-pathogenic,non-pathogenic;CLNDBN=not_provided|not_specified,not_specified;CLNREVSTAT=criteria_provided\x2c_single_submitter|criteria_provided\x2c_single_submitter,criteria_provided\x2c_single_submitter;CLNACC=RCV000126245.1|RCV000154339.1,RCV000154668.1;CLNDSDB=MedGen|MedGen,MedGen;CLNDSDBID=CN221809|CN169374,CN169374	0.12	T	0.031	B	1	P	1.39	L	0.61	T	0	57	1	0	58	1	0	43	1	0	60	1	0	36	1	0	54	1	0	34	1	NO	NO	NO	NO	NO
1	216462662	216462662	T	A	exonic	USH2A	.	nonsynonymous SNV	USH2A:NM_007123:exon11:c.A1931T:p.D644V,USH2A:NM_206933:exon11:c.A1931T:p.D644V	1q41	.	rs1805048	CLINSIG=non-pathogenic|non-pathogenic;CLNDBN=not_specified|not_provided;CLNREVSTAT=criteria_provided\x2c_single_submitter|criteria_provided\x2c_single_submitter;CLNACC=RCV000041801.2|RCV000087009.2;CLNDSDB=MedGen|MedGen;CLNDSDBID=CN169374|CN221809	0.44	T	0.339	B	0	P	2.35	M	-0.07	T	0	181	1	0	140	1	0	122	1	0	149	1	0	123	1	0	103	1	0	85	1	NO	NO	NO	NO	NO
1	218607691	218607691	G	A	exonic	TGFB2	.	nonsynonymous SNV	TGFB2:NM_003238:exon4:c.G655A:p.G219R,TGFB2:NM_001135599:exon5:c.G739A:p.G247R	1q41	.	.	.	0.03	D	0.903	P	1	D	2.89	M	-0.88	T	319	0	0	196	0	0	183	0	0	167	75	0.309917	160	0	0	175	0	0	159	0	0	NO	NO	NO	YES	NO
1	219383867	219383867	T	C	exonic	LYPLAL1	.	nonsynonymous SNV	LYPLAL1:NM_001300769:exon3:c.T202C:p.F68L	1q41	.	rs940571	.	.	.	.	.	.	.	.	.	.	.	0	158	1	0	121	1	0	116	1	0	149	1	0	96	1	0	104	1	0	72	1	YES	YES	NO	YES	NO
1	219383905	219383905	A	G	exonic	LYPLAL1	.	nonsynonymous SNV	LYPLAL1:NM_001300769:exon3:c.A240G:p.I80M,LYPLAL1:NM_001300770:exon4:c.A345G:p.I115M,LYPLAL1:NM_001300771:exon4:c.A279G:p.I93M,LYPLAL1:NM_001300772:exon4:c.A279G:p.I93M,LYPLAL1:NM_138794:exon4:c.A393G:p.I131M	1q41	.	rs940570	.	0.23	T	0.001	B	1	P	-0.865	N	1.9	T	0	194	1	0	158	1	0	139	1	0	170	1	0	103	1	0	128	1	0	88	1	YES	YES	YES	YES	YES
1	220247366	220247366	C	T	exonic	BPNT1	.	nonsynonymous SNV	BPNT1:NM_001286149:exon2:c.G3A:p.M1I,BPNT1:NM_001286151:exon2:c.G3A:p.M1I,BPNT1:NM_001286150:exon3:c.G168A:p.M56I,BPNT1:NM_006085:exon3:c.G168A:p.M56I	1q41	.	.	.	0.16	T	0.028	B	1	D	0.14	N	0.72	T	183	0	0	113	0	0	95	0	0	97	41	0.297101	83	0	0	101	0	0	101	0	0	NO	NO	NO	NO	NO
1	220331205	220331205	C	G	exonic	RAB3GAP2	.	nonsynonymous SNV	RAB3GAP2:NM_012414:exon30:c.G3275C:p.S1092T	1q41	.	rs2289189	CLINSIG=probable-non-pathogenic|non-pathogenic;CLNDBN=not_specified|not_provided;CLNREVSTAT=no_assertion_criteria_provided|criteria_provided\x2c_single_submitter;CLNACC=RCV000118106.2|RCV000127677.1;CLNDSDB=MedGen|MedGen;CLNDSDBID=CN169374|CN221809	0.17	T	0.856	P	0	P	1.75	L	1.13	T	40	91	0.694656	49	29	0.371795	37	29	0.439394	71	37	0.342593	39	36	0.48	42	32	0.432432	35	27	0.435484	YES	YES	YES	YES	YES
1	221057646	221057646	C	T	exonic	HLX	.	nonsynonymous SNV	HLX:NM_021958:exon4:c.C1067T:p.P356L	1q41	.	rs2738755	.	0.08	T	0.007	B	1	P	0.55	N	3.34	T	170	54	0.241071	52	69	0.570248	74	78	0.513158	59	116	0.662857	74	64	0.463768	65	80	0.551724	71	68	0.489209	YES	NO	NO	NO	NO
1	222713501	222713501	C	A	exonic	HHIPL2	.	nonsynonymous SNV	HHIPL2:NM_024746:exon4:c.G1301T:p.R434L	1q41	.	rs3748663	.	0.21	T	0.231	B	1	P	1.15	L	2.5	T	107	335	0.757919	158	162	0.50625	144	143	0.498258	229	116	0.336232	129	125	0.492126	166	161	0.492355	128	116	0.47541	YES	NO	NO	NO	NO
1	222713621	222713621	C	T	exonic	HHIPL2	.	nonsynonymous SNV	HHIPL2:NM_024746:exon4:c.G1181A:p.R394Q	1q41	.	rs3748665	.	0.54	T	0.015	B	0.933	P	0.065	N	2.7	T	39	98	0.715328	46	52	0.530612	44	36	0.45	75	33	0.305556	51	50	0.49505	64	50	0.438596	38	38	0.5	NO	NO	NO	NO	NO
1	222919895	222919895	T	G	exonic	FAM177B	.	nonsynonymous SNV	FAM177B:NM_207468:exon3:c.T8G:p.I3S	1q41	.	rs2378607	.	0.53	T	0.007	B	1	P	0.69	N	1.44	T	0	154	1	0	120	1	0	81	1	0	103	1	0	83	1	0	101	1	0	89	1	NO	NO	NO	NO	NO
1	222923351	222923351	A	G	exonic	FAM177B	.	nonsynonymous SNV	FAM177B:NM_207468:exon6:c.A428G:p.Q143R	1q41	.	rs6683071	.	0.84	T	0	B	1	P	0	N	1.53	T	0	182	1	0	117	1	0	110	1	0	162	1	0	103	1	0	118	1	0	90	1	YES	NO	NO	YES	NO
1	223283910	223283910	A	G	exonic	TLR5	.	nonsynonymous SNV	TLR5:NM_003268:exon6:c.T2464C:p.F822L	1q41	.	rs7512943	.	0.7	T	0	B	1	P	-2.2	N	3.09	T	0	349	1	0	212	1	0	193	1	0	238	1	0	164	1	0	190	1	0	166	1	NO	NO	YES	YES	YES
1	223284528	223284528	A	G	exonic	TLR5	.	nonsynonymous SNV	TLR5:NM_003268:exon6:c.T1846C:p.F616L	1q41	.	rs5744174	.	1	T	0.002	B	1	P	-1.06	N	2.29	T	231	83	0.264331	102	106	0.509615	90	96	0.516129	112	149	0.570881	89	89	0.5	99	87	0.467742	96	100	0.510204	NO	NO	YES	YES	YES
1	223284599	223284599	T	C	exonic	TLR5	.	nonsynonymous SNV	TLR5:NM_003268:exon6:c.A1775G:p.N592S	1q41	.	rs2072493	CLINSIG=other;CLNDBN=Legionellosis;CLNREVSTAT=no_assertion_criteria_provided;CLNACC=RCV000007039.1;CLNDSDB=MedGen:OMIM;CLNDSDBID=C1837872:608556	0.76	T	0	B	1	P	0.155	N	1.91	T	60	195	0.764706	70	82	0.539474	71	65	0.477941	121	56	0.316384	54	75	0.581395	69	70	0.503597	78	77	0.496774	NO	NO	YES	YES	NO
1	223900408	223900408	C	G	exonic	CAPN2	.	nonsynonymous SNV	CAPN2:NM_001748:exon1:c.C66G:p.D22E	1q41	.	rs25655	.	1	T	0	B	0.969	P	-0.72	N	-4.24	D	0	276	1	0	172	1	0	159	1	0	237	1	0	157	1	0	202	1	0	150	1	YES	YES	YES	YES	YES
1	223954080	223954080	A	C	exonic	CAPN2	.	nonsynonymous SNV	CAPN2:NM_001146068:exon16:c.A1468C:p.K490Q,CAPN2:NM_001748:exon16:c.A1702C:p.K568Q	1q41	.	rs17599	.	0.04	D	0.083	B	0	P	2.385	M	1.43	T	66	229	0.776271	116	89	0.434146	94	85	0.47486	167	63	0.273913	84	83	0.497006	102	84	0.451613	81	65	0.445205	YES	YES	YES	YES	YES
1	223959579	223959579	G	A	exonic	CAPN2	.	nonsynonymous SNV	CAPN2:NM_001146068:exon19:c.G1738A:p.D580N,CAPN2:NM_001748:exon19:c.G1972A:p.D658N	1q41	.	.	.	0.1	T	0.991	D	1	D	1.76	L	1.39	T	155	0	0	96	19	0.165217	116	0	0	134	0	0	105	0	0	122	0	0	96	0	0	NO	YES	NO	NO	NO
1	224001963	224001963	G	A	exonic	TP53BP2	.	nonsynonymous SNV	TP53BP2:NM_001031685:exon3:c.C268T:p.R90C	1q41	.	rs76208122	.	0.05	D	0.003	B	1	D	1.25	L	0.89	T	62	200	0.763359	108	90	0.454545	73	72	0.496552	148	82	0.356522	88	70	0.443038	80	80	0.5	73	78	0.516556	YES	YES	YES	YES	YES
1	225266966	225266966	C	G	exonic	DNAH14	.	nonsynonymous SNV	DNAH14:NM_001373:exon18:c.C2482G:p.L828V	1q42.12	.	rs3105559	.	1	T	0	B	0	P	0	N	3.42	T	26	84	0.763636	39	34	0.465753	22	44	0.666667	70	16	0.186047	22	31	0.584906	42	42	0.5	19	26	0.577778	YES	NO	YES	YES	YES
1	225268343	225268343	A	G	exonic	DNAH14	.	nonsynonymous SNV	DNAH14:NM_001373:exon19:c.A3029G:p.K1010R	1q42.12	.	rs3128651	.	0.56	T	0	B	1	P	0.55	N	2.51	T	94	194	0.673611	131	72	0.35468	102	69	0.403509	139	79	0.362385	72	59	0.450382	100	74	0.425287	76	71	0.482993	YES	YES	YES	NO	NO
1	225268346	225268346	G	A	exonic	DNAH14	.	nonsynonymous SNV	DNAH14:NM_001373:exon19:c.G3032A:p.R1011Q	1q42.12	.	rs3128652	.	0.59	T	0	B	1	P	0.345	N	2.59	T	90	181	0.667897	132	75	0.362319	99	67	0.403614	138	77	0.35814	67	58	0.464	100	68	0.404762	70	71	0.503546	YES	YES	YES	NO	NO
1	225270409	225270409	A	T	exonic	DNAH14	.	nonsynonymous SNV	DNAH14:NM_001373:exon20:c.A3295T:p.N1099Y	1q42.12	.	rs3128655	.	0.08	T	0.66	P	1	P	0.115	N	0.08	T	17	66	0.795181	36	36	0.5	31	36	0.537313	45	21	0.318182	24	22	0.478261	35	24	0.40678	26	24	0.48	YES	YES	YES	YES	YES
1	225288534	225288534	A	C	exonic	DNAH14	.	nonsynonymous SNV	DNAH14:NM_001373:exon23:c.A3815C:p.E1272A	1q42.12	.	rs3105571	.	0.09	T	0.23	B	0.668	P	1.715	L	0	T	82	24	0.226415	33	37	0.528571	29	25	0.462963	28	59	0.678161	25	23	0.479167	36	35	0.492958	15	14	0.482759	NO	YES	YES	NO	NO
1	225380564	225380564	A	G	exonic	DNAH14	.	nonsynonymous SNV	DNAH14:NM_001373:exon37:c.A5771G:p.K1924R	1q42.12	.	rs191528375	.	0.4	T	0.011	B	0.998	N	-0.28	N	3.3	T	97	46	0.321678	50	48	0.489796	40	43	0.518072	38	88	0.698413	45	29	0.391892	33	37	0.528571	33	36	0.521739	NO	NO	YES	NO	NO
1	225555602	225555602	T	G	exonic	DNAH14	.	nonsynonymous SNV	DNAH14:NM_001373:exon75:c.T11907G:p.N3969K	1q42.12	.	rs12737248	.	0.92	T	0.001	B	1	P	.	.	3.16	T	0	160	1	0	122	1	0	113	1	0	130	1	0	72	1	0	104	1	0	92	1	NO	NO	NO	NO	NO
1	225565015	225565015	T	C	exonic	DNAH14	.	nonsynonymous SNV	DNAH14:NM_001373:exon77:c.T12287C:p.L4096P	1q42.12	.	rs3856154	.	0.32	T	0.001	B	1	P	-0.57	N	3.08	T	0	182	1	0	118	1	0	105	1	0	127	1	1	95	0.989583	0	109	1	0	92	1	NO	NO	NO	NO	NO
1	225569241	225569241	T	G	exonic	DNAH14	.	nonsynonymous SNV	DNAH14:NM_001373:exon79:c.T12731G:p.F4244C	1q42.12	.	rs950210	.	0.16	T	0	B	1	P	1.34	L	3.05	T	0	84	1	0	70	1	0	47	1	0	70	1	0	40	1	0	59	1	0	36	1	NO	NO	NO	NO	NO
1	225607144	225607144	C	T	exonic	LBR	.	nonsynonymous SNV	LBR:NM_002296:exon5:c.G461A:p.S154N,LBR:NM_194442:exon5:c.G461A:p.S154N	1q42.12	.	rs2230419	.	0.53	T	0.01	B	1	P	0	N	0.55	T	0	121	1	0	65	1	0	61	1	0	90	1	0	45	1	0	73	1	0	56	1	YES	YES	YES	YES	YES
1	226026406	226026406	A	G	exonic	EPHX1	.	nonsynonymous SNV	EPHX1:NM_000120:exon4:c.A416G:p.H139R,EPHX1:NM_001136018:exon4:c.A416G:p.H139R,EPHX1:NM_001291163:exon4:c.A416G:p.H139R	1q42.12	.	rs2234922	CLINSIG=non-pathogenic;CLNDBN=EPOXIDE_HYDROLASE_POLYMORPHISM;CLNREVSTAT=no_assertion_criteria_provided;CLNACC=RCV000018079.1;CLNDSDB=.;CLNDSDBID=.	0.62	T	0	B	1	P	-1.15	N	3.9	T	243	92	0.274627	87	98	0.52973	110	96	0.466019	108	204	0.653846	86	77	0.472393	127	118	0.481633	112	106	0.486239	YES	YES	YES	YES	YES
1	226040404	226040404	C	T	exonic	TMEM63A	.	nonsynonymous SNV	TMEM63A:NM_014698:exon20:c.G1864A:p.V622M	1q42.12	.	rs1009668	.	0.62	T	0.003	B	0	P	-2.28	N	1.6	T	62	135	0.685279	73	74	0.503401	66	69	0.511111	112	49	0.304348	65	46	0.414414	73	84	0.535032	60	50	0.454545	YES	YES	YES	YES	YES
1	226352498	226352498	T	G	exonic	ACBD3	.	nonsynonymous SNV	ACBD3:NM_022735:exon3:c.A561C:p.E187D	1q42.12	.	rs2306120	.	0.38	T	0.237	B	0.354	P	2.645	M	1.49	T	18	80	0.816327	43	39	0.47561	24	32	0.571429	65	22	0.252874	33	37	0.528571	51	42	0.451613	32	32	0.5	YES	YES	YES	YES	YES
1	226923505	226923505	G	T	exonic	ITPKB	.	nonsynonymous SNV	ITPKB:NM_002221:exon2:c.C1655A:p.P552Q	1q42.12	.	rs708776	.	0.61	T	0	B	1	P	-0.345	N	1.98	T	0	155	1	0	102	1	0	67	1	0	128	1	0	89	1	1	104	0.990476	0	75	1	YES	YES	YES	YES	YES
1	227216775	227216775	C	T	exonic	CDC42BPA	.	nonsynonymous SNV	CDC42BPA:NM_014826:exon28:c.G3667A:p.V1223I,CDC42BPA:NM_003607:exon29:c.G3910A:p.V1304I	1q42.13	.	rs1929860	.	0.99	T	0.004	B	1	P	-0.755	N	3.6	T	60	228	0.791667	105	95	0.475	111	86	0.436548	160	76	0.322034	75	85	0.53125	108	93	0.462687	70	91	0.565217	YES	YES	YES	YES	YES
1	228033197	228033197	A	G	exonic	PRSS38	.	nonsynonymous SNV	PRSS38:NM_183062:exon4:c.A610G:p.M204V	1q42.13	.	rs9426581	.	0.91	T	0	B	1	P	-2.205	N	0.52	T	0	25	1	0	26	1	0	8	1	0	18	1	0	16	1	0	23	1	0	19	1	NO	NO	NO	NO	NO
1	228353651	228353651	G	C	exonic	IBA57	.	nonsynonymous SNV	IBA57:NM_001010867:exon1:c.G134C:p.G45A	1q42.13	.	rs55873785	.	0.3	T	0.026	B	1	P	0.55	N	0.87	T	27	44	0.619718	29	39	0.573529	38	32	0.457143	39	36	0.48	34	29	0.460317	43	43	0.5	31	26	0.45614	YES	YES	YES	YES	YES
1	228402121	228402121	A	G	exonic	OBSCN	.	nonsynonymous SNV	OBSCN:NM_001098623:exon4:c.A1505G:p.Q502R,OBSCN:NM_001271223:exon4:c.A1505G:p.Q502R,OBSCN:NM_052843:exon4:c.A1505G:p.Q502R	1q42.13	.	rs1771487	.	0.75	T	0.016	B	0	P	0.31	N	-1	T	0	99	1	0	77	1	0	67	1	0	72	1	0	55	1	0	90	1	0	63	1	YES	NO	NO	NO	NO
1	228444565	228444565	T	A	exonic	OBSCN	.	nonsynonymous SNV	OBSCN:NM_001098623:exon15:c.T4523A:p.V1508D,OBSCN:NM_052843:exon15:c.T4523A:p.V1508D,OBSCN:NM_001271223:exon16:c.T4799A:p.V1600D	1q42.13	.	rs7532342	.	1	T	0.001	B	0	P	-4.01	N	1.1	T	0	157	1	0	121	1	0	108	1	0	148	1	0	85	1	0	114	1	0	102	1	NO	NO	NO	NO	YES
1	228464248	228464248	T	G	exonic	OBSCN	.	nonsynonymous SNV	OBSCN:NM_001098623:exon22:c.T6318G:p.D2106E,OBSCN:NM_052843:exon22:c.T6318G:p.D2106E,OBSCN:NM_001271223:exon26:c.T7443G:p.D2481E	1q42.13	.	rs1188721	.	1	T	0.001	B	0	P	-1.4	N	3.66	T	146	46	0.239583	49	63	0.5625	60	49	0.449541	46	73	0.613445	56	43	0.434343	52	77	0.596899	53	57	0.518182	NO	NO	NO	YES	NO
1	228464276	228464276	T	C	exonic	OBSCN	.	nonsynonymous SNV	OBSCN:NM_001098623:exon22:c.T6346C:p.F2116L,OBSCN:NM_052843:exon22:c.T6346C:p.F2116L,OBSCN:NM_001271223:exon26:c.T7471C:p.F2491L	1q42.13	.	rs1188722	.	1	T	0.001	B	0	P	-2.96	N	3.98	T	170	52	0.234234	48	73	0.603306	65	54	0.453782	52	98	0.653333	69	45	0.394737	69	87	0.557692	70	60	0.461538	NO	NO	NO	NO	NO
1	228468458	228468458	G	A	exonic	OBSCN	.	nonsynonymous SNV	OBSCN:NM_001098623:exon30:c.G8158A:p.V2720M,OBSCN:NM_052843:exon30:c.G8158A:p.V2720M,OBSCN:NM_001271223:exon35:c.G9445A:p.V3149M	1q42.13	.	rs1188697	.	0.1	T	0.862	P	0	P	1.61	L	-0.61	T	83	26	0.238532	39	29	0.426471	47	31	0.397436	30	49	0.620253	31	37	0.544118	48	30	0.384615	31	24	0.436364	NO	NO	NO	NO	NO
1	228475848	228475848	G	A	exonic	OBSCN	.	nonsynonymous SNV	OBSCN:NM_001098623:exon37:c.G9898A:p.A3300T,OBSCN:NM_052843:exon37:c.G9898A:p.A3300T,OBSCN:NM_001271223:exon42:c.G11185A:p.A3729T	1q42.13	.	rs437129	.	0.43	T	0.855	P	0.996	P	2.22	M	-0.21	T	244	87	0.26284	113	136	0.546185	102	115	0.529954	105	185	0.637931	105	93	0.469697	123	123	0.5	109	91	0.455	NO	NO	NO	NO	NO
1	228494790	228494790	G	A	exonic	OBSCN	.	nonsynonymous SNV	OBSCN:NM_001098623:exon45:c.G12115A:p.G4039R,OBSCN:NM_052843:exon45:c.G12115A:p.G4039R,OBSCN:NM_001271223:exon56:c.G14986A:p.G4996R	1q42.13	.	rs435776	.	0.55	T	0.187	B	1	P	1.12	L	3.58	T	130	37	0.221557	63	64	0.503937	70	57	0.448819	43	103	0.705479	40	53	0.569892	72	69	0.489362	68	44	0.392857	NO	NO	NO	NO	NO
1	228503677	228503677	A	G	exonic	OBSCN	.	nonsynonymous SNV	OBSCN:NM_001098623:exon50:c.A13142G:p.H4381R,OBSCN:NM_052843:exon50:c.A13142G:p.H4381R,OBSCN:NM_001271223:exon61:c.A16013G:p.H5338R	1q42.13	.	rs1150912	.	0.51	T	0.001	B	1	P	-0.435	N	3.63	T	162	54	0.25	62	62	0.5	61	67	0.523438	60	106	0.638554	71	53	0.427419	89	72	0.447205	62	61	0.495935	NO	NO	NO	NO	NO
1	228504472	228504472	T	C	exonic	OBSCN	.	nonsynonymous SNV	OBSCN:NM_001098623:exon51:c.T13348C:p.C4450R,OBSCN:NM_052843:exon51:c.T13348C:p.C4450R,OBSCN:NM_001271223:exon62:c.T16219C:p.C5407R	1q42.13	.	rs1188732	.	0.57	T	0	B	1	P	-0.64	N	0.73	T	112	35	0.238095	59	55	0.482456	52	47	0.474747	48	82	0.630769	44	35	0.443038	53	70	0.569106	45	54	0.545455	NO	NO	NO	NO	NO
1	228505668	228505668	C	G	exonic	OBSCN	.	nonsynonymous SNV	OBSCN:NM_001098623:exon53:c.C13925G:p.S4642C,OBSCN:NM_052843:exon53:c.C13925G:p.S4642C,OBSCN:NM_001271223:exon64:c.C16796G:p.S5599C	1q42.13	.	rs1188729	.	0.11	T	0	B	1	P	0.165	N	-1.09	T	116	38	0.246753	60	44	0.423077	48	53	0.524752	46	82	0.640625	44	38	0.463415	56	58	0.508772	41	38	0.481013	NO	NO	NO	NO	NO
1	228509427	228509427	A	G	exonic	OBSCN	.	nonsynonymous SNV	OBSCN:NM_001098623:exon55:c.A14885G:p.D4962G,OBSCN:NM_052843:exon55:c.A14885G:p.D4962G,OBSCN:NM_001271223:exon66:c.A17756G:p.D5919G	1q42.13	.	rs373610	.	0.42	T	0	B	1	P	0.08	N	-0.27	T	137	48	0.259459	50	48	0.489796	65	59	0.475806	64	111	0.634286	47	53	0.53	59	67	0.531746	64	63	0.496063	NO	NO	NO	NO	NO
1	228559994	228559994	C	T	exonic	OBSCN	.	nonsynonymous SNV	OBSCN:NM_001098623:exon94:c.C21515T:p.A7172V,OBSCN:NM_001271223:exon105:c.C24386T:p.A8129V	1q42.13	.	rs500049	.	1	T	0.003	B	0.019	P	0.805	L	-0.02	T	104	294	0.738693	146	125	0.461255	123	144	0.539326	231	98	0.297872	139	127	0.477444	141	139	0.496429	130	114	0.467213	NO	NO	NO	NO	NO
1	229623338	229623338	T	C	exonic	NUP133	.	nonsynonymous SNV	NUP133:NM_018230:exon10:c.A1217G:p.Q406R	1q42.13	.	rs1065674	.	1	T	0	B	0.884	P	-1.05	N	1.3	T	118	30	0.202703	57	42	0.424242	41	49	0.544444	35	78	0.690265	30	36	0.545455	48	54	0.529412	38	34	0.472222	YES	YES	YES	YES	YES
1	229631734	229631734	T	C	exonic	NUP133	.	nonsynonymous SNV	NUP133:NM_018230:exon7:c.A880G:p.I294V	1q42.13	.	rs11805194	.	0.27	T	0.002	B	0	P	1.265	L	0.19	T	140	40	0.222222	64	40	0.384615	52	50	0.490196	50	76	0.603175	49	35	0.416667	58	54	0.482143	52	26	0.333333	YES	YES	YES	YES	YES
1	230845794	230845794	A	G	exonic	AGT	.	nonsynonymous SNV	AGT:NM_000029:exon2:c.T803C:p.M268T	1q42.2	.	rs699	CLINSIG=other|other|other;CLNDBN=Hypertension\x2c_essential\x2c_susceptibility_to|Preeclampsia\x2c_susceptibility_to|Susceptibility_to_progression_to_renal_failure_in_IgA_nephropathy;CLNREVSTAT=no_assertion_criteria_provided|no_assertion_criteria_provided|no_assertion_criteria_provided;CLNACC=RCV000019691.2|RCV000019692.2|RCV000019693.2;CLNDSDB=.|.|MedGen;CLNDSDBID=.|.|C1862886	0.68	T	0	B	1	P	-1.445	N	-2.16	D	212	67	0.240143	103	73	0.414773	78	72	0.48	80	132	0.622642	65	60	0.48	90	79	0.467456	69	74	0.517483	NO	NO	NO	NO	NO
1	231376806	231376806	G	C	exonic	C1orf131	.	nonsynonymous SNV	C1orf131:NM_001300830:exon1:c.C82G:p.L28V,C1orf131:NM_152379:exon1:c.C82G:p.L28V	1q42.2	.	rs2274067	.	0.03	D	0.996	D	1	P	2.095	M	2.51	T	258	63	0.196262	134	94	0.412281	131	77	0.370192	110	164	0.59854	93	93	0.5	114	109	0.488789	98	85	0.464481	YES	YES	YES	YES	YES
1	231488524	231488524	C	T	exonic	SPRTN	.	nonsynonymous SNV	SPRTN:NM_032018:exon5:c.C887T:p.P296L	1q42.2	.	rs2437150	.	1	T	0	B	1	P	0.895	L	0.99	T	88	282	0.762162	128	116	0.47541	95	108	0.53202	163	88	0.350598	103	96	0.482412	96	93	0.492063	79	97	0.551136	YES	YES	YES	YES	YES
1	231557164	231557164	C	G	exonic	EGLN1	.	nonsynonymous SNV	EGLN1:NM_022051:exon1:c.G471C:p.Q157H	1q42.2	.	rs61750991	.	0.18	T	0.096	B	1	N	0.345	N	-2.08	D	75	147	0.662162	86	72	0.455696	94	57	0.377483	125	54	0.301676	86	50	0.367647	112	91	0.448276	80	82	0.506173	YES	YES	YES	YES	YES
1	232144598	232144598	A	T	exonic	DISC1	.	nonsynonymous SNV	DISC1:NM_001164540:exon9:c.A1744T:p.S582C,DISC1:NM_001164541:exon10:c.A2049T:p.R683S,DISC1:NM_001012957:exon11:c.A2110T:p.S704C,DISC1:NM_001164538:exon11:c.A2110T:p.S704C,DISC1:NM_018662:exon11:c.A2110T:p.S704C,DISC1:NM_001164537:exon12:c.A2206T:p.S736C	1q42.2	.	rs821616	.	0.06	T	0.912	D	0.996	P	.	.	2.83	T	68	190	0.736434	125	101	0.446903	91	71	0.438272	133	80	0.375587	72	96	0.571429	85	104	0.550265	82	88	0.517647	NO	NO	NO	NO	NO
1	232144887	232144887	A	G	exonic	DISC1	.	nonsynonymous SNV	DISC1:NM_001164538:exon11:c.A2399G:p.K800R	1q42.2	.	rs821617	.	.	.	.	.	1	P	0	N	.	.	28	88	0.758621	49	38	0.436782	43	32	0.426667	63	31	0.329787	31	39	0.557143	36	39	0.52	36	29	0.446154	NO	NO	NO	NO	NO
1	232564297	232564297	T	A	exonic	SIPA1L2	.	nonsynonymous SNV	SIPA1L2:NM_020808:exon15:c.A4270T:p.M1424L	1q42.2	.	rs3210731	.	0.36	T	0	B	0.976	P	0.69	N	1.6	T	28	87	0.756522	37	45	0.54878	34	33	0.492537	47	23	0.328571	37	30	0.447761	33	30	0.47619	22	31	0.584906	YES	YES	YES	YES	YES
1	232568041	232568041	G	A	exonic	SIPA1L2	.	nonsynonymous SNV	SIPA1L2:NM_020808:exon14:c.C4208T:p.S1403L	1q42.2	.	rs1547742	.	0.01	D	0.452	P	0.071	P	1.61	L	2.66	T	166	43	0.205742	83	80	0.490798	65	65	0.5	72	108	0.6	62	67	0.51938	69	84	0.54902	66	61	0.480315	YES	YES	YES	YES	NO
1	232574921	232574921	T	C	exonic	SIPA1L2	.	nonsynonymous SNV	SIPA1L2:NM_020808:exon13:c.A3964G:p.T1322A	1q42.2	.	rs2275307	.	1	T	0	B	1	P	-1.245	N	2.89	T	57	129	0.693548	73	61	0.455224	77	69	0.472603	103	53	0.339744	75	49	0.395161	112	103	0.47907	78	99	0.559322	YES	NO	YES	YES	NO
1	233398713	233398713	C	T	exonic	PCNXL2	.	nonsynonymous SNV	PCNXL2:NM_014801:exon2:c.G350A:p.R117K	1q42.2	.	rs1033325	.	0.42	T	0	B	1	P	0.115	N	0.01	T	26	92	0.779661	58	48	0.45283	39	43	0.52439	80	40	0.333333	32	30	0.483871	45	47	0.51087	46	36	0.439024	YES	YES	YES	YES	YES
1	234582651	234582651	T	C	exonic	TARBP1	.	nonsynonymous SNV	TARBP1:NM_005646:exon12:c.A2032G:p.S678G	1q42.2	.	rs4920246	.	1	T	0.001	B	1	P	-1.24	N	3.51	T	209	67	0.242754	98	109	0.52657	77	76	0.496732	73	149	0.671171	83	73	0.467949	73	82	0.529032	57	55	0.491071	YES	YES	YES	YES	YES
1	236381825	236381825	G	C	exonic	ERO1LB	.	nonsynonymous SNV	ERO1LB:NM_019891:exon16:c.C1395G:p.H465Q	1q42.3	.	rs1055851	.	0.42	T	0.001	B	0	P	-0.205	N	1.57	T	48	12	0.2	16	23	0.589744	27	14	0.341463	10	28	0.736842	20	9	0.310345	19	15	0.441176	17	15	0.46875	YES	NO	NO	YES	YES
1	236413230	236413230	T	A	exonic	ERO1LB	.	nonsynonymous SNV	ERO1LB:NM_019891:exon5:c.A386T:p.D129V	1q42.3	.	rs2477599	.	0.05	D	0.491	P	0	P	1.59	L	0.88	T	34	109	0.762238	48	52	0.52	63	37	0.37	71	37	0.342593	36	29	0.446154	58	39	0.402062	34	29	0.460317	YES	YES	NO	NO	YES
1	236557771	236557771	G	A	exonic	EDARADD	.	nonsynonymous SNV	EDARADD:NM_145861:exon1:c.G27A:p.M9I	1q42.3	.	rs966365	.	0.33	T	0	B	1	P	1.87	L	-0.73	T	0	122	1	0	83	1	0	67	1	0	109	1	0	58	1	0	68	1	0	60	1	NO	NO	NO	NO	NO
1	236706862	236706862	G	C	exonic	LGALS8	.	nonsynonymous SNV	LGALS8:NM_201544:exon8:c.G552C:p.R184S,LGALS8:NM_201543:exon9:c.G552C:p.R184S,LGALS8:NM_006499:exon10:c.G678C:p.R226S,LGALS8:NM_201545:exon10:c.G678C:p.R226S	1q43	.	rs2243525	.	0.49	T	0	B	1	P	0	N	2.83	T	0	333	1	0	205	1	0	193	1	0	249	1	0	201	1	0	242	1	0	175	1	YES	YES	YES	YES	YES
1	236717926	236717926	T	C	exonic	HEATR1	.	nonsynonymous SNV	HEATR1:NM_018072:exon42:c.A6050G:p.E2017G	1q43	.	rs2275687	.	0.23	T	0.873	P	0	P	2.26	M	-0.29	T	138	43	0.237569	60	62	0.508197	61	65	0.515873	63	86	0.577181	40	52	0.565217	67	59	0.468254	46	39	0.458824	YES	YES	YES	YES	YES
1	236718620	236718620	T	C	exonic	HEATR1	.	nonsynonymous SNV	HEATR1:NM_018072:exon41:c.A5899G:p.N1967D	1q43	.	rs1126627	.	0.21	T	0.115	B	0	P	0.55	N	0.99	T	133	30	0.184049	52	58	0.527273	47	45	0.48913	45	76	0.628099	49	41	0.455556	55	44	0.444444	48	32	0.4	YES	YES	YES	YES	YES
1	236719193	236719193	A	G	exonic	HEATR1	.	nonsynonymous SNV	HEATR1:NM_018072:exon39:c.T5561C:p.V1854A	1q43	.	rs1885533	.	0.8	T	0.004	B	1	P	1.15	L	-0.09	T	181	57	0.239496	69	73	0.514085	69	73	0.514085	67	123	0.647368	72	71	0.496503	69	79	0.533784	68	63	0.480916	YES	YES	YES	YES	YES
1	236721660	236721660	T	C	exonic	HEATR1	.	nonsynonymous SNV	HEATR1:NM_018072:exon36:c.A5081G:p.N1694S	1q43	.	rs2275689	.	0.77	T	0	B	1	P	0.4	N	-0.04	T	0	199	1	0	163	1	0	155	1	0	186	1	0	118	1	0	150	1	0	128	1	YES	YES	YES	YES	YES
1	236740135	236740135	T	C	exonic	HEATR1	.	nonsynonymous SNV	HEATR1:NM_018072:exon21:c.A2870G:p.D957G	1q43	.	rs16833953	.	0.09	T	0.034	B	0.995	P	1.79	L	-0.01	T	63	121	0.657609	55	63	0.533898	50	66	0.568966	97	65	0.401235	46	52	0.530612	57	47	0.451923	42	46	0.522727	YES	YES	YES	YES	YES
1	236749649	236749649	T	C	exonic	HEATR1	.	nonsynonymous SNV	HEATR1:NM_018072:exon15:c.A1819G:p.M607V	1q43	.	rs2794763	.	0.04	D	0.055	B	0	P	2.045	M	0.63	T	205	78	0.275618	108	114	0.513514	86	101	0.540107	75	156	0.675325	84	62	0.424658	91	71	0.438272	69	68	0.49635	YES	YES	YES	YES	YES
1	236758887	236758887	T	C	exonic	HEATR1	.	nonsynonymous SNV	HEATR1:NM_018072:exon8:c.A1043G:p.H348R	1q43	.	rs2794751	.	0.41	T	0.001	B	0	P	-0.69	N	1.13	T	211	48	0.185328	89	92	0.508287	78	72	0.48	64	145	0.69378	68	49	0.418803	73	69	0.485915	58	60	0.508475	YES	YES	YES	YES	YES
1	237774117	237774117	C	A	exonic	RYR2	.	nonsynonymous SNV	RYR2:NM_001035:exon36:c.C4739A:p.P1580Q	1q43	.	.	.	0.04	D	0.371	B	1	D	2.85	M	-4.38	D	193	0	0	171	0	0	80	78	0.493671	117	57	0.327586	65	65	0.5	82	63	0.434483	64	59	0.479675	NO	NO	NO	YES	YES
1	237841390	237841390	A	G	exonic	RYR2	.	nonsynonymous SNV	RYR2:NM_001035:exon61:c.A8873G:p.Q2958R	1q43	.	rs34967813	CLINSIG=probable-non-pathogenic|non-pathogenic|non-pathogenic;CLNDBN=Cardiomyopathy|not_specified|not_provided;CLNREVSTAT=criteria_provided\x2c_single_submitter|criteria_provided\x2c_multiple_submitters\x2c_no_conflicts|criteria_provided\x2c_single_submitter;CLNACC=RCV000030429.1|RCV000036801.6|RCV000127843.1;CLNDSDB=MedGen:SNOMED_CT|MedGen|MedGen;CLNDSDBID=C0878544:85898001|CN169374|CN221809	0.42	T	0.032	B	0	P	1.16	L	-0.29	T	0	154	1	0	105	1	0	125	1	0	120	1	0	87	1	0	77	1	0	79	1	NO	NO	NO	NO	YES
1	240492734	240492734	G	A	exonic	FMN2	.	nonsynonymous SNV	FMN2:NM_020066:exon10:c.G4403A:p.R1468H,FMN2:NM_001305424:exon11:c.G4415A:p.R1472H	1q43	.	rs3795677	.	0.9	T	0.258	B	0	P	0.77	N	2.21	T	218	76	0.258503	110	113	0.506726	93	79	0.459302	76	109	0.589189	81	81	0.5	104	67	0.391813	80	75	0.483871	YES	NO	NO	NO	NO
1	241755348	241755348	C	T	exonic	KMO	.	nonsynonymous SNV	KMO:NM_003679:exon15:c.C1354T:p.R452C	1q43	.	rs1053230	.	0.18	T	0	B	1	P	1.87	L	0.95	T	0	328	1	0	241	1	0	177	1	0	272	1	0	165	1	0	171	1	0	166	1	YES	YES	YES	YES	NO
1	242042301	242042301	G	A	exonic	EXO1	.	nonsynonymous SNV	EXO1:NM_003686:exon11:c.G1765A:p.E589K,EXO1:NM_006027:exon11:c.G1765A:p.E589K,EXO1:NM_130398:exon13:c.G1765A:p.E589K	1q43	.	rs1047840	.	0.69	T	0.004	B	1	P	0.49	N	1.24	T	113	305	0.729665	140	137	0.494585	94	109	0.536946	216	92	0.298701	105	114	0.520548	112	121	0.519313	104	121	0.537778	YES	YES	YES	YES	YES
1	242045275	242045275	C	T	exonic	EXO1	.	nonsynonymous SNV	EXO1:NM_003686:exon12:c.C2167T:p.R723C,EXO1:NM_006027:exon12:c.C2167T:p.R723C,EXO1:NM_130398:exon14:c.C2167T:p.R723C	1q43	.	rs1635498	.	0.23	T	0.34	B	1	P	0.69	N	1.35	T	0	197	1	0	160	1	0	125	1	0	176	1	0	128	1	0	155	1	0	117	1	YES	YES	YES	YES	YES
1	246670481	246670481	C	G	exonic	SMYD3	.	nonsynonymous SNV	SMYD3:NM_001167740:exon1:c.G39C:p.K13N	1q44	.	rs7520453	.	0.5	T	0	B	1	P	0.345	N	2.61	T	401	116	0.224371	147	160	0.521173	203	167	0.451351	157	307	0.661638	159	160	0.501567	226	214	0.486364	184	166	0.474286	YES	YES	YES	YES	YES
1	246755124	246755124	T	C	exonic	CNST	.	nonsynonymous SNV	CNST:NM_001139459:exon2:c.T260C:p.L87S,CNST:NM_152609:exon2:c.T260C:p.L87S	1q44	.	rs6702823	.	1	T	0.001	B	1	P	-0.895	N	2.08	T	0	215	1	0	133	1	0	119	1	0	144	1	0	111	1	0	117	1	0	98	1	YES	YES	YES	YES	YES
1	247006051	247006051	G	C	exonic	AHCTF1	.	nonsynonymous SNV	AHCTF1:NM_015446:exon35:c.C6580G:p.L2194V	1q44	.	rs12410563	.	0.61	T	0	B	1	P	-1.935	N	1.94	T	20	64	0.761905	40	32	0.444444	36	25	0.409836	51	24	0.32	24	22	0.478261	28	28	0.5	26	19	0.422222	YES	YES	YES	YES	YES
1	247162658	247162658	C	T	exonic	ZNF695	.	nonsynonymous SNV	ZNF695:NM_001204221:exon3:c.G251A:p.R84K,ZNF695:NM_020394:exon3:c.G251A:p.R84K	1q44	.	rs2642973	.	1	T	0.002	B	1	P	0.69	N	5.79	T	0	596	1	0	399	1	0	331	1	0	398	1	0	319	1	0	394	1	0	338	1	YES	YES	YES	YES	YES
1	247587836	247587836	A	T	exonic	NLRP3	.	nonsynonymous SNV	NLRP3:NM_001127462:exon3:c.A1091T:p.H364L,NLRP3:NM_001243133:exon3:c.A1085T:p.H362L,NLRP3:NM_004895:exon3:c.A1091T:p.H364L,NLRP3:NM_183395:exon3:c.A1091T:p.H364L,NLRP3:NM_001127461:exon4:c.A1091T:p.H364L,NLRP3:NM_001079821:exon5:c.A1091T:p.H364L	1q44	.	.	.	0.17	T	0.287	B	1	N	2.295	M	-1.15	T	185	0	0	115	0	0	99	0	0	91	40	0.305344	113	0	0	141	0	0	84	0	0	NO	NO	NO	NO	NO
1	247588435	247588435	A	C	exonic	NLRP3	.	nonsynonymous SNV	NLRP3:NM_001127462:exon3:c.A1690C:p.N564H,NLRP3:NM_001243133:exon3:c.A1684C:p.N562H,NLRP3:NM_004895:exon3:c.A1690C:p.N564H,NLRP3:NM_183395:exon3:c.A1690C:p.N564H,NLRP3:NM_001127461:exon4:c.A1690C:p.N564H,NLRP3:NM_001079821:exon5:c.A1690C:p.N564H	1q44	.	.	.	0.18	T	0.827	P	0.522	N	0.97	L	-1.8	D	411	0	0	246	0	0	235	0	0	284	0	0	209	0	0	242	0	0	92	101	0.523316	NO	NO	NO	NO	NO
1	247614617	247614617	C	T	exonic	OR2B11	.	nonsynonymous SNV	OR2B11:NM_001004492:exon1:c.G668A:p.G223D	1q44	.	rs4925663	.	0	D	0.121	B	1	P	2.735	M	8.69	T	238	56	0.190476	102	86	0.457447	103	78	0.430939	80	122	0.60396	89	79	0.470238	83	78	0.484472	80	66	0.452055	NO	NO	NO	NO	NO
1	247614693	247614693	C	T	exonic	OR2B11	.	nonsynonymous SNV	OR2B11:NM_001004492:exon1:c.G592A:p.V198M	1q44	.	rs6695302	.	0.24	T	0.009	B	1	P	1.245	L	8.62	T	0	268	1	0	192	1	0	191	1	0	169	1	0	142	1	0	150	1	0	141	1	NO	NO	NO	NO	NO
1	247614896	247614896	A	C	exonic	OR2B11	.	nonsynonymous SNV	OR2B11:NM_001004492:exon1:c.T389G:p.I130S	1q44	.	rs11583410	.	0	D	0.905	P	0.01	P	4.52	H	0.26	T	85	159	0.651639	67	71	0.514493	84	82	0.493976	145	51	0.260204	70	62	0.469697	105	80	0.432432	76	50	0.396825	NO	NO	NO	NO	NO
1	247695427	247695427	C	G	exonic	OR2C3	.	nonsynonymous SNV	OR2C3:NM_198074:exon2:c.G387C:p.R129S	1q44	.	rs34220133	.	0	D	0.086	B	0	P	1.445	L	5.03	T	72	208	0.742857	116	103	0.47032	99	104	0.512315	150	75	0.333333	75	71	0.486301	124	105	0.458515	91	66	0.420382	NO	NO	NO	NO	NO
1	247695612	247695612	G	A	exonic	OR2C3	.	nonsynonymous SNV	OR2C3:NM_198074:exon2:c.C202T:p.P68S	1q44	.	rs6657127	.	1	T	0	B	0	P	-4.22	N	5.49	T	1	193	0.994845	0	152	1	0	144	1	0	160	1	1	106	0.990654	0	140	1	0	125	1	NO	NO	NO	NO	NO
1	247695756	247695756	T	C	exonic	OR2C3	.	nonsynonymous SNV	OR2C3:NM_198074:exon2:c.A58G:p.T20A	1q44	.	rs6697472	.	0.04	D	0	B	1	P	0.195	N	8.13	T	0	207	1	0	169	1	0	128	1	0	176	1	0	112	1	0	138	1	0	133	1	NO	NO	NO	NO	NO
1	247752019	247752019	G	C	exonic	OR2G2	.	nonsynonymous SNV	OR2G2:NM_001001915:exon1:c.G358C:p.V120L	1q44	.	rs1151687	.	0.01	D	0.082	B	1	P	1.98	M	3.49	T	0	307	1	0	203	1	0	178	1	0	228	1	0	195	1	0	223	1	0	154	1	NO	NO	NO	NO	NO
1	247752161	247752161	T	C	exonic	OR2G2	.	nonsynonymous SNV	OR2G2:NM_001001915:exon1:c.T500C:p.L167P	1q44	.	rs10925085	.	0	D	0.99	D	0.726	P	2.865	M	8.48	T	261	81	0.236842	94	107	0.532338	116	93	0.444976	104	159	0.604563	86	113	0.567839	147	111	0.430233	101	80	0.441989	NO	NO	NO	NO	NO
1	247769752	247769752	A	G	exonic	OR2G3	.	nonsynonymous SNV	OR2G3:NM_001001914:exon1:c.A865G:p.I289V	1q44	.	rs61730407	.	0.02	D	0.994	D	1	P	2.83	M	0.68	T	209	75	0.264085	76	87	0.533742	86	78	0.47561	86	125	0.592417	80	67	0.455782	74	73	0.496599	77	70	0.47619	NO	NO	NO	NO	NO
1	247835674	247835674	G	A	exonic	OR13G1	.	nonsynonymous SNV	OR13G1:NM_001005487:exon1:c.C670T:p.R224C	1q44	.	rs28446289	.	0.01	D	0.052	B	1	P	2.865	M	8.38	T	206	55	0.210728	86	80	0.481928	69	69	0.5	56	112	0.666667	70	48	0.40678	75	56	0.427481	85	46	0.351145	NO	NO	NO	NO	NO
1	247835908	247835908	T	A	exonic	OR13G1	.	nonsynonymous SNV	OR13G1:NM_001005487:exon1:c.A436T:p.M146L	1q44	.	rs28556931	.	0.02	D	0.063	B	1	P	-1.175	N	1.34	T	258	101	0.281337	122	122	0.5	129	108	0.455696	96	129	0.573333	74	81	0.522581	119	100	0.456621	94	111	0.541463	NO	NO	NO	NO	NO
1	247835950	247835950	T	C	exonic	OR13G1	.	nonsynonymous SNV	OR13G1:NM_001005487:exon1:c.A394G:p.I132V	1q44	.	rs1151640	.	0.49	T	0.006	B	1	P	1.245	L	5.83	T	84	224	0.727273	97	100	0.507614	76	115	0.602094	105	78	0.42623	71	72	0.503497	69	113	0.620879	105	70	0.4	NO	NO	NO	NO	NO
1	247836207	247836207	T	A	exonic	OR13G1	.	nonsynonymous SNV	OR13G1:NM_001005487:exon1:c.A137T:p.K46I	1q44	.	rs28711149	.	1	T	0	B	1	P	-4.03	N	5.12	T	175	72	0.291498	73	80	0.522876	69	54	0.439024	36	108	0.75	64	66	0.507692	70	63	0.473684	64	51	0.443478	NO	NO	NO	NO	NO
1	247978319	247978319	A	G	exonic	OR14A16	.	nonsynonymous SNV	OR14A16:NM_001001966:exon1:c.T713C:p.I238T	1q44	.	rs6695283	.	1	T	0.002	B	0.997	P	-3.6	N	1.48	T	0	245	1	0	161	1	0	151	1	0	164	1	0	109	1	0	151	1	0	120	1	NO	NO	NO	NO	NO
1	247978542	247978544	AGG	-	exonic	OR14A16	.	nonframeshift deletion	OR14A16:NM_001001966:exon1:c.488_490del:p.163_164del	1q44	.	rs35979231	.	.	.	.	.	.	.	.	.	.	.	0	322	1	0	194	1	0	186	1	0	264	1	0	144	1	0	203	1	0	163	1	NO	NO	NO	NO	NO
1	248004687	248004687	C	G	exonic	OR11L1	.	nonsynonymous SNV	OR11L1:NM_001001959:exon1:c.G512C:p.R171P	1q44	.	rs10888255	.	1	T	0	B	1	P	-1.65	N	1.29	T	0	338	1	0	203	1	0	191	1	0	231	1	0	192	1	0	229	1	0	169	1	NO	NO	NO	NO	NO
1	248004775	248004775	C	T	exonic	OR11L1	.	nonsynonymous SNV	OR11L1:NM_001001959:exon1:c.G424A:p.A142T	1q44	.	rs10888256	.	0.5	T	0.01	B	1	P	-0.045	N	1.18	T	0	262	1	0	176	1	0	151	1	0	168	1	1	126	0.992126	0	172	1	0	139	1	NO	NO	NO	NO	NO
1	248004848	248004848	G	C	exonic	OR11L1	.	nonsynonymous SNV	OR11L1:NM_001001959:exon1:c.C351G:p.F117L	1q44	.	rs4607924	.	0.1	T	0	B	1	P	0	N	5.03	T	0	214	1	0	165	1	0	129	1	0	142	1	0	130	1	0	156	1	0	111	1	NO	NO	NO	NO	NO
1	248004877	248004877	C	T	exonic	OR11L1	.	nonsynonymous SNV	OR11L1:NM_001001959:exon1:c.G322A:p.G108S	1q44	.	rs10888257	.	0.29	T	0.892	P	0.996	P	2.28	M	4.44	T	0	209	1	0	156	1	0	116	1	0	141	1	0	117	1	0	141	1	0	104	1	NO	NO	NO	NO	NO
1	248059353	248059355	CTC	-	exonic	OR2W3	.	nonframeshift deletion	OR2W3:NM_001001957:exon1:c.465_467del:p.155_156del	1q44	.	rs147816311	.	.	.	.	.	.	.	.	.	.	.	72	243	0.771429	95	105	0.525	104	91	0.466667	151	71	0.31982	86	77	0.472393	119	111	0.482609	95	91	0.489247	NO	NO	NO	NO	NO
1	248059423	248059423	C	T	exonic	OR2W3	.	nonsynonymous SNV	OR2W3:NM_001001957:exon1:c.C535T:p.R179C	1q44	.	rs10888267	.	1	T	0	B	0.995	P	-3.96	N	2.44	T	84	274	0.765363	106	120	0.530973	132	116	0.467742	201	98	0.327759	126	94	0.427273	133	143	0.518116	86	101	0.540107	NO	NO	NO	NO	NO
1	248059456	248059456	G	A	exonic	OR2W3	.	nonsynonymous SNV	OR2W3:NM_001001957:exon1:c.G568A:p.V190I	1q44	.	rs12135078	.	0.08	T	0.104	B	1	P	1.525	L	8.76	T	88	253	0.741935	97	111	0.533654	125	102	0.449339	182	100	0.35461	101	100	0.497512	123	125	0.504032	88	94	0.516484	NO	NO	NO	NO	NO
1	248059476	248059476	A	C	exonic	OR2W3	.	nonsynonymous SNV	OR2W3:NM_001001957:exon1:c.A588C:p.E196D	1q44	.	rs12139390	.	0.05	D	0.986	D	1	P	2.515	M	8.44	T	1	345	0.99711	0	194	1	0	229	1	0	280	1	0	181	1	0	247	1	1	185	0.994624	NO	NO	NO	NO	NO
1	248059703	248059703	T	A	exonic	OR2W3	.	nonsynonymous SNV	OR2W3:NM_001001957:exon1:c.T815A:p.M272K	1q44	.	rs11204545	.	1	T	0	B	1	P	-2.59	N	8.92	T	82	225	0.732899	100	105	0.512195	139	102	0.423237	174	65	0.271967	101	86	0.459893	128	118	0.479675	83	80	0.490798	NO	NO	NO	NO	NO
1	248059712	248059712	T	C	exonic	OR2W3	.	nonsynonymous SNV	OR2W3:NM_001001957:exon1:c.T824C:p.M275T	1q44	.	rs11204546	.	0.83	T	0	B	1	P	-2.94	N	8.88	T	85	225	0.725806	104	109	0.511737	130	101	0.437229	183	66	0.26506	107	91	0.459596	132	123	0.482353	78	82	0.5125	NO	NO	NO	NO	NO
1	248129240	248129240	G	A	exonic	OR2AK2	.	nonsynonymous SNV	OR2AK2:NM_001004491:exon1:c.G607A:p.V203M	1q44	.	rs4478844	.	0	D	0.994	D	1	P	1.95	M	8.64	T	101	259	0.719444	144	112	0.4375	127	115	0.475207	170	107	0.386282	123	92	0.427907	121	93	0.434579	101	85	0.456989	NO	NO	NO	NO	NO
1	248685719	248685719	A	T	exonic	OR2G6	.	nonsynonymous SNV	OR2G6:NM_001013355:exon1:c.A772T:p.M258L	1q44	.	rs9330305	.	0.02	D	0.654	P	1	P	1.94	M	8.71	T	261	94	0.264789	107	134	0.556017	109	103	0.485849	100	150	0.6	78	99	0.559322	113	108	0.488688	94	97	0.507853	NO	NO	NO	NO	NO
1	248844959	248844959	T	C	exonic	OR14I1	.	nonsynonymous SNV	OR14I1:NM_001004734:exon1:c.A647G:p.Y216C	1q44	.	rs55871516	.	0	D	1	D	0.289	P	4.43	H	6.85	T	307	88	0.222785	123	112	0.476596	117	102	0.465753	98	224	0.695652	115	90	0.439024	122	117	0.48954	77	106	0.579235	NO	NO	NO	NO	NO
1	248845097	248845097	C	T	exonic	OR14I1	.	nonsynonymous SNV	OR14I1:NM_001004734:exon1:c.G509A:p.S170N	1q44	.	rs2000390	.	1	T	0.001	B	1	P	-2.945	N	9.04	T	108	311	0.742243	140	149	0.515571	113	138	0.549801	209	96	0.314754	128	136	0.515152	161	140	0.465116	143	127	0.47037	NO	NO	NO	NO	NO
1	248845356	248845356	G	T	exonic	OR14I1	.	nonsynonymous SNV	OR14I1:NM_001004734:exon1:c.C250A:p.L84M	1q44	.	rs41311583	.	0.02	D	0.666	P	1	P	2.395	M	4.91	T	240	91	0.274924	116	85	0.422886	112	100	0.471698	75	158	0.678112	107	68	0.388571	105	92	0.467005	92	84	0.477273	NO	NO	NO	NO	NO
1	248845458	248845458	C	T	exonic	OR14I1	.	nonsynonymous SNV	OR14I1:NM_001004734:exon1:c.G148A:p.D50N	1q44	.	rs4509608	.	0.06	T	0.624	P	1	P	2.6	M	5.55	T	72	180	0.714286	83	88	0.51462	61	76	0.554745	126	54	0.3	69	70	0.503597	79	82	0.509317	66	72	0.521739	NO	NO	NO	NO	NO
1	248845499	248845499	A	G	exonic	OR14I1	.	nonsynonymous SNV	OR14I1:NM_001004734:exon1:c.T107C:p.V36A	1q44	.	rs4462184	.	1	T	0	B	1	P	-2.28	N	6.44	T	0	227	1	0	133	1	0	129	1	0	154	1	0	113	1	0	151	1	0	118	1	NO	NO	NO	NO	NO
2	272203	272203	C	T	exonic	ACP1	.	nonsynonymous SNV	ACP1:NM_001040649:exon3:c.C284T:p.T95I	2p25.3	.	rs11553746	.	0.13	T	0.996	D	0	P	.	.	0.91	T	89	92	0.508287	104	111	0.516279	119	97	0.449074	97	199	0.672297	127	190	0.599369	120	232	0.659091	106	106	0.5	YES	YES	YES	YES	YES
2	1271230	1271230	A	G	exonic	SNTG2	.	nonsynonymous SNV	SNTG2:NM_018968:exon14:c.A1171G:p.I391V	2p25.3	.	rs13023962	.	1	T	0.002	B	0.999	P	-1.565	N	1.34	T	33	36	0.521739	49	41	0.455556	48	50	0.510204	95	48	0.335664	69	35	0.336538	90	49	0.352518	47	41	0.465909	NO	NO	NO	NO	NO
2	1460004	1460004	G	T	exonic	TPO	.	nonsynonymous SNV	TPO:NM_175721:exon6:c.G769T:p.A257S,TPO:NM_175722:exon6:c.G769T:p.A257S,TPO:NM_000547:exon7:c.G769T:p.A257S,TPO:NM_001206744:exon7:c.G769T:p.A257S,TPO:NM_001206745:exon7:c.G769T:p.A257S,TPO:NM_175719:exon7:c.G769T:p.A257S	2p25.3	.	rs4927611	.	0.08	T	0.407	B	1	P	1.215	L	-0.72	T	1	120	0.991736	1	130	0.992366	0	126	1	0	198	1	0	187	1	0	226	1	0	135	1	NO	NO	NO	NO	NO
2	1499927	1499927	A	C	exonic	TPO	.	nonsynonymous SNV	TPO:NM_175722:exon10:c.A1654C:p.T552P,TPO:NM_001206745:exon11:c.A2002C:p.T668P,TPO:NM_175719:exon11:c.A2002C:p.T668P,TPO:NM_175721:exon11:c.A2173C:p.T725P,TPO:NM_000547:exon12:c.A2173C:p.T725P,TPO:NM_001206744:exon12:c.A2173C:p.T725P	2p25.3	.	rs732609	.	1	T	0	B	0	P	-2.755	N	-0.5	T	0	61	1	0	75	1	0	89	1	0	91	1	0	103	1	0	122	1	0	75	1	NO	NO	NO	NO	NO
2	3749152	3749154	GAA	-	exonic	ALLC	.	nonframeshift deletion	ALLC:NM_018436:exon11:c.901_903del:p.301_301del	2p25.3	ID=COSM128720;OCCURENCE=1(breast),1(ovary),1(endometrium),1(haematopoietic_and_lymphoid_tissue),1(upper_aerodigestive_tract)	rs66473381	.	.	.	.	.	.	.	.	.	.	.	22	14	0.388889	32	29	0.47541	21	29	0.58	59	15	0.202703	63	21	0.25	61	26	0.298851	15	23	0.605263	NO	NO	NO	NO	NO
2	7017934	7017934	G	A	exonic	RSAD2	.	nonsynonymous SNV	RSAD2:NM_080657:exon1:c.G3A:p.M1I	2p25.2	.	.	.	0	D	0.878	P	1	D	.	.	1.53	T	90	0	0	61	33	0.351064	112	0	0	146	0	0	168	0	0	171	0	0	104	0	0	NO	NO	NO	NO	NO
2	8871342	8871342	C	A	exonic	KIDINS220	.	nonsynonymous SNV	KIDINS220:NM_020738:exon30:c.G4824T:p.Q1608H	2p25.1	.	rs1044280	.	0.07	T	0.009	B	0	P	0.895	L	-0.29	T	84	77	0.478261	101	94	0.482051	84	98	0.538462	65	159	0.709821	78	157	0.668085	104	207	0.665595	85	89	0.511494	YES	YES	YES	YES	YES
2	10045024	10045024	G	A	exonic	TAF1B	.	nonsynonymous SNV	TAF1B:NM_005680:exon9:c.G844A:p.V282I	2p25.1	.	rs396190	.	.	.	0	B	1	P	-0.905	N	4.94	T	0	55	1	0	68	1	0	68	1	0	97	1	0	97	1	0	115	1	0	51	1	YES	YES	YES	YES	YES
2	10050960	10050960	A	G	exonic	TAF1B	.	nonsynonymous SNV	TAF1B:NM_005680:exon10:c.A1051G:p.T351A	2p25.1	.	rs1054565	.	.	.	0.005	B	1	P	0.92	L	3.96	T	0	146	1	0	200	1	0	156	1	0	212	1	0	218	1	0	229	1	0	145	1	YES	YES	YES	YES	YES
2	10059770	10059770	G	T	exonic	TAF1B	.	nonsynonymous SNV	TAF1B:NM_005680:exon14:c.G1386T:p.E462D	2p25.1	.	rs1820965	.	.	.	0	B	1	P	-1.7	N	1.13	T	0	81	1	0	109	1	0	93	1	0	149	1	0	138	1	0	196	1	0	82	1	YES	YES	YES	YES	YES
2	10101468	10101468	A	G	exonic	GRHL1	.	nonsynonymous SNV	GRHL1:NM_198182:exon4:c.A572G:p.N191S	2p25.1	.	rs16867256	.	0.53	T	0	B	1	P	0	N	2.8	T	77	69	0.472603	104	103	0.497585	109	83	0.432292	81	165	0.670732	88	166	0.653543	111	186	0.626263	78	77	0.496774	YES	YES	YES	YES	YES
2	10126330	10126330	G	A	exonic	GRHL1	.	nonsynonymous SNV	GRHL1:NM_198182:exon9:c.G1189A:p.V397I	2p25.1	.	rs2303920	.	1	T	0.001	B	0	P	-1.465	N	2.42	T	14	10	0.416667	20	19	0.487179	29	20	0.408163	13	24	0.648649	18	34	0.653846	26	45	0.633803	17	18	0.514286	YES	NO	YES	YES	YES
2	10262920	10262920	T	G	exonic	RRM2	.	nonsynonymous SNV	RRM2:NM_001165931:exon1:c.T175G:p.S59A	2p25.1	.	rs1130609	.	0.98	T	.	.	1	P	.	.	-4.43	D	0	97	1	0	136	1	0	123	1	0	192	1	0	207	1	0	287	1	0	118	1	YES	YES	YES	YES	YES
2	10717806	10717806	C	T	exonic	NOL10	.	nonsynonymous SNV	NOL10:NM_001261392:exon19:c.G1825A:p.D609N,NOL10:NM_001261394:exon19:c.G1753A:p.D585N,NOL10:NM_024894:exon20:c.G1903A:p.D635N	2p25.1	.	rs2287059	.	0.51	T	0.174	B	0	P	2.075	M	2.28	T	0	98	1	0	130	1	0	114	1	0	175	1	0	150	1	0	159	1	0	85	1	YES	YES	YES	YES	YES
2	10908893	10908893	A	G	exonic	ATP6V1C2	.	nonsynonymous SNV	ATP6V1C2:NM_001039362:exon6:c.A427G:p.N143D,ATP6V1C2:NM_144583:exon6:c.A427G:p.N143D	2p25.1	.	rs1198849	.	0.01	D	0.266	B	0.001	P	3.265	M	0.6	T	0	52	1	0	69	1	0	38	1	0	70	1	0	74	1	0	95	1	0	58	1	YES	NO	NO	NO	NO
2	10930903	10930903	T	C	exonic	PDIA6	.	nonsynonymous SNV	PDIA6:NM_005742:exon7:c.A641G:p.K214R,PDIA6:NM_001282705:exon8:c.A785G:p.K262R,PDIA6:NM_001282706:exon8:c.A656G:p.K219R,PDIA6:NM_001282707:exon8:c.A632G:p.K211R,PDIA6:NM_001282704:exon9:c.A797G:p.K266R	2p25.1	.	rs4807	.	0.06	T	0.469	P	0	P	1.215	L	3.9	T	0	140	1	0	164	1	0	150	1	0	184	1	0	184	1	0	231	1	0	137	1	YES	YES	YES	YES	YES
2	11359120	11359120	G	T	exonic	ROCK2	.	nonsynonymous SNV	ROCK2:NM_004850:exon10:c.C1292A:p.T431N	2p25.1	.	rs2230774	.	0.64	T	0	B	0.999	P	-1.795	N	1.05	T	32	24	0.428571	39	30	0.434783	42	42	0.5	72	26	0.265306	51	24	0.32	70	28	0.285714	27	31	0.534483	YES	YES	YES	YES	YES
2	11702661	11702661	A	C	exonic	GREB1	.	nonsynonymous SNV	GREB1:NM_014668:exon3:c.A230C:p.N77T,GREB1:NM_033090:exon3:c.A230C:p.N77T,GREB1:NM_148903:exon3:c.A230C:p.N77T	2p25.1	.	rs10929757	.	0.31	T	0.009	B	1	P	1.355	L	3.33	T	48	38	0.44186	46	47	0.505376	60	42	0.411765	82	34	0.293103	94	43	0.313869	100	49	0.328859	46	45	0.494505	YES	NO	NO	NO	NO
2	11706672	11706672	C	T	exonic	GREB1	.	nonsynonymous SNV	GREB1:NM_014668:exon4:c.C344T:p.A115V,GREB1:NM_033090:exon4:c.C344T:p.A115V,GREB1:NM_148903:exon4:c.C344T:p.A115V	2p25.1	.	rs142882892	.	0.05	D	0.246	B	1	N	1.585	L	3.06	T	34	32	0.484848	32	34	0.515152	33	32	0.492308	51	30	0.37037	62	35	0.360825	70	38	0.351852	25	33	0.568966	YES	NO	NO	NO	NO
2	11774324	11774324	G	A	exonic	GREB1	.	nonsynonymous SNV	GREB1:NM_014668:exon29:c.G5059A:p.D1687N	2p25.1	.	rs2304402	.	0.99	T	0.002	B	0	P	-0.455	N	1.02	T	90	96	0.516129	127	121	0.487903	100	112	0.528302	90	175	0.660377	97	184	0.654804	117	249	0.680328	90	103	0.533679	NO	NO	NO	NO	NO
2	11810095	11810095	G	A	exonic	NTSR2	.	nonsynonymous SNV	NTSR2:NM_012344:exon1:c.C161T:p.A54V	2p25.1	.	rs6432225	.	1	T	0.001	B	1	P	-1.39	N	-0.35	T	0	51	1	0	58	1	0	67	1	0	95	1	0	84	1	0	124	1	0	61	1	NO	NO	NO	NO	NO
2	15607842	15607842	T	C	exonic	NBAS	.	nonsynonymous SNV	NBAS:NM_015909:exon18:c.A1964G:p.K655R	2p24.3	.	rs4668909	.	0	D	0.002	B	1	P	0.6	N	3.02	T	0	92	1	0	119	1	0	104	1	0	110	1	0	123	1	0	144	1	0	76	1	YES	YES	YES	YES	YES
2	15674686	15674686	T	C	exonic	NBAS	.	nonsynonymous SNV	NBAS:NM_015909:exon9:c.A727G:p.I243V	2p24.3	.	rs13029846	.	0	D	0.002	B	0.946	P	0.665	N	0.9	T	0	117	1	0	150	1	0	114	1	0	168	1	0	136	1	0	166	1	0	94	1	YES	YES	YES	YES	YES
2	15758394	15758394	G	T	exonic	DDX1	.	nonsynonymous SNV	DDX1:NM_004939:exon16:c.G1206T:p.Q402H	2p24.3	.	.	.	0	D	0.998	D	1	D	2.405	M	2.14	T	58	0	0	36	32	0.470588	30	36	0.545455	53	22	0.293333	56	20	0.263158	53	35	0.397727	37	24	0.393443	NO	YES	YES	NO	NO
2	17942775	17942775	T	A	exonic	GEN1	.	nonsynonymous SNV	GEN1:NM_001130009:exon3:c.T274A:p.S92T,GEN1:NM_182625:exon3:c.T274A:p.S92T	2p24.2	.	rs1812152	.	0.64	T	0.002	B	0	P	-0.47	N	-0.01	T	0	124	1	0	174	1	0	172	1	0	165	1	0	215	1	0	255	1	0	118	1	YES	YES	YES	YES	YES
2	17954027	17954027	G	A	exonic	GEN1	.	nonsynonymous SNV	GEN1:NM_001130009:exon8:c.G929A:p.S310N,GEN1:NM_182625:exon8:c.G929A:p.S310N	2p24.2	.	rs300175	.	0.44	T	0.001	B	1	P	-0.895	N	0.81	T	0	142	1	0	166	1	0	148	1	0	175	1	0	162	1	0	194	1	0	120	1	YES	YES	YES	YES	YES
2	17962518	17962518	C	T	exonic	GEN1	.	nonsynonymous SNV	GEN1:NM_001130009:exon14:c.C2039T:p.T680I,GEN1:NM_182625:exon14:c.C2039T:p.T680I	2p24.2	.	rs300169	.	0.96	T	0	B	1	P	-1.78	N	2.01	T	0	92	1	0	109	1	0	113	1	0	146	1	0	142	1	0	161	1	0	93	1	YES	YES	YES	YES	YES
2	17998025	17998025	A	T	exonic	MSGN1	.	nonsynonymous SNV	MSGN1:NM_001105569:exon1:c.A240T:p.E80D	2p24.2	.	rs34069439	.	0.64	T	0	B	1	P	-1.1	N	2.35	T	24	34	0.586207	42	36	0.461538	32	39	0.549296	68	42	0.381818	61	19	0.2375	85	39	0.314516	43	40	0.481928	NO	NO	NO	NO	NO
2	17998095	17998095	C	T	exonic	MSGN1	.	nonsynonymous SNV	MSGN1:NM_001105569:exon1:c.C310T:p.H104Y	2p24.2	.	rs35858730	.	0.59	T	0	B	1	P	-1.67	N	2.35	T	53	47	0.47	61	40	0.39604	48	58	0.54717	121	44	0.266667	98	50	0.337838	168	89	0.346304	53	50	0.485437	NO	NO	NO	NO	NO
2	18113623	18113623	A	G	exonic	KCNS3	.	nonsynonymous SNV	KCNS3:NM_001282428:exon3:c.A1348G:p.T450A,KCNS3:NM_002252:exon3:c.A1348G:p.T450A	2p24.2	.	rs4832524	.	1	T	0	B	1	P	-0.69	N	-4.14	D	90	66	0.423077	95	96	0.502618	100	82	0.450549	79	157	0.665254	74	133	0.642512	102	169	0.623616	77	63	0.45	YES	YES	NO	YES	YES
2	20131079	20131079	T	C	exonic	WDR35	.	nonsynonymous SNV	WDR35:NM_020779:exon24:c.A2915G:p.E972G,WDR35:NM_001006657:exon25:c.A2948G:p.E983G	2p24.1	.	rs1191778	CLINSIG=non-pathogenic;CLNDBN=not_specified;CLNREVSTAT=criteria_provided\x2c_single_submitter;CLNACC=RCV000154141.2;CLNDSDB=MedGen;CLNDSDBID=CN169374	0.06	T	0.526	P	0	P	2.32	M	-0.23	T	30	30	0.5	42	49	0.538462	33	30	0.47619	31	74	0.704762	42	60	0.588235	43	95	0.688406	40	38	0.487179	YES	YES	YES	YES	YES
2	20403794	20403794	A	T	exonic	SDC1	.	nonsynonymous SNV	SDC1:NM_002997:exon3:c.T407A:p.L136Q,SDC1:NM_001006946:exon4:c.T407A:p.L136Q	2p24.1	.	rs10205485	.	0	D	0	B	1	P	-1.1	N	2.25	T	0	90	1	0	113	1	0	110	1	0	160	1	0	147	1	0	221	1	0	121	1	YES	YES	YES	YES	YES
2	21225281	21225281	C	T	exonic	APOB	.	nonsynonymous SNV	APOB:NM_000384:exon29:c.G13013A:p.S4338N	2p24.1	.	rs1042034	CLINSIG=probable-non-pathogenic;CLNDBN=not_specified;CLNREVSTAT=no_assertion_criteria_provided;CLNACC=RCV000116382.2;CLNDSDB=MedGen;CLNDSDBID=CN169374	1	T	0	B	1	P	-1.59	N	1.25	T	0	150	1	0	171	1	0	162	1	0	201	1	0	201	1	0	219	1	0	112	1	NO	NO	NO	NO	NO
2	21263900	21263900	G	A	exonic	APOB	.	nonsynonymous SNV	APOB:NM_000384:exon4:c.C293T:p.T98I	2p24.1	.	rs1367117	CLINSIG=probable-non-pathogenic;CLNDBN=not_specified;CLNREVSTAT=no_assertion_criteria_provided;CLNACC=RCV000116386.2;CLNDSDB=MedGen;CLNDSDBID=CN169374	0.1	T	0.085	B	0.814	P	2.125	M	1	T	0	59	1	0	88	1	0	104	1	0	132	1	0	130	1	0	182	1	0	68	1	NO	NO	NO	NO	NO
2	24108652	24108652	T	C	exonic	ATAD2B	.	nonsynonymous SNV	ATAD2B:NM_001242338:exon5:c.A620G:p.Q207R,ATAD2B:NM_017552:exon5:c.A620G:p.Q207R	2p23.3	.	rs7579201	.	1	T	0.002	B	0.999	P	-0.85	N	1.26	T	0	77	1	0	103	1	0	86	1	0	94	1	0	110	1	0	120	1	0	74	1	YES	YES	YES	YES	YES
2	24262060	24262060	G	A	exonic	C2orf44	.	nonsynonymous SNV	C2orf44:NM_001142319:exon2:c.C305T:p.T102M,C2orf44:NM_025203:exon2:c.C305T:p.T102M	2p23.3	.	rs3731620	.	0.39	T	0.001	B	0	P	-1.79	N	1.04	T	115	139	0.547244	171	160	0.483384	132	158	0.544828	235	148	0.386423	256	145	0.361596	323	168	0.342159	131	163	0.554422	YES	YES	YES	YES	YES
2	24413298	24413298	A	G	exonic	FAM228A	.	nonsynonymous SNV	FAM228A:NM_001040710:exon6:c.A419G:p.Y140C	2p23.3	.	rs2288073	.	0.05	D	0	B	1	P	0.2	N	0.87	T	52	62	0.54386	80	73	0.477124	74	56	0.430769	61	94	0.606452	54	116	0.682353	81	131	0.617925	73	60	0.451128	YES	NO	NO	NO	NO
2	24431184	24431184	C	T	exonic	ITSN2	.	nonsynonymous SNV	ITSN2:NM_019595:exon36:c.G4519A:p.A1507T,ITSN2:NM_006277:exon37:c.G4600A:p.A1534T	2p23.3	.	rs2303291	.	0.21	T	0.996	D	0	P	0.695	N	0.93	T	41	35	0.460526	54	47	0.465347	47	47	0.5	32	79	0.711712	51	70	0.578512	53	97	0.646667	41	42	0.506024	YES	YES	NO	YES	YES
2	24524958	24524958	C	T	exonic	ITSN2	.	nonsynonymous SNV	ITSN2:NM_006277:exon10:c.G871A:p.V291I,ITSN2:NM_019595:exon10:c.G871A:p.V291I,ITSN2:NM_147152:exon10:c.G871A:p.V291I	2p23.3	.	rs7603997	.	1	T	0.596	P	1	P	-0.205	N	1.71	T	39	32	0.450704	46	48	0.510638	34	38	0.527778	38	65	0.631068	37	73	0.663636	53	100	0.653595	36	36	0.5	YES	YES	YES	YES	YES
2	25141538	25141538	A	G	exonic	ADCY3	.	nonsynonymous SNV	ADCY3:NM_004036:exon1:c.T319C:p.S107P	2p23.3	.	rs11676272	.	0.29	T	0	B	1	P	-0.41	N	0.93	T	120	116	0.491525	135	151	0.527972	159	166	0.510769	271	115	0.297927	264	156	0.371429	328	187	0.363107	124	114	0.478992	YES	YES	NO	YES	YES
2	26203678	26203678	T	C	exonic	KIF3C	.	nonsynonymous SNV	KIF3C:NM_002254:exon1:c.A1109G:p.Q370R	2p23.3	.	rs1465878	.	1	T	0	B	1	P	-0.95	N	1.01	T	0	179	1	0	209	1	0	240	1	0	301	1	0	303	1	0	392	1	0	216	1	YES	NO	NO	YES	YES
2	26477125	26477125	-	ACT	exonic	HADHB	.	nonframeshift insertion	HADHB:NM_000183:exon2:c.3_4insACT:p.M1delinsMT,HADHB:NM_001281512:exon2:c.3_4insACT:p.M1delinsMT	2p23.3	.	rs147970487	CLINSIG=non-pathogenic;CLNDBN=not_specified;CLNREVSTAT=no_assertion_criteria_provided;CLNACC=RCV000078340.3;CLNDSDB=MedGen;CLNDSDBID=CN169374	.	.	.	.	.	.	.	.	.	.	0	76	1	0	101	1	0	93	1	0	117	1	0	114	1	0	128	1	0	60	1	YES	YES	YES	YES	YES
2	26532443	26532443	T	C	exonic	ADGRF3	.	nonsynonymous SNV	ADGRF3:NM_153835:exon11:c.A2551G:p.N851D,ADGRF3:NM_001145169:exon13:c.A2941G:p.N981D	2p23.3	.	rs72851588	.	0.03	D	0.003	B	1	D	0.755	N	1.64	T	50	51	0.50495	83	75	0.474684	69	66	0.488889	50	131	0.723757	71	157	0.688596	75	172	0.696356	74	69	0.482517	NO	NO	NO	NO	NO
2	26534801	26534801	G	A	exonic	ADGRF3	.	nonsynonymous SNV	ADGRF3:NM_153835:exon8:c.C1198T:p.H400Y,ADGRF3:NM_001145169:exon10:c.C1588T:p.H530Y,ADGRF3:NM_001145168:exon11:c.C1795T:p.H599Y	2p23.3	.	rs7568529	.	0.28	T	0.071	B	0.998	P	1.67	L	2.96	T	55	64	0.537815	96	104	0.52	96	81	0.457627	146	70	0.324074	174	84	0.325581	221	118	0.348083	88	69	0.43949	NO	NO	NO	NO	NO
2	26534872	26534872	C	T	exonic	ADGRF3	.	nonsynonymous SNV	ADGRF3:NM_153835:exon8:c.G1127A:p.R376Q,ADGRF3:NM_001145169:exon10:c.G1517A:p.R506Q,ADGRF3:NM_001145168:exon11:c.G1724A:p.R575Q	2p23.3	.	rs79413730	.	1	T	0.019	B	0	P	-2.045	N	2.96	T	57	44	0.435644	60	64	0.516129	55	54	0.495413	47	104	0.688742	47	99	0.678082	70	124	0.639175	58	37	0.389474	NO	NO	NO	NO	NO
2	26536694	26536694	C	T	exonic	ADGRF3	.	nonsynonymous SNV	ADGRF3:NM_153835:exon5:c.G613A:p.A205T,ADGRF3:NM_001145169:exon7:c.G1003A:p.A335T,ADGRF3:NM_001145168:exon8:c.G1210A:p.A404T	2p23.3	.	rs2052937	.	1	T	0.007	B	1	P	-1.39	N	3.25	T	0	44	1	0	80	1	0	63	1	0	92	1	0	98	1	0	117	1	0	71	1	NO	NO	NO	NO	NO
2	26536727	26536727	C	T	exonic	ADGRF3	.	nonsynonymous SNV	ADGRF3:NM_153835:exon5:c.G580A:p.V194I,ADGRF3:NM_001145169:exon7:c.G970A:p.V324I,ADGRF3:NM_001145168:exon8:c.G1177A:p.V393I	2p23.3	.	rs74987785	.	0.04	D	0.094	B	1	N	1.845	L	3.36	T	33	38	0.535211	48	63	0.567568	53	50	0.485437	44	94	0.681159	41	83	0.669355	39	98	0.715328	48	52	0.52	NO	NO	NO	NO	NO
2	26667615	26667615	T	C	exonic	DRC1	.	nonsynonymous SNV	DRC1:NM_145038:exon10:c.T1195C:p.W399R	2p23.3	.	rs939820	.	0.71	T	0	B	1	P	-2.125	N	2.77	T	0	85	1	1	136	0.992701	0	108	1	0	142	1	0	177	1	0	213	1	0	122	1	NO	NO	NO	NO	NO
2	26678040	26678040	G	T	exonic	DRC1	.	nonsynonymous SNV	DRC1:NM_145038:exon16:c.G2105T:p.S702I	2p23.3	.	rs3172008	.	0.09	T	0.05	B	1	P	1.5	L	0.86	T	46	41	0.471264	57	61	0.516949	47	48	0.505263	87	48	0.355556	90	54	0.375	147	61	0.293269	37	50	0.574713	NO	NO	NO	NO	NO
2	26698865	26698865	G	A	exonic	OTOF	.	nonsynonymous SNV	OTOF:NM_194322:exon6:c.C838T:p.R280C,OTOF:NM_004802:exon7:c.C667T:p.R223C,OTOF:NM_194323:exon7:c.C667T:p.R223C,OTOF:NM_001287489:exon24:c.C2908T:p.R970C,OTOF:NM_194248:exon24:c.C2908T:p.R970C	2p23.3	.	rs140613217	CLINSIG=probable-non-pathogenic;CLNDBN=not_specified;CLNREVSTAT=criteria_provided\x2c_single_submitter;CLNACC=RCV000041513.2;CLNDSDB=MedGen;CLNDSDBID=CN169374	0	D	1	D	1	D	3.98	H	-0.58	T	37	43	0.5375	45	58	0.563107	55	60	0.521739	88	37	0.296	80	45	0.36	115	54	0.319527	44	51	0.536842	NO	NO	NO	NO	NO
2	26698885	26698885	C	T	exonic	OTOF	.	nonsynonymous SNV	OTOF:NM_194322:exon6:c.G818A:p.R273Q,OTOF:NM_004802:exon7:c.G647A:p.R216Q,OTOF:NM_194323:exon7:c.G647A:p.R216Q,OTOF:NM_001287489:exon24:c.G2888A:p.R963Q,OTOF:NM_194248:exon24:c.G2888A:p.R963Q	2p23.3	ID=COSM1019397,COSM1592046,COSM1019396;OCCURENCE=1(endometrium)	.	.	0	D	1	D	1	D	2.575	M	-0.41	T	38	41	0.518987	45	58	0.563107	45	62	0.579439	97	39	0.286765	85	44	0.341085	121	57	0.320225	49	45	0.478723	NO	NO	NO	NO	NO
2	26702223	26702223	C	T	exonic	OTOF	.	nonsynonymous SNV	OTOF:NM_001287489:exon18:c.G2123A:p.R708Q,OTOF:NM_194248:exon18:c.G2123A:p.R708Q	2p23.3	.	rs145019640	CLINSIG=probable-non-pathogenic;CLNDBN=not_specified;CLNREVSTAT=criteria_provided\x2c_single_submitter;CLNACC=RCV000041482.2;CLNDSDB=MedGen;CLNDSDBID=CN169374	0.58	T	0.002	B	1	N	0.805	L	-1.29	T	33	25	0.431034	52	45	0.463918	49	62	0.558559	39	77	0.663793	40	74	0.649123	45	118	0.723926	41	37	0.474359	NO	NO	NO	NO	NO
2	27260469	27260469	G	A	exonic	TMEM214	.	nonsynonymous SNV	TMEM214:NM_001083590:exon8:c.G916A:p.V306M,TMEM214:NM_017727:exon9:c.G1051A:p.V351M	2p23.3	.	rs1124649	.	0.07	T	0.995	D	0	P	2.255	M	0.51	T	99	66	0.4	115	97	0.457547	112	82	0.42268	96	209	0.685246	101	203	0.667763	136	242	0.640212	81	91	0.52907	YES	YES	YES	YES	YES
2	27303755	27303755	A	G	exonic	EMILIN1	.	nonsynonymous SNV	EMILIN1:NM_007046:exon3:c.A446G:p.Q149R	2p23.3	.	rs2736976	.	0.9	T	0	B	1	P	-0.55	N	0.06	T	0	100	1	0	109	1	0	119	1	0	127	1	0	148	1	0	196	1	0	113	1	NO	NO	NO	NO	NO
2	27351948	27351948	T	G	exonic	ABHD1	.	nonsynonymous SNV	ABHD1:NM_032604:exon3:c.T411G:p.D137E	2p23.3	.	rs6715286	.	0.39	T	0.001	B	1	P	-0.39	N	3.2	T	0	60	1	0	85	1	0	70	1	0	96	1	0	99	1	0	133	1	0	58	1	NO	NO	YES	YES	NO
2	27353507	27353507	G	C	exonic	ABHD1	.	nonsynonymous SNV	ABHD1:NM_032604:exon9:c.G1113C:p.W371C	2p23.3	.	rs2304678	.	0.24	T	0	B	0.479	P	-2.075	N	2.24	T	91	74	0.448485	112	94	0.456311	120	88	0.423077	103	172	0.625455	110	179	0.619377	128	234	0.646409	116	80	0.408163	NO	NO	YES	YES	YES
2	27424636	27424636	G	A	exonic	SLC5A6	.	nonsynonymous SNV	SLC5A6:NM_021095:exon14:c.C1442T:p.S481F	2p23.3	.	rs1395	.	0.05	D	0.011	B	0.072	P	1.845	L	-2.11	D	0	131	1	0	167	1	0	154	1	0	244	1	0	226	1	0	342	1	1	147	0.993243	YES	YES	YES	YES	YES
2	27435250	27435250	A	G	exonic	ATRAID	.	nonsynonymous SNV	ATRAID:NM_001170795:exon1:c.A14G:p.D5G,ATRAID:NM_080592:exon1:c.A179G:p.D60G	2p23.3	.	rs1275533	.	0.9	T	0	B	1	P	-1.245	N	0.8	T	0	93	1	1	121	0.991803	0	135	1	0	176	1	0	184	1	0	247	1	0	119	1	YES	YES	YES	YES	YES
2	27730940	27730940	T	C	exonic	GCKR	.	nonsynonymous SNV	GCKR:NM_001486:exon15:c.T1337C:p.L446P	2p23.3	.	rs1260326	CLINSIG=other;CLNDBN=Fasting_plasma_glucose_level_quantitative_trait_locus_5;CLNREVSTAT=no_assertion_criteria_provided;CLNACC=RCV000009294.1;CLNDSDB=MedGen:OMIM;CLNDSDBID=C3150714:613463	1	T	0	B	0.267	P	.	.	2.31	T	45	34	0.43038	47	61	0.564815	66	46	0.410714	37	100	0.729927	48	99	0.673469	61	120	0.662983	47	36	0.433735	NO	NO	NO	NO	NO
2	27849929	27849930	TC	-	exonic	CCDC121	.	frameshift deletion	CCDC121:NM_001142683:exon2:c.1223_1224del:p.R408fs,CCDC121:NM_024584:exon2:c.737_738del:p.R246fs	2p23.3	.	rs199568016	.	.	.	.	.	.	.	.	.	.	.	17	22	0.564103	20	16	0.444444	18	21	0.538462	14	38	0.730769	24	31	0.563636	21	43	0.671875	19	19	0.5	NO	NO	NO	NO	NO
2	27887034	27887034	C	A	exonic	SLC4A1AP	.	nonsynonymous SNV	SLC4A1AP:NM_018158:exon1:c.C415A:p.P139T	2p23.3	.	rs9678851	.	0.67	T	0.014	B	1	P	1.39	L	1.28	T	76	71	0.482993	105	136	0.564315	95	97	0.505208	150	110	0.423077	213	100	0.319489	264	114	0.301587	121	101	0.454955	YES	YES	YES	YES	NO
2	27887160	27887160	C	T	exonic	SLC4A1AP	.	nonsynonymous SNV	SLC4A1AP:NM_018158:exon1:c.C541T:p.R181C	2p23.3	.	rs9679004	.	0.14	T	0.056	B	1	N	1.79	L	1.28	T	105	95	0.475	144	119	0.452471	125	121	0.49187	227	133	0.369444	259	134	0.340967	353	153	0.302372	155	128	0.452297	YES	YES	YES	YES	YES
2	28824793	28824793	C	G	exonic	PLB1	.	nonsynonymous SNV	PLB1:NM_001170585:exon37:c.C2602G:p.H868D,PLB1:NM_153021:exon38:c.C2635G:p.H879D	2p23.2	.	rs7601771	.	0.63	T	0	B	1	P	-1.95	N	2.84	T	75	67	0.471831	103	83	0.446237	101	82	0.448087	163	67	0.291304	166	58	0.258929	201	71	0.261029	75	73	0.493243	NO	NO	NO	NO	NO
2	28827625	28827625	C	T	exonic	PLB1	.	nonsynonymous SNV	PLB1:NM_001170585:exon40:c.C2927T:p.A976V,PLB1:NM_153021:exon41:c.C2960T:p.A987V	2p23.2	.	rs34289907	.	0.1	T	0.513	P	0	P	1.905	M	0.5	T	39	29	0.426471	49	35	0.416667	45	37	0.45122	80	36	0.310345	93	47	0.335714	128	43	0.251462	42	31	0.424658	NO	NO	NO	YES	NO
2	28854958	28854958	C	T	exonic	PLB1	.	nonsynonymous SNV	PLB1:NM_001170585:exon54:c.C3920T:p.A1307V,PLB1:NM_153021:exon55:c.C3953T:p.A1318V	2p23.2	.	rs2199619	.	0.11	T	0.766	P	0.997	P	2.06	M	1.4	T	54	28	0.341463	55	54	0.495413	59	39	0.397959	48	89	0.649635	57	99	0.634615	91	112	0.551724	59	52	0.468468	NO	NO	NO	NO	NO
2	29222070	29222070	G	A	exonic	FAM179A	.	nonsynonymous SNV	FAM179A:NM_199280:exon4:c.G163A:p.A55T	2p23.2	.	rs13009279	.	0.15	T	0.001	B	1	P	0	N	3.16	T	22	23	0.511111	33	21	0.388889	27	22	0.44898	43	40	0.481928	53	42	0.442105	70	38	0.351852	21	26	0.553191	NO	NO	NO	NO	NO
2	29240060	29240060	A	G	exonic	FAM179A	.	nonsynonymous SNV	FAM179A:NM_199280:exon9:c.A1085G:p.Q362R	2p23.2	.	rs11127202	.	1	T	0	B	1	P	-1.04	N	3.73	T	38	30	0.441176	43	49	0.532609	38	30	0.441176	73	35	0.324074	87	51	0.369565	108	51	0.320755	33	28	0.459016	NO	NO	NO	NO	NO
2	29240673	29240673	G	A	exonic	FAM179A	.	nonsynonymous SNV	FAM179A:NM_199280:exon10:c.G1211A:p.R404Q	2p23.2	.	rs35166194	.	0.17	T	0.197	B	1	P	0.895	L	2.97	T	66	47	0.415929	81	66	0.44898	85	71	0.455128	153	56	0.267943	129	66	0.338462	187	82	0.304833	75	60	0.444444	NO	NO	NO	NO	NO
2	29416366	29416366	G	C	exonic	ALK	.	nonsynonymous SNV	ALK:NM_004304:exon29:c.C4587G:p.D1529E	2p23.2	ID=COSM3758201;OCCURENCE=1(large_intestine)	rs1881421	CLINSIG=untested;CLNDBN=not_specified;CLNREVSTAT=no_assertion_provided;CLNACC=RCV000119980.1;CLNDSDB=MedGen;CLNDSDBID=CN169374	1	T	0	B	1	P	-1.78	N	1.7	T	55	64	0.537815	73	73	0.5	66	61	0.480315	149	59	0.283654	129	55	0.298913	159	79	0.331933	78	77	0.496774	YES	NO	YES	YES	YES
2	29416481	29416481	T	C	exonic	ALK	.	nonsynonymous SNV	ALK:NM_004304:exon29:c.A4472G:p.K1491R	2p23.2	ID=COSM1130802;OCCURENCE=1(prostate)	rs1881420	CLINSIG=untested;CLNDBN=not_specified;CLNREVSTAT=no_assertion_provided;CLNACC=RCV000119978.1;CLNDSDB=MedGen;CLNDSDBID=CN169374	0.38	T	0.003	B	0.947	P	1.87	L	2.84	T	57	68	0.544	95	93	0.494681	91	87	0.488764	151	63	0.294393	140	88	0.385965	212	112	0.345679	98	70	0.416667	YES	YES	YES	YES	YES
2	29416572	29416572	T	C	exonic	ALK	.	nonsynonymous SNV	ALK:NM_004304:exon29:c.A4381G:p.I1461V	2p23.2	.	rs1670283	CLINSIG=untested;CLNDBN=not_specified;CLNREVSTAT=no_assertion_provided;CLNACC=RCV000119976.1;CLNDSDB=MedGen;CLNDSDBID=CN169374	.	.	0	B	1	P	0	N	3.01	T	0	205	1	0	233	1	0	262	1	1	369	0.997297	0	346	1	0	428	1	0	253	1	NO	NO	YES	YES	YES
2	30980940	30980940	C	T	exonic	CAPN13	.	nonsynonymous SNV	CAPN13:NM_144575:exon8:c.G838A:p.A280T	2p23.1	.	rs508405	.	0.39	T	0	B	1	P	-0.8	N	-2.28	D	26	20	0.434783	43	41	0.488095	25	38	0.603175	56	28	0.333333	83	26	0.238532	80	29	0.266055	29	32	0.52459	NO	NO	NO	NO	NO
2	31611143	31611143	C	T	exonic	XDH	.	nonsynonymous SNV	XDH:NM_000379:exon7:c.G514A:p.G172R	2p23.1	.	rs45523133	.	0.52	T	0.037	B	1	D	3.26	M	0.59	T	75	94	0.556213	107	100	0.483092	85	87	0.505814	101	154	0.603922	83	152	0.646809	121	174	0.589831	72	88	0.55	NO	YES	YES	YES	YES
2	32713706	32713706	A	T	exonic	BIRC6	.	nonsynonymous SNV	BIRC6:NM_016252:exon42:c.A8020T:p.T2674S	2p22.3	.	rs2366894	.	1	T	0	B	1	P	0	N	-0.71	T	0	49	1	0	32	1	0	46	1	0	42	1	0	41	1	0	63	1	0	39	1	YES	YES	YES	YES	YES
2	33518281	33518281	T	G	exonic	LTBP1	.	nonsynonymous SNV	LTBP1:NM_000627:exon16:c.T2189G:p.L730R,LTBP1:NM_001166264:exon16:c.T2189G:p.L730R,LTBP1:NM_001166265:exon16:c.T2030G:p.L677R,LTBP1:NM_001166266:exon16:c.T2030G:p.L677R,LTBP1:NM_206943:exon20:c.T3167G:p.L1056R	2p22.3	.	.	.	0	D	0.932	D	1	D	1.51	L	-2.96	D	35	38	0.520548	59	50	0.458716	47	45	0.48913	72	37	0.33945	97	39	0.286765	102	45	0.306122	49	47	0.489583	YES	YES	YES	NO	NO
2	36782886	36782886	G	A	exonic	FEZ2	.	nonsynonymous SNV	FEZ2:NM_005102:exon7:c.C985T:p.R329C,FEZ2:NM_001042548:exon8:c.C1066T:p.R356C	2p22.2	.	rs848642	.	0.18	T	0.462	P	0.022	P	1.15	L	4.13	T	47	42	0.47191	71	69	0.492857	61	62	0.504065	55	81	0.595588	57	97	0.62987	67	112	0.625698	45	41	0.476744	YES	YES	YES	YES	YES
2	37456032	37456032	C	T	exonic	CEBPZ	.	nonsynonymous SNV	CEBPZ:NM_005760:exon2:c.G304A:p.V102I	2p22.2	.	rs2098386	.	1	T	0	B	1	P	-0.695	N	4.32	T	0	94	1	0	116	1	0	122	1	0	140	1	0	137	1	0	145	1	0	83	1	YES	YES	YES	YES	YES
2	38179134	38179134	G	A	exonic	RMDN2	.	nonsynonymous SNV	RMDN2:NM_144713:exon2:c.G776A:p.G259D	2p22.2	.	rs4670800	.	1	T	0	B	1	P	-0.695	N	0.95	T	0	237	1	0	301	1	0	243	1	0	332	1	0	343	1	0	379	1	0	203	1	NO	NO	NO	YES	NO
2	38298139	38298139	T	C	exonic	CYP1B1	.	nonsynonymous SNV	CYP1B1:NM_000104:exon3:c.A1358G:p.N453S	2p22.2	.	rs1800440	CLINSIG=non-pathogenic;CLNDBN=not_specified;CLNREVSTAT=criteria_provided\x2c_single_submitter;CLNACC=RCV000153124.2;CLNDSDB=MedGen;CLNDSDBID=CN169374	0.04	D	0.306	B	0	P	1.725	L	-0.22	T	82	68	0.453333	93	98	0.513089	72	72	0.5	156	76	0.327586	153	80	0.343348	201	101	0.334437	83	90	0.520231	YES	YES	YES	YES	NO
2	38298203	38298203	C	G	exonic	CYP1B1	.	nonsynonymous SNV	CYP1B1:NM_000104:exon3:c.G1294C:p.V432L	2p22.2	.	rs1056836	CLINSIG=non-pathogenic;CLNDBN=not_specified;CLNREVSTAT=no_assertion_criteria_provided;CLNACC=RCV000153126.2;CLNDSDB=MedGen;CLNDSDBID=CN169374	0.31	T	0.006	B	1	P	.	.	-0.3	T	0	150	1	0	172	1	0	148	1	0	198	1	0	225	1	0	297	1	0	142	1	YES	YES	YES	YES	YES
2	38302390	38302390	G	C	exonic	CYP1B1	.	nonsynonymous SNV	CYP1B1:NM_000104:exon2:c.C142G:p.R48G	2p22.2	.	rs10012	CLINSIG=non-pathogenic;CLNDBN=not_specified;CLNREVSTAT=criteria_provided\x2c_single_submitter;CLNACC=RCV000078125.3;CLNDSDB=MedGen;CLNDSDBID=CN169374	0.28	T	0	B	1	P	0	N	-0.64	T	16	16	0.5	31	33	0.515625	34	26	0.433333	21	47	0.691176	27	63	0.7	38	79	0.675214	29	34	0.539683	YES	YES	NO	NO	NO
2	38537579	38537579	T	C	exonic	ATL2	.	nonsynonymous SNV	ATL2:NM_001135673:exon8:c.A815G:p.N272S,ATL2:NM_022374:exon8:c.A815G:p.N272S	2p22.2	.	rs34873284	.	0.13	T	0.006	B	1	D	1.49	L	-0.84	T	24	21	0.466667	27	42	0.608696	41	35	0.460526	59	26	0.305882	61	28	0.314607	74	36	0.327273	38	28	0.424242	YES	YES	YES	YES	YES
2	38604351	38604351	A	G	exonic	ATL2	.	nonsynonymous SNV	ATL2:NM_001135673:exon1:c.T52C:p.W18R,ATL2:NM_022374:exon1:c.T52C:p.W18R	2p22.1	.	rs3731847	.	0.44	T	0	B	0	P	-0.46	N	2.58	T	26	30	0.535714	39	45	0.535714	30	37	0.552239	27	73	0.73	32	75	0.700935	44	86	0.661538	26	37	0.587302	YES	YES	YES	YES	YES
2	39082344	39082344	T	C	exonic	DHX57	.	nonsynonymous SNV	DHX57:NM_198963:exon8:c.A1760G:p.N587S	2p22.1	.	rs7598922	.	0.68	T	0.006	B	0.998	P	-0.09	N	4.31	T	63	40	0.38835	66	54	0.45	62	53	0.46087	116	37	0.24183	114	51	0.309091	130	48	0.269663	57	62	0.521008	YES	YES	YES	YES	YES
2	39088323	39088323	G	A	exonic	DHX57	.	nonsynonymous SNV	DHX57:NM_198963:exon5:c.C1229T:p.S410F	2p22.1	.	rs11893062	.	0.08	T	0.968	D	1	D	1.385	L	1.82	T	104	120	0.535714	150	157	0.511401	116	107	0.479821	237	136	0.364611	285	121	0.29803	279	147	0.34507	106	90	0.459184	YES	YES	YES	YES	YES
2	39109558	39109558	G	A	exonic	MORN2	.	nonsynonymous SNV	MORN2:NM_001145450:exon5:c.G142A:p.E48K	2p22.1	.	rs3099950	.	0.08	T	0.986	D	0.001	P	.	.	0.88	T	53	59	0.526786	69	63	0.477273	64	70	0.522388	56	109	0.660606	47	116	0.711656	64	142	0.68932	52	51	0.495146	YES	YES	YES	YES	YES
2	39187190	39187190	T	C	exonic	ARHGEF33	.	nonsynonymous SNV	ARHGEF33:NM_001145451:exon14:c.T1744C:p.S582P	2p22.1	.	rs6755527	.	1	T	0	B	1	P	0	N	0.87	T	0	71	1	0	104	1	0	90	1	0	118	1	0	104	1	0	145	1	0	88	1	NO	NO	NO	NO	NO
2	42280448	42280448	G	A	exonic	PKDCC	.	nonsynonymous SNV	PKDCC:NM_138370:exon2:c.G709A:p.A237T	2p21	.	rs34853050	.	0.39	T	0.202	B	0.909	N	0	N	.	.	32	58	0.644444	64	59	0.479675	73	47	0.391667	120	60	0.333333	118	46	0.280488	157	78	0.331915	52	56	0.518519	NO	NO	NO	NO	NO
2	42510018	42510018	A	G	exonic	EML4	.	nonsynonymous SNV	EML4:NM_001145076:exon7:c.A673G:p.K225E,EML4:NM_019063:exon8:c.A847G:p.K283E	2p21	.	rs6736913	.	1	T	0.001	B	0	P	-2.855	N	0.55	T	0	90	1	0	117	1	0	117	1	0	123	1	0	146	1	0	150	1	0	125	1	YES	YES	YES	YES	YES
2	42515388	42515388	A	G	exonic	EML4	.	nonsynonymous SNV	EML4:NM_001145076:exon10:c.A970G:p.I324V,EML4:NM_019063:exon11:c.A1144G:p.I382V	2p21	.	rs10202624	.	1	T	0	B	0	P	-1.59	N	0.76	T	0	98	1	0	160	1	0	124	1	0	174	1	0	209	1	0	189	1	0	119	1	YES	YES	YES	YES	YES
2	42515437	42515437	A	G	exonic	EML4	.	nonsynonymous SNV	EML4:NM_001145076:exon10:c.A1019G:p.K340R,EML4:NM_019063:exon11:c.A1193G:p.K398R	2p21	.	rs28651764	.	0.43	T	0.009	B	0	P	0.305	N	0.43	T	73	55	0.429688	100	89	0.470899	86	66	0.434211	122	53	0.302857	142	61	0.300493	161	80	0.33195	67	61	0.476562	YES	YES	YES	YES	YES
2	43015719	43015719	T	C	exonic	HAAO	.	nonsynonymous SNV	HAAO:NM_012205:exon2:c.A109G:p.I37V	2p21	.	rs3816183	.	1	T	0	B	1	P	-1.75	N	1.74	T	39	29	0.426471	61	39	0.39	41	39	0.4875	40	55	0.578947	46	78	0.629032	42	72	0.631579	42	41	0.493976	NO	NO	NO	NO	NO
2	43732823	43732823	T	C	exonic	THADA	.	nonsynonymous SNV	THADA:NM_001083953:exon24:c.A3559G:p.T1187A,THADA:NM_022065:exon24:c.A3559G:p.T1187A	2p21	.	rs7578597	.	0.11	T	0.998	D	0	P	1.045	L	1.15	T	40	48	0.545455	52	62	0.54386	50	49	0.494949	94	44	0.318841	85	41	0.325397	112	47	0.295597	37	36	0.493151	YES	YES	YES	YES	YES
2	44004010	44004010	T	C	exonic	DYNC2LI1	.	nonsynonymous SNV	DYNC2LI1:NM_001193464:exon2:c.T98C:p.F33S,DYNC2LI1:NM_015522:exon2:c.T98C:p.F33S,DYNC2LI1:NM_016008:exon2:c.T98C:p.F33S	2p21	.	rs2288709	.	0.85	T	0.002	B	0	P	-1.555	N	1.6	T	91	98	0.518519	129	119	0.479839	101	114	0.530233	84	188	0.691176	88	189	0.68231	126	242	0.657609	100	89	0.470899	YES	YES	YES	YES	YES
2	44021826	44021826	T	A	exonic	DYNC2LI1	.	nonsynonymous SNV	DYNC2LI1:NM_015522:exon6:c.T551A:p.F184Y	2p21	.	rs9309107	.	0	D	0	B	1	P	.	.	1.47	T	94	60	0.38961	111	104	0.483721	104	99	0.487685	80	155	0.659574	74	174	0.701613	94	201	0.681356	84	61	0.42069	YES	NO	NO	NO	YES
2	44040401	44040401	G	C	exonic	ABCG5	.	nonsynonymous SNV	ABCG5:NM_022436:exon13:c.C1810G:p.Q604E	2p21	.	rs6720173	.	0.55	T	0.025	B	0.508	P	1.7	L	2.33	T	54	47	0.465347	77	63	0.45	61	48	0.440367	69	87	0.557692	57	114	0.666667	73	133	0.645631	43	49	0.532609	NO	NO	NO	NO	NO
2	44064973	44064973	C	T	exonic	ABCG5	.	nonsynonymous SNV	ABCG5:NM_022436:exon2:c.G265A:p.G89S	2p21	.	.	.	.	.	0.884	P	1	D	4.305	H	-2.45	D	209	0	0	268	0	0	128	105	0.450644	229	100	0.303951	197	127	0.391975	281	119	0.2975	100	87	0.465241	NO	NO	NO	NO	NO
2	44099433	44099433	C	A	exonic	ABCG8	.	nonsynonymous SNV	ABCG8:NM_022437:exon8:c.C1199A:p.T400K	2p21	.	rs4148217	.	0.31	T	0.046	B	1	P	0.49	N	-0.43	T	58	74	0.560606	92	98	0.515789	82	92	0.528736	163	73	0.309322	187	69	0.269531	194	89	0.314488	95	78	0.450867	NO	NO	NO	NO	NO
2	44104925	44104925	T	C	exonic	ABCG8	.	nonsynonymous SNV	ABCG8:NM_022437:exon13:c.T1895C:p.V632A	2p21	.	rs6544718	.	0.91	T	0	B	1	P	-1.78	N	2.43	T	0	83	1	0	119	1	0	128	1	2	159	0.987578	0	150	1	0	197	1	0	93	1	NO	NO	NO	NO	NO
2	44547574	44547574	G	A	exonic	SLC3A1	.	nonsynonymous SNV	SLC3A1:NM_000341:exon10:c.G1854A:p.M618I	2p21	.	rs698761	.	0.78	T	0.001	B	1	P	1.095	L	-4.41	D	60	54	0.473684	97	102	0.512563	76	67	0.468531	159	67	0.29646	151	68	0.310502	171	86	0.33463	76	72	0.486486	YES	YES	YES	YES	YES
2	47382342	47382342	G	T	exonic	C2orf61	.	nonsynonymous SNV	C2orf61:NM_001163561:exon1:c.C49A:p.L17M,C2orf61:NM_173649:exon1:c.C49A:p.L17M	2p21	.	rs815804	.	0.03	D	0.474	P	1	P	0.69	N	1.03	T	70	71	0.503546	78	64	0.450704	92	64	0.410256	66	133	0.668342	60	131	0.685864	115	172	0.599303	66	70	0.514706	YES	NO	NO	NO	NO
2	47601106	47601106	T	C	exonic	EPCAM	.	nonsynonymous SNV	EPCAM:NM_002354:exon3:c.T344C:p.M115T	2p21	.	rs1126497	CLINSIG=non-pathogenic;CLNDBN=Hereditary_cancer-predisposing_syndrome;CLNREVSTAT=criteria_provided\x2c_single_submitter;CLNACC=RCV000162369.1;CLNDSDB=MedGen:SNOMED_CT;CLNDSDBID=C0027672:699346009	1	T	0	B	1	P	-0.895	N	0.05	T	76	85	0.52795	116	99	0.460465	88	98	0.526882	97	161	0.624031	88	159	0.643725	99	197	0.665541	83	74	0.471338	YES	YES	YES	YES	YES
2	47702191	47702191	A	G	exonic	MSH2	.	nonsynonymous SNV	MSH2:NM_000251:exon12:c.A1787G:p.N596S,MSH2:NM_001258281:exon13:c.A1589G:p.N530S	2p21	.	rs41295288	CLINSIG=unknown|unknown|unknown;CLNDBN=not_provided|Lynch_syndrome|Colorectal_cancer\x2c_non-polyposis;CLNREVSTAT=no_assertion_criteria_provided|exp|no_assertion_criteria_provided;CLNACC=RCV000034554.1|RCV000076286.4|RCV000148641.1;CLNDSDB=MedGen|GeneReviews:MedGen:SNOMED_CT|MedGen;CLNDSDBID=CN221809|NBK1211:C0009405:315058005|CN221576	0.41	T	0.06	B	1	D	0.305	N	-2.46	D	49	42	0.461538	73	82	0.529032	66	62	0.484375	46	89	0.659259	58	111	0.656805	67	140	0.676329	49	45	0.478723	YES	YES	YES	YES	YES
2	48010488	48010488	G	A	exonic	MSH6	.	nonsynonymous SNV	MSH6:NM_000179:exon1:c.G116A:p.G39E,MSH6:NM_001281492:exon1:c.G116A:p.G39E	2p16.3	ID=COSM3749667;OCCURENCE=3(large_intestine),1(lung)	rs1042821	CLINSIG=non-pathogenic|non-pathogenic|non-pathogenic|non-pathogenic|non-pathogenic;CLNDBN=Lynch_syndrome|not_provided|not_specified|Hereditary_cancer-predisposing_syndrome|Lynch_syndrome_I;CLNREVSTAT=exp|no_assertion_criteria_provided|criteria_provided\x2c_multiple_submitters\x2c_no_conflicts|criteria_provided\x2c_single_submitter|no_assertion_criteria_provided;CLNACC=RCV000030258.3|RCV000034489.…	0.28	T	0.003	B	0	P	0.895	L	-1.77	D	78	65	0.454545	104	104	0.5	92	114	0.553398	90	175	0.660377	99	167	0.62782	128	271	0.679198	115	90	0.439024	YES	YES	YES	YES	YES
2	48807796	48807796	A	C	exonic	STON1,STON1-GTF2A1L	.	nonsynonymous SNV	STON1-GTF2A1L:NM_001198594:exon1:c.A24C:p.K8N,STON1-GTF2A1L:NM_001198593:exon2:c.A24C:p.K8N,STON1:NM_006873:exon2:c.A24C:p.K8N,STON1-GTF2A1L:NM_172311:exon2:c.A24C:p.K8N,STON1:NM_001198595:exon3:c.A24C:p.K8N	2p16.3	.	rs17039250	.	0.73	T	0	B	0.998	P	-1.59	N	3.48	T	51	57	0.527778	64	56	0.466667	66	79	0.544828	107	46	0.300654	140	59	0.296482	141	71	0.334906	54	75	0.581395	NO	NO	NO	NO	NO
2	48808152	48808152	G	C	exonic	STON1,STON1-GTF2A1L	.	nonsynonymous SNV	STON1-GTF2A1L:NM_001198594:exon1:c.G380C:p.R127T,STON1-GTF2A1L:NM_001198593:exon2:c.G380C:p.R127T,STON1:NM_006873:exon2:c.G380C:p.R127T,STON1-GTF2A1L:NM_172311:exon2:c.G380C:p.R127T,STON1:NM_001198595:exon3:c.G380C:p.R127T	2p16.3	.	rs940389	.	0.24	T	0.085	B	1	P	0.345	N	3.09	T	186	169	0.476056	210	211	0.501188	195	149	0.43314	354	146	0.292	357	157	0.305447	401	191	0.322635	157	149	0.486928	YES	NO	YES	NO	NO
2	48809593	48809593	G	T	exonic	STON1,STON1-GTF2A1L	.	nonsynonymous SNV	STON1-GTF2A1L:NM_001198594:exon1:c.G1821T:p.Q607H,STON1-GTF2A1L:NM_001198593:exon2:c.G1821T:p.Q607H,STON1:NM_006873:exon2:c.G1821T:p.Q607H,STON1-GTF2A1L:NM_172311:exon2:c.G1821T:p.Q607H,STON1:NM_001198595:exon3:c.G1821T:p.Q607H	2p16.3	.	rs3792234	.	0.32	T	0.001	B	1	P	-0.37	N	3.1	T	0	98	1	0	139	1	0	106	1	0	142	1	0	147	1	0	186	1	0	108	1	YES	NO	NO	YES	YES
2	48896897	48896897	A	G	exonic	GTF2A1L,STON1-GTF2A1L	.	nonsynonymous SNV	GTF2A1L:NM_001193487:exon6:c.A913G:p.T305A,STON1-GTF2A1L:NM_001198594:exon6:c.A2986G:p.T996A,GTF2A1L:NM_006872:exon7:c.A1015G:p.T339A,STON1-GTF2A1L:NM_001198593:exon9:c.A3127G:p.T1043A,STON1-GTF2A1L:NM_172311:exon9:c.A3127G:p.T1043A	2p16.3	.	rs33987892	.	0.08	T	0.373	B	1	N	1.27	L	3.15	T	67	48	0.417391	63	61	0.491935	78	63	0.446809	116	52	0.309524	124	50	0.287356	124	62	0.333333	51	47	0.479592	NO	NO	NO	NO	NO
2	49189921	49189921	C	T	exonic	FSHR	.	nonsynonymous SNV	FSHR:NM_181446:exon9:c.G1961A:p.S654N,FSHR:NM_000145:exon10:c.G2039A:p.S680N	2p16.3	.	rs6166	CLINSIG=drug-response|other;CLNDBN=Ovarian_response_to_FSH_stimulation|Ovarian_hyperstimulation_syndrome;CLNREVSTAT=no_assertion_criteria_provided|no_assertion_criteria_provided;CLNACC=RCV000017634.3|RCV000017635.4;CLNDSDB=MedGen|MedGen:OMIM:SNOMED_CT;CLNDSDBID=C1848715|C0085083:608115:129635004	.	.	0.001	B	1	P	.	.	-0.47	T	81	89	0.523529	89	99	0.526596	95	106	0.527363	129	67	0.341837	163	66	0.28821	198	67	0.25283	80	85	0.515152	NO	NO	NO	NO	NO
2	49191041	49191041	C	T	exonic	FSHR	.	nonsynonymous SNV	FSHR:NM_181446:exon9:c.G841A:p.A281T,FSHR:NM_000145:exon10:c.G919A:p.A307T	2p16.3	.	rs6165	CLINSIG=drug-response;CLNDBN=Ovarian_response_to_FSH_stimulation;CLNREVSTAT=no_assertion_criteria_provided;CLNACC=RCV000017633.2;CLNDSDB=MedGen;CLNDSDBID=C1848715	.	.	0.006	B	1	P	1.5	L	-0.06	T	43	36	0.455696	45	42	0.482759	47	31	0.397436	72	36	0.333333	79	43	0.352459	95	38	0.285714	37	36	0.493151	NO	NO	NO	NO	NO
2	50280716	50280716	G	-	exonic	NRXN1	.	frameshift deletion	NRXN1:NM_138735:exon4:c.626delC:p.T209fs,NRXN1:NM_004801:exon20:c.3731delC:p.T1244fs,NRXN1:NM_001135659:exon22:c.3941delC:p.T1314fs	2p16.3	.	.	.	.	.	.	.	.	.	.	.	.	.	99	0	0	151	0	0	155	0	0	189	0	0	178	0	0	251	0	0	60	71	0.541985	NO	NO	NO	NO	NO
2	53955982	53955982	T	A	exonic	ASB3,GPR75-ASB3	.	nonsynonymous SNV	ASB3:NM_001201965:exon4:c.A252T:p.E84D,ASB3:NM_145863:exon4:c.A252T:p.E84D,GPR75-ASB3:NM_001164165:exon5:c.A585T:p.E195D,ASB3:NM_016115:exon5:c.A471T:p.E157D	2p16.2	.	rs1127767	.	0.16	T	0.401	B	.	.	-0.525	N	-0.22	T	40	36	0.473684	68	51	0.428571	51	45	0.46875	74	34	0.314815	80	51	0.389313	88	53	0.375887	38	32	0.457143	YES	YES	YES	YES	YES
2	54120025	54120025	A	T	exonic	PSME4	.	nonsynonymous SNV	PSME4:NM_014614:exon36:c.T4111A:p.S1371T	2p16.2	.	rs805408	.	0.53	T	0.006	B	0	P	-0.17	N	-0.2	T	55	40	0.421053	86	72	0.455696	65	64	0.496124	117	44	0.273292	137	39	0.221591	161	70	0.30303	44	58	0.568627	YES	YES	YES	YES	YES
2	54587596	54587596	C	T	exonic	C2orf73	.	nonsynonymous SNV	C2orf73:NM_001100396:exon5:c.C761T:p.P254L	2p16.2	.	rs2280718	.	.	.	0.161	B	0.086	P	1.7	L	-0.48	T	0	149	1	0	213	1	0	205	1	0	255	1	0	257	1	1	275	0.996377	0	164	1	NO	NO	NO	NO	NO
2	54587659	54587659	G	C	exonic	C2orf73	.	nonsynonymous SNV	C2orf73:NM_001100396:exon5:c.G824C:p.R275T	2p16.2	.	rs13184	.	.	.	0.361	B	1	P	0.805	L	1.71	T	58	43	0.425743	76	69	0.475862	71	53	0.427419	104	38	0.267606	129	62	0.324607	137	50	0.26738	56	36	0.391304	NO	NO	NO	NO	NO
2	55404794	55404794	G	A	exonic	CLHC1	.	nonsynonymous SNV	CLHC1:NM_001135598:exon10:c.C1142T:p.A381V,CLHC1:NM_152385:exon12:c.C1508T:p.A503V	2p16.1	.	rs14026	.	0.62	T	0	B	1	P	-1.01	N	2.27	T	101	78	0.435754	124	109	0.467811	108	102	0.485714	148	78	0.345133	192	112	0.368421	232	101	0.303303	79	86	0.521212	YES	YES	YES	YES	NO
2	55407754	55407754	C	T	exonic	CLHC1	.	nonsynonymous SNV	CLHC1:NM_001135598:exon9:c.G910A:p.V304I,CLHC1:NM_152385:exon11:c.G1276A:p.V426I	2p16.1	.	rs6716066	.	1	T	0	B	0	P	-0.75	N	1.1	T	0	103	1	0	121	1	0	136	1	0	156	1	0	165	1	0	185	1	0	118	1	YES	YES	NO	YES	YES
2	55436934	55436934	G	A	exonic	CLHC1	.	nonsynonymous SNV	CLHC1:NM_001135598:exon4:c.C167T:p.A56V,CLHC1:NM_152385:exon6:c.C533T:p.A178V	2p16.1	.	rs9677948	.	0.24	T	0.556	P	0	P	1.935	M	2.15	T	59	68	0.535433	85	77	0.475309	78	67	0.462069	51	105	0.673077	68	98	0.590361	89	127	0.587963	48	40	0.454545	YES	YES	NO	YES	YES
2	55490819	55490819	G	T	exonic	MTIF2	.	nonsynonymous SNV	MTIF2:NM_002453:exon4:c.C176A:p.T59N,MTIF2:NM_001005369:exon5:c.C176A:p.T59N	2p16.1	.	rs1056445	.	0.55	T	0.019	B	1	P	0.69	N	0.92	T	0	98	1	0	110	1	0	82	1	0	119	1	0	116	1	0	155	1	0	60	1	YES	YES	YES	YES	YES
2	55771161	55771161	A	G	exonic	CFAP36	.	nonsynonymous SNV	CFAP36:NM_080667:exon8:c.A728G:p.D243G,CFAP36:NM_001282761:exon9:c.A803G:p.D268G	2p16.1	.	rs1045910	.	0.91	T	0	B	0.001	P	-1.39	N	2.31	T	0	158	1	0	207	1	0	159	1	1	257	0.996124	0	250	1	0	267	1	0	148	1	YES	YES	YES	YES	YES
2	55805440	55805440	T	C	exonic	SMEK2	.	nonsynonymous SNV	SMEK2:NM_001122964:exon10:c.A1507G:p.I503V	2p16.1	.	rs2903704	.	0.27	T	0	B	1	P	-0.69	N	1.57	T	0	52	1	0	45	1	0	57	1	0	74	1	0	73	1	0	92	1	0	45	1	YES	YES	YES	YES	YES
2	56411817	56411817	C	T	exonic	CCDC85A	.	nonsynonymous SNV	CCDC85A:NM_001080433:exon1:c.C58T:p.P20S	2p16.1	.	rs35587531	.	0.69	T	0	B	1	P	0	N	.	.	0	79	1	0	138	1	0	155	1	0	154	1	1	195	0.994898	0	251	1	0	137	1	YES	YES	NO	YES	NO
2	58316814	58316814	A	G	exonic	VRK2	.	nonsynonymous SNV	VRK2:NM_001288839:exon6:c.A145G:p.I49V,VRK2:NM_001130480:exon7:c.A499G:p.I167V,VRK2:NM_001130481:exon7:c.A499G:p.I167V,VRK2:NM_001130482:exon7:c.A430G:p.I144V,VRK2:NM_001130483:exon7:c.A499G:p.I167V,VRK2:NM_006296:exon7:c.A499G:p.I167V,VRK2:NM_001288836:exon8:c.A145G:p.I49V,VRK2:NM_001288838:exon9:c.A499G:p.I167V,VRK2:NM_001288837:exon10:c.A499G:p.I167V	2p16.1	.	rs1051061	.	0.09	T	0.994	D	0.001	P	2.305	M	1.65	T	33	32	0.492308	56	39	0.410526	41	26	0.38806	42	44	0.511628	36	68	0.653846	45	81	0.642857	35	28	0.444444	YES	YES	YES	YES	YES
2	61575149	61575149	A	G	exonic	USP34	.	nonsynonymous SNV	USP34:NM_014709:exon15:c.T2141C:p.I714T	2p15	ID=COSM1196534;OCCURENCE=1(lung)	rs151293144	.	0.28	T	0	B	0.567	N	0.55	N	3.76	T	69	82	0.543046	110	111	0.502262	110	87	0.441624	102	175	0.631769	90	162	0.642857	113	223	0.66369	74	82	0.525641	YES	YES	YES	YES	YES
2	61575308	61575308	A	G	exonic	USP34	.	nonsynonymous SNV	USP34:NM_014709:exon15:c.T1982C:p.M661T	2p15	.	rs6722430	.	0.65	T	0	B	1	P	0	N	1.2	T	0	185	1	0	259	1	0	238	1	0	282	1	0	317	1	0	361	1	0	203	1	YES	YES	YES	YES	YES
2	62067433	62067433	T	C	exonic	FAM161A	.	nonsynonymous SNV	FAM161A:NM_001201543:exon3:c.A706G:p.I236V,FAM161A:NM_032180:exon3:c.A706G:p.I236V	2p15	.	rs17513722	.	0.5	T	0.52	P	0.677	P	1.81	L	1.51	T	90	90	0.5	118	107	0.475556	118	116	0.495726	80	158	0.663866	64	151	0.702326	103	219	0.680124	92	108	0.54	NO	NO	NO	YES	YES
2	67630476	67630476	T	C	exonic	ETAA1	.	nonsynonymous SNV	ETAA1:NM_019002:exon5:c.T662C:p.M221T	2p14	.	rs13036061	.	1	T	0.001	B	1	P	0	N	2.26	T	100	72	0.418605	124	108	0.465517	81	80	0.496894	87	153	0.6375	78	136	0.635514	87	169	0.660156	48	80	0.625	YES	YES	YES	YES	YES
2	67630980	67630980	G	A	exonic	ETAA1	.	nonsynonymous SNV	ETAA1:NM_019002:exon5:c.G1166A:p.S389N	2p14	.	rs3770657	.	1	T	0	B	1	P	-1.1	N	2.5	T	58	57	0.495652	68	75	0.524476	61	62	0.504065	59	86	0.593103	69	114	0.622951	57	113	0.664706	54	54	0.5	YES	YES	YES	YES	YES
2	67631129	67631129	G	A	exonic	ETAA1	.	nonsynonymous SNV	ETAA1:NM_019002:exon5:c.G1315A:p.G439R	2p14	.	rs35777125	.	0.87	T	0.006	B	1	N	-0.255	N	2.59	T	65	52	0.444444	84	68	0.447368	75	79	0.512987	70	119	0.62963	67	129	0.658163	85	143	0.627193	52	54	0.509434	YES	YES	YES	YES	YES
2	67632125	67632125	C	T	exonic	ETAA1	.	nonsynonymous SNV	ETAA1:NM_019002:exon5:c.C2311T:p.P771S	2p14	.	rs3770655	.	0.94	T	0	B	1	P	-1.04	N	2.39	T	89	70	0.440252	109	73	0.401099	84	67	0.443709	73	122	0.625641	86	138	0.616071	78	134	0.632075	69	58	0.456693	YES	YES	YES	YES	YES
2	68364478	68364478	T	C	exonic	WDR92	.	nonsynonymous SNV	WDR92:NM_001256476:exon6:c.A721G:p.M241V,WDR92:NM_138458:exon6:c.A721G:p.M241V	2p14	.	rs13009282	.	0.23	T	0.001	B	0	P	1.4	L	1.71	T	0	113	1	1	176	0.99435	0	127	1	0	186	1	0	191	1	0	180	1	0	112	1	YES	YES	YES	YES	YES
2	68385097	68385097	A	G	exonic	PNO1	.	nonsynonymous SNV	PNO1:NM_020143:exon1:c.A31G:p.R11G	2p14	.	rs2044693	.	0.4	T	0	B	1	P	-0.55	N	1.51	T	0	109	1	1	194	0.994872	0	163	1	0	183	1	0	200	1	0	300	1	0	158	1	YES	YES	YES	YES	YES
2	68607947	68607947	G	T	exonic	PLEK	.	nonsynonymous SNV	PLEK:NM_002664:exon3:c.G291T:p.K97N	2p13.3	.	rs3816281	.	0.46	T	0.947	D	0	P	0.565	N	2.73	T	0	154	1	0	213	1	0	174	1	0	221	1	0	249	1	0	307	1	0	156	1	NO	NO	NO	NO	NO
2	68622914	68622914	G	A	exonic	PLEK	.	nonsynonymous SNV	PLEK:NM_002664:exon9:c.G1019A:p.R340K	2p13.3	.	rs1063479	.	1	T	0	B	1	P	-0.27	N	-0.87	T	0	207	1	0	235	1	0	234	1	0	333	1	0	309	1	0	356	1	0	217	1	NO	NO	NO	NO	NO
2	69049941	69049941	T	C	exonic	ARHGAP25	.	nonsynonymous SNV	ARHGAP25:NM_001166276:exon9:c.T1649C:p.M550T,ARHGAP25:NM_001166277:exon9:c.T1550C:p.M517T,ARHGAP25:NM_014882:exon9:c.T1646C:p.M549T,ARHGAP25:NM_001007231:exon10:c.T1670C:p.M557T	2p13.3	.	rs10177248	.	0.42	T	0	B	0	P	0.205	N	2.89	T	61	80	0.567376	114	88	0.435644	91	83	0.477011	138	67	0.326829	158	69	0.303965	196	76	0.279412	85	63	0.425676	NO	NO	NO	YES	YES
2	69177269	69177269	C	A	exonic	GKN2	.	nonsynonymous SNV	GKN2:NM_182536:exon3:c.G193T:p.D65Y	2p13.3	.	rs62133344	.	0	D	1	D	0.998	D	2.455	M	-4.36	D	58	54	0.482143	85	87	0.505814	66	58	0.467742	153	64	0.294931	118	65	0.355191	129	74	0.364532	64	69	0.518797	NO	NO	NO	NO	NO
2	69659126	69659126	A	T	exonic	NFU1	.	nonsynonymous SNV	NFU1:NM_001002755:exon2:c.T74A:p.M25K,NFU1:NM_015700:exon2:c.T2A:p.M1K	2p13.3	.	rs4453725	CLINSIG=non-pathogenic;CLNDBN=not_provided;CLNREVSTAT=criteria_provided\x2c_single_submitter;CLNACC=RCV000127198.1;CLNDSDB=MedGen;CLNDSDBID=CN221809	0.01	D	0.019	B	0	P	0.345	N	0.01	T	32	30	0.483871	38	39	0.506494	42	32	0.432432	26	79	0.752381	26	73	0.737374	48	67	0.582609	24	32	0.571429	YES	YES	YES	YES	YES
2	69741754	69741756	TGT	-	exonic	AAK1	.	nonframeshift deletion	AAK1:NM_014911:exon13:c.1623_1625del:p.541_542del	2p13.3	ID=COSM1318883,COSM1318884;OCCURENCE=1(haematopoietic_and_lymphoid_tissue),1(skin)	rs3832159	.	.	.	.	.	.	.	.	.	.	.	0	42	1	0	67	1	0	59	1	0	71	1	2	82	0.97619	0	116	1	1	59	0.983333	NO	NO	NO	NO	NO
2	69741854	69741854	T	G	exonic	AAK1	.	nonsynonymous SNV	AAK1:NM_014911:exon13:c.A1525C:p.K509Q	2p13.3	.	rs6715776	.	1	T	0	B	1	P	-0.695	N	1.82	T	0	111	1	0	146	1	0	139	1	0	150	1	0	178	1	0	265	1	0	127	1	NO	YES	YES	YES	YES
2	70188676	70188676	T	C	exonic	ASPRV1	.	nonsynonymous SNV	ASPRV1:NM_152792:exon1:c.A145G:p.T49A	2p13.3	.	rs3796097	.	0.32	T	0.001	B	1	P	0	N	0.95	T	75	77	0.506579	76	85	0.52795	99	74	0.427746	183	71	0.279528	184	71	0.278431	204	115	0.360502	89	71	0.44375	NO	NO	NO	NO	NO
2	71012734	71012734	C	G	exonic	FIGLA	.	nonsynonymous SNV	FIGLA:NM_001004311:exon3:c.G422C:p.S141T	2p13.3	.	rs7566476	.	0.95	T	0	B	1	P	-1.67	N	-3.71	D	34	34	0.5	63	52	0.452174	67	38	0.361905	100	40	0.285714	97	46	0.321678	113	64	0.361582	54	44	0.44898	NO	NO	NO	NO	NO
2	71060936	71060936	G	C	exonic	CD207	.	nonsynonymous SNV	CD207:NM_015717:exon3:c.C406G:p.Q136E	2p13.3	.	rs17718987	.	1	T	0.002	B	1	P	1.075	L	1.85	T	58	57	0.495652	72	72	0.5	77	60	0.437956	118	72	0.378947	102	66	0.392857	167	65	0.280172	65	82	0.557823	NO	NO	NO	NO	NO
2	71062833	71062833	-	C	splicing	CD207	NM_015717:exon2:c.73+1->G	.	.	2p13.3	.	rs11450450	.	.	.	.	.	.	.	.	.	.	.	0	99	1	0	150	1	0	140	1	0	177	1	0	173	1	0	213	1	0	128	1	NO	NO	NO	NO	NO
2	71163086	71163086	T	C	exonic	ATP6V1B1	.	nonsynonymous SNV	ATP6V1B1:NM_001692:exon1:c.T2C:p.M1T	2p13.3	.	rs11681642	CLINSIG=non-pathogenic;CLNDBN=not_specified;CLNREVSTAT=criteria_provided\x2c_single_submitter;CLNACC=RCV000037207.2;CLNDSDB=MedGen;CLNDSDBID=CN169374	0	D	0.599	P	1	P	.	.	-1.61	D	0	58	1	0	53	1	0	74	1	0	79	1	0	77	1	0	118	1	0	55	1	YES	NO	YES	NO	YES
2	71212129	71212129	A	T	exonic	ANKRD53	.	nonsynonymous SNV	ANKRD53:NM_001115116:exon6:c.A1292T:p.H431L	2p13.3	.	rs3796100	.	0.11	T	.	.	1	P	0.695	N	0.08	T	47	38	0.447059	59	58	0.495726	70	67	0.489051	115	44	0.27673	113	57	0.335294	173	66	0.276151	57	49	0.462264	NO	NO	NO	NO	NO
2	71212405	71212405	T	C	exonic	ANKRD53	.	nonsynonymous SNV	ANKRD53:NM_001115116:exon6:c.T1568C:p.L523P	2p13.3	.	rs61732279	.	0.11	T	0.049	B	1	P	0.55	N	-0.83	T	9	11	0.55	17	8	0.32	14	14	0.5	31	6	0.162162	25	10	0.285714	35	15	0.3	16	11	0.407407	YES	NO	NO	NO	NO
2	71351487	71351487	G	A	exonic	MCEE	.	nonsynonymous SNV	MCEE:NM_032601:exon2:c.C227T:p.A76V	2p13.3	.	rs11541017	CLINSIG=non-pathogenic;CLNDBN=not_provided;CLNREVSTAT=criteria_provided\x2c_single_submitter;CLNACC=RCV000126701.1;CLNDSDB=MedGen;CLNDSDBID=CN221809	0.47	T	0.003	B	1	P	0.325	N	0.01	T	61	54	0.469565	77	75	0.493421	73	72	0.496552	60	116	0.659091	48	81	0.627907	76	125	0.621891	55	52	0.485981	YES	YES	YES	YES	YES
2	71360144	71360144	A	C	exonic	MPHOSPH10	.	nonsynonymous SNV	MPHOSPH10:NM_005791:exon2:c.A206C:p.E69A	2p13.3	.	rs10199088	.	0.11	T	0.008	B	1	P	1.915	M	2.72	T	34	29	0.460317	65	48	0.424779	41	44	0.517647	77	31	0.287037	78	46	0.370968	86	58	0.402778	32	24	0.428571	YES	YES	YES	YES	YES
2	73675669	73675669	T	G	exonic	ALMS1	.	nonsynonymous SNV	ALMS1:NM_015120:exon8:c.T2012G:p.V671G	2p13.1	.	rs2037814	.	0.24	T	0	B	1	P	-0.895	N	3.44	T	0	144	1	0	173	1	0	210	1	0	222	1	0	241	1	0	282	1	0	162	1	YES	YES	YES	YES	YES
2	73828535	73828535	T	C	exonic	ALMS1	.	nonsynonymous SNV	ALMS1:NM_015120:exon19:c.T12083C:p.L4028P	2p13.1	.	rs372910832	.	0.09	T	0.041	B	0.991	N	1.445	L	3.31	T	70	70	0.5	93	96	0.507937	86	90	0.511364	135	79	0.369159	155	84	0.351464	190	113	0.372937	82	77	0.484277	NO	NO	YES	YES	YES
2	73828538	73828538	G	A	exonic	ALMS1	.	nonsynonymous SNV	ALMS1:NM_015120:exon19:c.G12086A:p.R4029K	2p13.1	.	rs1052161	.	1	T	0.002	B	1	P	-0.695	N	3.46	T	0	137	1	0	188	1	0	174	1	0	207	1	0	234	1	0	298	1	0	158	1	NO	YES	YES	YES	YES
2	74007136	74007136	T	C	exonic	DUSP11	.	nonsynonymous SNV	DUSP11:NM_003584:exon1:c.A107G:p.D36G	2p13.1	.	rs2272051	.	0.59	T	0	B	1	P	0	N	1.19	T	0	152	1	0	226	1	0	212	1	1	306	0.996743	0	291	1	0	381	1	0	186	1	YES	YES	YES	YES	YES
2	74690039	74690039	G	A	exonic	MOGS	.	nonsynonymous SNV	MOGS:NM_006302:exon4:c.C877T:p.P293S,MOGS:NM_001146158:exon5:c.C559T:p.P187S	2p13.1	.	rs2268416	CLINSIG=non-pathogenic;CLNDBN=not_specified;CLNREVSTAT=criteria_provided\x2c_single_submitter;CLNACC=RCV000081382.3;CLNDSDB=MedGen;CLNDSDBID=CN169374	0.95	T	0	B	0	P	-0.975	N	1.28	T	74	99	0.572254	136	97	0.416309	108	126	0.538462	202	97	0.324415	211	97	0.314935	267	139	0.342365	117	89	0.432039	YES	YES	YES	YES	YES
2	74690378	74690378	C	T	exonic	MOGS	.	nonsynonymous SNV	MOGS:NM_006302:exon3:c.G715A:p.D239N,MOGS:NM_001146158:exon4:c.G397A:p.D133N	2p13.1	.	rs1063588	CLINSIG=non-pathogenic;CLNDBN=not_specified;CLNREVSTAT=criteria_provided\x2c_single_submitter;CLNACC=RCV000081381.3;CLNDSDB=MedGen;CLNDSDBID=CN169374	0.42	T	0.23	B	0	P	0.525	N	1.23	T	72	75	0.510204	86	84	0.494118	87	97	0.527174	165	81	0.329268	160	90	0.36	221	112	0.336336	91	77	0.458333	YES	YES	YES	YES	YES
2	74699778	74699778	C	A	exonic	MRPL53	.	nonsynonymous SNV	MRPL53:NM_053050:exon1:c.G10T:p.A4S	2p13.1	.	rs1047911	.	0.82	T	0	B	1	P	0.345	N	0.76	T	114	99	0.464789	147	127	0.463504	150	138	0.479167	243	123	0.336066	249	118	0.321526	294	144	0.328767	118	110	0.482456	YES	YES	YES	YES	YES
2	74710491	74710491	C	T	exonic	TTC31	.	nonsynonymous SNV	TTC31:NM_022492:exon2:c.C83T:p.A28V	2p13.1	.	rs6707475	.	1	T	0	B	0	P	-1.61	N	1.16	T	120	92	0.433962	127	131	0.507752	128	112	0.466667	214	112	0.343558	269	134	0.332506	336	129	0.277419	130	127	0.494163	YES	YES	YES	YES	NO
2	74725178	74725178	G	A	exonic	LBX2	.	nonsynonymous SNV	LBX2:NM_001009812:exon2:c.C461T:p.S154F,LBX2:NM_001282430:exon2:c.C473T:p.S158F	2p13.1	.	rs17009998	.	0.02	D	0.024	B	0	P	0.895	L	-2.82	D	123	103	0.455752	131	119	0.476	146	119	0.449057	244	108	0.306818	260	117	0.310345	358	135	0.273834	145	138	0.487633	NO	NO	NO	NO	NO
2	74742060	74742060	G	A	exonic	TLX2	.	nonsynonymous SNV	TLX2:NM_016170:exon1:c.G127A:p.G43S	2p13.1	.	.	.	1	T	0.001	B	1	N	0.205	N	-2.5	D	216	0	0	228	76	0.25	290	0	0	379	0	0	363	0	0	524	0	0	279	0	0	NO	NO	NO	NO	NO
2	74761539	74761539	T	A	exonic	LOXL3	.	nonsynonymous SNV	LOXL3:NM_001289165:exon7:c.A760T:p.I254F,LOXL3:NM_001289164:exon9:c.A1408T:p.I470F,LOXL3:NM_032603:exon11:c.A1843T:p.I615F	2p13.1	.	rs17010021	.	0.04	D	0.935	D	0	P	1.39	L	1.46	T	101	108	0.516746	139	153	0.523973	142	128	0.474074	242	96	0.284024	246	113	0.314763	319	157	0.329832	140	133	0.487179	NO	YES	YES	YES	YES
2	75099477	75099477	A	T	exonic	HK2	.	nonsynonymous SNV	HK2:NM_000189:exon4:c.A426T:p.Q142H	2p12	.	rs2229621	.	0.28	T	0.25	B	0.997	P	-0.145	N	0.62	T	81	78	0.490566	93	90	0.491803	78	83	0.515528	163	79	0.326446	162	85	0.34413	215	117	0.35241	69	92	0.571429	YES	YES	YES	YES	YES
2	75923413	75923413	T	C	exonic	GCFC2	.	nonsynonymous SNV	GCFC2:NM_001201334:exon5:c.A239G:p.N80S,GCFC2:NM_003203:exon5:c.A746G:p.N249S	2p12	.	rs7560262	.	0.85	T	0	B	1	P	-1.7	N	2.59	T	12	17	0.586207	13	12	0.48	21	14	0.4	24	8	0.25	26	8	0.235294	26	9	0.257143	17	8	0.32	YES	YES	YES	YES	YES
2	84756049	84756049	G	A	exonic	DNAH6	.	nonsynonymous SNV	DNAH6:NM_001370:exon4:c.G421A:p.V141M	2p11.2	.	rs4832089	.	0.37	T	0.002	B	1	P	0.345	N	1.87	T	0	94	1	0	107	1	0	128	1	0	134	1	0	132	1	0	167	1	0	84	1	NO	NO	NO	NO	NO
2	85549868	85549868	A	G	exonic	TGOLN2	.	nonsynonymous SNV	TGOLN2:NM_001206841:exon4:c.T1322C:p.L441P	2p11.2	.	rs4240199	.	0.15	T	.	.	0	P	.	.	2.42	T	77	74	0.490066	91	78	0.461538	81	73	0.474026	147	61	0.293269	139	62	0.308458	179	67	0.272358	66	54	0.45	NO	NO	YES	YES	NO
2	85549874	85549874	A	G	exonic	TGOLN2	.	nonsynonymous SNV	TGOLN2:NM_001206841:exon4:c.T1316C:p.F439S	2p11.2	.	rs3637	.	1	T	.	.	0	P	.	.	3.39	T	76	69	0.475862	100	78	0.438202	85	71	0.455128	146	57	0.280788	138	59	0.299492	179	64	0.263374	60	52	0.464286	NO	NO	YES	YES	NO
2	85554080	85554080	G	A	exonic	TGOLN2	.	nonsynonymous SNV	TGOLN2:NM_001206841:exon2:c.C775T:p.R259W,TGOLN2:NM_006464:exon2:c.C775T:p.R259W	2p11.2	.	rs4247303	.	0.01	D	0.844	P	1	P	1.245	L	2.84	T	116	121	0.510549	145	144	0.49827	145	149	0.506803	281	129	0.314634	290	133	0.314421	336	132	0.282051	125	131	0.511719	YES	YES	YES	YES	YES
2	85622059	85622059	T	C	exonic	CAPG	.	nonsynonymous SNV	CAPG:NM_001256139:exon10:c.A1004G:p.H335R,CAPG:NM_001256140:exon10:c.A959G:p.H320R,CAPG:NM_001747:exon10:c.A1004G:p.H335R	2p11.2	.	rs6886	.	0.33	T	0	B	1	P	-0.31	N	0.64	T	53	54	0.504673	51	59	0.536364	61	62	0.504065	62	94	0.602564	40	81	0.669421	58	138	0.704082	56	42	0.428571	YES	YES	YES	YES	YES
2	85893741	85893741	G	A	exonic	SFTPB	.	nonsynonymous SNV	SFTPB:NM_000542:exon5:c.C428T:p.T143I,SFTPB:NM_198843:exon5:c.C428T:p.T143I	2p11.2	.	rs1130866	CLINSIG=non-pathogenic;CLNDBN=not_specified;CLNREVSTAT=criteria_provided\x2c_single_submitter;CLNACC=RCV000151850.1;CLNDSDB=MedGen;CLNDSDBID=CN169374	0.9	T	0.001	B	0.151	P	-1.795	N	-0.69	T	43	30	0.410959	54	70	0.564516	46	36	0.439024	31	66	0.680412	31	63	0.670213	51	94	0.648276	53	53	0.5	NO	NO	NO	NO	NO
2	85895338	85895338	T	G	exonic	SFTPB	.	nonsynonymous SNV	SFTPB:NM_000542:exon2:c.A5C:p.H2P,SFTPB:NM_198843:exon2:c.A5C:p.H2P	2p11.2	.	rs2077079	CLINSIG=non-pathogenic;CLNDBN=not_specified;CLNREVSTAT=criteria_provided\x2c_single_submitter;CLNACC=RCV000151854.1;CLNDSDB=MedGen;CLNDSDBID=CN169374	.	.	0	B	1	P	0	N	-0.24	T	20	26	0.565217	21	18	0.461538	32	22	0.407407	19	57	0.75	24	43	0.641791	28	50	0.641026	24	17	0.414634	NO	NO	NO	NO	NO
2	85924729	85924729	C	T	exonic	GNLY	.	nonsynonymous SNV	GNLY:NM_006433:exon4:c.C356T:p.T119I,GNLY:NM_001302758:exon5:c.C437T:p.T146I,GNLY:NM_012483:exon5:c.C311T:p.T104I	2p11.2	.	rs11127	.	0.46	T	0.024	B	1	P	0.695	N	-0.13	T	60	33	0.354839	67	54	0.446281	58	52	0.472727	37	84	0.694215	51	88	0.633094	67	117	0.63587	54	38	0.413043	NO	NO	NO	NO	NO
2	86317037	86317037	G	C	exonic	POLR1A	.	nonsynonymous SNV	POLR1A:NM_015425:exon4:c.C448G:p.P150A	2p11.2	.	rs4832242	.	0.94	T	0.01	B	1	P	0.19	N	2.1	T	0	86	1	0	117	1	0	87	1	0	145	1	0	133	1	0	172	1	0	87	1	YES	YES	YES	YES	YES
2	86400824	86400824	G	A	exonic	IMMT	.	nonsynonymous SNV	IMMT:NM_001100169:exon4:c.C370T:p.P124S,IMMT:NM_001100170:exon4:c.C370T:p.P124S,IMMT:NM_006839:exon4:c.C370T:p.P124S	2p11.2	.	rs1050301	.	0.56	T	0.836	P	0	P	2.175	M	1.52	T	40	20	0.333333	32	43	0.573333	35	32	0.477612	53	27	0.3375	64	23	0.264368	85	27	0.241071	23	29	0.557692	YES	YES	YES	YES	YES
2	86433240	86433240	C	T	exonic	MRPL35	.	nonsynonymous SNV	MRPL35:NM_016622:exon2:c.C55T:p.P19S,MRPL35:NM_145644:exon2:c.C55T:p.P19S	2p11.2	.	rs10901	.	0.33	T	0.033	B	0.038	P	2.295	M	2.65	T	24	16	0.4	40	31	0.43662	31	20	0.392157	25	32	0.561404	21	33	0.611111	29	61	0.677778	28	23	0.45098	YES	YES	YES	YES	YES
2	88472791	88472791	G	A	exonic	THNSL2	.	nonsynonymous SNV	THNSL2:NM_018271:exon1:c.G122A:p.G41E,THNSL2:NM_001244676:exon2:c.G122A:p.G41E	2p11.2	.	rs4129190	.	1	T	0	B	1	P	-1.55	N	1.74	T	0	74	1	0	135	1	0	117	1	0	107	1	0	152	1	0	196	1	0	95	1	NO	NO	NO	YES	YES
2	88874891	88874891	C	A	exonic	EIF2AK3	.	nonsynonymous SNV	EIF2AK3:NM_004836:exon13:c.G2110T:p.A704S	2p11.2	.	rs1805165	CLINSIG=probable-non-pathogenic;CLNDBN=not_specified;CLNREVSTAT=no_assertion_criteria_provided;CLNACC=RCV000116968.2;CLNDSDB=MedGen;CLNDSDBID=CN169374	1	T	0.003	B	1	P	-0.93	N	-0.3	T	0	125	1	0	174	1	0	146	1	0	188	1	0	191	1	0	235	1	0	131	1	YES	YES	YES	YES	YES
2	88895123	88895123	T	C	exonic	EIF2AK3	.	nonsynonymous SNV	EIF2AK3:NM_004836:exon3:c.A497G:p.Q166R	2p11.2	.	rs13045	.	1	T	0	B	1	P	-2.24	N	1.63	T	24	28	0.538462	41	45	0.523256	34	20	0.37037	66	29	0.305263	69	28	0.28866	69	44	0.389381	33	20	0.377358	YES	YES	YES	YES	YES
2	95537572	95537572	C	T	exonic	TEKT4	.	nonsynonymous SNV	TEKT4:NM_144705:exon1:c.C248T:p.T83M	2q11.1	.	rs4854235	.	0.13	T	0.542	P	0.045	P	1.78	L	4.19	T	35	22	0.385965	41	38	0.481013	45	34	0.43038	43	30	0.410959	58	34	0.369565	106	41	0.278912	47	28	0.373333	NO	NO	NO	NO	NO
2	95537622	95537622	A	G	exonic	TEKT4	.	nonsynonymous SNV	TEKT4:NM_144705:exon1:c.A298G:p.S100G	2q11.1	.	rs11164112	.	0.32	T	0	B	1	P	-1.04	N	4.24	T	39	25	0.390625	43	41	0.488095	55	38	0.408602	44	38	0.463415	64	29	0.311828	119	46	0.278788	48	33	0.407407	NO	NO	NO	NO	NO
2	95847041	95847043	GCG	-	exonic	ZNF2	.	nonframeshift deletion	ZNF2:NM_001291604:exon3:c.228_230del:p.76_77del,ZNF2:NM_001017396:exon4:c.342_344del:p.114_115del,ZNF2:NM_001282398:exon4:c.354_356del:p.118_119del,ZNF2:NM_001291605:exon5:c.507_509del:p.169_170del,ZNF2:NM_021088:exon5:c.468_470del:p.156_157del	2q11.1	.	rs10578519	.	.	.	.	.	.	.	.	.	.	.	0	133	1	0	154	1	0	159	1	0	153	1	0	156	1	0	294	1	0	127	1	NO	NO	NO	NO	NO
2	95947085	95947085	A	G	exonic	PROM2	.	nonsynonymous SNV	PROM2:NM_001165977:exon12:c.A1523G:p.Q508R,PROM2:NM_001165978:exon12:c.A1523G:p.Q508R,PROM2:NM_144707:exon12:c.A1523G:p.Q508R	2q11.1	.	rs12992066	.	0.75	T	0	B	1	P	-0.41	N	0.9	T	0	27	1	0	36	1	0	31	1	0	45	1	0	38	1	0	79	1	0	37	1	YES	YES	YES	YES	YES
2	96780986	96780986	-	TCCTCCTCT	exonic	ADRA2B	.	nonframeshift insertion	ADRA2B:NM_000682:exon1:c.902_903insAGAGGAGGA:p.E301delinsEEEE	2q11.1	ID=COSM1023812,COSM1023814;OCCURENCE=3(large_intestine),1(breast),2(endometrium)	rs34667759	.	.	.	.	.	.	.	.	.	.	.	0	115	1	0	116	1	0	144	1	0	119	1	0	110	1	0	212	1	0	124	1	NO	NO	NO	NO	NO
2	96795857	96795857	T	C	exonic	ASTL	.	nonsynonymous SNV	ASTL:NM_001002036:exon7:c.A665G:p.Q222R	2q11.1	.	rs749458	.	0.95	T	0.001	B	1	P	-0.155	N	0.02	T	0	63	1	0	92	1	0	83	1	0	72	1	0	75	1	0	157	1	0	68	1	NO	NO	NO	NO	NO
2	96993757	96993757	C	T	exonic	ITPRIPL1	.	nonsynonymous SNV	ITPRIPL1:NM_178495:exon1:c.C1412T:p.T471M,ITPRIPL1:NM_001163523:exon2:c.C1364T:p.T455M,ITPRIPL1:NM_001163524:exon2:c.C1364T:p.T455M,ITPRIPL1:NM_001008949:exon3:c.C1388T:p.T463M	2q11.2	.	rs2279105	.	0.12	T	0.664	P	1	P	0.205	N	3.11	T	113	115	0.504386	132	170	0.562914	157	145	0.480132	154	129	0.45583	149	131	0.467857	374	163	0.303538	144	142	0.496503	NO	NO	NO	NO	NO
2	97030247	97030247	T	C	exonic	NCAPH	.	nonsynonymous SNV	NCAPH:NM_001281712:exon12:c.T1208C:p.V403A,NCAPH:NM_001281710:exon13:c.T1583C:p.V528A,NCAPH:NM_001281711:exon13:c.T1544C:p.V515A,NCAPH:NM_015341:exon13:c.T1616C:p.V539A	2q11.2	.	rs2305935	.	0.79	T	0	B	1	P	-0.885	N	1.12	T	75	72	0.489796	79	83	0.512346	68	71	0.510791	55	80	0.592593	73	58	0.442748	167	62	0.270742	47	60	0.560748	YES	YES	YES	YES	YES
2	97637905	97637905	T	C	exonic	FAM178B	.	nonsynonymous SNV	FAM178B:NM_001122646:exon3:c.A297G:p.I99M	2q11.2	.	rs6715329	.	1	T	.	.	0	P	-0.205	N	0.93	T	0	58	1	0	71	1	0	78	1	0	80	1	0	66	1	0	147	1	0	74	1	NO	NO	NO	NO	NO
2	97638311	97638311	G	A	exonic	FAM178B	.	nonsynonymous SNV	FAM178B:NM_001122646:exon2:c.C106T:p.P36S	2q11.2	.	rs146972264	.	0.2	T	.	.	0.998	N	0	N	0.97	T	35	34	0.492754	39	37	0.486842	44	25	0.362319	35	29	0.453125	36	33	0.478261	99	56	0.36129	29	50	0.632911	NO	NO	NO	NO	NO
2	97877440	97877440	T	C	exonic	ANKRD36	.	nonsynonymous SNV	ANKRD36:NM_001164315:exon58:c.T3431C:p.M1144T	2q11.2	.	rs35711845	.	0.37	T	0	B	1	P	0	N	-1.08	T	12	29	0.707317	18	37	0.672727	19	29	0.604167	17	24	0.585366	16	31	0.659574	29	49	0.628205	9	29	0.763158	YES	YES	YES	YES	YES
2	98409046	98409046	G	A	exonic	TMEM131	.	nonsynonymous SNV	TMEM131:NM_015348:exon31:c.C3947T:p.P1316L	2q11.2	.	rs12995673	.	0.28	T	0.001	B	0.313	P	0.69	N	2.17	T	23	29	0.557692	31	30	0.491803	51	39	0.433333	36	27	0.428571	28	35	0.555556	75	43	0.364407	24	38	0.612903	YES	YES	YES	NO	NO
2	98779439	98779439	G	T	exonic	VWA3B	.	stopgain	VWA3B:NM_144992:exon8:c.G1114T:p.E372X	2q11.2	.	rs62154921	.	0.8	T	.	.	1	A	.	.	.	.	19	30	0.612245	32	28	0.466667	32	34	0.515152	34	23	0.403509	29	27	0.482143	29	82	0.738739	32	22	0.407407	NO	NO	NO	NO	NO
2	98844674	98844674	C	G	exonic	VWA3B	.	nonsynonymous SNV	VWA3B:NM_144992:exon15:c.C2029G:p.L677V	2q11.2	.	rs7601049	.	0.85	T	0.041	B	0.998	P	0.77	N	3.4	T	0	90	1	0	152	1	0	123	1	0	104	1	0	69	1	0	153	1	0	91	1	NO	NO	NO	NO	NO
2	98853173	98853173	G	A	exonic	VWA3B	.	nonsynonymous SNV	VWA3B:NM_144992:exon19:c.G2653A:p.V885M	2q11.2	.	rs11889349	.	0.21	T	0.169	B	1	P	1.175	L	3.2	T	105	100	0.487805	118	131	0.526104	144	134	0.482014	91	113	0.553922	105	120	0.533333	262	121	0.315927	113	98	0.464455	NO	NO	NO	NO	NO
2	98928429	98928429	C	G	exonic	VWA3B	.	nonsynonymous SNV	VWA3B:NM_144992:exon27:c.C3669G:p.D1223E	2q11.2	.	rs17428626	.	0.02	D	0.136	B	1	N	1.39	L	2.59	T	72	58	0.446154	74	84	0.531646	78	93	0.54386	69	69	0.5	60	91	0.602649	91	188	0.673835	93	60	0.392157	NO	NO	NO	NO	NO
2	98928494	98928494	G	A	exonic	VWA3B	.	nonsynonymous SNV	VWA3B:NM_144992:exon27:c.G3734A:p.R1245K	2q11.2	.	rs7587534	.	1	T	0	B	1	P	-1.1	N	3.59	T	0	175	1	0	189	1	0	192	1	0	147	1	0	177	1	0	301	1	0	158	1	NO	NO	NO	NO	NO
2	99812070	99812070	G	A	exonic	MRPL30	.	nonsynonymous SNV	MRPL30:NM_145212:exon6:c.G388A:p.A130T	2q11.2	.	rs1044575	.	1	T	0	B	0.002	P	-0.715	N	1.15	T	0	77	1	0	94	1	0	84	1	0	85	1	0	83	1	0	142	1	0	95	1	YES	YES	YES	YES	YES
2	100343557	100343557	C	T	exonic	AFF3	.	nonsynonymous SNV	AFF3:NM_001025108:exon10:c.G1148A:p.S383N,AFF3:NM_002285:exon10:c.G1073A:p.S358N	2q11.2	.	rs4851223	.	1	T	0	B	1	P	-0.52	N	0.01	T	0	96	1	0	108	1	0	97	1	0	75	1	0	80	1	0	145	1	0	73	1	NO	NO	NO	NO	NO
2	100915772	100915772	A	G	exonic	LONRF2	.	nonsynonymous SNV	LONRF2:NM_198461:exon6:c.T1277C:p.L426P	2q11.2	.	rs4851287	.	0.3	T	0	B	1	P	-1.5	N	-1.85	D	51	54	0.514286	66	73	0.52518	67	81	0.547297	57	53	0.481818	62	49	0.441441	128	73	0.363184	52	41	0.44086	NO	NO	NO	NO	NO
2	101086966	101086966	C	T	exonic	NMS	.	nonsynonymous SNV	NMS:NM_001011717:exon1:c.C16T:p.P6S	2q11.2	.	rs13411940	.	0.06	T	0.096	B	1	P	1.845	L	0.73	T	51	53	0.509615	55	39	0.414894	69	56	0.448	30	37	0.552239	38	50	0.568182	49	100	0.671141	47	54	0.534653	NO	NO	NO	NO	NO
2	101591304	101591304	A	G	exonic	NPAS2	.	nonsynonymous SNV	NPAS2:NM_002518:exon13:c.A1180G:p.T394A	2q11.2	.	rs2305160	.	0.44	T	0.003	B	1	P	-0.55	N	3.53	T	0	74	1	0	94	1	0	106	1	1	80	0.987654	0	88	1	0	177	1	0	88	1	YES	NO	YES	YES	YES
2	101624471	101624471	T	C	exonic	TBC1D8	.	nonsynonymous SNV	TBC1D8:NM_001102426:exon20:c.A3235G:p.R1079G	2q11.2	.	rs746924	.	0.53	T	0	B	0	P	-0.605	N	4.09	T	0	131	1	0	182	1	0	157	1	0	159	1	0	134	1	0	261	1	0	143	1	YES	YES	YES	YES	YES
2	101656726	101656726	T	C	exonic	TBC1D8	.	nonsynonymous SNV	TBC1D8:NM_001102426:exon6:c.A949G:p.T317A	2q11.2	.	rs2289953	.	0.56	T	0	B	1	P	-1.525	N	-2.12	D	0	103	1	0	140	1	0	140	1	0	111	1	0	145	1	0	273	1	1	131	0.992424	YES	YES	YES	YES	YES
2	101898412	101898412	G	C	exonic	RNF149	.	nonsynonymous SNV	RNF149:NM_173647:exon6:c.C1068G:p.D356E	2q11.2	.	rs13151	.	0.63	T	0	B	1	P	0	N	3.16	T	0	89	1	0	111	1	0	98	1	0	100	1	0	89	1	0	183	1	0	87	1	YES	YES	YES	YES	YES
2	101925026	101925026	T	C	exonic	RNF149	.	nonsynonymous SNV	RNF149:NM_173647:exon1:c.A25G:p.S9G	2q11.2	.	rs11123868	.	0.51	T	0	B	1	P	-1.1	N	3.07	T	57	42	0.424242	47	59	0.556604	61	59	0.491667	63	33	0.34375	63	56	0.470588	148	70	0.321101	59	67	0.531746	YES	YES	YES	YES	YES
2	102038849	102038849	T	A	exonic	RFX8	.	nonsynonymous SNV	RFX8:NM_001145664:exon3:c.A158T:p.Q53L	2q11.2	.	rs4851436	.	0.33	T	0	B	1	P	-1.04	N	1.12	T	0	75	1	0	102	1	0	103	1	0	75	1	0	79	1	0	158	1	0	88	1	NO	YES	NO	NO	NO
2	102968007	102968007	G	A	exonic	IL1RL1	.	nonsynonymous SNV	IL1RL1:NM_016232:exon11:c.G1297A:p.A433T	2q12.1	.	rs4988956	.	0.08	T	0.201	B	1	P	2.095	M	3.15	T	58	46	0.442308	80	76	0.487179	77	71	0.47973	70	54	0.435484	76	67	0.468531	170	80	0.32	45	43	0.488636	NO	NO	NO	NO	NO
2	102968356	102968356	C	T	exonic	IL1RL1	.	nonsynonymous SNV	IL1RL1:NM_016232:exon11:c.C1646T:p.T549I	2q12.1	.	rs10192157	.	0.19	T	0.023	B	1	P	0	N	0.24	T	72	64	0.470588	93	90	0.491803	78	78	0.5	85	62	0.421769	84	72	0.461538	208	95	0.313531	55	63	0.533898	NO	NO	NO	NO	NO
2	102968362	102968362	T	C	exonic	IL1RL1	.	nonsynonymous SNV	IL1RL1:NM_016232:exon11:c.T1652C:p.L551S	2q12.1	.	rs10206753	.	0.15	T	0.02	B	1	P	1.385	L	-0.02	T	67	58	0.464	92	79	0.461988	73	77	0.513333	77	59	0.433824	80	66	0.452055	195	86	0.30605	52	61	0.539823	NO	NO	NO	NO	NO
2	103340233	103340233	C	A	exonic	MFSD9	.	nonsynonymous SNV	MFSD9:NM_032718:exon5:c.G563T:p.G188V	2q12.1	.	rs55839709	.	0	D	1	D	1	D	3.055	M	-0.24	T	87	83	0.488235	143	141	0.496479	102	108	0.514286	97	98	0.502564	101	87	0.462766	286	122	0.29902	99	111	0.528571	NO	YES	YES	YES	YES
2	103431404	103431404	T	C	exonic	TMEM182	.	nonsynonymous SNV	TMEM182:NM_144632:exon5:c.T667C:p.W223R	2q12.1	.	rs887987	.	1	T	0	B	1	P	-1.735	N	1.41	T	0	72	1	0	97	1	0	92	1	0	70	1	0	78	1	0	108	1	0	60	1	YES	YES	YES	YES	YES
2	105885961	105885961	T	C	exonic	TGFBRAP1	.	nonsynonymous SNV	TGFBRAP1:NM_001142621:exon11:c.A2174G:p.H725R,TGFBRAP1:NM_004257:exon11:c.A2174G:p.H725R	2q12.1	.	rs2241797	.	0.66	T	0.002	B	1	P	-0.345	N	1.03	T	44	26	0.371429	56	39	0.410526	49	53	0.519608	47	52	0.525253	54	28	0.341463	56	111	0.664671	58	49	0.457944	YES	YES	YES	YES	YES
2	109099572	109099572	C	G	exonic	GCC2	.	nonsynonymous SNV	GCC2:NM_181453:exon12:c.C3400G:p.Q1134E	2q12.3	.	rs2718698	.	1	T	0	B	0.998	P	-2.125	N	1.82	T	0	44	1	0	74	1	0	71	1	0	54	1	0	66	1	0	112	1	0	50	1	YES	YES	YES	YES	YES
2	109408208	109408208	G	A	exonic	CCDC138	.	nonsynonymous SNV	CCDC138:NM_001303105:exon4:c.G344A:p.R115K,CCDC138:NM_144978:exon4:c.G344A:p.R115K	2q12.3	.	rs6740879	.	0.95	T	0.004	B	1	P	1.79	L	-2.62	D	43	52	0.547368	76	74	0.493333	61	58	0.487395	56	61	0.521368	57	56	0.495575	77	123	0.615	38	46	0.547619	YES	YES	YES	YES	YES
2	111598958	111598958	C	T	exonic	ACOXL	.	nonsynonymous SNV	ACOXL:NM_001142807:exon10:c.C764T:p.T255M	2q13	.	rs1554005	.	0.08	T	0.298	B	0.988	P	1.785	L	-0.63	T	26	25	0.490196	34	30	0.46875	36	23	0.389831	23	27	0.54	32	15	0.319149	55	35	0.388889	31	22	0.415094	NO	NO	NO	NO	NO
2	113513825	113513825	T	C	exonic	CKAP2L	.	nonsynonymous SNV	CKAP2L:NM_001304361:exon4:c.A628G:p.I210V,CKAP2L:NM_152515:exon4:c.A1123G:p.I375V	2q13	.	rs6731822	.	0.53	T	0.002	B	1	P	1.79	L	3.31	T	0	185	1	0	247	1	0	208	1	0	200	1	0	215	1	0	372	1	0	210	1	YES	YES	YES	YES	YES
2	113671378	113671378	G	T	exonic	IL37	.	nonsynonymous SNV	IL37:NM_014439:exon2:c.G92T:p.G31V,IL37:NM_173204:exon2:c.G92T:p.G31V	2q13	.	rs3811046	.	0.83	T	0.775	P	1	P	0.895	L	0.24	T	0	95	1	0	126	1	0	108	1	0	110	1	0	127	1	0	187	1	0	94	1	NO	YES	YES	NO	YES
2	113671410	113671410	A	G	exonic	IL37	.	nonsynonymous SNV	IL37:NM_014439:exon2:c.A124G:p.T42A,IL37:NM_173204:exon2:c.A124G:p.T42A	2q13	.	rs3811047	.	0.89	T	0	B	1	P	0	N	0.51	T	0	87	1	0	101	1	0	109	1	0	92	1	0	115	1	0	177	1	0	89	1	NO	NO	YES	NO	YES
2	113763575	113763575	A	G	exonic	IL36A	.	nonsynonymous SNV	IL36A:NM_014440:exon2:c.A35G:p.Q12R	2q13	.	rs895497	.	0.53	T	0	B	1	P	0.345	N	2.29	T	47	45	0.48913	70	70	0.5	58	45	0.436893	51	52	0.504854	66	44	0.4	55	128	0.699454	43	41	0.488095	NO	NO	NO	NO	NO
2	116510817	116510817	G	C	exonic	DPP10	.	nonsynonymous SNV	DPP10:NM_001004360:exon11:c.G997C:p.A333P,DPP10:NM_001178034:exon11:c.G1030C:p.A344P,DPP10:NM_001178037:exon11:c.G1006C:p.A336P,DPP10:NM_020868:exon11:c.G1018C:p.A340P,DPP10:NM_001178036:exon12:c.G868C:p.A290P	2q14.1	.	rs2053724	.	0.46	T	0.005	B	1	P	1.35	L	1.6	T	0	27	1	0	32	1	0	31	1	0	19	1	0	23	1	0	30	1	0	33	1	NO	NO	NO	NO	NO
2	120060082	120060082	T	C	exonic	C2orf76	.	nonsynonymous SNV	C2orf76:NM_001017927:exon7:c.A347G:p.K116R	2q14.2	.	rs1052500	.	0.6	T	0	B	0.998	P	0.805	L	1.52	T	0	132	1	0	170	1	0	151	1	0	165	1	0	130	1	0	219	1	0	138	1	YES	YES	YES	YES	YES
2	120078778	120078778	T	C	exonic	C2orf76	.	nonsynonymous SNV	C2orf76:NM_001017927:exon4:c.A136G:p.I46V	2q14.2	.	rs1132267	.	0.67	T	0.016	B	1	P	0.355	N	1.42	T	1	89	0.988889	0	108	1	0	87	1	0	86	1	0	86	1	0	134	1	0	75	1	YES	YES	YES	YES	YES
2	120125053	120125053	C	G	exonic	DBI	.	stopgain	DBI:NM_001178017:exon1:c.C141G:p.Y47X,DBI:NM_001178041:exon2:c.C84G:p.Y28X	2q14.2	.	rs3731608	.	1	T	.	.	0	P	.	.	.	.	54	44	0.44898	63	67	0.515385	74	52	0.412698	61	71	0.537879	55	64	0.537815	73	151	0.674107	65	56	0.46281	YES	NO	NO	NO	NO
2	120125058	120125058	C	T	exonic	DBI	.	nonsynonymous SNV	DBI:NM_001178017:exon1:c.C146T:p.A49V,DBI:NM_001178041:exon2:c.C89T:p.A30V	2q14.2	.	rs3731607	.	0.71	T	0.003	B	1	P	.	.	2.16	T	57	46	0.446602	63	69	0.522727	77	59	0.433824	64	73	0.532847	60	61	0.504132	75	154	0.672489	69	58	0.456693	YES	NO	NO	NO	NO
2	120194651	120194651	-	GTGTGC	exonic	TMEM37	.	nonframeshift insertion	TMEM37:NM_183240:exon2:c.208_209insGTGTGC:p.T70delinsSVP	2q14.2	ID=COSM112142;OCCURENCE=1(ovary),14(large_intestine),1(upper_aerodigestive_tract)	rs3217464	.	.	.	.	.	.	.	.	.	.	.	0	134	1	0	149	1	0	158	1	0	133	1	0	151	1	0	298	1	0	166	1	NO	NO	NO	NO	NO
2	120388412	120388412	G	A	exonic	CFAP221	.	nonsynonymous SNV	CFAP221:NM_001271049:exon19:c.G1909A:p.V637I	2q14.2	.	rs2272058	.	0.64	T	0.001	B	1	P	-0.235	N	1.59	T	0	254	1	0	288	1	0	279	1	0	266	1	0	282	1	0	437	1	0	250	1	NO	NO	NO	NO	NO
2	120409616	120409616	G	T	exonic	CFAP221	.	nonsynonymous SNV	CFAP221:NM_001271049:exon23:c.G2385T:p.M795I	2q14.2	.	rs11686014	.	0.36	T	0.002	B	1	P	0.49	N	1.66	T	64	52	0.448276	74	74	0.5	82	55	0.40146	39	50	0.561798	52	58	0.527273	79	118	0.598985	55	61	0.525862	NO	NO	NO	NO	NO
2	120438515	120438515	G	C	exonic	TMEM177	.	nonsynonymous SNV	TMEM177:NM_001105198:exon2:c.G86C:p.G29A,TMEM177:NM_001105199:exon2:c.G86C:p.G29A,TMEM177:NM_030577:exon2:c.G86C:p.G29A	2q14.2	.	rs11684353	.	0.81	T	0.147	B	0.028	P	0.805	L	2.11	T	79	101	0.561111	87	111	0.560606	97	93	0.489474	82	98	0.544444	75	95	0.558824	110	233	0.6793	95	90	0.486486	NO	YES	YES	YES	YES
2	120438523	120438523	A	G	exonic	TMEM177	.	nonsynonymous SNV	TMEM177:NM_001105198:exon2:c.A94G:p.I32V,TMEM177:NM_001105199:exon2:c.A94G:p.I32V,TMEM177:NM_030577:exon2:c.A94G:p.I32V	2q14.2	.	rs13011768	.	0.58	T	0.002	B	0.908	P	0.95	L	2.3	T	105	77	0.423077	118	99	0.456221	98	100	0.505051	109	84	0.435233	97	75	0.436047	249	118	0.321526	98	99	0.502538	YES	YES	YES	YES	YES
2	120439230	120439230	C	G	exonic	TMEM177	.	nonsynonymous SNV	TMEM177:NM_001105198:exon2:c.C801G:p.D267E,TMEM177:NM_001105199:exon2:c.C801G:p.D267E,TMEM177:NM_030577:exon2:c.C801G:p.D267E	2q14.2	.	rs1983406	.	1	T	0	B	0.003	P	-0.55	N	1.07	T	93	91	0.494565	85	92	0.519774	103	92	0.471795	88	73	0.453416	92	95	0.508021	237	106	0.309038	103	85	0.452128	YES	YES	YES	YES	YES
2	120885310	120885310	G	A	exonic	EPB41L5	.	nonsynonymous SNV	EPB41L5:NM_001184937:exon17:c.G1384A:p.A462T,EPB41L5:NM_020909:exon17:c.G1384A:p.A462T	2q14.2	.	rs1034489	.	1	T	0	B	0	P	-1.995	N	-1.3	T	49	53	0.519608	61	54	0.469565	50	49	0.494949	46	46	0.5	42	32	0.432432	111	52	0.319018	43	30	0.410959	YES	YES	NO	NO	NO
2	121746956	121746956	G	T	exonic	GLI2	.	nonsynonymous SNV	GLI2:NM_005270:exon13:c.G3466T:p.A1156S	2q14.2	.	rs3738880	CLINSIG=non-pathogenic;CLNDBN=not_specified;CLNREVSTAT=criteria_provided\x2c_single_submitter;CLNACC=RCV000081284.3;CLNDSDB=MedGen;CLNDSDBID=CN169374	.	.	0.058	B	1	P	1.23	L	2.53	T	0	146	1	0	165	1	0	195	1	0	135	1	0	146	1	0	292	1	0	148	1	NO	NO	NO	NO	NO
2	121747406	121747406	G	A	exonic	GLI2	.	nonsynonymous SNV	GLI2:NM_005270:exon13:c.G3916A:p.D1306N	2q14.2	.	rs12711538	CLINSIG=non-pathogenic;CLNDBN=not_specified;CLNREVSTAT=criteria_provided\x2c_single_submitter;CLNACC=RCV000081285.3;CLNDSDB=MedGen;CLNDSDBID=CN169374	.	.	0	B	1	P	-1.935	N	2.6	T	0	131	1	0	154	1	0	161	1	0	159	1	0	144	1	0	274	1	0	152	1	NO	NO	NO	NO	NO
2	125660549	125660549	C	T	exonic	CNTNAP5	.	nonsynonymous SNV	CNTNAP5:NM_130773:exon22:c.C3524T:p.P1175L	2q14.3	.	.	.	0.52	T	0.997	D	1	D	3.085	M	-3.21	D	115	0	0	146	0	0	79	73	0.480263	62	65	0.511811	67	82	0.550336	175	70	0.285714	84	60	0.416667	NO	NO	NO	NO	NO
2	128321770	128321770	G	A	exonic	MYO7B	.	nonsynonymous SNV	MYO7B:NM_001080527:exon3:c.G61A:p.G21S	2q14.3	.	rs2404991	.	0.85	T	0.007	B	1	P	0	N	-2.19	D	0	101	1	0	134	1	0	119	1	0	108	1	0	113	1	0	221	1	0	124	1	NO	NO	NO	NO	NO
2	130897234	130897234	C	T	exonic	CCDC74B	.	nonsynonymous SNV	CCDC74B:NM_001258307:exon8:c.G839A:p.R280H,CCDC74B:NM_207310:exon8:c.G1037A:p.R346H	2q21.1	.	rs1129127	.	0.44	T	0.214	B	0	P	1.1	L	1.4	T	84	90	0.517241	133	134	0.501873	139	128	0.479401	107	127	0.542735	116	112	0.491228	138	286	0.674528	110	112	0.504505	NO	NO	NO	NO	NO
2	130949411	130949411	G	T	exonic	TUBA3E	.	nonsynonymous SNV	TUBA3E:NM_207312:exon5:c.C1346A:p.A449E	2q21.1	.	rs10208844	.	1	T	0	B	0.999	P	-2.77	N	-0.86	T	0	97	1	0	134	1	0	120	1	0	140	1	0	126	1	0	240	1	0	133	1	NO	YES	NO	NO	NO
2	131487673	131487673	A	C	exonic	GPR148	.	nonsynonymous SNV	GPR148:NM_207364:exon1:c.A949C:p.T317P	2q21.1	.	rs272128	.	0.25	T	0	B	0.999	P	-0.805	N	2.52	T	0	131	1	0	174	1	0	161	1	0	121	1	0	141	1	1	264	0.996226	0	131	1	NO	NO	NO	NO	NO
2	131688783	131688783	G	A	exonic	ARHGEF4	.	nonsynonymous SNV	ARHGEF4:NM_032995:exon2:c.G253A:p.V85I,ARHGEF4:NM_015320:exon3:c.G253A:p.V85I	2q21.1	.	rs61750360	.	0.22	T	0.016	B	1	P	0.805	L	0.96	T	60	68	0.53125	73	88	0.546584	84	97	0.535912	79	72	0.476821	79	75	0.487013	93	207	0.69	79	94	0.543353	NO	YES	YES	YES	YES
2	132241704	132241704	C	T	exonic	MZT2A	.	nonsynonymous SNV	MZT2A:NM_001085365:exon3:c.G407A:p.R136H	2q21.1	.	rs11553182	.	0.1	T	0.012	B	0.002	P	1.955	M	0.85	T	58	55	0.486726	66	57	0.463415	70	63	0.473684	49	62	0.558559	66	69	0.511111	81	143	0.638393	61	60	0.495868	YES	YES	YES	YES	YES
2	132241731	132241731	T	C	exonic	MZT2A	.	nonsynonymous SNV	MZT2A:NM_001085365:exon3:c.A380G:p.H127R	2q21.1	.	rs75021268	.	1	T	0	B	1	P	-1.955	N	2.26	T	61	48	0.440367	61	62	0.504065	55	63	0.533898	54	59	0.522124	62	61	0.495935	80	148	0.649123	73	67	0.478571	YES	YES	YES	YES	YES
2	132290912	132290912	G	A	exonic	CCDC74A	.	nonsynonymous SNV	CCDC74A:NM_001258304:exon8:c.G1069A:p.E357K,CCDC74A:NM_001258306:exon8:c.G880A:p.E294K,CCDC74A:NM_138770:exon8:c.G1078A:p.E360K	2q21.1	.	rs140033985	.	0.01	D	0.987	D	1	D	2.125	M	1.23	T	101	89	0.468421	146	143	0.49481	161	168	0.510638	100	129	0.563319	132	139	0.512915	176	354	0.667925	143	128	0.472325	NO	NO	NO	YES	NO
2	133174764	133174764	C	T	exonic	GPR39	.	nonsynonymous SNV	GPR39:NM_001508:exon1:c.C149T:p.A50V	2q21.2	.	rs2241764	.	0.92	T	0.001	B	0.999	P	-1.265	N	1.27	T	112	127	0.531381	166	146	0.467949	145	137	0.485816	141	127	0.473881	148	148	0.5	387	171	0.306452	133	142	0.516364	YES	YES	YES	YES	YES
2	133403841	133403841	C	T	exonic	LYPD1	.	nonsynonymous SNV	LYPD1:NM_001077427:exon3:c.G47A:p.R16H,LYPD1:NM_144586:exon3:c.G203A:p.R68H	2q21.2	.	.	.	0	D	0.061	B	1	D	0.55	N	-1.67	D	53	38	0.417582	66	78	0.541667	63	69	0.522727	60	51	0.459459	58	76	0.567164	97	163	0.626923	74	60	0.447761	YES	YES	NO	YES	YES
2	136555659	136555659	T	C	exonic	LCT	.	nonsynonymous SNV	LCT:NM_002299:exon13:c.A4916G:p.N1639S	2q21.3	.	rs2322659	.	0.23	T	0.031	B	1	P	0.28	N	1.54	T	0	195	1	1	271	0.996324	0	275	1	0	226	1	0	218	1	0	436	1	0	220	1	NO	NO	NO	NO	NO
2	136575534	136575534	T	C	exonic	LCT	.	nonsynonymous SNV	LCT:NM_002299:exon6:c.A1084G:p.I362V	2q21.3	.	rs4954449	.	1	T	0	B	1	P	-1.905	N	2.02	T	0	170	1	0	223	1	0	205	1	0	176	1	0	175	1	0	344	1	0	178	1	NO	NO	NO	NO	NO
2	141232800	141232800	C	T	exonic	LRP1B	.	nonsynonymous SNV	LRP1B:NM_018557:exon60:c.G9532A:p.A3178T	2q22.1	.	rs72899872	.	0.02	D	0.989	D	1	D	2.265	M	-2.87	D	46	64	0.581818	63	53	0.456897	64	55	0.462185	45	0	0	46	45	0.494505	49	103	0.677632	47	22	0.318841	NO	NO	NO	NO	NO
2	141747125	141747125	C	T	exonic	LRP1B	.	nonsynonymous SNV	LRP1B:NM_018557:exon17:c.G2746A:p.D916N	2q22.1	.	.	.	0	D	0.999	D	1	D	3.81	H	-5.57	D	121	0	0	151	0	0	134	0	0	55	63	0.533898	60	0	0	158	0	0	41	0	0	NO	NO	NO	YES	NO
2	141777616	141777616	C	A	exonic	LRP1B	.	nonsynonymous SNV	LRP1B:NM_018557:exon12:c.G1845T:p.W615C	2q22.1	.	.	.	0	D	0.999	D	1	D	3.67	H	-6.75	D	125	0	0	151	0	0	137	0	0	59	0	0	0	64	1	36	64	0.64	na	na	na	NO	NO	NO	NO	NO
2	143798189	143798189	A	G	exonic	KYNU	.	nonsynonymous SNV	KYNU:NM_003937:exon13:c.A1234G:p.K412E,KYNU:NM_001199241:exon14:c.A1234G:p.K412E	2q22.2	.	rs9013	.	1	T	0.001	B	1	P	0.99	L	0.63	T	44	41	0.482353	78	63	0.446809	71	56	0.440945	54	42	0.4375	63	42	0.4	60	117	0.661017	53	59	0.526786	YES	YES	YES	YES	YES
2	144899559	144899559	C	A	exonic	GTDC1	.	nonsynonymous SNV	GTDC1:NM_001284233:exon4:c.G411T:p.M137I,GTDC1:NM_001284234:exon4:c.G24T:p.M8I,GTDC1:NM_001006636:exon6:c.G411T:p.M137I,GTDC1:NM_001164629:exon6:c.G411T:p.M137I,GTDC1:NM_001284235:exon6:c.G411T:p.M137I,GTDC1:NM_024659:exon6:c.G411T:p.M137I,GTDC1:NM_001284238:exon8:c.G315T:p.M105I	2q22.3	.	rs3731958	.	1	T	0.001	B	1	P	-1.875	N	1.78	T	36	22	0.37931	29	28	0.491228	27	28	0.509091	18	22	0.55	26	22	0.458333	72	18	0.2	23	25	0.520833	YES	YES	YES	YES	YES
2	148716428	148716428	T	C	exonic	ORC4	.	nonsynonymous SNV	ORC4:NM_001190882:exon4:c.A11G:p.N4S,ORC4:NM_002552:exon5:c.A233G:p.N78S,ORC4:NM_181741:exon5:c.A233G:p.N78S,ORC4:NM_181742:exon5:c.A233G:p.N78S,ORC4:NM_001190879:exon6:c.A233G:p.N78S	2q23.1	.	rs2307394	CLINSIG=probable-non-pathogenic;CLNDBN=not_specified;CLNREVSTAT=no_assertion_criteria_provided;CLNACC=RCV000146999.1;CLNDSDB=MedGen;CLNDSDBID=CN169374	0.46	T	0.033	B	0	P	0.935	L	0.45	T	0	61	1	0	73	1	0	50	1	0	62	1	0	77	1	0	85	1	0	48	1	YES	YES	YES	YES	YES
2	152139416	152139416	G	A	exonic	NMI	.	nonsynonymous SNV	NMI:NM_004688:exon2:c.C47T:p.S16L	2q23.3	.	rs1048135	.	0.37	T	0.001	B	1	P	0.55	N	1.6	T	21	18	0.461538	41	38	0.481013	34	29	0.460317	24	22	0.478261	22	24	0.521739	22	56	0.717949	19	20	0.512821	YES	YES	YES	YES	YES
2	152226570	152226570	A	G	exonic	TNFAIP6	.	nonsynonymous SNV	TNFAIP6:NM_007115:exon4:c.A431G:p.Q144R	2q23.3	.	rs1046668	.	0.14	T	0	B	1	P	-0.06	N	1.62	T	50	60	0.545455	72	54	0.428571	88	63	0.417219	59	53	0.473214	59	49	0.453704	66	131	0.664975	47	53	0.53	YES	NO	NO	NO	NO
2	152266960	152266960	C	T	exonic	RIF1	.	nonsynonymous SNV	RIF1:NM_001177665:exon1:c.C23T:p.P8L,RIF1:NM_001177663:exon2:c.C23T:p.P8L,RIF1:NM_001177664:exon2:c.C23T:p.P8L,RIF1:NM_018151:exon2:c.C23T:p.P8L	2q23.3	.	rs146560199	.	0.04	D	0.572	P	0.865	D	1.7	L	2.93	T	61	69	0.530769	89	78	0.467066	96	78	0.448276	76	77	0.503268	80	83	0.509202	114	205	0.642633	101	98	0.492462	YES	YES	YES	YES	YES
2	152311570	152311570	G	A	exonic	RIF1	.	nonsynonymous SNV	RIF1:NM_001177665:exon21:c.G2506A:p.G836S,RIF1:NM_001177663:exon22:c.G2506A:p.G836S,RIF1:NM_001177664:exon22:c.G2506A:p.G836S,RIF1:NM_018151:exon22:c.G2506A:p.G836S	2q23.3	.	rs2444263	.	1	T	0.003	B	1	P	-1.7	N	-4.91	D	110	88	0.444444	130	125	0.490196	114	110	0.491071	87	65	0.427632	107	89	0.454082	96	188	0.661972	89	77	0.463855	YES	YES	YES	YES	YES
2	152331418	152331418	C	G	exonic	RIF1	.	nonsynonymous SNV	RIF1:NM_001177665:exon34:c.C7174G:p.L2392V,RIF1:NM_001177663:exon35:c.C7174G:p.L2392V,RIF1:NM_001177664:exon35:c.C7174G:p.L2392V,RIF1:NM_018151:exon36:c.C7252G:p.L2418V	2q23.3	.	rs1065177	.	1	T	0.003	B	1	P	0	N	2.88	T	0	83	1	1	115	0.991379	0	91	1	0	60	1	1	89	0.988889	0	147	1	0	74	1	YES	YES	YES	YES	YES
2	152346979	152346979	T	C	exonic	NEB	.	nonsynonymous SNV	NEB:NM_004543:exon147:c.A19600G:p.I6534V,NEB:NM_001164507:exon180:c.A25204G:p.I8402V,NEB:NM_001164508:exon180:c.A25204G:p.I8402V,NEB:NM_001271208:exon181:c.A25309G:p.I8437V	2q23.3	.	rs1061305	.	0.58	T	0.043	B	0	P	0.69	N	4.27	T	0	122	1	0	126	1	0	152	1	0	129	1	0	116	1	0	240	1	0	133	1	YES	YES	YES	NO	NO
2	152422076	152422076	C	G	exonic	NEB	.	nonsynonymous SNV	NEB:NM_004543:exon88:c.G13166C:p.R4389T,NEB:NM_001164507:exon116:c.G18305C:p.R6102T,NEB:NM_001164508:exon116:c.G18305C:p.R6102T,NEB:NM_001271208:exon116:c.G18305C:p.R6102T	2q23.3	.	rs2288210	.	1	T	0	B	0	P	-2.095	N	3.89	T	97	68	0.412121	99	108	0.521739	109	91	0.455	73	77	0.513333	78	79	0.503185	88	199	0.69338	82	89	0.520468	NO	NO	NO	NO	NO
2	152476028	152476028	C	G	exonic	NEB	.	nonsynonymous SNV	NEB:NM_004543:exon69:c.G10044C:p.W3348C,NEB:NM_001164507:exon73:c.G10809C:p.W3603C,NEB:NM_001164508:exon73:c.G10809C:p.W3603C,NEB:NM_001271208:exon73:c.G10809C:p.W3603C	2q23.3	.	rs10172023	.	0.07	T	0.995	D	0	P	2.885	M	1.46	T	38	41	0.518987	45	48	0.516129	66	57	0.463415	50	53	0.514563	46	42	0.477273	47	126	0.728324	37	46	0.554217	NO	NO	NO	NO	NO
2	152490458	152490458	A	G	exonic	NEB	.	nonsynonymous SNV	NEB:NM_001164507:exon65:c.T9124C:p.C3042R,NEB:NM_001164508:exon65:c.T9124C:p.C3042R,NEB:NM_001271208:exon65:c.T9124C:p.C3042R	2q23.3	.	rs6710212	.	0.5	T	.	.	0	P	-2.82	N	3.85	T	0	41	1	0	63	1	0	39	1	0	32	1	0	27	1	0	92	1	0	47	1	YES	NO	NO	NO	NO
2	152531077	152531077	A	G	exonic	NEB	.	nonsynonymous SNV	NEB:NM_001164507:exon36:c.T3901C:p.Y1301H,NEB:NM_001164508:exon36:c.T3901C:p.Y1301H,NEB:NM_001271208:exon36:c.T3901C:p.Y1301H,NEB:NM_004543:exon36:c.T3901C:p.Y1301H	2q23.3	.	rs6711382	CLINSIG=non-pathogenic;CLNDBN=not_specified;CLNREVSTAT=no_assertion_criteria_provided;CLNACC=RCV000153548.2;CLNDSDB=MedGen;CLNDSDBID=CN169374	0.49	T	0.002	B	0	P	-0.895	N	0.91	T	0	73	1	0	113	1	0	94	1	0	89	1	0	63	1	0	158	1	0	80	1	NO	NO	NO	NO	NO
2	152536498	152536498	T	A	exonic	NEB	.	nonsynonymous SNV	NEB:NM_001164507:exon31:c.A3081T:p.K1027N,NEB:NM_001164508:exon31:c.A3081T:p.K1027N,NEB:NM_001271208:exon31:c.A3081T:p.K1027N,NEB:NM_004543:exon31:c.A3081T:p.K1027N	2q23.3	.	rs6735208	.	0.58	T	0.855	P	0	P	1.445	L	3.25	T	67	57	0.459677	65	52	0.444444	64	63	0.496063	66	61	0.480315	54	44	0.44898	125	69	0.35567	58	59	0.504274	NO	NO	NO	NO	NO
2	157406249	157406249	G	A	exonic	GPD2	.	nonsynonymous SNV	GPD2:NM_000408:exon7:c.G791A:p.R264H,GPD2:NM_001083112:exon7:c.G791A:p.R264H	2q24.1	.	rs2116665	.	0.08	T	0.013	B	0.128	P	1.61	L	-0.27	T	40	57	0.587629	66	60	0.47619	86	80	0.481928	42	50	0.543478	70	56	0.444444	92	136	0.596491	48	55	0.533981	YES	YES	YES	YES	YES
2	158156095	158156095	A	C	exonic	GALNT5	.	nonsynonymous SNV	GALNT5:NM_014568:exon6:c.A2033C:p.D678A	2q24.1	.	rs61748238	.	0.01	D	0.985	D	1	D	2.695	M	0.24	T	38	33	0.464789	56	51	0.476636	63	44	0.411215	45	31	0.407895	53	36	0.404494	92	57	0.38255	37	41	0.525641	NO	YES	NO	YES	NO
2	159166069	159166069	T	C	exonic	CCDC148	.	nonsynonymous SNV	CCDC148:NM_001301684:exon7:c.A548G:p.K183R,CCDC148:NM_138803:exon9:c.A986G:p.K329R	2q24.1	.	rs7559772	.	1	T	0.003	B	0	P	-2.28	N	2.15	T	0	86	1	0	105	1	0	101	1	0	58	1	0	101	1	0	134	1	0	79	1	NO	NO	YES	NO	NO
2	159663599	159663599	T	C	exonic	DAPL1	.	nonsynonymous SNV	DAPL1:NM_001017920:exon3:c.T179C:p.L60P	2q24.1	.	rs9869	.	0.06	T	0.549	P	0	P	1.5	L	1.51	T	34	36	0.514286	43	49	0.532609	40	45	0.529412	25	28	0.528302	34	27	0.442623	37	81	0.686441	38	33	0.464789	NO	NO	NO	NO	NO
2	160019863	160019863	A	G	exonic	TANC1	.	nonsynonymous SNV	TANC1:NM_001145909:exon8:c.A749G:p.N250S,TANC1:NM_033394:exon8:c.A752G:p.N251S	2q24.2	.	rs12466551	.	1	T	0	B	1	P	-1.87	N	1.24	T	0	53	1	0	72	1	0	64	1	0	51	1	0	45	1	0	104	1	0	64	1	YES	YES	YES	YES	YES
2	160112881	160112881	G	T	exonic	WDSUB1	.	nonsynonymous SNV	WDSUB1:NM_001128212:exon9:c.C958A:p.R320S,WDSUB1:NM_001128213:exon9:c.C958A:p.R320S,WDSUB1:NM_152528:exon9:c.C958A:p.R320S	2q24.2	.	rs7591849	.	0.76	T	0	B	1	P	-0.17	N	0.66	T	0	106	1	0	135	1	0	153	1	0	106	1	0	131	1	0	235	1	0	98	1	YES	YES	YES	YES	YES
2	160132089	160132089	T	G	exonic	WDSUB1	.	nonsynonymous SNV	WDSUB1:NM_001128212:exon4:c.A644C:p.K215T,WDSUB1:NM_001128213:exon4:c.A644C:p.K215T,WDSUB1:NM_152528:exon4:c.A644C:p.K215T	2q24.2	.	rs16843852	.	0.14	T	0.891	P	0	P	2.44	M	-0.25	T	45	46	0.505495	33	68	0.673267	61	50	0.45045	49	43	0.467391	41	56	0.57732	51	107	0.677215	41	38	0.481013	YES	NO	YES	NO	YES
2	160136337	160136337	G	A	exonic	WDSUB1	.	nonsynonymous SNV	WDSUB1:NM_001128212:exon3:c.C518T:p.P173L,WDSUB1:NM_001128213:exon3:c.C518T:p.P173L,WDSUB1:NM_152528:exon3:c.C518T:p.P173L	2q24.2	.	rs174264	.	1	T	0	B	0.92	P	-2.175	N	0.48	T	0	71	1	0	110	1	0	88	1	0	74	1	0	76	1	0	165	1	0	66	1	YES	YES	YES	YES	YES
2	160182302	160182302	C	T	exonic	BAZ2B	.	nonsynonymous SNV	BAZ2B:NM_001289975:exon34:c.G5963A:p.S1988N,BAZ2B:NM_013450:exon35:c.G6071A:p.S2024N	2q24.2	.	rs415793	.	0.33	T	0.229	B	0.047	P	0.695	N	0.32	T	67	57	0.459677	84	77	0.478261	92	67	0.421384	67	62	0.48062	62	59	0.487603	62	127	0.671958	62	58	0.483333	YES	YES	YES	YES	YES
2	160294842	160294842	A	G	exonic	BAZ2B	.	nonsynonymous SNV	BAZ2B:NM_001289975:exon8:c.T1259C:p.L420S,BAZ2B:NM_013450:exon8:c.T1265C:p.L422S	2q24.2	.	rs3213790	.	0.56	T	0	B	1	P	-0.69	N	-2.14	D	27	43	0.614286	63	51	0.447368	41	61	0.598039	43	32	0.426667	48	35	0.421687	47	76	0.617886	33	31	0.484375	YES	YES	YES	YES	YES
2	160310246	160310246	A	G	exonic	BAZ2B	.	nonsynonymous SNV	BAZ2B:NM_001289975:exon4:c.T212C:p.M71T,BAZ2B:NM_013450:exon4:c.T212C:p.M71T	2q24.2	.	rs10202670	.	0	D	0.059	B	0.523	P	1.7	L	2.79	T	67	56	0.455285	85	86	0.502924	88	69	0.43949	49	53	0.519608	92	75	0.449102	74	155	0.676856	55	69	0.556452	YES	YES	YES	YES	YES
2	160604936	160604936	G	A	exonic	2007-03-01	.	nonsynonymous SNV	MARCH7:NM_001282806:exon4:c.G967A:p.G323S,MARCH7:NM_001282807:exon4:c.G1021A:p.G341S,MARCH7:NM_022826:exon5:c.G1135A:p.G379S,MARCH7:NM_001282805:exon7:c.G1135A:p.G379S	2q24.2	.	rs13024801	.	1	T	0.009	B	0.984	P	-0.145	N	1.66	T	50	40	0.444444	56	75	0.572519	43	73	0.62931	38	58	0.604167	62	47	0.431193	52	109	0.677019	49	48	0.494845	YES	YES	YES	YES	YES
2	160676350	160676350	T	C	exonic	LY75,LY75-CD302	.	nonsynonymous SNV	LY75-CD302:NM_001198759:exon29:c.A4040G:p.K1347R,LY75-CD302:NM_001198760:exon29:c.A4040G:p.K1347R,LY75:NM_002349:exon29:c.A4040G:p.K1347R	2q24.2	.	rs17827158	.	0.53	T	0.01	B	1	P	0.975	L	3.15	T	39	22	0.360656	36	36	0.5	27	30	0.526316	25	26	0.509804	41	35	0.460526	43	65	0.601852	27	29	0.517857	NO	YES	YES	YES	YES
2	160676427	160676427	C	A	exonic	LY75,LY75-CD302	.	nonsynonymous SNV	LY75-CD302:NM_001198759:exon29:c.G3963T:p.K1321N,LY75-CD302:NM_001198760:exon29:c.G3963T:p.K1321N,LY75:NM_002349:exon29:c.G3963T:p.K1321N	2q24.2	.	rs12692566	.	1	T	0.002	B	1	P	-1.065	N	3.2	T	0	43	1	0	56	1	0	37	1	0	30	1	0	28	1	0	54	1	0	37	1	NO	YES	YES	YES	YES
2	160808075	160808075	C	T	exonic	PLA2R1	.	nonsynonymous SNV	PLA2R1:NM_001007267:exon24:c.G3316A:p.G1106S,PLA2R1:NM_001195641:exon24:c.G3316A:p.G1106S,PLA2R1:NM_007366:exon24:c.G3316A:p.G1106S	2q24.2	.	rs3828323	.	0.82	T	0.001	B	1	P	-0.345	N	3.39	T	0	81	1	0	113	1	0	98	1	0	103	1	0	81	1	0	170	1	2	77	0.974684	YES	YES	YES	YES	NO
2	160885418	160885418	G	C	exonic	PLA2R1	.	nonsynonymous SNV	PLA2R1:NM_001007267:exon5:c.C898G:p.H300D,PLA2R1:NM_001195641:exon5:c.C898G:p.H300D,PLA2R1:NM_007366:exon5:c.C898G:p.H300D	2q24.2	.	rs35771982	.	0.64	T	0	B	1	P	-0.625	N	2.46	T	23	17	0.425	34	25	0.423729	32	14	0.304348	26	22	0.458333	27	22	0.44898	68	26	0.276596	23	32	0.581818	YES	YES	YES	YES	NO
2	160885442	160885442	T	C	exonic	PLA2R1	.	nonsynonymous SNV	PLA2R1:NM_001007267:exon5:c.A874G:p.M292V,PLA2R1:NM_001195641:exon5:c.A874G:p.M292V,PLA2R1:NM_007366:exon5:c.A874G:p.M292V	2q24.2	.	rs3749117	.	0.04	D	0.011	B	0.995	P	1.125	L	2.44	T	25	15	0.375	41	28	0.405797	34	15	0.306122	29	24	0.45283	26	21	0.446809	76	28	0.269231	23	33	0.589286	NO	YES	NO	NO	NO
2	162091931	162091931	C	G	exonic	TANK	.	nonsynonymous SNV	TANK:NM_001199135:exon8:c.C1180G:p.R394G,TANK:NM_004180:exon8:c.C1180G:p.R394G	2q24.2	.	rs56075631	.	0.26	T	0.182	B	1	D	-0.345	N	1.98	T	76	69	0.475862	119	102	0.461538	87	84	0.491228	63	81	0.5625	84	87	0.508772	88	168	0.65625	84	90	0.517241	YES	YES	YES	YES	YES
2	163124051	163124051	C	T	exonic	IFIH1	.	nonsynonymous SNV	IFIH1:NM_022168:exon15:c.G2836A:p.A946T	2q24.2	.	rs1990760	.	0.61	T	0.027	B	0	P	1.245	L	0.95	T	0	97	1	0	133	1	0	115	1	0	105	1	0	102	1	0	172	1	0	102	1	YES	YES	YES	YES	YES
2	163128824	163128824	T	C	exonic	IFIH1	.	nonsynonymous SNV	IFIH1:NM_022168:exon13:c.A2528G:p.H843R	2q24.2	.	rs3747517	.	1	T	0	B	0	P	-3.105	N	3.83	T	0	83	1	0	90	1	0	108	1	0	71	1	0	76	1	2	143	0.986207	0	95	1	YES	YES	YES	YES	YES
2	165551201	165551201	T	C	exonic	COBLL1	.	nonsynonymous SNV	COBLL1:NM_001278461:exon11:c.A2701G:p.N901D,COBLL1:NM_001278460:exon12:c.A2839G:p.N947D,COBLL1:NM_014900:exon12:c.A2815G:p.N939D,COBLL1:NM_001278458:exon15:c.A3016G:p.N1006D	2q24.3	.	rs7607980	.	0.61	T	0.311	B	1	P	0.695	N	.	.	0	128	1	0	135	1	0	150	1	0	114	1	0	105	1	0	213	1	0	143	1	YES	YES	YES	YES	YES
2	166788336	166788336	T	C	exonic	TTC21B	.	nonsynonymous SNV	TTC21B:NM_024753:exon8:c.A826G:p.T276A	2q24.3	.	rs7592429	.	1	T	0	B	0	P	-1.74	N	0.79	T	0	96	1	0	104	1	0	82	1	0	64	1	0	79	1	0	141	1	0	93	1	YES	YES	YES	YES	YES
2	166797646	166797646	C	T	exonic	TTC21B	.	nonsynonymous SNV	TTC21B:NM_024753:exon6:c.G601A:p.V201M	2q24.3	.	rs1432273	.	0.03	D	0.95	D	0	P	2.28	M	0.73	T	0	80	1	0	103	1	0	105	1	0	82	1	0	82	1	0	166	1	0	86	1	YES	YES	YES	YES	YES
2	166892788	166892788	C	T	exonic	SCN1A	.	nonsynonymous SNV	SCN1A:NM_001165963:exon16:c.G3199A:p.A1067T,SCN1A:NM_001165964:exon16:c.G3115A:p.A1039T,SCN1A:NM_006920:exon16:c.G3166A:p.A1056T,SCN1A:NM_001202435:exon18:c.G3199A:p.A1067T	2q24.3	.	rs2298771	CLINSIG=non-pathogenic|non-pathogenic;CLNDBN=Generalized_epilepsy_with_febrile_seizures_plus|not_provided;CLNREVSTAT=criteria_provided\x2c_single_submitter|criteria_provided\x2c_single_submitter;CLNACC=RCV000030432.1|RCV000127879.1;CLNDSDB=MedGen|MedGen;CLNDSDBID=C3502809|CN221809	0.64	T	0.001	B	1	P	0.06	N	-3.85	D	53	56	0.513761	78	70	0.472973	70	67	0.489051	68	61	0.472868	63	54	0.461538	71	129	0.645	65	45	0.409091	NO	NO	NO	YES	NO
2	167262169	167262169	T	C	exonic	SCN7A	.	nonsynonymous SNV	SCN7A:NM_002976:exon25:c.A4970G:p.D1657G	2q24.3	.	rs35344714	.	0.86	T	0.003	B	1	P	0.315	N	-4.13	D	0	136	1	0	207	1	0	179	1	0	159	1	0	154	1	0	244	1	0	138	1	NO	NO	NO	NO	NO
2	167262353	167262353	C	G	exonic	SCN7A	.	nonsynonymous SNV	SCN7A:NM_002976:exon25:c.G4786C:p.V1596L	2q24.3	.	rs3791251	.	0.28	T	0	B	1	P	-1.355	N	-4.01	D	0	149	1	0	230	1	0	197	1	0	117	1	0	165	1	0	259	1	0	151	1	NO	NO	NO	NO	NO
2	167279922	167279922	C	A	exonic	SCN7A	.	nonsynonymous SNV	SCN7A:NM_002976:exon18:c.G2874T:p.M958I	2q24.3	.	rs6738031	.	1	T	0	B	0.999	P	-1.7	N	-4.3	D	0	61	1	0	78	1	0	66	1	0	73	1	0	45	1	0	92	1	0	56	1	NO	NO	NO	NO	NO
2	167313451	167313451	T	C	exonic	SCN7A	.	nonsynonymous SNV	SCN7A:NM_002976:exon10:c.A1219G:p.I407V	2q24.3	.	rs11888208	.	0.01	D	0.004	B	1	P	0.69	N	-4.03	D	0	36	1	0	89	1	0	68	1	0	58	1	0	42	1	0	83	1	0	55	1	NO	NO	NO	NO	NO
2	167334085	167334085	G	T	exonic	SCN7A	.	nonsynonymous SNV	SCN7A:NM_002976:exon2:c.C122A:p.T41N	2q24.3	.	rs7565062	.	1	T	0	B	1	P	-2.125	N	-3.89	D	0	34	1	0	61	1	0	42	1	0	40	1	0	36	1	0	79	1	1	36	0.972973	NO	NO	NO	NO	NO
2	168115710	168115710	T	G	exonic	XIRP2	.	nonsynonymous SNV	XIRP2:NM_001199145:exon8:c.T1988G:p.V663G,XIRP2:NM_001079810:exon10:c.T2654G:p.V885G,XIRP2:NM_001199143:exon11:c.T2753G:p.V918G	2q24.3	.	rs3749006	.	1	T	0	B	1	P	.	.	-0.78	T	103	80	0.437158	128	120	0.483871	100	109	0.521531	92	81	0.468208	85	91	0.517045	203	91	0.309524	88	100	0.531915	NO	NO	NO	NO	NO
2	168115769	168115769	G	C	exonic	XIRP2	.	nonsynonymous SNV	XIRP2:NM_001199145:exon8:c.G2047C:p.E683Q,XIRP2:NM_001079810:exon10:c.G2713C:p.E905Q,XIRP2:NM_001199143:exon11:c.G2812C:p.E938Q	2q24.3	.	rs16853344	.	0.34	T	0.231	B	1	P	.	.	-1.19	T	123	101	0.450893	144	124	0.462687	104	121	0.537778	108	87	0.446154	98	90	0.478723	259	95	0.268362	120	121	0.502075	NO	NO	NO	NO	NO
2	169688017	169688023	CATTAGC	-	exonic	NOSTRIN	.	frameshift deletion	NOSTRIN:NM_001171632:exon5:c.294_300del:p.V98fs,NOSTRIN:NM_052946:exon5:c.144_150del:p.V48fs,NOSTRIN:NM_001039724:exon6:c.378_384del:p.V126fs,NOSTRIN:NM_001171631:exon10:c.378_384del:p.V126fs	2q24.3	.	.	.	.	.	.	.	.	.	.	.	.	.	32	18	0.36	40	37	0.480519	42	19	0.311475	36	24	0.4	24	20	0.454545	34	49	0.590361	30	21	0.411765	NO	NO	NO	NO	NO
2	169707428	169707428	C	T	exonic	NOSTRIN	.	nonsynonymous SNV	NOSTRIN:NM_001171631:exon13:c.C713T:p.T238I	2q31.1	.	rs540652	.	0.15	T	0.001	B	1	P	.	.	1.48	T	87	98	0.52973	109	108	0.497696	102	123	0.546667	95	92	0.491979	91	119	0.566667	109	206	0.653968	94	98	0.510417	NO	NO	NO	YES	NO
2	169721377	169721377	G	A	exonic	NOSTRIN	.	nonsynonymous SNV	NOSTRIN:NM_001171632:exon15:c.G1334A:p.G445E,NOSTRIN:NM_052946:exon15:c.G1184A:p.G395E,NOSTRIN:NM_001039724:exon16:c.G1418A:p.G473E,NOSTRIN:NM_001171631:exon21:c.G1589A:p.G530E	2q31.1	.	rs479661	.	0.77	T	0.001	B	0	P	0.255	N	1.64	T	0	81	1	0	103	1	0	96	1	0	79	1	0	87	1	0	163	1	0	84	1	YES	NO	NO	YES	NO
2	169830328	169830328	A	G	exonic	ABCB11	.	nonsynonymous SNV	ABCB11:NM_003742:exon13:c.T1331C:p.V444A	2q31.1	.	rs2287622	.	0.34	T	0.003	B	0.076	P	-0.5	N	-3.2	D	42	35	0.454545	58	54	0.482143	44	55	0.555556	37	29	0.439394	51	43	0.457447	80	54	0.402985	23	30	0.566038	NO	NO	NO	YES	NO
2	169996070	169996070	C	T	exonic	LRP2	.	nonsynonymous SNV	LRP2:NM_004525:exon73:c.G13250A:p.G4417D	2q31.1	.	rs41268685	CLINSIG=probable-non-pathogenic;CLNDBN=not_specified;CLNREVSTAT=no_assertion_criteria_provided;CLNACC=RCV000117513.2;CLNDSDB=MedGen;CLNDSDBID=CN169374	0.11	T	0.885	P	1	D	0.805	L	-2.58	D	96	65	0.403727	125	104	0.454148	97	97	0.5	80	72	0.473684	89	78	0.467066	221	94	0.298413	89	84	0.485549	NO	NO	NO	NO	NO
2	170003432	170003432	T	G	exonic	LRP2	.	nonsynonymous SNV	LRP2:NM_004525:exon69:c.A12628C:p.I4210L	2q31.1	.	rs4667591	CLINSIG=probable-non-pathogenic;CLNDBN=not_specified;CLNREVSTAT=no_assertion_criteria_provided;CLNACC=RCV000117509.2;CLNDSDB=MedGen;CLNDSDBID=CN169374	0.03	D	0.992	D	0	P	3.105	M	-3.03	D	0	160	1	0	204	1	0	176	1	1	149	0.993333	0	163	1	0	277	1	0	160	1	NO	NO	NO	NO	NO
2	170010985	170010985	T	C	exonic	LRP2	.	nonsynonymous SNV	LRP2:NM_004525:exon66:c.A12280G:p.K4094E	2q31.1	.	rs2075252	CLINSIG=probable-non-pathogenic;CLNDBN=not_specified;CLNREVSTAT=no_assertion_criteria_provided;CLNACC=RCV000117508.2;CLNDSDB=MedGen;CLNDSDBID=CN169374	1	T	0	B	0	P	-1.845	N	-2.83	D	0	65	1	0	104	1	0	85	1	0	67	1	0	77	1	0	132	1	0	49	1	NO	NO	NO	NO	NO
2	170060603	170060603	T	C	exonic	LRP2	.	nonsynonymous SNV	LRP2:NM_004525:exon42:c.A7894G:p.N2632D	2q31.1	.	rs17848169	CLINSIG=probable-non-pathogenic;CLNDBN=not_specified;CLNREVSTAT=no_assertion_criteria_provided;CLNACC=RCV000117548.2;CLNDSDB=MedGen;CLNDSDBID=CN169374	0.87	T	0.053	B	1	D	0.815	L	-2.73	D	41	35	0.460526	49	58	0.542056	54	49	0.475728	52	39	0.428571	47	43	0.477778	44	108	0.710526	49	38	0.436782	NO	NO	NO	NO	NO
2	170129547	170129547	C	T	exonic	LRP2	.	nonsynonymous SNV	LRP2:NM_004525:exon15:c.G2006A:p.G669D	2q31.1	.	rs34291900	CLINSIG=probable-non-pathogenic;CLNDBN=not_specified;CLNREVSTAT=no_assertion_criteria_provided;CLNACC=RCV000117514.2;CLNDSDB=MedGen;CLNDSDBID=CN169374	0.07	T	1	D	1	D	2.58	M	-2.33	D	106	86	0.447917	138	106	0.434426	131	93	0.415179	122	98	0.445455	119	98	0.451613	143	230	0.616622	110	83	0.430052	NO	NO	NO	NO	NO
2	170403030	170403030	T	C	exonic	FASTKD1	.	nonsynonymous SNV	FASTKD1:NM_001281476:exon8:c.A1399G:p.M467V,FASTKD1:NM_024622:exon8:c.A1399G:p.M467V	2q31.1	.	rs2253680	.	0.85	T	0.002	B	1	P	0	N	2.3	T	53	60	0.530973	79	66	0.455172	56	64	0.533333	72	53	0.424	64	62	0.492063	75	119	0.613402	42	60	0.588235	YES	YES	YES	YES	YES
2	171225841	171225841	A	G	exonic	MYO3B	.	nonsynonymous SNV	MYO3B:NM_001083615:exon9:c.A925G:p.K309E,MYO3B:NM_138995:exon9:c.A925G:p.K309E	2q31.1	.	rs4668246	.	1	T	0.003	B	0.955	P	0.235	N	-1.09	T	37	29	0.439394	50	42	0.456522	60	45	0.428571	33	35	0.514706	32	28	0.466667	88	39	0.307087	43	33	0.434211	NO	NO	NO	YES	YES
2	171260787	171260787	G	A	exonic	MYO3B	.	nonsynonymous SNV	MYO3B:NM_001083615:exon20:c.G2308A:p.V770I,MYO3B:NM_138995:exon20:c.G2308A:p.V770I	2q31.1	.	rs6736609	.	0.2	T	0.003	B	1	P	0.77	N	-2.21	D	0	81	1	0	98	1	0	109	1	0	68	1	0	84	1	0	149	1	0	88	1	NO	NO	NO	NO	NO
2	172935641	172935641	T	C	exonic	METAP1D	.	nonsynonymous SNV	METAP1D:NM_199227:exon6:c.T547C:p.Y183H	2q31.1	.	rs61996337	.	0.61	T	0.013	B	0.935	D	1.18	L	-1.28	T	82	67	0.449664	101	111	0.523585	82	69	0.456954	69	70	0.503597	63	81	0.5625	196	94	0.324138	63	72	0.533333	YES	YES	YES	YES	YES
2	173339808	173339808	G	A	exonic	ITGA6	.	nonsynonymous SNV	ITGA6:NM_000210:exon7:c.G1138A:p.A380T,ITGA6:NM_001079818:exon7:c.G1138A:p.A380T	2q31.1	.	rs11895564	.	.	.	0.834	P	0	P	1.775	L	-0.7	T	26	38	0.59375	45	49	0.521277	41	61	0.598039	45	31	0.407895	36	48	0.571429	104	36	0.257143	34	44	0.564103	YES	YES	YES	YES	YES
2	174128513	174128513	C	T	exonic	ZAK	.	nonsynonymous SNV	ZAK:NM_016653:exon19:c.C1592T:p.S531L	2q31.1	.	rs3769148	.	0.35	T	0	B	1	P	0.345	N	-0.98	T	0	73	1	0	76	1	0	68	1	0	49	1	0	52	1	0	117	1	0	47	1	YES	YES	YES	YES	YES
2	175436940	175436940	G	A	exonic	WIPF1	.	nonsynonymous SNV	WIPF1:NM_001077269:exon5:c.C593T:p.P198L,WIPF1:NM_003387:exon5:c.C593T:p.P198L	2q31.1	.	rs4972450	.	0.69	T	0	B	0	P	-1.59	N	1.68	T	0	174	1	0	248	1	0	212	1	0	189	1	0	176	1	0	367	1	0	203	1	NO	NO	NO	NO	NO
2	177054769	177054769	G	A	exonic	HOXD1	.	nonsynonymous SNV	HOXD1:NM_024501:exon2:c.G886A:p.A296T	2q31.1	.	rs6710142	.	0.61	T	0.007	B	1	P	0.345	N	-2.71	D	0	96	1	0	120	1	0	93	1	0	91	1	0	86	1	0	170	1	0	85	1	NO	NO	NO	NO	NO
2	178417142	178417142	C	T	exonic	TTC30B	.	nonsynonymous SNV	TTC30B:NM_152517:exon1:c.G350A:p.R117H	2q31.2	.	rs11694988	.	0.12	T	0.416	B	0.001	P	0.755	N	-1.21	T	1	221	0.995495	0	246	1	0	268	1	0	243	1	0	247	1	0	483	1	0	262	1	YES	YES	YES	NO	YES
2	178482594	178482594	G	T	exonic	TTC30A	.	nonsynonymous SNV	TTC30A:NM_152275:exon1:c.C836A:p.P279H	2q31.2	.	rs61742858	.	0	D	1	D	0	P	3.37	M	1.93	T	76	104	0.577778	126	111	0.468354	139	118	0.459144	130	109	0.456067	113	104	0.479263	258	142	0.355	107	116	0.520179	YES	NO	YES	YES	NO
2	178494173	178494173	-	GGA	exonic	PDE11A	.	nonframeshift insertion	PDE11A:NM_001077196:exon17:c.1431_1432insTCC:p.P478delinsSP,PDE11A:NM_001077358:exon19:c.1689_1690insTCC:p.P564delinsSP,PDE11A:NM_016953:exon20:c.2763_2764insTCC:p.P922delinsSP,PDE11A:NM_001077197:exon21:c.2013_2014insTCC:p.P672delinsSP	2q31.2	.	rs3830637	.	.	.	.	.	.	.	.	.	.	.	0	78	1	0	93	1	0	106	1	0	95	1	0	99	1	0	176	1	0	90	1	NO	NO	NO	NO	NO
2	178565913	178565913	T	C	exonic	PDE11A	.	nonsynonymous SNV	PDE11A:NM_001077196:exon11:c.A848G:p.Y283C,PDE11A:NM_001077358:exon13:c.A1106G:p.Y369C,PDE11A:NM_016953:exon14:c.A2180G:p.Y727C,PDE11A:NM_001077197:exon15:c.A1430G:p.Y477C	2q31.2	.	rs17400325	.	0	D	0.995	D	1	D	3.635	H	-2.31	D	43	46	0.516854	51	45	0.46875	32	37	0.536232	39	28	0.41791	38	41	0.518987	107	46	0.300654	34	29	0.460317	NO	NO	NO	NO	NO
2	178936614	178936614	C	T	exonic	PDE11A	.	nonsynonymous SNV	PDE11A:NM_016953:exon1:c.G551A:p.R184Q	2q31.2	.	rs6433711	.	1	T	0	B	0	P	-1.75	N	-0.23	T	0	224	1	0	326	1	0	287	1	0	251	1	0	272	1	0	542	1	0	297	1	NO	NO	YES	NO	NO
2	179394830	179394830	C	G	exonic	TTN	.	nonsynonymous SNV	TTN:NM_003319:exon187:c.G79193C:p.G26398A,TTN:NM_133432:exon188:c.G79568C:p.G26523A,TTN:NM_133437:exon188:c.G79769C:p.G26590A,TTN:NM_133378:exon308:c.G98684C:p.G32895A,TTN:NM_001256850:exon309:c.G101465C:p.G33822A,TTN:NM_001267550:exon359:c.G106388C:p.G35463A	2q31.2	.	rs373369136	.	0	D	0.207	B	1	D	1.8	L	0.86	T	116	97	0.455399	143	114	0.44358	125	114	0.476987	103	75	0.421348	86	100	0.537634	103	221	0.682099	90	91	0.502762	NO	NO	YES	YES	NO
2	179397561	179397561	C	T	exonic	TTN	.	nonsynonymous SNV	TTN:NM_003319:exon186:c.G76586A:p.R25529H,TTN:NM_133432:exon187:c.G76961A:p.R25654H,TTN:NM_133437:exon187:c.G77162A:p.R25721H,TTN:NM_133378:exon307:c.G96077A:p.R32026H,TTN:NM_001256850:exon308:c.G98858A:p.R32953H,TTN:NM_001267550:exon358:c.G103781A:p.R34594H	2q31.2	.	rs3829747	CLINSIG=non-pathogenic|non-pathogenic;CLNDBN=not_specified|not_provided;CLNREVSTAT=criteria_provided\x2c_multiple_submitters\x2c_no_conflicts|criteria_provided\x2c_single_submitter;CLNACC=RCV000040932.7|RCV000125981.1;CLNDSDB=MedGen|MedGen;CLNDSDBID=CN169374|CN221809	0	D	0.996	D	0	P	0.55	N	0.02	T	85	75	0.46875	76	108	0.586957	90	83	0.479769	77	74	0.490066	87	76	0.466258	100	193	0.658703	79	86	0.521212	YES	NO	YES	YES	NO
2	179406191	179406191	C	T	exonic	TTN	.	nonsynonymous SNV	TTN:NM_003319:exon178:c.G70418A:p.R23473H,TTN:NM_133432:exon179:c.G70793A:p.R23598H,TTN:NM_133437:exon179:c.G70994A:p.R23665H,TTN:NM_133378:exon299:c.G89909A:p.R29970H,TTN:NM_001256850:exon300:c.G92690A:p.R30897H,TTN:NM_001267550:exon350:c.G97613A:p.R32538H	2q31.2	.	rs3731749	CLINSIG=non-pathogenic|non-pathogenic;CLNDBN=not_specified|not_provided;CLNREVSTAT=criteria_provided\x2c_multiple_submitters\x2c_no_conflicts|criteria_provided\x2c_single_submitter;CLNACC=RCV000040855.6|RCV000125957.1;CLNDSDB=MedGen|MedGen;CLNDSDBID=CN169374|CN221809	0	D	0.999	D	0	P	2.165	M	0.42	T	41	48	0.539326	65	45	0.409091	61	36	0.371134	50	46	0.479167	51	30	0.37037	46	97	0.678322	49	47	0.489583	YES	NO	YES	YES	YES
2	179421694	179421694	A	G	exonic	TTN	.	nonsynonymous SNV	TTN:NM_003319:exon158:c.T60992C:p.I20331T,TTN:NM_133432:exon159:c.T61367C:p.I20456T,TTN:NM_133437:exon159:c.T61568C:p.I20523T,TTN:NM_133378:exon279:c.T80483C:p.I26828T,TTN:NM_001256850:exon280:c.T83264C:p.I27755T,TTN:NM_001267550:exon330:c.T88187C:p.I29396T	2q31.2	.	rs9808377	CLINSIG=non-pathogenic|non-pathogenic;CLNDBN=not_specified|not_provided;CLNREVSTAT=criteria_provided\x2c_multiple_submitters\x2c_no_conflicts|criteria_provided\x2c_single_submitter;CLNACC=RCV000040744.4|RCV000125926.1;CLNDSDB=MedGen|MedGen;CLNDSDBID=CN169374|CN221809	0	D	0	B	0	P	-2.455	N	0.73	T	101	98	0.492462	124	102	0.451327	112	129	0.53527	105	101	0.490291	119	99	0.454128	130	262	0.668367	94	100	0.515464	YES	YES	YES	NO	NO
2	179427536	179427536	T	C	exonic	TTN	.	nonsynonymous SNV	TTN:NM_003319:exon154:c.A56128G:p.I18710V,TTN:NM_133432:exon155:c.A56503G:p.I18835V,TTN:NM_133437:exon155:c.A56704G:p.I18902V,TTN:NM_133378:exon275:c.A75619G:p.I25207V,TTN:NM_001256850:exon276:c.A78400G:p.I26134V,TTN:NM_001267550:exon326:c.A83323G:p.I27775V	2q31.2	.	rs3829746	CLINSIG=non-pathogenic|non-pathogenic;CLNDBN=not_specified|not_provided;CLNREVSTAT=criteria_provided\x2c_multiple_submitters\x2c_no_conflicts|criteria_provided\x2c_single_submitter;CLNACC=RCV000040694.7|RCV000125916.1;CLNDSDB=MedGen|MedGen;CLNDSDBID=CN169374|CN221809	0	D	0.001	B	0	P	-0.615	N	0.62	T	73	81	0.525974	91	79	0.464706	68	97	0.587879	77	60	0.437956	71	76	0.517007	64	168	0.724138	69	58	0.456693	YES	YES	YES	YES	YES
2	179430997	179430997	G	A	exonic	TTN	.	nonsynonymous SNV	TTN:NM_003319:exon154:c.C52667T:p.T17556M,TTN:NM_133432:exon155:c.C53042T:p.T17681M,TTN:NM_133437:exon155:c.C53243T:p.T17748M,TTN:NM_133378:exon275:c.C72158T:p.T24053M,TTN:NM_001256850:exon276:c.C74939T:p.T24980M,TTN:NM_001267550:exon326:c.C79862T:p.T26621M	2q31.2	.	rs3731746	CLINSIG=non-pathogenic|non-pathogenic,non-pathogenic;CLNDBN=not_specified|not_provided,not_specified;CLNREVSTAT=criteria_provided\x2c_multiple_submitters\x2c_no_conflicts|criteria_provided\x2c_single_submitter,criteria_provided\x2c_single_submitter;CLNACC=RCV000040652.7|RCV000125901.1,RCV000172788.1;CLNDSDB=MedGen|MedGen,MedGen;CLNDSDBID=CN169374|CN221809,CN169374	0	D	0.636	P	0	P	2.485	M	-0.34	T	70	56	0.444444	111	111	0.5	104	87	0.455497	61	74	0.548148	79	90	0.532544	99	174	0.637363	87	102	0.539683	YES	YES	YES	YES	NO
2	179436020	179436020	G	A	exonic	TTN	.	nonsynonymous SNV	TTN:NM_003319:exon154:c.C47644T:p.R15882C,TTN:NM_133432:exon155:c.C48019T:p.R16007C,TTN:NM_133437:exon155:c.C48220T:p.R16074C,TTN:NM_133378:exon275:c.C67135T:p.R22379C,TTN:NM_001256850:exon276:c.C69916T:p.R23306C,TTN:NM_001267550:exon326:c.C74839T:p.R24947C	2q31.2	.	rs744426	CLINSIG=non-pathogenic|non-pathogenic;CLNDBN=not_specified|not_provided;CLNREVSTAT=criteria_provided\x2c_multiple_submitters\x2c_no_conflicts|criteria_provided\x2c_single_submitter;CLNACC=RCV000040599.7|RCV000125884.1;CLNDSDB=MedGen|MedGen;CLNDSDBID=CN169374|CN221809	0	D	0.877	P	0	P	1.95	M	0.52	T	66	68	0.507463	85	64	0.42953	79	78	0.496815	52	59	0.531532	62	57	0.478992	99	136	0.578723	69	63	0.477273	YES	NO	YES	YES	YES
2	179444768	179444768	C	G	exonic	TTN	.	nonsynonymous SNV	TTN:NM_003319:exon146:c.G40051C:p.A13351P,TTN:NM_133432:exon147:c.G40426C:p.A13476P,TTN:NM_133437:exon147:c.G40627C:p.A13543P,TTN:NM_133378:exon267:c.G59542C:p.A19848P,TTN:NM_001256850:exon268:c.G62323C:p.A20775P,TTN:NM_001267550:exon318:c.G67246C:p.A22416P	2q31.2	.	rs4145333	CLINSIG=non-pathogenic|non-pathogenic;CLNDBN=not_specified|not_provided;CLNREVSTAT=criteria_provided\x2c_multiple_submitters\x2c_no_conflicts|criteria_provided\x2c_single_submitter;CLNACC=RCV000040520.4|RCV000125863.1;CLNDSDB=MedGen|MedGen;CLNDSDBID=CN169374|CN221809	0	D	0	B	0.915	P	-0.71	N	0.46	T	0	148	1	0	194	1	0	175	1	0	138	1	0	148	1	0	257	1	0	105	1	YES	YES	YES	YES	YES
2	179451420	179451420	G	A	exonic	TTN	.	nonsynonymous SNV	TTN:NM_003319:exon136:c.C37013T:p.T12338I,TTN:NM_133432:exon137:c.C37388T:p.T12463I,TTN:NM_133437:exon137:c.C37589T:p.T12530I,TTN:NM_133378:exon257:c.C56504T:p.T18835I,TTN:NM_001256850:exon258:c.C59285T:p.T19762I,TTN:NM_001267550:exon308:c.C64208T:p.T21403I	2q31.2	.	rs2042996	CLINSIG=non-pathogenic|non-pathogenic;CLNDBN=not_specified|not_provided;CLNREVSTAT=criteria_provided\x2c_multiple_submitters\x2c_no_conflicts|criteria_provided\x2c_single_submitter;CLNACC=RCV000040479.4|RCV000125849.1;CLNDSDB=MedGen|MedGen;CLNDSDBID=CN169374|CN221809	0	D	0	B	0	P	-3.385	N	0.97	T	34	48	0.585366	71	54	0.432	64	59	0.479675	50	43	0.462366	36	46	0.560976	60	110	0.647059	53	43	0.447917	YES	YES	YES	YES	NO
2	179455067	179455067	G	T	exonic	TTN	.	nonsynonymous SNV	TTN:NM_003319:exon132:c.C34190A:p.A11397E,TTN:NM_133432:exon133:c.C34565A:p.A11522E,TTN:NM_133437:exon133:c.C34766A:p.A11589E,TTN:NM_133378:exon253:c.C53681A:p.A17894E,TTN:NM_001256850:exon254:c.C56462A:p.A18821E,TTN:NM_001267550:exon304:c.C61385A:p.A20462E	2q31.2	.	.	.	0	D	0.075	B	1	D	1.04	L	1.05	T	179	0	0	172	31	0.152709	117	95	0.448113	101	107	0.514423	82	93	0.531429	207	104	0.334405	83	87	0.511765	NO	NO	NO	NO	NO
2	179457147	179457147	G	A	exonic	TTN	.	nonsynonymous SNV	TTN:NM_003319:exon129:c.C32390T:p.P10797L,TTN:NM_133432:exon130:c.C32765T:p.P10922L,TTN:NM_133437:exon130:c.C32966T:p.P10989L,TTN:NM_133378:exon250:c.C51881T:p.P17294L,TTN:NM_001256850:exon251:c.C54662T:p.P18221L,TTN:NM_001267550:exon301:c.C59585T:p.P19862L	2q31.2	.	rs16866406	CLINSIG=non-pathogenic|non-pathogenic;CLNDBN=not_specified|not_provided;CLNREVSTAT=criteria_provided\x2c_multiple_submitters\x2c_no_conflicts|criteria_provided\x2c_single_submitter;CLNACC=RCV000040422.3|RCV000125839.1;CLNDSDB=MedGen|MedGen;CLNDSDBID=CN169374|CN221809	0	D	0.031	B	0	P	1.73	L	-0.23	T	75	82	0.522293	102	82	0.445652	73	93	0.560241	64	66	0.507692	72	82	0.532468	106	169	0.614545	71	69	0.492857	NO	YES	NO	YES	NO
2	179458591	179458591	C	T	exonic	TTN	.	nonsynonymous SNV	TTN:NM_003319:exon126:c.G31241A:p.R10414H,TTN:NM_133432:exon127:c.G31616A:p.R10539H,TTN:NM_133437:exon127:c.G31817A:p.R10606H,TTN:NM_133378:exon247:c.G50732A:p.R16911H,TTN:NM_001256850:exon248:c.G53513A:p.R17838H,TTN:NM_001267550:exon298:c.G58436A:p.R19479H	2q31.2	.	rs2288569	CLINSIG=non-pathogenic|non-pathogenic;CLNDBN=not_specified|not_provided;CLNREVSTAT=criteria_provided\x2c_multiple_submitters\x2c_no_conflicts|criteria_provided\x2c_single_submitter;CLNACC=RCV000040406.7|RCV000125833.1;CLNDSDB=MedGen|MedGen;CLNDSDBID=CN169374|CN221809	0	D	0.996	D	0	P	2.78	M	0.93	T	49	52	0.514851	81	73	0.474026	61	52	0.460177	44	48	0.521739	53	49	0.480392	85	116	0.577114	59	58	0.495726	YES	YES	YES	NO	YES
2	179464527	179464527	T	C	exonic	TTN	.	nonsynonymous SNV	TTN:NM_003319:exon117:c.A28906G:p.N9636D,TTN:NM_133432:exon118:c.A29281G:p.N9761D,TTN:NM_133437:exon118:c.A29482G:p.N9828D,TTN:NM_133378:exon238:c.A48397G:p.N16133D,TTN:NM_001256850:exon239:c.A51178G:p.N17060D,TTN:NM_001267550:exon289:c.A56101G:p.N18701D	2q31.2	.	rs1001238	CLINSIG=non-pathogenic|non-pathogenic;CLNDBN=not_specified|not_provided;CLNREVSTAT=criteria_provided\x2c_multiple_submitters\x2c_no_conflicts|criteria_provided\x2c_single_submitter;CLNACC=RCV000040380.4|RCV000125828.1;CLNDSDB=MedGen|MedGen;CLNDSDBID=CN169374|CN221809	0	D	0	B	0	P	-0.505	N	1.07	T	64	63	0.496063	84	79	0.484663	81	62	0.433566	70	76	0.520548	66	61	0.480315	73	144	0.663594	77	72	0.483221	YES	YES	YES	YES	YES
2	179545859	179545859	C	T	exonic	TTN	.	nonsynonymous SNV	TTN:NM_133378:exon135:c.G29555A:p.R9852H,TTN:NM_001256850:exon136:c.G32336A:p.R10779H,TTN:NM_001267550:exon138:c.G33287A:p.R11096H	2q31.2	.	rs36051007	CLINSIG=non-pathogenic|non-pathogenic;CLNDBN=not_specified|not_provided;CLNREVSTAT=criteria_provided\x2c_multiple_submitters\x2c_no_conflicts|criteria_provided\x2c_single_submitter;CLNACC=RCV000040156.4|RCV000125766.1;CLNDSDB=MedGen|MedGen;CLNDSDBID=CN169374|CN221809	0	D	0	B	0.981	P	0	N	0	T	27	32	0.542373	49	41	0.455556	47	39	0.453488	26	33	0.559322	30	29	0.491525	82	38	0.316667	23	25	0.520833	NO	NO	NO	NO	NO
2	179554305	179554305	C	T	exonic	TTN	.	nonsynonymous SNV	TTN:NM_133378:exon120:c.G28132A:p.G9378R,TTN:NM_001256850:exon121:c.G30913A:p.G10305R,TTN:NM_001267550:exon123:c.G31864A:p.G10622R	2q31.2	.	rs2244492	CLINSIG=non-pathogenic|non-pathogenic;CLNDBN=not_specified|not_provided;CLNREVSTAT=criteria_provided\x2c_multiple_submitters\x2c_no_conflicts|criteria_provided\x2c_single_submitter;CLNACC=RCV000040129.4|RCV000125756.1;CLNDSDB=MedGen|MedGen;CLNDSDBID=CN169374|CN221809	0	D	.	.	0	P	-0.345	N	-0.07	T	66	53	0.445378	86	80	0.481928	64	51	0.443478	59	41	0.41	65	53	0.449153	129	47	0.267045	60	49	0.449541	NO	NO	NO	NO	NO
2	179558366	179558366	T	C	exonic	TTN	.	nonsynonymous SNV	TTN:NM_133378:exon116:c.A27832G:p.I9278V,TTN:NM_001256850:exon117:c.A30613G:p.I10205V,TTN:NM_001267550:exon119:c.A31564G:p.I10522V	2q31.2	.	rs2042995	CLINSIG=non-pathogenic|non-pathogenic;CLNDBN=not_specified|not_provided;CLNREVSTAT=criteria_provided\x2c_multiple_submitters\x2c_no_conflicts|criteria_provided\x2c_single_submitter;CLNACC=RCV000040122.4|RCV000125754.1;CLNDSDB=MedGen|MedGen;CLNDSDBID=CN169374|CN221809	0	D	.	.	0	P	-1.095	N	0.18	T	66	65	0.496183	107	115	0.518018	65	90	0.580645	80	65	0.448276	74	61	0.451852	74	149	0.668161	62	64	0.507937	YES	NO	NO	NO	NO
2	179579093	179579093	T	C	exonic	TTN	.	nonsynonymous SNV	TTN:NM_133378:exon88:c.A22676G:p.N7559S,TTN:NM_001256850:exon89:c.A25457G:p.N8486S,TTN:NM_001267550:exon91:c.A26408G:p.N8803S	2q31.2	.	rs12693164	CLINSIG=non-pathogenic|non-pathogenic;CLNDBN=not_specified|not_provided;CLNREVSTAT=criteria_provided\x2c_multiple_submitters\x2c_no_conflicts|criteria_provided\x2c_single_submitter;CLNACC=RCV000040047.4|RCV000126163.1;CLNDSDB=MedGen|MedGen;CLNDSDBID=CN169374|CN221809	0	D	0.004	B	0	P	1.245	L	-0.3	T	73	93	0.560241	99	98	0.497462	104	88	0.458333	78	77	0.496774	91	91	0.5	98	182	0.65	76	79	0.509677	NO	NO	NO	NO	NO
2	179579255	179579255	A	G	exonic	TTN	.	nonsynonymous SNV	TTN:NM_133378:exon88:c.T22514C:p.V7505A,TTN:NM_001256850:exon89:c.T25295C:p.V8432A,TTN:NM_001267550:exon91:c.T26246C:p.V8749A	2q31.2	.	.	.	0	D	0.001	B	1	N	1.39	L	1.01	T	63	47	0.427273	77	80	0.509554	62	55	0.470085	43	50	0.537634	70	48	0.40678	135	66	0.328358	55	56	0.504505	NO	NO	NO	NO	NO
2	179582327	179582327	C	T	exonic	TTN	.	nonsynonymous SNV	TTN:NM_133378:exon84:c.G21542A:p.S7181N,TTN:NM_001256850:exon85:c.G24323A:p.S8108N,TTN:NM_001267550:exon87:c.G25274A:p.S8425N	2q31.2	.	rs13390491	CLINSIG=non-pathogenic|non-pathogenic;CLNDBN=not_specified|not_provided;CLNREVSTAT=criteria_provided\x2c_multiple_submitters\x2c_no_conflicts|criteria_provided\x2c_single_submitter;CLNACC=RCV000040026.4|RCV000126149.1;CLNDSDB=MedGen|MedGen;CLNDSDBID=CN169374|CN221809	0	D	0.041	B	0	P	1.89	L	-0.36	T	88	87	0.497143	114	116	0.504348	107	93	0.465	85	74	0.465409	100	88	0.468085	109	197	0.643791	73	81	0.525974	YES	NO	NO	NO	NO
2	179582537	179582537	G	T	exonic	TTN	.	nonsynonymous SNV	TTN:NM_133378:exon84:c.C21332A:p.A7111E,TTN:NM_001256850:exon85:c.C24113A:p.A8038E,TTN:NM_001267550:exon87:c.C25064A:p.A8355E	2q31.2	.	rs2627043	CLINSIG=non-pathogenic|non-pathogenic;CLNDBN=not_specified|not_provided;CLNREVSTAT=criteria_provided\x2c_multiple_submitters\x2c_no_conflicts|criteria_provided\x2c_single_submitter;CLNACC=RCV000040020.7|RCV000126147.1;CLNDSDB=MedGen|MedGen;CLNDSDBID=CN169374|CN221809	0	D	.	.	0	P	-1.045	N	0.01	T	93	70	0.429448	103	103	0.5	89	98	0.524064	93	81	0.465517	85	68	0.444444	103	204	0.664495	88	73	0.453416	YES	NO	NO	NO	NO
2	179583496	179583496	T	G	exonic	TTN	.	nonsynonymous SNV	TTN:NM_133378:exon81:c.A20699C:p.E6900A,TTN:NM_001256850:exon82:c.A23480C:p.E7827A,TTN:NM_001267550:exon84:c.A24431C:p.E8144A	2q31.2	.	rs16866465	CLINSIG=non-pathogenic|non-pathogenic;CLNDBN=not_specified|not_provided;CLNREVSTAT=criteria_provided\x2c_multiple_submitters\x2c_no_conflicts|criteria_provided\x2c_single_submitter;CLNACC=RCV000040001.4|RCV000126140.1;CLNDSDB=MedGen|MedGen;CLNDSDBID=CN169374|CN221809	0	D	0.014	B	0	P	0.805	L	-0.29	T	65	86	0.569536	108	115	0.515695	107	103	0.490476	78	85	0.521472	77	68	0.468966	86	205	0.704467	74	90	0.54878	NO	NO	NO	NO	NO
2	179587130	179587130	C	G	exonic	TTN	.	nonsynonymous SNV	TTN:NM_133378:exon74:c.G18652C:p.D6218H,TTN:NM_001256850:exon75:c.G21433C:p.D7145H,TTN:NM_001267550:exon77:c.G22384C:p.D7462H	2q31.2	.	rs12693166	CLINSIG=non-pathogenic|non-pathogenic;CLNDBN=not_specified|not_provided;CLNREVSTAT=criteria_provided\x2c_multiple_submitters\x2c_no_conflicts|criteria_provided\x2c_single_submitter;CLNACC=RCV000039968.4|RCV000126129.1;CLNDSDB=MedGen|MedGen;CLNDSDBID=CN169374|CN221809	0	D	0.995	D	0	P	2.33	M	-0.79	T	66	68	0.507463	86	88	0.505747	82	68	0.453333	70	62	0.469697	66	65	0.496183	91	195	0.681818	71	71	0.5	NO	NO	NO	NO	NO
2	179598188	179598188	C	T	exonic	TTN	.	nonsynonymous SNV	TTN:NM_133378:exon51:c.G12100A:p.A4034T,TTN:NM_001256850:exon52:c.G14881A:p.A4961T,TTN:NM_001267550:exon54:c.G15832A:p.A5278T	2q31.2	ID=COSM1403260;OCCURENCE=1(large_intestine)	.	.	0	D	0.999	D	1	D	2.005	M	0.83	T	50	44	0.468085	45	50	0.526316	51	53	0.509615	49	54	0.524272	42	45	0.517241	113	68	0.375691	54	40	0.425532	NO	YES	NO	NO	NO
2	179615887	179615887	T	C	exonic	TTN	.	nonsynonymous SNV	TTN:NM_133379:exon46:c.A11240G:p.D3747G	2q31.2	.	rs922984	CLINSIG=non-pathogenic|non-pathogenic;CLNDBN=not_specified|not_provided;CLNREVSTAT=criteria_provided\x2c_multiple_submitters\x2c_no_conflicts|criteria_provided\x2c_single_submitter;CLNACC=RCV000041005.3|RCV000126060.1;CLNDSDB=MedGen|MedGen;CLNDSDBID=CN169374|CN221809	0.57	T	0	B	1	P	0	N	0.36	T	0	88	1	0	125	1	0	132	1	0	73	1	0	101	1	0	171	1	0	92	1	NO	NO	NO	NO	NO
2	179615931	179615931	C	G	exonic	TTN	.	nonsynonymous SNV	TTN:NM_133379:exon46:c.G11196C:p.L3732F	2q31.2	.	rs922985	CLINSIG=non-pathogenic|non-pathogenic;CLNDBN=not_specified|not_provided;CLNREVSTAT=criteria_provided\x2c_multiple_submitters\x2c_no_conflicts|criteria_provided\x2c_single_submitter;CLNACC=RCV000041004.3|RCV000126059.1;CLNDSDB=MedGen|MedGen;CLNDSDBID=CN169374|CN221809	0.05	D	0.004	B	1	P	0.345	N	0.25	T	0	107	1	0	140	1	0	132	1	0	98	1	0	115	1	0	173	1	0	79	1	NO	NO	NO	NO	NO
2	179620951	179620951	C	T	exonic	TTN	.	nonsynonymous SNV	TTN:NM_133437:exon44:c.G10739A:p.G3580D,TTN:NM_001267550:exon46:c.G11252A:p.G3751D	2q31.2	.	rs7585334	CLINSIG=non-pathogenic|non-pathogenic;CLNDBN=not_specified|not_provided;CLNREVSTAT=criteria_provided\x2c_multiple_submitters\x2c_no_conflicts|criteria_provided\x2c_single_submitter;CLNACC=RCV000041121.3|RCV000126054.1;CLNDSDB=MedGen|MedGen;CLNDSDBID=CN169374|CN221809	0	D	0.01	B	0	P	.	.	1.09	T	0	97	1	0	88	1	0	98	1	0	85	1	0	85	1	0	154	1	0	71	1	NO	NO	NO	NO	NO
2	179621477	179621477	C	T	exonic	TTN	.	nonsynonymous SNV	TTN:NM_133437:exon44:c.G10213A:p.A3405T,TTN:NM_001267550:exon46:c.G10726A:p.A3576T	2q31.2	.	rs6433728	CLINSIG=probable-non-pathogenic,non-pathogenic|non-pathogenic;CLNDBN=not_specified,not_provided|not_specified;CLNREVSTAT=criteria_provided\x2c_single_submitter,criteria_provided\x2c_single_submitter|criteria_provided\x2c_single_submitter;CLNACC=RCV000155422.1,RCV000126050.1|RCV000152471.2;CLNDSDB=MedGen,MedGen|MedGen;CLNDSDBID=CN169374,CN221809|CN169374	0	D	0	B	0	P	.	.	0.28	T	0	46	1	0	62	1	0	78	1	0	54	1	0	45	1	0	98	1	0	50	1	NO	NO	NO	NO	NO
2	179623758	179623758	C	T	exonic	TTN	.	nonsynonymous SNV	TTN:NM_003319:exon43:c.G10118A:p.S3373N,TTN:NM_133432:exon43:c.G10118A:p.S3373N,TTN:NM_133437:exon43:c.G10118A:p.S3373N,TTN:NM_001256850:exon44:c.G10256A:p.S3419N,TTN:NM_001267550:exon44:c.G10256A:p.S3419N,TTN:NM_133378:exon44:c.G10256A:p.S3419N,TTN:NM_133379:exon44:c.G10256A:p.S3419N	2q31.2	.	rs2291310	CLINSIG=non-pathogenic|non-pathogenic;CLNDBN=not_specified|not_provided;CLNREVSTAT=criteria_provided\x2c_multiple_submitters\x2c_no_conflicts|criteria_provided\x2c_single_submitter;CLNACC=RCV000039852.7|RCV000126048.1;CLNDSDB=MedGen|MedGen;CLNDSDBID=CN169374|CN221809	0	D	0.003	B	1	P	1.99	M	-0.3	T	0	134	1	1	200	0.995025	0	160	1	0	132	1	0	116	1	0	228	1	0	128	1	NO	YES	NO	NO	NO
2	179644035	179644035	G	A	exonic	TTN	.	nonsynonymous SNV	TTN:NM_003319:exon22:c.C3746T:p.S1249L,TTN:NM_133432:exon22:c.C3746T:p.S1249L,TTN:NM_133437:exon22:c.C3746T:p.S1249L,TTN:NM_001256850:exon23:c.C3884T:p.S1295L,TTN:NM_001267550:exon23:c.C3884T:p.S1295L,TTN:NM_133378:exon23:c.C3884T:p.S1295L,TTN:NM_133379:exon23:c.C3884T:p.S1295L	2q31.2	.	rs1552280	CLINSIG=non-pathogenic|non-pathogenic;CLNDBN=not_specified|not_provided;CLNREVSTAT=criteria_provided\x2c_multiple_submitters\x2c_no_conflicts|criteria_provided\x2c_single_submitter;CLNACC=RCV000040271.6|RCV000126009.1;CLNDSDB=MedGen|MedGen;CLNDSDBID=CN169374|CN221809	0	D	0	B	0.999	P	0.355	N	-0.27	T	0	83	1	0	110	1	0	121	1	0	86	1	0	111	1	0	165	1	0	103	1	NO	NO	NO	NO	NO
2	179644855	179644855	T	C	exonic	TTN	.	nonsynonymous SNV	TTN:NM_003319:exon21:c.A3463G:p.K1155E,TTN:NM_133432:exon21:c.A3463G:p.K1155E,TTN:NM_133437:exon21:c.A3463G:p.K1155E,TTN:NM_001256850:exon22:c.A3601G:p.K1201E,TTN:NM_001267550:exon22:c.A3601G:p.K1201E,TTN:NM_133378:exon22:c.A3601G:p.K1201E,TTN:NM_133379:exon22:c.A3601G:p.K1201E	2q31.2	.	rs10497520	CLINSIG=non-pathogenic|non-pathogenic;CLNDBN=not_specified|not_provided;CLNREVSTAT=criteria_provided\x2c_multiple_submitters\x2c_no_conflicts|criteria_provided\x2c_single_submitter;CLNACC=RCV000040243.6|RCV000126001.1;CLNDSDB=MedGen|MedGen;CLNDSDBID=CN169374|CN221809	0	D	0.453	P	0.796	P	0.695	N	0.37	T	0	88	1	0	121	1	0	91	1	0	72	1	0	71	1	0	143	1	0	73	1	NO	NO	NO	NO	NO
2	179702437	179702437	T	C	exonic	CCDC141	.	nonsynonymous SNV	CCDC141:NM_173648:exon23:c.A3509G:p.N1170S	2q31.2	.	rs13419085	.	0.85	T	0.003	B	1	N	0.345	N	1.51	T	85	55	0.392857	88	84	0.488372	89	94	0.513661	82	82	0.5	83	76	0.477987	184	84	0.313433	82	77	0.484277	NO	NO	NO	NO	NO
2	180810264	180810264	A	T	exonic	CWC22	.	nonsynonymous SNV	CWC22:NM_020943:exon20:c.T2319A:p.S773R	2q31.3	.	rs6433818	.	1	T	0	B	1	P	-1.59	N	3.65	T	0	199	1	0	212	1	0	184	1	0	172	1	0	161	1	0	296	1	0	164	1	YES	YES	YES	YES	YES
2	182394376	182394376	G	A	splicing	ITGA4	NM_000885:exon23:c.2538+1G>A	.	.	2q31.3	.	.	.	.	.	.	.	1	D	.	.	.	.	117	0	0	82	69	0.456954	59	68	0.535433	60	53	0.469027	50	57	0.53271	46	149	0.764103	53	39	0.423913	NO	NO	NO	NO	NO
2	182395345	182395345	G	A	exonic	ITGA4	.	nonsynonymous SNV	ITGA4:NM_000885:exon24:c.G2633A:p.R878Q	2q31.3	.	rs1143676	.	0.48	T	0.041	B	1	P	0	N	0.93	T	121	83	0.406863	147	130	0.469314	113	109	0.490991	94	87	0.480663	107	81	0.430851	116	211	0.64526	100	88	0.468085	NO	NO	NO	NO	NO
2	182543455	182543455	T	C	exonic	NEUROD1	.	nonsynonymous SNV	NEUROD1:NM_002500:exon2:c.A133G:p.T45A	2q31.3	.	rs1801262	.	0.76	T	0	B	0	P	0.345	N	-3.57	D	44	43	0.494253	60	48	0.444444	61	51	0.455357	46	31	0.402597	62	44	0.415094	76	131	0.63285	63	46	0.422018	NO	NO	NO	NO	NO
2	186627943	186627943	T	C	exonic	FSIP2	.	nonsynonymous SNV	FSIP2:NM_173651:exon12:c.T1541C:p.I514T	2q32.1	.	rs17228441	.	0.04	D	0.242	B	1	P	0.895	L	0.42	T	0	113	1	0	139	1	0	125	1	0	100	1	0	103	1	0	178	1	0	92	1	NO	NO	YES	YES	NO
2	186697876	186697876	A	G	exonic	FSIP2	.	nonsynonymous SNV	FSIP2:NM_173651:exon23:c.A20914G:p.T6972A	2q32.1	.	rs1468999	.	1	T	.	.	1	P	-0.625	N	0.99	T	0	153	1	0	171	1	0	168	1	0	119	1	0	129	1	0	236	1	0	122	1	YES	NO	YES	NO	NO
2	187532417	187532417	G	A	exonic	ITGAV	.	nonsynonymous SNV	ITGAV:NM_001145000:exon22:c.G2239A:p.V747I,ITGAV:NM_001144999:exon24:c.G2209A:p.V737I,ITGAV:NM_002210:exon24:c.G2347A:p.V783I	2q32.1	.	rs2230616	.	0.78	T	0.017	B	0.969	P	0.515	N	0.62	T	0	128	1	0	142	1	0	140	1	0	122	1	0	118	1	0	196	1	0	109	1	YES	YES	YES	YES	YES
2	188250301	188250301	T	A	exonic	CALCRL	.	nonsynonymous SNV	CALCRL:NM_001271751:exon3:c.A22T:p.N8Y,CALCRL:NM_005795:exon4:c.A22T:p.N8Y	2q32.1	.	rs698577	.	1	T	0	B	1	P	-0.345	N	1.56	T	0	97	1	0	111	1	0	106	1	0	94	1	0	78	1	0	152	1	0	101	1	NO	NO	NO	NO	NO
2	188343497	188343497	T	C	exonic	TFPI	.	nonsynonymous SNV	TFPI:NM_001032281:exon7:c.A662G:p.N221S	2q32.1	.	rs7586970	.	0.86	T	0.045	B	0	P	.	.	-0.05	T	0	98	1	0	135	1	0	120	1	0	94	1	0	93	1	0	169	1	0	82	1	YES	YES	YES	NO	YES
2	189599497	189599497	A	C	exonic	DIRC1	.	nonsynonymous SNV	DIRC1:NM_052952:exon2:c.T151G:p.S51A	2q32.2	.	rs72902678	.	0	D	0	B	1	N	0	N	1.35	T	99	103	0.509901	130	127	0.494163	140	126	0.473684	111	101	0.476415	113	85	0.429293	141	251	0.640306	131	102	0.437768	NO	NO	NO	NO	NO
2	189875421	189875421	T	G	exonic	COL3A1	.	nonsynonymous SNV	COL3A1:NM_000090:exon50:c.T4059G:p.H1353Q	2q32.2	.	rs1516446	CLINSIG=non-pathogenic;CLNDBN=not_provided;CLNREVSTAT=criteria_provided\x2c_single_submitter;CLNACC=RCV000124416.1;CLNDSDB=MedGen;CLNDSDBID=CN221809	1	T	0	B	0.982	P	-3.87	N	0.36	T	0	101	1	0	163	1	0	149	1	0	117	1	0	103	1	0	219	1	0	117	1	NO	NO	NO	NO	NO
2	190531426	190531426	G	A	exonic	ASNSD1	.	nonsynonymous SNV	ASNSD1:NM_019048:exon4:c.G568A:p.G190R	2q32.2	.	rs1437880	.	0.56	T	0	B	1	P	0.115	N	1.54	T	0	104	1	0	153	1	0	129	1	0	105	1	0	124	1	0	167	1	0	121	1	YES	YES	YES	YES	YES
2	190595258	190595258	G	T	exonic	ANKAR	.	nonsynonymous SNV	ANKAR:NM_144708:exon16:c.G3231T:p.L1077F	2q32.2	.	rs1225090	.	0.71	T	0.001	B	1	P	-0.345	N	2.25	T	0	112	1	0	146	1	0	105	1	0	85	1	0	97	1	0	168	1	0	93	1	NO	YES	NO	NO	NO
2	191161622	191161622	T	C	exonic	HIBCH	.	nonsynonymous SNV	HIBCH:NM_014362:exon3:c.A136G:p.T46A,HIBCH:NM_198047:exon3:c.A136G:p.T46A	2q32.2	.	rs1058180	.	0.88	T	0	B	0	P	-1.01	N	1.01	T	0	63	1	0	84	1	0	91	1	0	66	1	0	65	1	0	111	1	0	73	1	YES	YES	YES	YES	YES
2	191301368	191301368	A	G	exonic	MFSD6	.	nonsynonymous SNV	MFSD6:NM_017694:exon3:c.A613G:p.R205G	2q32.2	.	rs9646748	.	0.58	T	0	B	0.876	P	-0.895	N	1.55	T	142	145	0.505226	159	153	0.490385	188	160	0.45977	133	137	0.507407	166	147	0.469649	312	133	0.298876	146	142	0.493056	YES	YES	YES	YES	YES
2	193059157	193059157	C	T	exonic	TMEFF2	.	nonsynonymous SNV	TMEFF2:NM_001305134:exon1:c.G94A:p.V32I,TMEFF2:NM_001305145:exon1:c.G94A:p.V32I,TMEFF2:NM_016192:exon1:c.G94A:p.V32I	2q32.3	.	rs140151336	.	0.25	T	0	B	1	N	0	N	0.34	T	67	54	0.446281	97	80	0.451977	87	92	0.513966	66	60	0.47619	58	68	0.539683	216	92	0.298701	89	68	0.433121	NO	NO	NO	NO	NO
2	196673533	196673533	A	G	exonic	DNAH7	.	nonsynonymous SNV	DNAH7:NM_018897:exon53:c.T9956C:p.L3319P	2q32.3	.	rs13411834	.	1	T	0	B	0	P	-3.95	N	-2.19	D	0	65	1	0	118	1	0	102	1	0	85	1	0	82	1	0	152	1	0	70	1	NO	NO	NO	NO	NO
2	196851911	196851911	G	A	exonic	DNAH7	.	nonsynonymous SNV	DNAH7:NM_018897:exon14:c.C1633T:p.R545C	2q32.3	.	rs10931715	.	0.18	T	0.007	B	0	P	2.32	M	1.92	T	0	109	1	0	140	1	0	130	1	0	116	1	0	117	1	0	176	1	0	120	1	NO	YES	NO	NO	NO
2	198950240	198950240	G	A	exonic	PLCL1	.	nonsynonymous SNV	PLCL1:NM_006226:exon2:c.G1999A:p.V667I	2q33.1	.	rs1064213	.	.	.	0.995	D	0	P	2.865	M	-0.02	T	61	35	0.364583	72	68	0.485714	66	56	0.459016	46	48	0.510638	51	60	0.540541	64	115	0.642458	47	67	0.587719	NO	NO	NO	NO	NO
2	201253956	201253956	A	G	exonic	SPATS2L	.	nonsynonymous SNV	SPATS2L:NM_001282744:exon3:c.A79G:p.T27A	2q33.1	.	rs842823	.	0.08	T	0.01	B	0	P	.	.	.	.	50	39	0.438202	62	59	0.487603	62	59	0.487603	45	37	0.45122	59	42	0.415842	46	107	0.699346	53	46	0.464646	YES	YES	YES	YES	YES
2	201354935	201354935	C	G	exonic	KCTD18	.	nonsynonymous SNV	KCTD18:NM_152387:exon7:c.G1169C:p.C390S	2q33.1	.	rs3795969	.	1	T	0	B	1	P	-0.895	N	1.69	T	36	44	0.55	69	72	0.510638	61	53	0.464912	57	43	0.43	46	47	0.505376	84	155	0.648536	57	66	0.536585	YES	YES	YES	YES	YES
2	201736166	201736166	A	C	exonic	PPIL3	.	nonsynonymous SNV	PPIL3:NM_032472:exon7:c.T450G:p.D150E,PPIL3:NM_130906:exon7:c.T438G:p.D146E	2q33.1	.	rs7562391	.	0.69	T	0.004	B	0	P	0.4	N	0.9	T	72	65	0.474453	102	79	0.436464	67	87	0.564935	77	75	0.493421	83	47	0.361538	82	142	0.633929	52	70	0.57377	YES	YES	YES	YES	YES
2	201768238	201768238	C	T	exonic	NIF3L1	.	nonsynonymous SNV	NIF3L1:NM_001142356:exon5:c.C832T:p.L278F,NIF3L1:NM_001136039:exon7:c.C971T:p.T324I,NIF3L1:NM_001142355:exon7:c.C890T:p.T297I,NIF3L1:NM_021824:exon7:c.C890T:p.T297I	2q33.1	.	rs7917	.	0.37	T	0	B	0.996	P	.	.	1.07	T	59	59	0.5	73	88	0.546584	78	62	0.442857	53	53	0.5	61	70	0.534351	73	168	0.697095	60	56	0.482759	YES	YES	YES	YES	YES
2	202006096	202006096	G	A	splicing	CFLAR	NM_001127184:exon6:c.607-1G>A	.	.	2q33.1	.	rs10190751	.	.	.	.	.	1	P	.	.	.	.	52	59	0.531532	62	70	0.530303	59	43	0.421569	48	46	0.489362	39	49	0.556818	59	120	0.670391	49	36	0.423529	YES	YES	NO	YES	YES
2	202074098	202074098	G	A	exonic	CASP10	.	nonsynonymous SNV	CASP10:NM_001206524:exon7:c.G1027A:p.V343I,CASP10:NM_001206542:exon7:c.G1099A:p.V367I,CASP10:NM_001230:exon7:c.G1099A:p.V367I,CASP10:NM_032974:exon9:c.G1228A:p.V410I,CASP10:NM_032977:exon9:c.G1228A:p.V410I	2q33.1	.	rs13010627	.	0.35	T	0.743	P	0	A	1.485	L	1.97	T	45	59	0.567308	63	60	0.487805	62	48	0.436364	62	58	0.483333	58	52	0.472727	160	75	0.319149	72	54	0.428571	NO	NO	NO	NO	NO
2	202082459	202082459	T	A	exonic	CASP10	.	nonsynonymous SNV	CASP10:NM_001206524:exon8:c.T1363A:p.L455I,CASP10:NM_001230:exon8:c.T1435A:p.L479I,CASP10:NM_032977:exon10:c.T1564A:p.L522I	2q33.1	.	rs13006529	.	0.29	T	0.086	B	1	P	.	.	4.43	T	0	226	1	0	288	1	0	235	1	0	191	1	0	208	1	1	391	0.997449	0	215	1	NO	YES	YES	NO	NO
2	202122995	202122995	A	G	exonic	CASP8	.	nonsynonymous SNV	CASP8:NM_001080125:exon1:c.A41G:p.K14R	2q33.1	.	rs3769823	.	0.97	T	0.015	B	1	P	.	.	4.26	T	0	59	1	0	76	1	0	84	1	0	68	1	0	80	1	0	146	1	0	85	1	YES	YES	YES	YES	YES
2	202215492	202215492	C	G	exonic	ALS2CR12	.	nonsynonymous SNV	ALS2CR12:NM_001127391:exon3:c.G127C:p.V43L,ALS2CR12:NM_001289993:exon3:c.G127C:p.V43L,ALS2CR12:NM_139163:exon3:c.G127C:p.V43L	2q33.1	.	rs13014235	.	0.6	T	0	B	1	P	-0.895	N	1.1	T	0	72	1	0	109	1	0	77	1	0	84	1	0	65	1	0	111	1	0	80	1	NO	NO	NO	NO	NO
2	202245423	202245423	A	T	exonic	TRAK2	.	nonsynonymous SNV	TRAK2:NM_015049:exon16:c.T2588A:p.I863N	2q33.1	.	rs34594680	.	0.54	T	0	B	1	N	0	N	3.24	T	59	59	0.5	66	85	0.562914	105	78	0.42623	71	70	0.496454	73	75	0.506757	84	205	0.709343	74	50	0.403226	YES	YES	YES	YES	YES
2	202264156	202264156	C	T	exonic	TRAK2	.	nonsynonymous SNV	TRAK2:NM_015049:exon5:c.G424A:p.V142I	2q33.1	.	rs13022344	.	0.22	T	0.008	B	0	P	0.695	N	2.19	T	0	51	1	0	88	1	0	68	1	0	62	1	0	70	1	0	115	1	0	64	1	YES	YES	YES	YES	YES
2	202430584	202430584	G	A	exonic	ALS2CR11	.	nonsynonymous SNV	ALS2CR11:NM_001168216:exon9:c.C845T:p.T282I,ALS2CR11:NM_001168217:exon9:c.C845T:p.T282I,ALS2CR11:NM_001168221:exon9:c.C845T:p.T282I,ALS2CR11:NM_152525:exon9:c.C845T:p.T282I	2q33.1	.	rs73991652	.	0.21	T	0.061	B	1	N	0.77	N	0.94	T	25	28	0.528302	41	32	0.438356	38	20	0.344828	33	19	0.365385	27	31	0.534483	43	68	0.612613	44	20	0.3125	NO	NO	NO	NO	NO
2	202490812	202490812	C	A	exonic	TMEM237	.	nonsynonymous SNV	TMEM237:NM_001044385:exon11:c.G1096T:p.A366S,TMEM237:NM_152388:exon11:c.G1072T:p.A358S	2q33.1	.	rs73989521	CLINSIG=probable-non-pathogenic|non-pathogenic;CLNDBN=not_specified|not_provided;CLNREVSTAT=no_assertion_criteria_provided|criteria_provided\x2c_single_submitter;CLNACC=RCV000118633.2|RCV000125531.1;CLNDSDB=MedGen|MedGen;CLNDSDBID=CN169374|CN221809	0.17	T	0.031	B	0.002	P	0.885	L	.	.	60	37	0.381443	91	65	0.416667	55	53	0.490741	66	42	0.388889	67	54	0.446281	52	99	0.655629	62	57	0.478992	YES	YES	YES	YES	YES
2	202557702	202557702	C	T	exonic	MPP4	.	nonsynonymous SNV	MPP4:NM_033066:exon3:c.G130A:p.G44S	2q33.1	.	rs6725443	.	0.78	T	0.003	B	1	P	-0.695	N	3.71	T	0	88	1	0	101	1	0	88	1	0	79	1	0	95	1	0	151	1	0	107	1	NO	YES	NO	NO	YES
2	202625615	202625615	C	T	exonic	ALS2	.	nonsynonymous SNV	ALS2:NM_001135745:exon4:c.G1102A:p.V368M,ALS2:NM_020919:exon4:c.G1102A:p.V368M	2q33.1	.	rs3219156	.	0.29	T	0.009	B	1	P	-0.41	N	0.77	T	0	216	1	0	248	1	0	216	1	0	218	1	0	224	1	0	390	1	0	185	1	YES	YES	YES	YES	YES
2	202672634	202672634	G	-	exonic	CDK15	.	frameshift deletion	CDK15:NM_001261435:exon3:c.327delG:p.L109fs,CDK15:NM_001261436:exon3:c.327delG:p.L109fs,CDK15:NM_139158:exon3:c.174delG:p.L58fs	2q33.1	.	.	.	.	.	.	.	.	.	.	.	.	.	29	22	0.431373	33	42	0.56	31	41	0.569444	38	22	0.366667	29	33	0.532258	77	39	0.336207	28	34	0.548387	NO	NO	NO	NO	NO
2	203846817	203846817	A	T	exonic	CARF	.	nonsynonymous SNV	CARF:NM_001282912:exon13:c.A1448T:p.Y483F,CARF:NM_001282910:exon14:c.A1484T:p.Y495F,CARF:NM_001104586:exon15:c.A1712T:p.Y571F,CARF:NM_001282911:exon15:c.A1484T:p.Y495F,CARF:NM_024744:exon16:c.A1712T:p.Y571F	2q33.2	.	rs72932557	.	1	T	0	B	0.671	P	-1.79	N	.	.	67	69	0.507353	100	88	0.468085	73	78	0.516556	83	77	0.48125	67	69	0.507353	167	81	0.326613	77	51	0.398438	YES	NO	YES	NO	NO
2	204062061	204062061	A	G	exonic	NBEAL1	.	nonsynonymous SNV	NBEAL1:NM_001114132:exon47:c.A6988G:p.I2330V	2q33.2	.	rs4675323	.	1	T	0	B	1	P	-1.695	N	0.82	T	0	97	1	0	133	1	0	98	1	0	87	1	0	82	1	0	165	1	0	92	1	YES	YES	YES	YES	YES
2	204116690	204116690	C	T	exonic	CYP20A1	.	nonsynonymous SNV	CYP20A1:NM_177538:exon4:c.C290T:p.S97L	2q33.2	.	rs2043449	.	.	.	0.002	B	0.735	P	0.805	L	-0.41	T	0	96	1	0	98	1	0	81	1	0	77	1	0	86	1	0	144	1	0	74	1	YES	YES	YES	YES	YES
2	204154552	204154552	C	T	exonic	CYP20A1	.	nonsynonymous SNV	CYP20A1:NM_177538:exon10:c.C1036T:p.L346F	2q33.2	.	rs1048013	.	0.61	T	0.023	B	0	P	1.7	L	-0.46	T	49	48	0.494845	76	54	0.415385	71	54	0.432	46	57	0.553398	58	57	0.495652	79	111	0.584211	54	54	0.5	YES	YES	YES	YES	YES
2	205969220	205969220	G	A	exonic	PARD3B	.	nonsynonymous SNV	PARD3B:NM_001302769:exon5:c.G575A:p.R192K,PARD3B:NM_057177:exon5:c.G575A:p.R192K,PARD3B:NM_152526:exon5:c.G575A:p.R192K,PARD3B:NM_205863:exon5:c.G575A:p.R192K	2q33.3	.	rs2289025	.	0.96	T	0.001	B	1	P	-0.46	N	2.29	T	0	60	1	0	87	1	0	75	1	0	62	1	0	54	1	0	102	1	0	50	1	YES	NO	YES	YES	YES
2	206581033	206581033	G	A	exonic	NRP2	.	nonsynonymous SNV	NRP2:NM_003872:exon3:c.G368A:p.R123K,NRP2:NM_018534:exon3:c.G368A:p.R123K,NRP2:NM_201264:exon3:c.G368A:p.R123K,NRP2:NM_201266:exon3:c.G368A:p.R123K,NRP2:NM_201267:exon3:c.G368A:p.R123K,NRP2:NM_201279:exon3:c.G368A:p.R123K	2q33.3	.	rs849541	.	1	T	0.004	B	0.997	P	0.21	N	1.33	T	0	72	1	0	80	1	0	85	1	0	69	1	0	82	1	0	112	1	0	62	1	YES	YES	YES	YES	YES
2	207041053	207041053	T	C	exonic	GPR1	.	nonsynonymous SNV	GPR1:NM_001098199:exon3:c.A919G:p.I307V,GPR1:NM_001261454:exon3:c.A919G:p.I307V,GPR1:NM_001261455:exon3:c.A919G:p.I307V,GPR1:NM_005279:exon3:c.A919G:p.I307V,GPR1:NM_001261452:exon4:c.A919G:p.I307V,GPR1:NM_001261453:exon4:c.A919G:p.I307V	2q33.3	.	rs3732083	.	0.21	T	0.011	B	0.015	P	0	N	1.24	T	74	60	0.447761	94	72	0.433735	87	68	0.43871	63	75	0.543478	60	62	0.508197	159	83	0.342975	80	70	0.466667	YES	YES	YES	NO	NO
2	207615724	207615724	C	T	exonic	MDH1B	.	nonsynonymous SNV	MDH1B:NM_001039845:exon6:c.G986A:p.R329K,MDH1B:NM_001282940:exon6:c.G986A:p.R329K	2q33.3	.	rs61744963	.	0.95	T	0.004	B	1	D	0.83	L	-0.18	T	56	32	0.363636	62	60	0.491803	71	69	0.492857	55	29	0.345238	59	45	0.432692	41	111	0.730263	46	49	0.515789	NO	NO	NO	NO	NO
2	208477852	208477852	G	A	exonic	METTL21A	.	nonsynonymous SNV	METTL21A:NM_001127395:exon4:c.C575T:p.T192I,METTL21A:NM_145280:exon4:c.C575T:p.T192I	2q33.3	.	rs2551949	.	0.13	T	0.02	B	0	P	1.445	L	2.36	T	54	51	0.485714	62	56	0.474576	61	61	0.5	50	48	0.489796	54	51	0.485714	53	121	0.695402	54	55	0.504587	YES	YES	YES	YES	YES
2	209007559	209007559	T	G	exonic	CRYGB	.	nonsynonymous SNV	CRYGB:NM_005210:exon3:c.A331C:p.I111L	2q34	.	rs796287	.	0.06	T	0	B	1	P	-0.77	N	-0.95	T	0	53	1	0	58	1	0	56	1	0	65	1	0	27	1	0	80	1	0	75	1	NO	NO	NO	NO	NO
2	209036778	209036778	A	G	exonic	C2orf80	.	nonsynonymous SNV	C2orf80:NM_001099334:exon7:c.T388C:p.C130R	2q34	.	rs6435421	.	1	T	0	B	1	P	-0.805	N	2.18	T	0	84	1	0	120	1	0	121	1	0	105	1	0	103	1	0	164	1	0	93	1	NO	NO	NO	NO	NO
2	209184980	209184980	G	A	exonic	PIKFYVE	.	nonsynonymous SNV	PIKFYVE:NM_015040:exon17:c.G2087A:p.S696N	2q34	.	rs10932258	.	0.82	T	0	B	0	P	0.85	L	-1.23	T	0	58	1	0	75	1	0	61	1	0	49	1	0	41	1	0	81	1	0	48	1	YES	YES	YES	YES	YES
2	209190330	209190330	T	C	exonic	PIKFYVE	.	nonsynonymous SNV	PIKFYVE:NM_015040:exon20:c.T2795C:p.L932S	2q34	.	rs2363468	.	0.78	T	0	B	0	P	-0.805	N	1.89	T	0	194	1	0	256	1	0	257	1	1	191	0.994792	0	222	1	0	367	1	0	212	1	YES	YES	YES	YES	YES
2	209190519	209190519	A	T	exonic	PIKFYVE	.	nonsynonymous SNV	PIKFYVE:NM_015040:exon20:c.A2984T:p.Q995L	2q34	.	rs893254	.	0.3	T	0.014	B	0	P	1.1	L	1.8	T	0	202	1	0	240	1	0	231	1	0	224	1	0	210	1	0	376	1	0	195	1	YES	YES	YES	YES	YES
2	209190528	209190528	C	G	exonic	PIKFYVE	.	nonsynonymous SNV	PIKFYVE:NM_015040:exon20:c.C2993G:p.T998S	2q34	.	rs893253	.	0.81	T	0.01	B	1	P	0.345	N	1.86	T	0	200	1	0	246	1	0	235	1	0	234	1	0	220	1	0	370	1	0	197	1	YES	YES	YES	YES	YES
2	209191082	209191082	C	A	exonic	PIKFYVE	.	nonsynonymous SNV	PIKFYVE:NM_015040:exon20:c.C3547A:p.Q1183K	2q34	.	rs1529979	.	.	.	0	B	0.057	P	-1.7	N	1.89	T	0	110	1	1	173	0.994253	0	159	1	1	124	0.992	0	122	1	0	266	1	0	133	1	YES	YES	YES	YES	YES
2	210558355	210558355	A	T	exonic	MAP2	.	nonsynonymous SNV	MAP2:NM_002374:exon7:c.A1461T:p.Q487H	2q34	.	.	.	0.05	D	0.694	P	1	N	1.61	L	2.13	T	101	118	0.538813	156	129	0.452632	133	112	0.457143	96	114	0.542857	113	97	0.461905	255	117	0.314516	124	107	0.463203	YES	YES	NO	YES	NO
2	210905194	210905194	T	C	exonic	KANSL1L	.	nonsynonymous SNV	KANSL1L:NM_152519:exon8:c.A1979G:p.N660S	2q34	.	rs78815845	.	0.64	T	0.03	B	0.995	N	0.345	N	.	.	26	26	0.5	47	30	0.38961	43	34	0.441558	36	21	0.368421	24	19	0.44186	77	33	0.3	23	25	0.520833	YES	NO	NO	YES	YES
2	211060050	211060050	T	G	exonic	ACADL	.	nonsynonymous SNV	ACADL:NM_001608:exon9:c.A997C:p.K333Q	2q34	.	rs2286963	CLINSIG=unknown;CLNDBN=not_provided;CLNREVSTAT=no_assertion_criteria_provided;CLNACC=RCV000115027.1;CLNDSDB=MedGen;CLNDSDBID=CN221809	0.26	T	0.841	P	0	P	1.785	L	-3.95	D	25	20	0.444444	38	37	0.493333	25	16	0.390244	23	20	0.465116	21	23	0.522727	57	20	0.25974	22	27	0.55102	NO	NO	NO	NO	NO
2	211421452	211421452	-	TCT	exonic	CPS1	.	nonframeshift insertion	CPS1:NM_001122633:exon2:c.13_14insTCT:p.I5delinsIF	2q34	.	rs3835047	.	.	.	.	.	.	.	.	.	.	.	37	38	0.506667	44	48	0.521739	43	42	0.494118	40	39	0.493671	36	41	0.532468	52	98	0.653333	41	31	0.430556	YES	NO	NO	NO	NO
2	211456637	211456637	A	G	exonic	CPS1	.	nonsynonymous SNV	CPS1:NM_001875:exon10:c.A1030G:p.T344A,CPS1:NM_001122633:exon11:c.A1048G:p.T350A	2q34	.	rs1047883	CLINSIG=probable-non-pathogenic|non-pathogenic;CLNDBN=not_specified|not_provided;CLNREVSTAT=no_assertion_criteria_provided|criteria_provided\x2c_single_submitter;CLNACC=RCV000116829.2|RCV000124588.1;CLNDSDB=MedGen|MedGen;CLNDSDBID=CN169374|CN221809	0.04	D	0.006	B	0	P	2.025	M	-2.59	D	0	63	1	0	100	1	0	89	1	0	80	1	0	56	1	0	117	1	0	63	1	YES	YES	YES	YES	YES
2	211540507	211540507	C	A	exonic	CPS1	.	nonsynonymous SNV	CPS1:NM_001122634:exon26:c.C2864A:p.T955N,CPS1:NM_001875:exon36:c.C4217A:p.T1406N,CPS1:NM_001122633:exon37:c.C4235A:p.T1412N	2q34	.	rs1047891	CLINSIG=probable-non-pathogenic|non-pathogenic;CLNDBN=not_specified|not_provided;CLNREVSTAT=no_assertion_criteria_provided|criteria_provided\x2c_single_submitter;CLNACC=RCV000116832.2|RCV000124594.1;CLNDSDB=MedGen|MedGen;CLNDSDBID=CN169374|CN221809	0.25	T	0.025	B	0.639	P	1.53	L	-1.67	D	0	107	1	0	143	1	1	129	0.992308	0	87	1	0	93	1	2	170	0.988372	0	89	1	YES	YES	YES	YES	YES
2	214727221	214727221	A	C	exonic	SPAG16	.	nonsynonymous SNV	SPAG16:NM_024532:exon11:c.A1083C:p.Q361H	2q34	.	rs2042791	.	0.38	T	0	B	0	P	-1.935	N	0.37	T	0	63	1	0	84	1	0	70	1	0	52	1	0	69	1	0	133	1	0	66	1	YES	NO	NO	NO	NO
2	215645464	215645464	C	G	exonic	BARD1	.	nonsynonymous SNV	BARD1:NM_001282543:exon3:c.G1077C:p.R359S,BARD1:NM_000465:exon4:c.G1134C:p.R378S	2q35	.	rs2229571	CLINSIG=non-pathogenic;CLNDBN=Hereditary_cancer-predisposing_syndrome;CLNREVSTAT=criteria_provided\x2c_single_submitter;CLNACC=RCV000132162.2;CLNDSDB=MedGen:SNOMED_CT;CLNDSDBID=C0027672:699346009	0.77	T	0.015	B	1	P	1.3	L	-0.04	T	0	121	1	0	138	1	0	148	1	0	126	1	0	120	1	0	190	1	0	120	1	YES	YES	YES	YES	YES
2	215674224	215674224	G	A	exonic	BARD1	.	nonsynonymous SNV	BARD1:NM_000465:exon1:c.C70T:p.P24S,BARD1:NM_001282543:exon1:c.C70T:p.P24S,BARD1:NM_001282545:exon1:c.C70T:p.P24S,BARD1:NM_001282548:exon1:c.C70T:p.P24S,BARD1:NM_001282549:exon1:c.C70T:p.P24S	2q35	.	rs1048108	CLINSIG=non-pathogenic;CLNDBN=Hereditary_cancer-predisposing_syndrome;CLNREVSTAT=criteria_provided\x2c_single_submitter;CLNACC=RCV000162363.1;CLNDSDB=MedGen:SNOMED_CT;CLNDSDBID=C0027672:699346009	0.22	T	0.005	B	0	P	0.41	N	-0.72	T	48	36	0.428571	44	50	0.531915	54	71	0.568	47	49	0.510417	48	56	0.538462	125	74	0.371859	51	57	0.527778	YES	YES	NO	YES	YES
2	216190020	216190020	C	G	exonic	ATIC	.	nonsynonymous SNV	ATIC:NM_004044:exon5:c.C347G:p.T116S	2q35	.	rs2372536	.	0.35	T	0.004	B	0	P	1.575	L	-1.45	T	0	141	1	0	191	1	0	178	1	0	128	1	0	118	1	0	218	1	0	126	1	YES	YES	YES	YES	YES
2	216235089	216235089	C	T	exonic	FN1	.	nonsynonymous SNV	FN1:NM_212474:exon39:c.G5878A:p.V1960I,FN1:NM_212476:exon39:c.G6238A:p.V2080I,FN1:NM_002026:exon41:c.G6415A:p.V2139I,FN1:NM_212478:exon41:c.G6340A:p.V2114I,FN1:NM_212482:exon41:c.G6781A:p.V2261I	2q35	.	rs1250209	.	1	T	0.02	B	0	P	-0.795	N	0.29	T	0	74	1	0	81	1	0	90	1	0	79	1	0	89	1	0	144	1	0	92	1	YES	YES	YES	YES	YES
2	216272900	216272900	T	G	exonic	FN1	.	nonsynonymous SNV	FN1:NM_002026:exon17:c.A2449C:p.T817P,FN1:NM_212474:exon17:c.A2449C:p.T817P,FN1:NM_212476:exon17:c.A2449C:p.T817P,FN1:NM_212478:exon17:c.A2449C:p.T817P,FN1:NM_212482:exon17:c.A2449C:p.T817P	2q35	.	rs2577301	.	0.06	T	0.001	B	0	P	0.345	N	0.51	T	0	53	1	0	64	1	0	58	1	0	70	1	0	60	1	0	104	1	0	58	1	YES	YES	YES	YES	YES
2	216300482	216300482	T	A	exonic	FN1	.	nonsynonymous SNV	FN1:NM_002026:exon1:c.A44T:p.Q15L,FN1:NM_054034:exon1:c.A44T:p.Q15L,FN1:NM_212474:exon1:c.A44T:p.Q15L,FN1:NM_212476:exon1:c.A44T:p.Q15L,FN1:NM_212478:exon1:c.A44T:p.Q15L,FN1:NM_212482:exon1:c.A44T:p.Q15L	2q35	.	rs1250259	.	1	T	0.009	B	1	P	-2.015	N	2.88	T	22	38	0.633333	52	58	0.527273	61	42	0.407767	49	40	0.449438	37	44	0.54321	51	104	0.670968	40	41	0.506173	YES	YES	NO	YES	YES
2	216878008	216878008	C	G	exonic	MREG	.	nonsynonymous SNV	MREG:NM_018000:exon1:c.G43C:p.G15R	2q35	.	rs1864253	.	0.26	T	0	B	0	P	0.69	N	0.99	T	37	29	0.439394	55	63	0.533898	40	50	0.555556	43	53	0.552083	37	43	0.5375	137	64	0.318408	53	50	0.485437	NO	YES	YES	YES	YES
2	218683154	218683154	A	G	exonic	TNS1	.	nonsynonymous SNV	TNS1:NM_022648:exon24:c.T3589C:p.W1197R	2q35	.	rs2571445	.	0.82	T	0	B	0	P	-1.355	N	2.52	T	0	59	1	0	91	1	0	95	1	0	75	1	0	87	1	0	161	1	0	88	1	YES	NO	NO	NO	NO
2	219319657	219319657	A	G	exonic	USP37	.	nonsynonymous SNV	USP37:NM_020935:exon26:c.T2936C:p.L979S	2q35	.	rs6436058	.	0	D	0.001	B	1	P	0	N	0.68	T	0	51	1	0	90	1	0	62	1	0	73	1	0	74	1	0	133	1	0	72	1	YES	YES	YES	YES	YES
2	219513675	219513675	C	T	exonic	ZNF142	.	nonsynonymous SNV	ZNF142:NM_001105537:exon6:c.G956A:p.R319H	2q35	.	rs146514201	.	0.07	T	0.889	P	0.576	D	1.215	L	2.63	T	73	60	0.451128	92	100	0.520833	83	71	0.461039	84	81	0.490909	75	71	0.486301	194	107	0.355482	85	69	0.448052	YES	NO	NO	YES	YES
2	219555262	219555262	G	A	exonic	STK36	.	nonsynonymous SNV	STK36:NM_001243313:exon14:c.G1748A:p.R583Q,STK36:NM_015690:exon14:c.G1748A:p.R583Q	2q35	.	rs1344642	.	0.25	T	0.008	B	1	P	0.345	N	0.56	T	85	80	0.484848	90	110	0.55	92	90	0.494505	72	82	0.532468	87	87	0.5	109	195	0.641447	80	90	0.529412	NO	NO	YES	YES	NO
2	219562675	219562675	G	A	exonic	STK36	.	nonsynonymous SNV	STK36:NM_001243313:exon25:c.G2945A:p.G982D,STK36:NM_015690:exon25:c.G3008A:p.G1003D	2q35	.	rs1863704	.	0.25	T	0.225	B	1	P	0.55	N	-0.4	T	28	36	0.5625	56	39	0.410526	43	31	0.418919	30	44	0.594595	34	35	0.507246	37	91	0.710938	40	41	0.506173	NO	YES	YES	NO	YES
2	219602499	219602499	G	C	exonic	TTLL4	.	nonsynonymous SNV	TTLL4:NM_014640:exon3:c.G100C:p.E34Q	2q35	.	rs3731877	.	0.02	D	0.159	B	0	P	1.04	L	1.75	T	49	64	0.566372	83	82	0.49697	84	71	0.458065	51	60	0.540541	86	59	0.406897	105	171	0.619565	85	78	0.478528	YES	YES	YES	YES	YES
2	219903258	219903258	T	G	exonic	CCDC108	.	nonsynonymous SNV	CCDC108:NM_001278296:exon3:c.A1C:p.M1L,CCDC108:NM_152389:exon3:c.A1C:p.M1L,CCDC108:NM_001278295:exon4:c.A163C:p.M55L,CCDC108:NM_194302:exon4:c.A196C:p.M66L	2q35	.	rs6736922	.	0.93	T	0	B	1	P	0	N	3.37	T	0	52	1	0	86	1	0	80	1	0	71	1	0	51	1	0	122	1	0	57	1	NO	NO	NO	NO	NO
2	220037393	220037393	A	G	exonic	CNPPD1	.	nonsynonymous SNV	CNPPD1:NM_015680:exon8:c.T1148C:p.L383P	2q35	.	rs4674361	.	0.94	T	0	B	1	P	-0.345	N	2.48	T	0	181	1	0	206	1	0	221	1	0	190	1	1	198	0.994975	0	343	1	0	181	1	YES	YES	YES	YES	YES
2	220037666	220037666	A	G	exonic	CNPPD1	.	nonsynonymous SNV	CNPPD1:NM_015680:exon8:c.T875C:p.L292P	2q35	.	rs1127102	.	0.22	T	0	B	1	P	-0.345	N	2.43	T	0	88	1	0	98	1	0	101	1	0	93	1	0	102	1	0	214	1	0	87	1	YES	YES	YES	YES	YES
2	220037756	220037756	A	G	exonic	CNPPD1	.	nonsynonymous SNV	CNPPD1:NM_015680:exon8:c.T785C:p.I262T	2q35	.	rs1043160	.	0.47	T	0	B	1	P	-0.345	N	2.47	T	0	75	1	0	117	1	0	91	1	0	94	1	0	108	1	0	170	1	0	87	1	YES	YES	YES	YES	YES
2	220046975	220046975	C	A	exonic	FAM134A	.	nonsynonymous SNV	FAM134A:NM_024293:exon9:c.C1256A:p.P419Q	2q35	.	rs3731900	.	.	.	0.001	B	1	P	-0.345	N	1.57	T	0	140	1	0	181	1	0	191	1	1	165	0.993976	0	165	1	0	283	1	0	153	1	YES	YES	YES	YES	YES
2	220250147	220250147	A	G	exonic	DNPEP	.	nonsynonymous SNV	DNPEP:NM_012100:exon8:c.T773C:p.V258A	2q35	.	rs907679	.	0.74	T	0	B	1	P	.	.	.	.	0	40	1	0	55	1	0	62	1	0	55	1	0	67	1	0	101	1	0	63	1	YES	YES	YES	YES	YES
2	220405321	220405321	T	C	exonic	CHPF	.	nonsynonymous SNV	CHPF:NM_001195731:exon4:c.A626G:p.Q209R,CHPF:NM_024536:exon4:c.A1112G:p.Q371R	2q35	.	rs6436155	.	0.81	T	0.001	B	1	P	-1.24	N	2.47	T	0	118	1	0	143	1	0	129	1	0	143	1	0	124	1	0	246	1	0	133	1	YES	YES	YES	YES	YES
2	220419339	220419339	T	C	exonic	OBSL1	.	nonsynonymous SNV	OBSL1:NM_015311:exon15:c.A4733G:p.Q1578R	2q35	.	rs10932814	.	0.52	T	0	B	0	P	-0.885	N	1.03	T	0	72	1	0	81	1	0	102	1	0	79	1	0	88	1	0	188	1	0	73	1	NO	NO	NO	NO	NO
2	220430203	220430203	C	T	exonic	OBSL1	.	nonsynonymous SNV	OBSL1:NM_001173408:exon6:c.G2168A:p.R723K,OBSL1:NM_001173431:exon6:c.G2168A:p.R723K,OBSL1:NM_015311:exon6:c.G2168A:p.R723K	2q35	.	rs1039898	.	1	T	0.001	B	0	P	-0.41	N	0.9	T	0	140	1	0	167	1	0	157	1	0	158	1	0	134	1	0	281	1	0	170	1	YES	YES	YES	YES	YES
2	220462640	220462640	G	T	exonic	STK11IP	.	nonsynonymous SNV	STK11IP:NM_052902:exon1:c.G2T:p.R1M	2q35	.	rs681747	.	0	D	.	.	0.999	P	.	.	3.46	T	0	47	1	0	41	1	0	47	1	1	33	0.970588	0	43	1	0	80	1	0	52	1	YES	YES	YES	YES	YES
2	220473355	220473355	G	A	exonic	STK11IP	.	nonsynonymous SNV	STK11IP:NM_052902:exon15:c.G1687A:p.V563I	2q35	.	rs673951	.	0.43	T	0.09	B	1	P	1.87	L	3.5	T	35	37	0.513889	41	56	0.57732	58	55	0.486726	51	55	0.518868	43	54	0.556701	128	63	0.329843	58	43	0.425743	YES	NO	YES	YES	YES
2	220476443	220476443	C	T	exonic	STK11IP	.	nonsynonymous SNV	STK11IP:NM_052902:exon18:c.C2255T:p.S752F	2q35	.	rs627530	.	0.01	D	0.007	B	1	P	1.61	L	3.48	T	0	100	1	0	124	1	0	135	1	0	117	1	0	96	1	0	258	1	0	132	1	YES	YES	YES	YES	YES
2	220502367	220502367	A	C	exonic	SLC4A3	.	nonsynonymous SNV	SLC4A3:NM_005070:exon17:c.A2600C:p.D867A,SLC4A3:NM_201574:exon17:c.A2681C:p.D894A	2q35	.	rs635311	.	0.18	T	0	B	1	P	-0.66	N	-1.12	T	0	225	1	0	283	1	0	259	1	0	260	1	0	252	1	0	492	1	0	258	1	YES	NO	YES	YES	NO
2	223917983	223917983	T	G	exonic	KCNE4	.	nonsynonymous SNV	KCNE4:NM_080671:exon2:c.T588G:p.D196E	2q36.1	.	rs12621643	.	0.53	T	0.001	B	1	P	0.55	N	.	.	0	88	1	0	126	1	0	136	1	0	112	1	0	119	1	0	212	1	0	129	1	NO	NO	NO	NO	NO
2	225670901	225670901	G	C	exonic	DOCK10	.	nonsynonymous SNV	DOCK10:NM_001290263:exon34:c.C3738G:p.I1246M,DOCK10:NM_014689:exon34:c.C3756G:p.I1252M	2q36.2	.	rs4674941	.	0.78	T	0	B	1	P	-1.61	N	1.99	T	0	158	1	0	194	1	0	202	1	0	185	1	0	126	1	0	271	1	0	154	1	YES	YES	NO	YES	NO
2	227661921	227661921	C	G	exonic	IRS1	.	nonsynonymous SNV	IRS1:NM_005544:exon1:c.G1534C:p.A512P	2q36.3	.	rs1801276	.	0.28	T	0.007	B	1	N	0.69	N	0.33	T	58	62	0.516667	95	82	0.463277	89	99	0.526596	74	89	0.546012	85	67	0.440789	95	202	0.680135	85	75	0.46875	YES	YES	NO	YES	YES
2	227892720	227892720	C	T	exonic	COL4A4	.	nonsynonymous SNV	COL4A4:NM_000092:exon42:c.G3979A:p.V1327M	2q36.3	.	rs2229813	CLINSIG=probable-pathogenic;CLNDBN=not_provided;CLNREVSTAT=criteria_provided\x2c_single_submitter;CLNACC=RCV000171504.1;CLNDSDB=MedGen;CLNDSDBID=CN221809	0.18	T	0.004	B	1	P	-0.79	N	-3.25	D	32	27	0.457627	40	35	0.466667	32	35	0.522388	33	26	0.440678	39	34	0.465753	79	35	0.307018	25	22	0.468085	NO	NO	NO	NO	NO
2	227954599	227954599	G	A	exonic	COL4A4	.	nonsynonymous SNV	COL4A4:NM_000092:exon21:c.C1444T:p.P482S	2q36.3	.	rs2229814	.	0.72	T	0	B	1	P	2.49	M	-2.53	D	24	28	0.538462	44	48	0.521739	34	49	0.590361	32	38	0.542857	35	30	0.461538	87	41	0.320312	35	27	0.435484	YES	NO	NO	NO	NO
2	228102723	228102723	G	C	exonic	COL4A3	.	nonsynonymous SNV	COL4A3:NM_000091:exon2:c.G127C:p.G43R	2q36.3	.	rs13424243	.	0.01	D	0.997	D	1	P	3.85	H	-4.63	D	42	23	0.353846	45	44	0.494382	42	39	0.481481	16	28	0.636364	23	24	0.510638	36	61	0.628866	26	28	0.518519	NO	NO	NO	NO	NO
2	228110691	228110691	C	A	exonic	COL4A3	.	nonsynonymous SNV	COL4A3:NM_000091:exon6:c.C346A:p.P116T	2q36.3	.	rs115324397	.	0.25	T	0.998	D	1	D	2.61	M	-3.53	D	20	28	0.583333	29	29	0.5	23	17	0.425	21	16	0.432432	29	22	0.431373	59	25	0.297619	24	19	0.44186	NO	NO	NO	NO	NO
2	228113175	228113175	A	G	exonic	COL4A3	.	nonsynonymous SNV	COL4A3:NM_000091:exon9:c.A485G:p.E162G	2q36.3	.	rs6436669	.	0.71	T	0.011	B	1	P	0.695	N	-3.17	D	0	97	1	0	134	1	0	114	1	0	102	1	0	98	1	0	183	1	0	109	1	YES	NO	NO	YES	NO
2	228121101	228121101	G	T	exonic	COL4A3	.	nonsynonymous SNV	COL4A3:NM_000091:exon17:c.G976T:p.D326Y	2q36.3	.	rs55703767	.	0.04	D	0.157	B	0.982	P	1.77	L	-3.3	D	26	32	0.551724	37	33	0.471429	33	34	0.507463	35	38	0.520548	46	23	0.333333	38	75	0.663717	32	33	0.507692	NO	NO	NO	NO	NO
2	228135631	228135631	C	T	exonic	COL4A3	.	nonsynonymous SNV	COL4A3:NM_000091:exon25:c.C1721T:p.P574L	2q36.3	.	rs28381984	.	0.04	D	1	D	0	P	2.36	M	-3.16	D	17	21	0.552632	18	16	0.470588	25	15	0.375	12	13	0.52	20	21	0.512195	32	16	0.333333	17	13	0.433333	NO	NO	NO	NO	NO
2	228243905	228243905	G	A	exonic	TM4SF20	.	nonsynonymous SNV	TM4SF20:NM_024795:exon1:c.C80T:p.A27V	2q36.3	.	rs7574414	.	0.86	T	0.24	B	1	P	1.27	L	1.73	T	68	58	0.460317	68	91	0.572327	60	56	0.482759	57	52	0.477064	81	65	0.445205	79	140	0.639269	61	61	0.5	NO	NO	NO	NO	NO
2	228476140	228476140	C	T	exonic	C2orf83	.	stopgain	C2orf83:NM_020161:exon3:c.G423A:p.W141X	2q36.3	.	rs2176186	.	1	T	.	.	1	P	.	.	.	.	94	69	0.423313	121	100	0.452489	114	95	0.454545	87	92	0.513966	87	84	0.491228	254	94	0.270115	99	78	0.440678	NO	NO	NO	NO	NO
2	228476253	228476253	C	G	exonic	C2orf83	.	nonsynonymous SNV	C2orf83:NM_020161:exon3:c.G310C:p.E104Q	2q36.3	.	rs2138402	.	1	T	0	B	1	P	-0.345	N	0.14	T	0	164	1	0	216	1	0	207	1	0	156	1	1	187	0.994681	0	323	1	0	166	1	NO	NO	NO	NO	NO
2	228758554	228758554	A	T	exonic	DAW1	.	nonsynonymous SNV	DAW1:NM_178821:exon5:c.A361T:p.T121S	2q36.3	.	rs1715828	.	0.19	T	0.497	P	0	P	0.945	L	1.6	T	9	9	0.5	7	3	0.3	10	8	0.444444	8	8	0.5	11	6	0.352941	28	13	0.317073	5	10	0.666667	NO	YES	NO	NO	NO
2	231042276	231042276	A	G	exonic	SP110	.	nonsynonymous SNV	SP110:NM_004509:exon14:c.T1568C:p.M523T,SP110:NM_004510:exon14:c.T1568C:p.M523T,SP110:NM_080424:exon14:c.T1568C:p.M523T,SP110:NM_001185015:exon15:c.T1586C:p.M529T	2q37.1	.	rs1135791	.	0.42	T	0	B	1	P	-0.625	N	-0.46	T	0	122	1	0	167	1	0	131	1	1	127	0.992188	0	124	1	0	187	1	0	119	1	YES	YES	YES	YES	YES
2	231050715	231050715	A	G	exonic	SP110	.	nonsynonymous SNV	SP110:NM_004509:exon11:c.T1274C:p.L425S,SP110:NM_004510:exon11:c.T1274C:p.L425S,SP110:NM_080424:exon11:c.T1274C:p.L425S,SP110:NM_001185015:exon12:c.T1292C:p.L431S	2q37.1	.	rs3948464	CLINSIG=unknown;CLNDBN=Mycobacterium_tuberculosis\x2c_susceptibility_to;CLNREVSTAT=no_assertion_criteria_provided;CLNACC=RCV000005877.4;CLNDSDB=MedGen:OMIM:Orphanet;CLNDSDBID=C1834752:607948:ORPHA3389	0.32	T	0.001	B	1	P	-0.115	N	2.57	T	0	136	1	0	163	1	0	180	1	0	128	1	0	152	1	0	274	1	0	158	1	YES	YES	YES	YES	YES
2	231077725	231077725	A	G	exonic	SP110	.	nonsynonymous SNV	SP110:NM_004509:exon4:c.T334C:p.W112R,SP110:NM_004510:exon4:c.T334C:p.W112R,SP110:NM_080424:exon4:c.T334C:p.W112R,SP110:NM_001185015:exon5:c.T352C:p.W118R	2q37.1	.	rs1129411	.	0.35	T	0.002	B	1	P	0	N	3.11	T	0	94	1	0	117	1	0	136	1	0	90	1	0	84	1	0	187	1	0	81	1	YES	YES	YES	YES	YES
2	231149108	231149108	G	A	exonic	SP140	.	nonsynonymous SNV	SP140:NM_001278453:exon13:c.G1204A:p.E402K,SP140:NM_001278452:exon14:c.G1366A:p.E456K,SP140:NM_001278451:exon15:c.G1465A:p.E489K,SP140:NM_007237:exon16:c.G1546A:p.E516K	2q37.1	.	rs4972946	.	1	T	0.001	B	1	P	-1.445	N	1.06	T	0	57	1	0	90	1	0	77	1	0	50	1	0	60	1	0	92	1	0	55	1	NO	NO	NO	NO	NO
2	231406680	231406680	T	C	exonic	SP100	.	nonsynonymous SNV	SP100:NM_001080391:exon28:c.T2477C:p.M826T	2q37.1	.	rs836237	.	0.64	T	0.011	B	1	P	0	N	1.65	T	28	30	0.517241	35	36	0.507042	34	24	0.413793	30	16	0.347826	27	29	0.517857	33	83	0.715517	20	26	0.565217	YES	YES	YES	NO	YES
2	231738168	231738168	G	A	exonic	ITM2C	.	nonsynonymous SNV	ITM2C:NM_001012516:exon2:c.G157A:p.G53S,ITM2C:NM_030926:exon2:c.G157A:p.G53S,ITM2C:NM_001287241:exon3:c.G157A:p.G53S	2q37.1	.	rs2289235	.	1	T	0.001	B	1	P	-0.11	N	2.03	T	33	39	0.541667	51	37	0.420455	28	37	0.569231	29	29	0.5	41	45	0.523256	78	45	0.365854	31	45	0.592105	YES	YES	YES	YES	YES
2	231865144	231865144	G	C	exonic	SPATA3	.	nonsynonymous SNV	SPATA3:NM_139073:exon2:c.G365C:p.C122S	2q37.1	.	rs12105962	.	0.02	D	0.998	D	0.026	P	1.04	L	.	.	26	33	0.559322	41	32	0.438356	28	38	0.575758	29	34	0.539683	44	28	0.388889	41	96	0.70073	29	27	0.482143	NO	NO	NO	NO	NO
2	232458443	232458443	T	C	exonic	C2orf57	.	nonsynonymous SNV	C2orf57:NM_152614:exon1:c.T781C:p.S261P	2q37.1	.	rs10933378	.	0.82	T	0.004	B	1	P	0.145	N	2.05	T	0	137	1	0	153	1	0	174	1	0	138	1	1	154	0.993548	0	299	1	0	144	1	NO	NO	NO	NO	NO
2	233243981	233243981	A	T	exonic	ALPP	.	nonsynonymous SNV	ALPP:NM_001632:exon3:c.A265T:p.I89L	2q37.1	.	rs13026692	.	0.02	D	0.001	B	1	P	-0.695	N	-3.79	D	59	57	0.491379	80	72	0.473684	78	53	0.40458	60	40	0.4	52	59	0.531532	83	164	0.663968	67	54	0.446281	YES	NO	NO	NO	NO
2	233349588	233349588	G	A	exonic	ECEL1	.	nonsynonymous SNV	ECEL1:NM_001290787:exon5:c.C982T:p.H328Y,ECEL1:NM_004826:exon5:c.C982T:p.H328Y	2q37.1	.	rs1529874	CLINSIG=non-pathogenic;CLNDBN=not_specified;CLNREVSTAT=criteria_provided\x2c_single_submitter;CLNACC=RCV000116938.1;CLNDSDB=MedGen;CLNDSDBID=CN169374	0.52	T	0	B	1	P	-0.69	N	-1.55	D	73	83	0.532051	95	78	0.450867	87	69	0.442308	89	87	0.494318	83	75	0.474684	110	201	0.646302	62	76	0.550725	NO	NO	NO	NO	NO
2	233385396	233385396	G	A	exonic	PRSS56	.	nonsynonymous SNV	PRSS56:NM_001195129:exon1:c.G88A:p.A30T	2q37.1	.	rs1550094	.	.	.	.	.	.	.	.	.	.	.	44	34	0.435897	56	59	0.513043	46	52	0.530612	61	46	0.429907	51	51	0.5	64	128	0.666667	53	58	0.522523	NO	NO	NO	NO	NO
2	233633460	233633460	G	A	exonic	KCNJ13	.	nonsynonymous SNV	KCNJ13:NM_001172417:exon3:c.C284T:p.T95I,KCNJ13:NM_002242:exon3:c.C524T:p.T175I	2q37.1	.	rs1801251	.	0.06	T	0	B	1	P	0.55	N	1.88	T	76	95	0.555556	92	115	0.555556	77	109	0.586022	94	92	0.494624	78	86	0.52439	191	111	0.36755	81	68	0.456376	YES	YES	NO	NO	YES
2	233712210	233712230	CAGCAGCAGCAGCTGCCACAG	-	exonic	GIGYF2	.	nonframeshift deletion	GIGYF2:NM_001103148:exon26:c.3595_3615del:p.1199_1205del,GIGYF2:NM_001103146:exon27:c.3613_3633del:p.1205_1211del,GIGYF2:NM_001103147:exon29:c.3676_3696del:p.1226_1232del,GIGYF2:NM_015575:exon29:c.3613_3633del:p.1205_1211del	2q37.1	.	.	.	.	.	.	.	.	.	.	.	.	.	40	33	0.452055	69	37	0.349057	65	51	0.439655	55	23	0.294872	48	26	0.351351	77	60	0.437956	59	25	0.297619	NO	NO	NO	NO	NO
2	233834975	233834975	A	G	exonic	NGEF	.	nonsynonymous SNV	NGEF:NM_019850:exon3:c.T332C:p.M111T	2q37.1	.	rs4973588	.	0.61	T	0	B	1	P	0.55	N	-0.19	T	0	200	1	1	244	0.995918	0	251	1	0	230	1	0	235	1	1	369	0.997297	0	227	1	NO	NO	NO	NO	NO
2	233899126	233899126	C	A	exonic	NEU2	.	nonsynonymous SNV	NEU2:NM_005383:exon2:c.C502A:p.H168N	2q37.1	.	rs2233391	.	0.14	T	0.102	B	1	P	1.935	M	-2.24	D	143	143	0.5	178	173	0.492877	199	176	0.469333	183	145	0.442073	151	149	0.496667	233	423	0.644817	170	157	0.480122	NO	NO	NO	NO	NO
2	234394487	234394487	G	A	exonic	USP40	.	nonsynonymous SNV	USP40:NM_018218:exon28:c.C3367T:p.R1123C	2q37.1	.	rs1048603	.	0.12	T	0.001	B	1	P	-0.895	N	3.59	T	92	106	0.535354	115	117	0.50431	131	107	0.44958	114	98	0.462264	102	109	0.516588	268	153	0.36342	111	107	0.490826	YES	YES	YES	YES	YES
2	234429739	234429739	-	TTC	exonic	USP40	.	nonframeshift insertion	USP40:NM_018218:exon16:c.2255_2256insGAA:p.K752delinsKK	2q37.1	.	rs141501074	.	.	.	.	.	.	.	.	.	.	.	37	33	0.471429	55	59	0.517544	38	58	0.604167	42	39	0.481481	39	33	0.458333	94	47	0.333333	23	52	0.693333	NO	NO	NO	NO	NO
2	234432017	234432017	A	G	exonic	USP40	.	nonsynonymous SNV	USP40:NM_018218:exon15:c.T2033C:p.V678A	2q37.1	.	rs838543	.	0.13	T	0.023	B	0	P	1.725	L	0.63	T	108	77	0.416216	138	120	0.465116	121	115	0.487288	119	87	0.42233	91	123	0.574766	263	115	0.304233	117	92	0.440191	NO	YES	YES	YES	YES
2	234621825	234621825	T	C	exonic	UGT1A5	.	nonsynonymous SNV	UGT1A5:NM_019078:exon1:c.T188C:p.L63P	2q37.1	.	rs3755321	.	1	T	0	B	0	P	-3.15	N	0.22	T	8	10	0.555556	15	14	0.482759	11	13	0.541667	10	10	0.5	15	10	0.4	13	28	0.682927	16	12	0.428571	NO	NO	NO	NO	NO
2	235950105	235950105	C	T	exonic	SH3BP4	.	nonsynonymous SNV	SH3BP4:NM_014521:exon4:c.C692T:p.P231L	2q37.2	.	rs147385268	.	0.28	T	0.004	B	0.998	N	0.805	L	2.99	T	168	136	0.447368	173	171	0.497093	167	172	0.507375	150	159	0.514563	165	140	0.459016	372	202	0.351916	170	158	0.481707	YES	YES	YES	YES	YES
2	236761414	236761414	-	CAGG	exonic	AGAP1	.	frameshift insertion	AGAP1:NM_001244888:exon10:c.1135_1136insCAGG:p.P379fs	2q37.2	.	rs142341634	.	.	.	.	.	.	.	.	.	.	.	69	75	0.520833	110	108	0.495413	81	83	0.506098	96	68	0.414634	100	87	0.465241	204	104	0.337662	94	87	0.480663	NO	NO	NO	NO	NO
2	237149941	237149941	C	T	exonic	ASB18	.	nonsynonymous SNV	ASB18:NM_212556:exon2:c.G310A:p.A104T	2q37.2	.	rs6756597	.	0.47	T	0.357	B	0.687	P	0.95	L	1.17	T	80	55	0.407407	63	86	0.577181	66	70	0.514706	58	60	0.508475	70	72	0.507042	191	82	0.300366	89	61	0.406667	NO	NO	NO	NO	NO
2	237240166	237240166	C	G	exonic	IQCA1	.	nonsynonymous SNV	IQCA1:NM_001270584:exon17:c.G2086C:p.V696L,IQCA1:NM_001270585:exon18:c.G2233C:p.V745L,IQCA1:NM_024726:exon18:c.G2209C:p.V737L	2q37.2	.	.	.	0.26	T	0.02	B	0.683	D	0.955	L	-2.41	D	92	0	0	119	0	0	126	0	0	39	40	0.506329	50	49	0.494949	119	63	0.346154	49	48	0.494845	NO	NO	NO	NO	NO
2	238243464	238243464	C	G	exonic	COL6A3	.	nonsynonymous SNV	COL6A3:NM_057166:exon38:c.G7213C:p.A2405P,COL6A3:NM_057167:exon40:c.G8416C:p.A2806P,COL6A3:NM_004369:exon41:c.G9034C:p.A3012P	2q37.3	.	rs2270669	CLINSIG=non-pathogenic;CLNDBN=not_specified;CLNREVSTAT=criteria_provided\x2c_multiple_submitters\x2c_no_conflicts;CLNACC=RCV000081019.4;CLNDSDB=MedGen;CLNDSDBID=CN169374	1	T	0	B	0	P	-1.995	N	2.08	T	55	54	0.495413	87	69	0.442308	74	60	0.447761	62	54	0.465517	55	53	0.490741	78	140	0.642202	72	55	0.433071	NO	NO	NO	NO	NO
2	238247734	238247734	C	G	exonic	COL6A3	.	nonsynonymous SNV	COL6A3:NM_057166:exon36:c.G6670C:p.D2224H,COL6A3:NM_057167:exon38:c.G7873C:p.D2625H,COL6A3:NM_004369:exon39:c.G8491C:p.D2831H	2q37.3	.	rs36104025	CLINSIG=non-pathogenic;CLNDBN=not_specified;CLNREVSTAT=criteria_provided\x2c_multiple_submitters\x2c_no_conflicts;CLNACC=RCV000081011.4;CLNDSDB=MedGen;CLNDSDBID=CN169374	0.01	D	0.997	D	1	D	1.995	M	-2.55	D	21	19	0.475	25	25	0.5	12	19	0.612903	22	12	0.352941	21	20	0.487805	23	34	0.596491	20	21	0.512195	NO	NO	NO	NO	NO
2	238443226	238443226	A	G	exonic	MLPH	.	nonsynonymous SNV	MLPH:NM_024101:exon9:c.A1040G:p.H347R	2q37.3	.	rs2292884	.	1	T	0	B	1	P	0	N	3.1	T	20	13	0.393939	28	24	0.461538	20	27	0.574468	26	19	0.422222	32	20	0.384615	17	50	0.746269	19	21	0.525	NO	NO	NO	NO	NO
2	238449007	238449007	T	C	exonic	MLPH	.	nonsynonymous SNV	MLPH:NM_001281473:exon8:c.T917C:p.V306A,MLPH:NM_001281474:exon8:c.T692C:p.V231A,MLPH:NM_001042467:exon9:c.T1037C:p.V346A,MLPH:NM_024101:exon10:c.T1121C:p.V374A	2q37.3	.	rs3817362	.	0.75	T	0.015	B	1	P	0.895	L	2.17	T	21	14	0.4	21	15	0.416667	20	20	0.5	14	11	0.44	18	25	0.581395	18	39	0.684211	18	17	0.485714	NO	NO	NO	NO	NO
2	238668783	238668783	A	G	exonic	LRRFIP1	.	nonsynonymous SNV	LRRFIP1:NM_001137551:exon7:c.A656G:p.Q219R,LRRFIP1:NM_001137553:exon7:c.A656G:p.Q219R,LRRFIP1:NM_004735:exon9:c.A752G:p.Q251R,LRRFIP1:NM_001137552:exon10:c.A824G:p.Q275R,LRRFIP1:NM_001137550:exon19:c.A1394G:p.Q465R	2q37.3	.	rs3213869	.	0.31	T	0.805	P	1	N	0.49	N	0.93	T	45	29	0.391892	38	34	0.472222	31	31	0.5	32	18	0.36	26	22	0.458333	33	52	0.611765	30	14	0.318182	YES	YES	YES	YES	YES
2	238672703	238672703	C	G	exonic	LRRFIP1	.	nonsynonymous SNV	LRRFIP1:NM_001137553:exon8:c.C2179G:p.H727D,LRRFIP1:NM_004735:exon10:c.C2275G:p.H759D,LRRFIP1:NM_001137552:exon11:c.C2347G:p.H783D	2q37.3	.	rs3739038	.	1	T	0	B	1	P	-0.345	N	3.27	T	119	124	0.510288	177	150	0.458716	171	163	0.488024	155	154	0.498382	128	160	0.555556	186	343	0.648393	149	167	0.528481	YES	YES	YES	YES	YES
2	238990388	238990388	G	A	exonic	SCLY	.	nonsynonymous SNV	SCLY:NM_016510:exon5:c.G547A:p.A183T	2q37.3	.	rs3210400	.	0	D	0.593	P	0.004	P	1.355	L	1.98	T	101	84	0.454054	129	123	0.488095	100	106	0.514563	88	107	0.548718	107	91	0.459596	279	138	0.330935	104	113	0.520737	YES	YES	YES	YES	YES
2	239039057	239039057	A	G	exonic	ESPNL	.	nonsynonymous SNV	ESPNL:NM_194312:exon9:c.A1702G:p.I568V	2q37.3	.	rs13033248	.	1	T	0	B	1	P	0	N	1.23	T	0	68	1	0	92	1	0	86	1	0	92	1	0	78	1	0	149	1	0	99	1	NO	NO	NO	NO	NO
2	239039075	239039075	G	T	exonic	ESPNL	.	nonsynonymous SNV	ESPNL:NM_194312:exon9:c.G1720T:p.A574S	2q37.3	.	rs13006204	.	0.58	T	0.002	B	1	P	0	N	1.15	T	0	62	1	0	89	1	0	77	1	0	86	1	0	74	1	0	149	1	0	92	1	NO	NO	NO	NO	NO
2	239039637	239039637	T	C	exonic	ESPNL	.	nonsynonymous SNV	ESPNL:NM_194312:exon9:c.T2282C:p.V761A	2q37.3	.	rs4663845	.	1	T	0	B	1	P	-1.905	N	1.32	T	0	46	1	0	73	1	0	61	1	0	68	1	0	45	1	1	139	0.992857	0	82	1	NO	NO	NO	NO	NO
2	239049540	239049540	G	A	exonic	KLHL30	.	nonsynonymous SNV	KLHL30:NM_198582:exon2:c.G145A:p.G49S	2q37.3	.	rs2241985	.	0.11	T	0.043	B	1	P	-0.815	N	-0.2	T	1	223	0.995536	0	279	1	0	331	1	0	232	1	0	265	1	0	545	1	0	254	1	NO	NO	NO	NO	NO
2	239050033	239050033	C	T	exonic	KLHL30	.	nonsynonymous SNV	KLHL30:NM_198582:exon2:c.C638T:p.A213V	2q37.3	.	rs12692216	.	0.3	T	0.001	B	1	P	0.67	N	-0.38	T	0	71	1	0	96	1	0	109	1	0	83	1	0	87	1	0	177	1	0	113	1	NO	NO	NO	NO	NO
2	240981375	240981375	T	A	exonic	PRR21	.	nonsynonymous SNV	PRR21:NM_001080835:exon1:c.A1025T:p.K342M	2q37.3	.	rs6732185	.	0.06	T	0.003	B	1	P	0	N	1.61	T	29	35	0.546875	52	36	0.409091	35	21	0.375	33	28	0.459016	20	36	0.642857	41	61	0.598039	35	31	0.469697	NO	NO	NO	NO	NO
2	240984789	240984789	C	T	exonic	OR6B3	.	nonsynonymous SNV	OR6B3:NM_173351:exon1:c.G701A:p.C234Y	2q37.3	.	rs12465491	.	0.01	D	0.158	B	1	P	0.28	N	8.76	T	60	55	0.478261	60	54	0.473684	54	73	0.574803	63	49	0.4375	63	56	0.470588	72	132	0.647059	65	67	0.507576	NO	NO	NO	NO	NO
2	241405023	241405023	C	T	exonic	GPC1	.	nonsynonymous SNV	GPC1:NM_002081:exon8:c.C1402T:p.R468C	2q37.3	.	.	.	0	D	0.99	D	1	D	2.78	M	0.47	T	62	57	0.478992	87	83	0.488235	87	85	0.494186	75	56	0.427481	60	73	0.548872	190	76	0.285714	74	90	0.54878	YES	YES	YES	YES	YES
2	241405528	241405528	A	G	exonic	GPC1	.	nonsynonymous SNV	GPC1:NM_002081:exon9:c.A1498G:p.S500G	2q37.3	.	rs2228331	.	1	T	0	B	1	P	-1.145	N	0.83	T	0	64	1	0	82	1	0	83	1	0	75	1	0	83	1	0	195	1	0	98	1	YES	YES	YES	YES	YES
2	241451351	241451351	G	A	exonic	ANKMY1	.	nonsynonymous SNV	ANKMY1:NM_001282780:exon9:c.C1523T:p.T508M,ANKMY1:NM_001282781:exon10:c.C1229T:p.T410M,ANKMY1:NM_016552:exon10:c.C1946T:p.T649M,ANKMY1:NM_001282771:exon11:c.C2213T:p.T738M	2q37.3	.	rs35044862	.	0.1	T	0.308	B	1	P	0.695	N	4.31	T	46	36	0.439024	37	51	0.579545	35	41	0.539474	28	33	0.540984	51	53	0.509615	45	97	0.683099	52	49	0.485149	NO	NO	NO	NO	NO
2	241463595	241463595	T	C	exonic	ANKMY1	.	nonsynonymous SNV	ANKMY1:NM_001282780:exon6:c.A849G:p.I283M,ANKMY1:NM_017844:exon6:c.A849G:p.I283M,ANKMY1:NM_016552:exon7:c.A1272G:p.I424M,ANKMY1:NM_001282771:exon8:c.A1539G:p.I513M	2q37.3	.	rs35996697	.	0.22	T	0.009	B	1	P	0	N	4.39	T	65	62	0.488189	91	78	0.461538	95	88	0.480874	82	63	0.434483	77	82	0.515723	96	163	0.629344	91	90	0.497238	YES	YES	YES	NO	NO
2	241538074	241538074	A	G	exonic	CAPN10	.	nonsynonymous SNV	CAPN10:NM_023085:exon10:c.A1531G:p.I511V,CAPN10:NM_023083:exon12:c.A1996G:p.I666V	2q37.3	.	rs2975766	.	0.75	T	0.003	B	0.044	P	0.345	N	1.57	T	0	32	1	0	36	1	0	37	1	0	34	1	0	38	1	0	77	1	0	46	1	YES	YES	YES	YES	YES
2	241569692	241569692	C	T	exonic	GPR35	.	nonsynonymous SNV	GPR35:NM_005301:exon2:c.C323T:p.T108M,GPR35:NM_001195381:exon6:c.C416T:p.T139M,GPR35:NM_001195382:exon6:c.C416T:p.T139M	2q37.3	.	rs3749171	.	0.02	D	0.477	P	1	P	1.745	L	-0.8	T	66	45	0.405405	63	77	0.55	85	59	0.409722	56	46	0.45098	66	70	0.514706	218	88	0.287582	67	45	0.401786	NO	NO	NO	NO	NO
2	241570249	241570249	A	C	exonic	GPR35	.	nonsynonymous SNV	GPR35:NM_005301:exon2:c.A880C:p.S294R,GPR35:NM_001195381:exon6:c.A973C:p.S325R,GPR35:NM_001195382:exon6:c.A973C:p.S325R	2q37.3	.	rs3749172	.	0.57	T	0	B	1	P	0.345	N	0.24	T	75	65	0.464286	87	86	0.49711	100	82	0.450549	71	89	0.55625	104	72	0.409091	144	211	0.594366	80	83	0.509202	NO	NO	NO	NO	NO
2	241696841	241696843	TCC	-	exonic	KIF1A	.	nonframeshift deletion	KIF1A:NM_001244008:exon27:c.2751_2753del:p.917_918del	2q37.3	.	rs10594016	.	.	.	.	.	.	.	.	.	.	.	10	11	0.52381	19	17	0.472222	33	23	0.410714	16	12	0.428571	28	20	0.416667	29	41	0.585714	20	18	0.473684	NO	NO	NO	NO	NO
2	241827798	241827798	T	C	exonic	C2orf54	.	nonsynonymous SNV	C2orf54:NM_001085437:exon4:c.A1162G:p.I388V,C2orf54:NM_001282921:exon4:c.A715G:p.I239V,C2orf54:NM_024861:exon4:c.A658G:p.I220V	2q37.3	.	rs11899555	.	0	D	0.001	B	1	P	0.46	N	1.54	T	12	13	0.52	19	15	0.441176	22	16	0.421053	11	15	0.576923	6	16	0.727273	46	15	0.245902	15	24	0.615385	NO	NO	NO	NO	NO
2	241831296	241831296	C	G	exonic	C2orf54	.	nonsynonymous SNV	C2orf54:NM_001282921:exon1:c.G61C:p.A21P	2q37.3	.	rs6709469	.	0	D	0.047	B	1	P	.	.	2.7	T	52	56	0.518519	79	64	0.447552	78	94	0.546512	72	64	0.470588	64	75	0.539568	196	100	0.337838	75	76	0.503311	NO	NO	YES	NO	NO
2	242077496	242077496	C	T	exonic	PASK	.	nonsynonymous SNV	PASK:NM_001252119:exon6:c.G748A:p.V250I,PASK:NM_001252124:exon6:c.G748A:p.V250I,PASK:NM_015148:exon6:c.G748A:p.V250I,PASK:NM_001252120:exon7:c.G748A:p.V250I	2q37.3	.	rs1470414	.	1	T	0.003	B	1	P	-0.515	N	1.32	T	57	72	0.55814	72	77	0.516779	66	55	0.454545	71	55	0.436508	62	52	0.45614	181	80	0.306513	51	53	0.509615	NO	YES	YES	YES	YES
2	242203916	242203916	A	C	exonic	HDLBP	.	nonsynonymous SNV	HDLBP:NM_005336:exon4:c.T181G:p.S61A,HDLBP:NM_203346:exon4:c.T181G:p.S61A,HDLBP:NM_001243900:exon5:c.T289G:p.S97A	2q37.3	.	rs11891776	.	1	T	0	B	1	P	-0.115	N	2.39	T	0	47	1	1	58	0.983051	0	62	1	0	63	1	0	51	1	0	85	1	0	44	1	YES	YES	YES	YES	YES
2	242610773	242610773	T	A	exonic	ATG4B	.	nonsynonymous SNV	ATG4B:NM_013325:exon12:c.T1061A:p.L354Q,ATG4B:NM_178326:exon12:c.T1061A:p.L354Q	2q37.3	.	rs7601000	.	0.64	T	0	B	0.936	P	-1.15	N	1.06	T	61	59	0.491667	67	88	0.567742	103	102	0.497561	98	78	0.443182	76	68	0.472222	210	99	0.320388	92	97	0.513228	YES	YES	YES	NO	YES
2	242742875	242742875	C	T	exonic	GAL3ST2	.	nonsynonymous SNV	GAL3ST2:NM_022134:exon4:c.C491T:p.A164V	2q37.3	.	rs62620233	.	0.37	T	0.015	B	1	P	0.19	N	2.71	T	89	76	0.460606	88	95	0.519126	143	115	0.445736	81	75	0.480769	103	92	0.471795	232	122	0.344633	107	102	0.488038	NO	NO	NO	NO	NO
2	242814009	242814009	G	A	exonic	RTP5	.	nonsynonymous SNV	RTP5:NM_173821:exon2:c.G302A:p.G101E	2q37.3	.	rs7420371	.	1	T	0.985	D	1	P	-1.665	N	2.14	T	49	61	0.554545	70	68	0.492754	71	70	0.496454	70	52	0.42623	63	65	0.507812	95	198	0.675768	56	56	0.5	NO	NO	NO	NO	NO
3	361508	361508	C	T	exonic	CHL1	.	nonsynonymous SNV	CHL1:NM_001253388:exon1:c.C49T:p.L17F,CHL1:NM_001253387:exon3:c.C49T:p.L17F,CHL1:NM_006614:exon3:c.C49T:p.L17F	3p26.3	.	rs2272522	.	1	T	0.003	B	1	P	0	N	1.01	T	0	13	1	0	26	1	0	20	1	0	15	1	0	14	1	0	20	1	0	10	1	NO	NO	NO	NO	NO
3	391100	391100	A	G	exonic	CHL1	.	nonsynonymous SNV	CHL1:NM_001253388:exon8:c.A907G:p.T303A,CHL1:NM_001253387:exon9:c.A859G:p.T287A,CHL1:NM_006614:exon10:c.A907G:p.T303A	3p26.3	.	rs13060847	.	0.56	T	0.105	B	1	P	1.585	L	-0.21	T	0	72	1	0	96	1	0	90	1	0	76	1	0	98	1	0	73	1	0	62	1	NO	NO	NO	NO	NO
3	439963	439963	A	G	exonic	CHL1	.	nonsynonymous SNV	CHL1:NM_001253387:exon24:c.A3100G:p.I1034V,CHL1:NM_006614:exon25:c.A3148G:p.I1050V	3p26.3	.	rs6442827	.	0.88	T	0.003	B	1	P	-0.145	N	0.23	T	0	33	1	0	67	1	0	46	1	0	48	1	0	54	1	0	48	1	0	39	1	NO	NO	NO	NO	NO
3	3139957	3139957	T	C	exonic	IL5RA	.	nonsynonymous SNV	IL5RA:NM_001243099:exon6:c.A385G:p.I129V,IL5RA:NM_175726:exon6:c.A385G:p.I129V,IL5RA:NM_175727:exon6:c.A385G:p.I129V,IL5RA:NM_175728:exon6:c.A385G:p.I129V,IL5RA:NM_000564:exon7:c.A385G:p.I129V,IL5RA:NM_175724:exon7:c.A385G:p.I129V,IL5RA:NM_175725:exon7:c.A385G:p.I129V	3p26.2	.	rs2290610	.	1	T	0.003	B	1	P	-0.195	N	0.6	T	34	37	0.521127	44	54	0.55102	45	52	0.536082	26	37	0.587302	30	34	0.53125	37	48	0.564706	36	41	0.532468	NO	NO	NO	NO	NO
3	3170792	3170792	C	T	exonic	TRNT1	.	nonsynonymous SNV	TRNT1:NM_001302946:exon2:c.C68T:p.P23L,TRNT1:NM_182916:exon2:c.C68T:p.P23L	3p26.2	.	rs334773	.	0.66	T	0	B	1	P	-1.59	N	2.11	T	0	64	1	0	74	1	0	86	1	0	59	1	0	72	1	0	86	1	0	65	1	YES	YES	YES	YES	YES
3	4354697	4354697	G	A	exonic	SETMAR	.	nonsynonymous SNV	SETMAR:NM_001243723:exon2:c.G272A:p.R91H,SETMAR:NM_001276325:exon2:c.G272A:p.R91H,SETMAR:NM_006515:exon2:c.G272A:p.R91H	3p26.1	.	rs6801634	.	0.05	D	0.106	B	0.041	P	1.98	M	-1.09	T	0	116	1	0	146	1	1	139	0.992857	0	107	1	0	121	1	0	144	1	0	141	1	YES	YES	YES	YES	YES
3	7494417	7494417	A	T	exonic	GRM7	.	nonsynonymous SNV	GRM7:NM_000844:exon6:c.A1298T:p.Y433F,GRM7:NM_181874:exon6:c.A1298T:p.Y433F	3p26.1	.	rs2229902	.	0.7	T	0.239	B	0.187	P	0.995	L	-1.66	D	42	26	0.382353	54	36	0.4	45	43	0.488636	39	46	0.541176	47	44	0.483516	48	48	0.5	37	53	0.588889	NO	NO	NO	NO	NO
3	8955389	8955389	C	T	exonic	RAD18	.	nonsynonymous SNV	RAD18:NM_020165:exon8:c.G905A:p.R302Q	3p25.3	.	rs373572	.	0.76	T	0	B	1	P	-1.995	N	1.85	T	11	11	0.5	20	23	0.534884	25	14	0.358974	9	18	0.666667	11	18	0.62069	30	12	0.285714	6	9	0.6	YES	YES	YES	YES	YES
3	9424983	9424983	T	C	exonic	THUMPD3	.	nonsynonymous SNV	THUMPD3:NM_001114092:exon8:c.T1225C:p.F409L,THUMPD3:NM_015453:exon8:c.T1225C:p.F409L	3p25.3	.	.	.	0.01	D	0.999	D	1	D	2.405	M	1.39	T	48	39	0.448276	69	60	0.465116	64	61	0.488	54	37	0.406593	62	45	0.420561	60	56	0.482759	62	45	0.420561	YES	YES	YES	YES	YES
3	9798773	9798773	C	G	exonic	OGG1	.	nonsynonymous SNV	OGG1:NM_002542:exon7:c.C977G:p.S326C,OGG1:NM_016820:exon7:c.C994G:p.P332A	3p25.3	.	rs1052133	.	0.79	T	0.138	B	1	P	1.24	L	0.26	T	0	158	1	0	187	1	0	179	1	0	151	1	0	147	1	0	213	1	0	180	1	YES	YES	YES	YES	YES
3	9956279	9956279	G	A	exonic	IL17RE	.	nonsynonymous SNV	IL17RE:NM_001193380:exon14:c.G1417A:p.G473R	3p25.3	.	rs455863	.	0	D	0	B	0	P	.	.	1.52	T	34	35	0.507246	40	38	0.487179	45	51	0.53125	56	43	0.434343	41	46	0.528736	58	59	0.504274	51	52	0.504854	YES	NO	YES	YES	YES
3	9965582	9965582	G	A	exonic	IL17RC	.	nonsynonymous SNV	IL17RC:NM_001203265:exon7:c.G595A:p.V199M,IL17RC:NM_032732:exon7:c.G595A:p.V199M,IL17RC:NM_001203263:exon8:c.G640A:p.V214M,IL17RC:NM_001203264:exon8:c.G640A:p.V214M,IL17RC:NM_153460:exon8:c.G640A:p.V214M,IL17RC:NM_153461:exon8:c.G853A:p.V285M	3p25.3	.	rs75692599	.	0.03	D	0.817	P	1	N	1.995	M	2.1	T	14	6	0.3	16	10	0.384615	10	15	0.6	9	16	0.64	8	12	0.6	11	16	0.592593	10	6	0.375	YES	YES	YES	YES	YES
3	9970031	9970031	A	G	exonic	IL17RC	.	nonsynonymous SNV	IL17RC:NM_001203265:exon10:c.A875G:p.Q292R,IL17RC:NM_032732:exon10:c.A875G:p.Q292R,IL17RC:NM_001203263:exon11:c.A920G:p.Q307R,IL17RC:NM_001203264:exon11:c.A920G:p.Q307R,IL17RC:NM_153460:exon11:c.A920G:p.Q307R,IL17RC:NM_153461:exon11:c.A1133G:p.Q378R	3p25.3	.	rs279549	.	1	T	0.001	B	1	P	-0.145	N	2.69	T	0	170	1	0	234	1	0	222	1	0	205	1	0	224	1	0	273	1	0	204	1	YES	YES	YES	YES	YES
3	9976159	9976159	A	G	exonic	CRELD1	.	nonsynonymous SNV	CRELD1:NM_015513:exon1:c.A37G:p.M13V,CRELD1:NM_001031717:exon2:c.A37G:p.M13V,CRELD1:NM_001077415:exon2:c.A37G:p.M13V	3p25.3	.	rs279552	CLINSIG=non-pathogenic;CLNDBN=not_provided;CLNREVSTAT=criteria_provided\x2c_single_submitter;CLNACC=RCV000124609.1;CLNDSDB=MedGen;CLNDSDBID=CN221809	0.6	T	0	B	1	P	-0.345	N	0.27	T	0	181	1	0	230	1	0	250	1	0	213	1	0	200	1	0	280	1	0	240	1	YES	YES	YES	YES	YES
3	9991101	9991101	C	G	exonic	PRRT3	.	nonsynonymous SNV	PRRT3:NM_207351:exon2:c.G699C:p.L233F	3p25.3	.	rs55847233	.	.	.	0.001	B	1	P	-0.425	N	2.56	T	41	44	0.517647	65	66	0.503817	54	45	0.454545	57	58	0.504348	51	46	0.474227	66	66	0.5	62	38	0.38	YES	NO	NO	NO	NO
3	9991163	9991163	A	G	exonic	PRRT3	.	nonsynonymous SNV	PRRT3:NM_207351:exon2:c.T637C:p.S213P	3p25.3	.	rs55847610	.	.	.	0	B	1	P	-1.04	N	2.79	T	50	47	0.484536	79	82	0.509317	74	77	0.509934	78	74	0.486842	87	64	0.423841	100	75	0.428571	72	51	0.414634	NO	NO	NO	YES	NO
3	9991388	9991388	G	C	exonic	PRRT3	.	nonsynonymous SNV	PRRT3:NM_207351:exon2:c.C412G:p.Q138E	3p25.3	.	rs279601	.	.	.	0	B	1	P	-1.04	N	2.9	T	0	128	1	0	184	1	1	191	0.994792	0	155	1	0	176	1	0	228	1	0	174	1	YES	YES	YES	NO	YES
3	10049287	10049287	T	C	exonic	LOC401052	.	nonsynonymous SNV	LOC401052:NM_001008737:exon4:c.A98G:p.H33R	3p25.3	.	rs2272118	.	.	.	.	.	.	.	.	.	.	.	43	38	0.469136	54	43	0.443299	38	38	0.5	49	54	0.524272	64	39	0.378641	69	56	0.448	47	56	0.543689	NO	NO	YES	NO	YES
3	11880760	11880760	T	C	exonic	TAMM41	.	nonsynonymous SNV	TAMM41:NM_001284401:exon3:c.A347G:p.N116S,TAMM41:NM_138807:exon3:c.A347G:p.N116S	3p25.2	.	rs7641243	.	0.4	T	0.023	B	1	P	-0.345	N	1.61	T	53	41	0.43617	67	46	0.40708	48	37	0.435294	37	53	0.588889	40	41	0.506173	56	57	0.504425	45	45	0.5	YES	YES	YES	YES	YES
3	12856856	12856856	A	G	exonic	CAND2	.	nonsynonymous SNV	CAND2:NM_012298:exon6:c.A944G:p.Q315R,CAND2:NM_001162499:exon8:c.A1223G:p.Q408R	3p25.2	.	rs2305398	.	0.82	T	0	B	0	P	-1.545	N	-0.13	T	0	62	1	0	79	1	0	74	1	0	64	1	0	72	1	0	83	1	0	64	1	NO	NO	NO	NO	NO
[truncated: 6,183 more rows]
[truncated: 38 more columns]
