# Supplementary material for: Three‐dimensional modelling identifies novel genetic dependencies associated with breast cancer progression in the isogenic MCF10 model
Source: J Pathol. 2016 Oct 19;240(3):315–28. doi: 10.1002/path.4778 (PMC5082563; doi:10.1002/path.4778)
Supplement: Supplementary file 11 — Table S3 Gains and losses and focal amplifications and deletions from GISTIC. [file PATH-240-315-s014.xls]

## Sheet: Gains and losses
Supplementary Table S3: Gains and Losses and focal amplifications and deletions from GISTIC
GISTIC gains and losses by gene
Gene Symbol	Cytoband	MCF10A	MCF10neoT	MCF10AT1	MCF10DCIS.com	MCF10Ca1a	MCF10Ca1d	MCF10Ca1h
PRAMEF10	1p36.21	0	0	0	0	0	0	-1
PRAMEF7	1p36.21	0	0	0	0	0	0	-1
PRAMEF22	1p36.21	0	0	0	0	0	0	-1
LOC440563	1p36.21	0	0	0	0	0	0	-1
PRAMEF3	1p36.21	0	0	0	0	0	0	-1
PRAMEF13	1p36.21	0	0	0	0	0	0	-1
PRAMEF14	1p36.21	0	0	0	0	0	0	-1
PRAMEF18	1p36.21	0	0	0	0	0	0	-1
PRAMEF19	1p36.21	0	0	0	0	0	0	-1
PRAMEF16	1p36.21	0	0	0	0	0	0	-1
PRAMEF20	1p36.21	0	0	0	0	0	0	-1
PRAMEF21	1p36.21	0	0	0	0	0	0	-1
PRAMEF17	1p36.21	0	0	0	0	0	0	-1
NBPF6	1p13.3	0	0	0	0	0	0	-1
NOTCH2	1p12	0	0	0	0	0	0	-1
AREG	4q13.3	0	0	0	0	0	0	-1
OCLN	5q13.2	0	0	0	0	0	0	-1
GTF2H2C	5q13.2	0	0	0	0	0	0	-1
GTF2H2D	5q13.2	0	0	0	0	0	0	-1
LOC100272216	5q13.2	0	0	0	0	0	0	-1
SERF1A	5q13.2	0	0	0	0	0	0	-1
SERF1B	5q13.2	0	0	0	0	0	0	-1
SMN1	5q13.2	0	0	0	0	0	0	-1
SMN2	5q13.2	0	0	0	0	0	0	-1
LOC100170939	5q13.2	0	0	0	0	0	0	-1
SMA4	5q13.2	0	0	0	0	0	0	-1
GTF2H2B	5q13.2	0	0	0	0	0	0	-1
LOC100132062|chr5	5q35.3	0	0	0	0	0	0	-1
LOC100132287|chr5	5q35.3	0	0	0	0	0	0	-1
LOC100133331|chr5	5q35.3	0	0	0	0	0	0	-1
OR4F16|chr5	5q35.3	0	0	0	0	0	0	-1
OR4F29|chr5	5q35.3	0	0	0	0	0	0	-1
OR4F3|chr5	5q35.3	0	0	0	0	0	0	-1
ENPP3	6q23.2	0	0	0	0	0	0	-1
OR2A4	6q23.2	0	0	0	0	0	0	-1
CTAGE9	6q23.2	0	0	0	0	0	0	-1
LPA	6q25.3	0	0	0	0	0	0	-1
CCZ1	7p22.1	0	0	0	0	0	0	-1
RSPH10B2	7p22.1	0	0	0	0	0	0	-1
RSPH10B	7p22.1	0	0	0	0	0	0	-1
PMS2	7p22.1	0	0	0	0	0	0	-1
PMS2CL	7p22.1	0	0	0	0	0	0	-1
CCZ1B	7p22.1	0	0	0	0	0	0	-1
LOC100130849	7p11.2	0	0	0	0	0	0	-1
MIR4283-1	7p11.2	0	0	0	0	0	0	-1
MIR4283-2	7p11.2	0	0	0	0	0	0	-1
hsa-mir-4283-1	7p11.2	0	0	0	0	0	0	-1
LOC643955	7q11.21	0	0	0	0	0	0	-1
LOC100287704	7q11.21	0	0	0	0	0	0	-1
LOC100287834	7q11.21	0	0	0	0	0	0	-1
hsa-mir-4283-2	7q11.21	0	0	0	0	0	0	-1
INTS4L1	7q11.21	0	0	0	0	0	0	-1
INTS4L2	7q11.21	0	0	0	0	0	0	-1
LOC441242	7q11.21	0	0	0	0	0	0	-1
NSUN5P2	7q11.23	0	0	0	0	0	0	-1
LOC541473	7q11.23	0	0	0	0	0	0	-1
STAG3L2	7q11.23	0	0	0	0	0	0	-1
PMS2P5	7q11.23	0	0	0	0	0	0	-1
GATSL1	7q11.23	0	0	0	0	0	0	-1
WBSCR16	7q11.23	0	0	0	0	0	0	-1
SPDYE5	7q11.23	0	0	0	0	0	0	-1
PMS2P3	7q11.23	0	0	0	0	0	0	-1
DTX2P1-UPK3BP1-PMS2P11	7q11.23	0	0	0	0	0	0	-1
LOC100132832	7q11.23	0	0	0	0	0	0	-1
LRWD1	7q22.1	0	0	0	0	0	0	-1
MIR4467	7q22.1	0	0	0	0	0	0	-1
POLR2J	7q22.1	0	0	0	0	0	0	-1
POLR2J3	7q22.1	0	0	0	0	0	0	-1
SPDYE2L	7q22.1	0	0	0	0	0	0	-1
SPDYE2	7q22.1	0	0	0	0	0	0	-1
RASA4	7q22.1	0	0	0	0	0	0	-1
POLR2J2	7q22.1	0	0	0	0	0	0	-1
UPK3BL	7q22.1	0	0	0	0	0	0	-1
CTAGE15P	7q35	0	0	0	0	0	0	-1
FAM115C	7q35	0	0	0	0	0	0	-1
CTAGE6P	7q35	0	0	0	0	0	0	-1
LOC154761	7q35	0	0	0	0	0	0	-1
FAM115A	7q35	0	0	0	0	0	0	-1
ARHGEF35	7q35	0	0	0	0	0	0	-1
OR4F21	8p23.3	0	0	0	0	0	0	-1
FLJ10661	8p23.1	0	0	0	0	0	0	-1
TUBB8	10p15.3	0	0	0	0	0	0	-1
TMEM236	10p12.33	0	0	0	0	0	0	-1
MRC1	10p12.33	0	0	0	0	0	0	-1
MIR511-1	10p12.33	0	0	0	0	0	0	-1
MIR511-2	10p12.33	0	0	0	0	0	0	-1
hsa-mir-511-1	10p12.33	0	0	0	0	0	0	-1
hsa-mir-511-2	10p12.33	0	0	0	0	0	0	-1
LOC100133161	11p15.5	0	0	0	0	0	0	-1
OR52B4	11p15.4	0	0	0	0	0	0	-1
TRIM49	11q14.3	0	0	0	0	0	0	-1
TRIM53P	11q14.3	0	0	0	0	0	0	-1
TRIM64B	11q14.3	0	0	0	0	0	0	-1
TRIM49L2	11q14.3	0	0	0	0	0	0	-1
UBTFL1	11q14.3	0	0	0	0	0	0	-1
POTEM	14q11.2	0	0	0	0	0	0	-1
OR11H2	14q11.2	0	0	0	0	0	0	-1
FAM154B	15q25.2	0	0	0	0	0	0	-1
LOC390660	15q25.2	0	0	0	0	0	0	-1
GOLGA6L10	15q25.2	0	0	0	0	0	0	-1
UBE2Q2P2	15q25.2	0	0	0	0	0	0	-1
UBE2Q2P3	15q25.2	0	0	0	0	0	0	-1
GOLGA6L9	15q25.2	0	0	0	0	0	0	-1
RPS17L	15q25.2	0	0	0	0	0	0	-1
RPS17	15q25.2	0	0	0	0	0	0	-1
CPEB1	15q25.2	0	0	0	0	0	0	-1
DNM1P41	15q25.2	0	0	0	0	0	0	-1
GOLGA6L5	15q25.2	0	0	0	0	0	0	-1
OR4F4	15q26.3	0	0	0	0	0	0	-1
FAM138E	15q26.3	0	0	0	0	0	0	-1
hsa-mir-1302-10	15q26.3	0	0	0	0	0	0	-1
WASH3P	15q26.3	0	0	0	0	0	0	-1
DDX11L1|chr15	15q26.3	0	0	0	0	0	0	-1
DDX11L9	15q26.3	0	0	0	0	0	0	-1
PDPK1	16p13.3	0	0	0	0	0	0	-1
LOC652276	16p13.3	0	0	0	0	0	0	-1
FLJ42627	16p13.3	0	0	0	0	0	0	-1
PLA2G10	16p13.12	0	0	0	0	0	0	-1
ABCC6	16p13.11	0	0	0	0	0	0	-1
NOMO3	16p13.11	0	0	0	0	0	0	-1
hsa-mir-3179-2	16p13.11	0	0	0	0	0	0	-1
hsa-mir-3180-2	16p13.11	0	0	0	0	0	0	-1
PKD1P1	16p13.11	0	0	0	0	0	0	-1
OTOA	16p12.2	0	0	0	0	0	0	-1
RRN3P1	16p12.2	0	0	0	0	0	0	-1
EIF3CL	16p11.2	0	0	0	0	0	0	-1
SLC7A5P1	16p11.2	0	0	0	0	0	0	-1
CORO1A	16p11.2	0	0	0	0	0	0	-1
HERC2P4	16p11.2	0	0	0	0	0	0	-1
SLC6A10P	16p11.2	0	0	0	0	0	0	-1
CES1	16q12.2	0	0	0	0	0	0	-1
PDPR	16q22.1	0	0	0	0	0	0	-1
CLEC18C	16q22.1	0	0	0	0	0	0	-1
VAC14	16q22.1	0	0	0	0	0	0	-1
CLEC18B	16q23.1	0	0	0	0	0	0	-1
EPN2	17p11.2	0	0	0	0	0	0	-1
LGALS9B	17p11.2	0	0	0	0	0	0	-1
KRT16P3	17p11.2	0	0	0	0	0	0	-1
TBC1D3B	17q12	0	0	0	0	0	0	-1
WASH5P	19p13.3	0	0	0	0	0	0	-1
hsa-mir-1302-11	19p13.3	0	0	0	0	0	0	-1
FAM138A|chr19	19p13.3	0	0	0	0	0	0	-1
FAM138F|chr19	19p13.3	0	0	0	0	0	0	-1
OR4F17	19p13.3	0	0	0	0	0	0	-1
FLJ45445	19p13.3	0	0	0	0	0	0	-1
MBD3L5	19p13.2	0	0	0	0	0	0	-1
MBD3L4	19p13.2	0	0	0	0	0	0	-1
MBD3L2	19p13.2	0	0	0	0	0	0	-1
MBD3L3	19p13.2	0	0	0	0	0	0	-1
ZNF557	19p13.2	0	0	0	0	0	0	-1
MIR1270-1	19p12	0	0	0	0	0	0	-1
MIR1270-2	19p12	0	0	0	0	0	0	-1
hsa-mir-1270-1	19p12	0	0	0	0	0	0	-1
hsa-mir-1270-2	19p12	0	0	0	0	0	0	-1
USP18	22q11.21	0	0	0	0	0	0	-1
GGT3P	22q11.21	0	0	0	0	0	0	-1
TMEM191C	22q11.21	0	0	0	0	0	0	-1
PI4KAP2	22q11.21	0	0	0	0	0	0	-1
UBE2L3	22q11.21	0	0	0	0	0	0	-1
FAM72B	1p11.2	1	0	0	0	0	0	-1
HIST2H2BA	1p11.2	1	0	0	0	0	0	-1
FCGR1B	1p11.2	1	0	0	0	0	0	-1
FAM203A	8q24.3	1	0	0	0	0	0	-1
HEATR7A	8q24.3	1	0	0	0	0	0	-1
SCXA	8q24.3	1	0	0	0	0	0	-1
SCXB	8q24.3	1	0	0	0	0	0	-1
BOP1	8q24.3	1	0	0	0	0	0	-1
LOC728369	4p16.1	0	1	0	0	0	0	-1
LOC728373	4p16.1	0	1	0	0	0	0	-1
LOC728379	4p16.1	0	1	0	0	0	0	-1
LOC728393	4p16.1	0	1	0	0	0	0	-1
LOC728400	4p16.1	0	1	0	0	0	0	-1
LOC728405	4p16.1	0	1	0	0	0	0	-1
USP17L5	4p16.1	0	1	0	0	0	0	-1
USP17L6P	4p16.1	0	1	0	0	0	0	-1
GTF2IRD2	7q11.23	0	1	1	0	0	0	-1
FLJ26245	16p11.1	0	1	1	0	0	0	-1
LOC100130700	16p11.1	0	1	1	0	0	0	-1
LOC146481	16p11.1	0	1	1	0	0	0	-1
LOC283914	16p11.2	0	1	1	0	0	0	-1
NCF1B	7q11.23	0	0	0	1	0	0	-1
HERC2P2	15q11.2	0	0	0	1	0	0	-1
HERC2P7	15q11.2	0	0	0	1	0	0	-1
GOLGA8E	15q11.2	0	0	0	1	0	0	-1
LOC653061	15q11.2	0	0	0	1	0	0	-1
LOC653075	15q13.2	0	0	0	1	0	0	-1
MIR1233-1	15q14	0	0	0	1	0	0	-1
MIR1233-2	15q14	0	0	0	1	0	0	-1
GOLGA8B	15q14	0	0	0	1	0	0	-1
hsa-mir-1233-2	15q14	0	0	0	1	0	0	-1
PPIP5K1	15q15.3	0	0	0	1	0	0	-1
CKMT1B	15q15.3	0	0	0	1	0	0	-1
STRC	15q15.3	0	0	0	1	0	0	-1
CATSPER2	15q15.3	0	0	0	1	0	0	-1
CKMT1A	15q15.3	0	0	0	1	0	0	-1
GOLGA6B	15q24.1	0	0	0	1	0	0	-1
HIGD2B	15q24.1	0	0	0	1	0	0	-1
LRRC37A4	17q21.31	0	0	0	1	0	0	-1
LRRC37A3	17q24.1	0	0	0	1	0	0	-1
GPR89C	1q21.1	1	0	0	1	0	0	-1
PDZK1P1	1q21.1	1	0	0	1	0	0	-1
NBPF11	1q21.1	1	0	0	1	0	0	-1
NBPF24	1q21.1	1	0	0	1	0	0	-1
GPR89B	1q21.2	1	0	0	1	0	0	-1
NBPF14	1q21.2	1	0	0	1	0	0	-1
FCGR2A	1q23.3	1	0	0	1	0	0	-1
HSPA6	1q23.3	1	0	0	1	0	0	-1
HYDIN	16q22.2	1	0	0	1	0	0	-1
GTF2I	7q11.23	0	1	1	1	0	0	-1
NCF1	7q11.23	0	1	1	1	0	0	-1
PGA3	11q12.2	0	1	1	1	0	0	-1
PGA4	11q12.2	0	1	1	1	0	0	-1
PGA5	11q12.2	0	1	1	1	0	0	-1
ZFAND4	10q11.22	0	0	0	0	1	0	-1
FAM21C	10q11.22	0	0	0	0	1	0	-1
PTPN20A	10q11.22	0	0	0	0	1	0	-1
PTPN20B	10q11.22	0	0	0	0	1	0	-1
FAM35B	10q11.22	0	0	0	0	1	0	-1
FAM35B2	10q11.22	0	0	0	0	1	0	-1
ANTXRL	10q11.22	0	0	0	0	1	0	-1
ANXA8L2	10q11.22	0	0	0	0	1	0	-1
AGAP7	10q11.23	0	0	0	0	1	0	-1
NCOA4	10q11.23	0	0	0	0	1	0	-1
TIMM23	10q11.23	0	0	0	0	1	0	-1
FAM21A	10q11.23	0	0	0	0	1	0	-1
AGAP4	10q11.22	1	0	0	0	1	0	-1
FAM22A	10q23.2	0	1	0	0	1	0	-1
LOC728190	10q23.2	0	1	0	0	1	0	-1
LOC439994	10q23.2	0	1	0	0	1	0	-1
FAM22D	10q23.2	0	1	0	0	1	0	-1
LOC728218	10q23.2	0	1	0	0	1	0	-1
TBC1D3P1-DHX40P1	17q23.1	0	0	0	1	1	0	-1
LOC728554	5q35.3	1	1	0	1	1	0	-1
LOC728875	1q21.1	1	0	1	1	1	0	-1
DDX11L1|chr1	1p36.33	0	0	0	0	0	1	-1
WASH7P	1p36.33	0	0	0	0	0	1	-1
hsa-mir-1302-2	1p36.33	0	0	0	0	0	1	-1
FAM138A|chr1	1p36.33	0	0	0	0	0	1	-1
FAM138F|chr1	1p36.33	0	0	0	0	0	1	-1
OR4F5	1p36.33	0	0	0	0	0	1	-1
LOC729737	1p36.33	0	0	0	0	0	1	-1
LOC100132062|chr1	1p36.33	0	0	0	0	0	1	-1
LOC100132287|chr1	1p36.33	0	0	0	0	0	1	-1
LOC100133331|chr1	1p36.33	0	0	0	0	0	1	-1
LOC100288069	1p36.33	0	0	0	0	0	1	-1
ANKRD36	2q11.2	0	0	0	0	0	1	-1
LOC100506123	2q11.2	0	0	0	0	0	1	-1
ANKRD36B	2q11.2	0	0	0	0	0	1	-1
RGPD3	2q12.2	0	0	0	0	0	1	-1
RGPD4	2q12.3	0	0	0	0	0	1	-1
LIMS3-LOC440895	2q13	0	0	0	0	0	1	-1
LIMS3L	2q13	0	0	0	0	0	1	-1
LIMS3	2q13	0	0	0	0	0	1	-1
LOC100288570	2q13	0	0	0	0	0	1	-1
LOC440895	2q13	0	0	0	0	0	1	-1
LOC440894	2q13	0	0	0	0	0	1	-1
MIR4267	2q13	0	0	0	0	0	1	-1
hsa-mir-4267	2q13	0	0	0	0	0	1	-1
MALL	2q13	0	0	0	0	0	1	-1
MIR4436B1	2q13	0	0	0	0	0	1	-1
LOC100507334	2q13	0	0	0	0	0	1	-1
LOC151009	2q13	0	0	0	0	0	1	-1
LOC541471	2q13	0	0	0	0	0	1	-1
ANAPC1	2q13	0	0	0	0	0	1	-1
RGPD8	2q13	0	0	0	0	0	1	-1
CBWD2	2q13	0	0	0	0	0	1	-1
FOXD4L1	2q13	0	0	0	0	0	1	-1
FAM138B	2q13	0	0	0	0	0	1	-1
hsa-mir-1302-3	2q13	0	0	0	0	0	1	-1
WASH2P	2q13	0	0	0	0	0	1	-1
DDX11L2	2q13	0	0	0	0	0	1	-1
RPL23AP7	2q13	0	0	0	0	0	1	-1
RABL2A	2q13	0	0	0	0	0	1	-1
POTEF	2q21.1	0	0	0	0	0	1	-1
CYP4F30P	2q21.1	0	0	0	0	0	1	-1
POTEE	2q21.1	0	0	0	0	0	1	-1
LOC440910	2q21.1	0	0	0	0	0	1	-1
NEB	2q23.3	0	0	0	0	0	1	-1
LOC728323	2q37.3	0	0	0	0	0	1	-1
LOC642929	9p12	0	0	0	0	0	1	-1
OR4F16|chr1	1p36.33	1	1	1	0	0	1	-1
OR4F29|chr1	1p36.33	1	1	1	0	0	1	-1
OR4F3|chr1	1p36.33	1	1	1	0	0	1	-1
FAM90A5	8p23.1	0	0	1	1	0	1	-1
FAM90A20	8p23.1	0	0	1	1	0	1	-1
FAM66B	8p23.1	0	0	1	1	0	1	-1
ZNF705G	8p23.1	0	0	1	1	0	1	-1
AQP7P3	9p12	0	0	0	0	1	1	-1
AGAP8	10q11.23	0	0	0	0	1	1	-1
LOC728407	10q11.23	0	0	0	0	1	1	-1
MGC21881	9p12	0	0	1	0	1	1	-1
KGFLP2	9p12	0	0	1	0	1	1	-1
ANKRD20A2	9p12	0	0	1	0	1	1	-1
FAM95B1	9p12	0	0	1	0	1	1	-1
FAM74A2	9q12	0	0	1	0	1	1	-1
FAM74A4	9q12	0	0	1	0	1	1	-1
FOXD4L3	9q21.11	0	0	1	0	1	1	-1
LOC572558	9q21.11	0	0	1	0	1	1	-1
LOC100132077	9q22.32	0	0	1	0	1	1	-1
FAM74A1	9p13.1	0	1	1	0	1	1	-1
FAM75A4	9p12	0	1	1	0	1	1	-1
FAM75A5	9p12	0	1	1	0	1	1	-1
FAM75A7	9p12	0	1	1	0	1	1	-1
ANKRD20A3	9p12	0	1	1	0	1	1	-1
FOXD4L2	9p12	0	1	1	0	1	1	-1
FOXD4L4	9p12	0	1	1	0	1	1	-1
LOC286297	9p12	0	1	1	0	1	1	-1
FAM27C	9p11.2	0	1	1	0	1	1	-1
KGFLP1	9p11.2	0	1	1	0	1	1	-1
LOC100133920	9q13	0	1	1	0	1	1	-1
AQP7P1	9q13	0	1	1	0	1	1	-1
ANKRD20A1	9q13	0	1	1	0	1	1	-1
LOC440896	9q21.11	0	1	1	0	1	1	-1
FOXD4L6	9q21.11	0	1	1	0	1	1	-1
CBWD6	9q21.11	0	1	1	0	1	1	-1
ANKRD20A4	9q21.11	0	1	1	0	1	1	-1
FOXD4L5	9q21.11	0	1	1	0	1	1	-1
CBWD3	9q21.11	0	1	1	0	1	1	-1
CBWD5	9q21.11	0	1	1	0	1	1	-1
SNX29P1	16p12.2	1	1	1	0	1	1	-1
NPIPL3	16p12.2	1	1	1	0	1	1	-1
LOC100190986	16p12.2	1	1	1	0	1	1	-1
LOC100271836	16p12.2	1	1	1	0	1	1	-1
PLGLB1	2p11.2	0	0	0	1	1	1	-1
PLGLB2	2p11.2	0	0	0	1	1	1	-1
LOC285074	2p11.2	0	0	0	1	1	1	-1
LINC00152	2p11.2	0	0	0	1	1	1	-1
MIR4435-1	2p11.2	0	0	0	1	1	1	-1
MIR4435-2	2p11.2	0	0	0	1	1	1	-1
FAM157A	3q29	0	0	0	1	1	1	-1
FAM157B	9q34.3	0	0	1	1	1	1	-1
LOC100134317	19q13.12	0	1	1	1	1	1	-1
LOC100506930	19q13.12	0	1	1	1	1	1	-1
LOC284412	19q13.12	0	1	1	1	1	1	-1
SNAR-B1	19q13.33	0	1	1	1	1	1	-1
SNAR-B2	19q13.33	0	1	1	1	1	1	-1
SNAR-D	19q13.33	0	1	1	1	1	1	-1
hsa-mir-3118-1	1q21.1	1	1	1	1	1	1	-1
LOC375010	1q21.1	1	1	1	1	1	1	-1
hsa-mir-3118-2	1q21.1	1	1	1	1	1	1	-1
hsa-mir-3118-3	1q21.1	1	1	1	1	1	1	-1
RGPD2	2p11.2	1	1	1	1	1	1	-1
RGPD1	2p11.2	1	1	1	1	1	1	-1
FAM153A	5q35.3	1	1	1	1	1	1	-1
CTAGE4	7q35	1	1	1	1	1	1	-1
OR2A1	7q35	1	1	1	1	1	1	-1
OR2A42	7q35	1	1	1	1	1	1	-1
OR2A9P	7q35	1	1	1	1	1	1	-1
OR2A20P	7q35	1	1	1	1	1	1	-1
OR2A7	7q35	1	1	1	1	1	1	-1
LOC728377	7q35	1	1	1	1	1	1	-1
ARHGEF5	7q35	1	1	1	1	1	1	-1
DEFB4B	8p23.1	1	1	1	1	1	1	-1
DEFB103A	8p23.1	1	1	1	1	1	1	-1
DEFB103B	8p23.1	1	1	1	1	1	1	-1
SPAG11B	8p23.1	1	1	1	1	1	1	-1
DEFB104A	8p23.1	1	1	1	1	1	1	-1
DEFB104B	8p23.1	1	1	1	1	1	1	-1
DEFB106A	8p23.1	1	1	1	1	1	1	-1
DEFB106B	8p23.1	1	1	1	1	1	1	-1
DEFB105A	8p23.1	1	1	1	1	1	1	-1
DEFB105B	8p23.1	1	1	1	1	1	1	-1
DEFB107A	8p23.1	1	1	1	1	1	1	-1
DEFB107B	8p23.1	1	1	1	1	1	1	-1
FAM90A7	8p23.1	1	1	1	1	1	1	-1
FAM90A18	8p23.1	1	1	1	1	1	1	-1
FAM90A19	8p23.1	1	1	1	1	1	1	-1
FAM90A8	8p23.1	1	1	1	1	1	1	-1
FAM90A9	8p23.1	1	1	1	1	1	1	-1
FAM90A10	8p23.1	1	1	1	1	1	1	-1
SPAG11A	8p23.1	1	1	1	1	1	1	-1
DEFB4A	8p23.1	1	1	1	1	1	1	-1
LOC100132396	8p23.1	1	1	1	1	1	1	-1
DEFB130	8p23.1	1	1	1	1	1	1	-1
LOC100133267	8p23.1	1	1	1	1	1	1	-1
ZNF705D	8p23.1	1	1	1	1	1	1	-1
FAM66D	8p23.1	1	1	1	1	1	1	-1
LOC392196	8p23.1	1	1	1	1	1	1	-1
USP17L2	8p23.1	1	1	1	1	1	1	-1
FAM86B1	8p23.1	1	1	1	1	1	1	-1
FAM66A	8p23.1	1	1	1	1	1	1	-1
DEFB109P1	8p23.1	1	1	1	1	1	1	-1
FAM90A25P	8p23.1	1	1	1	1	1	1	-1
FAM86B2	8p23.1	1	1	1	1	1	1	-1
LOC100506990	8p23.1	1	1	1	1	1	1	-1
FRG2B	10q26.3	1	1	1	1	1	1	-1
DUX4L2|chr10	10q26.3	1	1	1	1	1	1	-1
DUX4L3|chr10	10q26.3	1	1	1	1	1	1	-1
DUX4L5|chr10	10q26.3	1	1	1	1	1	1	-1
DUX4L6|chr10	10q26.3	1	1	1	1	1	1	-1
DUX4L7	10q26.3	1	1	1	1	1	1	-1
DUX4|chr10	10q26.3	1	1	1	1	1	1	-1
DUX2|chr10	10q26.3	1	1	1	1	1	1	-1
MIR3179-1	16p13.11	1	1	1	1	1	1	-1
MIR3179-2	16p13.11	1	1	1	1	1	1	-1
MIR3179-3	16p13.11	1	1	1	1	1	1	-1
MIR3180-1	16p13.11	1	1	1	1	1	1	-1
MIR3180-3	16p13.11	1	1	1	1	1	1	-1
MIR3180-2	16p13.11	1	1	1	1	1	1	-1
LOC606724	16p11.2	1	1	1	1	1	1	-1
BOLA2B	16p11.2	1	1	1	1	1	1	-1
BOLA2	16p11.2	1	1	1	1	1	1	-1
SLX1A	16p11.2	1	1	1	1	1	1	-1
SLX1B	16p11.2	1	1	1	1	1	1	-1
SLX1A-SULT1A3	16p11.2	1	1	1	1	1	1	-1
SLX1B-SULT1A4	16p11.2	1	1	1	1	1	1	-1
SULT1A3	16p11.2	1	1	1	1	1	1	-1
SULT1A4	16p11.2	1	1	1	1	1	1	-1
LOC388242	16p11.2	1	1	1	1	1	1	-1
LOC613038	16p11.2	1	1	1	1	1	1	-1
LOC440354	16p11.2	1	1	1	1	1	1	-1
LOC613037	16p11.2	1	1	1	1	1	1	-1
LOC595101	16p11.2	1	1	1	1	1	1	-1
LINC00115	1p36.33	0	0	0	0	0	0	0
LOC643837	1p36.33	0	0	0	0	0	0	0
FAM41C	1p36.33	0	0	0	0	0	0	0
LOC100130417	1p36.33	0	0	0	0	0	0	0
SAMD11	1p36.33	0	0	0	0	0	0	0
NOC2L	1p36.33	0	0	0	0	0	0	0
KLHL17	1p36.33	0	0	0	0	0	0	0
PLEKHN1	1p36.33	0	0	0	0	0	0	0
C1orf170	1p36.33	0	0	0	0	0	0	0
HES4	1p36.33	0	0	0	0	0	0	0
ISG15	1p36.33	0	0	0	0	0	0	0
AGRN	1p36.33	0	0	0	0	0	0	0
RNF223	1p36.33	0	0	0	0	0	0	0
C1orf159	1p36.33	0	0	0	0	0	0	0
LOC254099	1p36.33	0	0	0	0	0	0	0
MIR200B	1p36.33	0	0	0	0	0	0	0
hsa-mir-200b	1p36.33	0	0	0	0	0	0	0
MIR200A	1p36.33	0	0	0	0	0	0	0
hsa-mir-200a	1p36.33	0	0	0	0	0	0	0
MIR429	1p36.33	0	0	0	0	0	0	0
hsa-mir-429	1p36.33	0	0	0	0	0	0	0
TTLL10	1p36.33	0	0	0	0	0	0	0
TNFRSF18	1p36.33	0	0	0	0	0	0	0
TNFRSF4	1p36.33	0	0	0	0	0	0	0
SDF4	1p36.33	0	0	0	0	0	0	0
B3GALT6	1p36.33	0	0	0	0	0	0	0
FAM132A	1p36.33	0	0	0	0	0	0	0
UBE2J2	1p36.33	0	0	0	0	0	0	0
SCNN1D	1p36.33	0	0	0	0	0	0	0
ACAP3	1p36.33	0	0	0	0	0	0	0
PUSL1	1p36.33	0	0	0	0	0	0	0
CPSF3L	1p36.33	0	0	0	0	0	0	0
GLTPD1	1p36.33	0	0	0	0	0	0	0
TAS1R3	1p36.33	0	0	0	0	0	0	0
DVL1	1p36.33	0	0	0	0	0	0	0
MXRA8	1p36.33	0	0	0	0	0	0	0
AURKAIP1	1p36.33	0	0	0	0	0	0	0
CCNL2	1p36.33	0	0	0	0	0	0	0
LOC148413	1p36.33	0	0	0	0	0	0	0
MRPL20	1p36.33	0	0	0	0	0	0	0
ANKRD65	1p36.33	0	0	0	0	0	0	0
TMEM88B	1p36.33	0	0	0	0	0	0	0
VWA1	1p36.33	0	0	0	0	0	0	0
ATAD3C	1p36.33	0	0	0	0	0	0	0
ATAD3B	1p36.33	0	0	0	0	0	0	0
ATAD3A	1p36.33	0	0	0	0	0	0	0
TMEM240	1p36.33	0	0	0	0	0	0	0
SSU72	1p36.33	0	0	0	0	0	0	0
C1orf233	1p36.33	0	0	0	0	0	0	0
MIB2	1p36.33	0	0	0	0	0	0	0
MMP23B	1p36.33	0	0	0	0	0	0	0
MMP23A	1p36.33	0	0	0	0	0	0	0
CDK11B	1p36.33	0	0	0	0	0	0	0
SLC35E2B	1p36.33	0	0	0	0	0	0	0
CDK11A	1p36.33	0	0	0	0	0	0	0
SLC35E2	1p36.33	0	0	0	0	0	0	0
NADK	1p36.33	0	0	0	0	0	0	0
GNB1	1p36.33	0	0	0	0	0	0	0
CALML6	1p36.33	0	0	0	0	0	0	0
TMEM52	1p36.33	0	0	0	0	0	0	0
KIAA1751	1p36.33	0	0	0	0	0	0	0
GABRD	1p36.33	0	0	0	0	0	0	0
PRKCZ	1p36.33	0	0	0	0	0	0	0
C1orf86	1p36.33	0	0	0	0	0	0	0
SKI	1p36.33	0	0	0	0	0	0	0
MORN1	1p36.33	0	0	0	0	0	0	0
LOC100129534	1p36.33	0	0	0	0	0	0	0
RER1	1p36.32	0	0	0	0	0	0	0
PEX10	1p36.32	0	0	0	0	0	0	0
PLCH2	1p36.32	0	0	0	0	0	0	0
PANK4	1p36.32	0	0	0	0	0	0	0
HES5	1p36.32	0	0	0	0	0	0	0
LOC115110	1p36.32	0	0	0	0	0	0	0
LOC100133445	1p36.32	0	0	0	0	0	0	0
TNFRSF14	1p36.32	0	0	0	0	0	0	0
FAM213B	1p36.32	0	0	0	0	0	0	0
MMEL1	1p36.32	0	0	0	0	0	0	0
TTC34	1p36.32	0	0	0	0	0	0	0
ACTRT2	1p36.32	0	0	0	0	0	0	0
FLJ42875	1p36.32	0	0	0	0	0	0	0
PRDM16	1p36.32	0	0	0	0	0	0	0
MIR4251	1p36.32	0	0	0	0	0	0	0
hsa-mir-4251	1p36.32	0	0	0	0	0	0	0
ARHGEF16	1p36.32	0	0	0	0	0	0	0
MEGF6	1p36.32	0	0	0	0	0	0	0
MIR551A	1p36.32	0	0	0	0	0	0	0
hsa-mir-551a	1p36.32	0	0	0	0	0	0	0
TPRG1L	1p36.32	0	0	0	0	0	0	0
WRAP73	1p36.32	0	0	0	0	0	0	0
TP73	1p36.32	0	0	0	0	0	0	0
TP73-AS1	1p36.32	0	0	0	0	0	0	0
CCDC27	1p36.32	0	0	0	0	0	0	0
LOC388588	1p36.32	0	0	0	0	0	0	0
LRRC47	1p36.32	0	0	0	0	0	0	0
CEP104	1p36.32	0	0	0	0	0	0	0
DFFB	1p36.32	0	0	0	0	0	0	0
C1orf174	1p36.32	0	0	0	0	0	0	0
LOC100133612	1p36.32	0	0	0	0	0	0	0
LOC728716	1p36.32	0	0	0	0	0	0	0
LOC284661	1p36.32	0	0	0	0	0	0	0
AJAP1	1p36.32	0	0	0	0	0	0	0
MIR4417	1p36.31	0	0	0	0	0	0	0
MIR4689	1p36.31	0	0	0	0	0	0	0
NPHP4	1p36.31	0	0	0	0	0	0	0
KCNAB2	1p36.31	0	0	0	0	0	0	0
CHD5	1p36.31	0	0	0	0	0	0	0
RPL22	1p36.31	0	0	0	0	0	0	0
RNF207	1p36.31	0	0	0	0	0	0	0
ICMT	1p36.31	0	0	0	0	0	0	0
HES3	1p36.31	0	0	0	0	0	0	0
GPR153	1p36.31	0	0	0	0	0	0	0
ACOT7	1p36.31	0	0	0	0	0	0	0
HES2	1p36.31	0	0	0	0	0	0	0
ESPN	1p36.31	0	0	0	0	0	0	0
MIR4252	1p36.31	0	0	0	0	0	0	0
hsa-mir-4252	1p36.31	0	0	0	0	0	0	0
TNFRSF25	1p36.31	0	0	0	0	0	0	0
PLEKHG5	1p36.31	0	0	0	0	0	0	0
NOL9	1p36.31	0	0	0	0	0	0	0
TAS1R1	1p36.31	0	0	0	0	0	0	0
ZBTB48	1p36.31	0	0	0	0	0	0	0
KLHL21	1p36.31	0	0	0	0	0	0	0
PHF13	1p36.31	0	0	0	0	0	0	0
THAP3	1p36.31	0	0	0	0	0	0	0
DNAJC11	1p36.31	0	0	0	0	0	0	0
CAMTA1	1p36.31	0	0	0	0	0	0	0
VAMP3	1p36.23	0	0	0	0	0	0	0
PER3	1p36.23	0	0	0	0	0	0	0
UTS2	1p36.23	0	0	0	0	0	0	0
TNFRSF9	1p36.23	0	0	0	0	0	0	0
PARK7	1p36.23	0	0	0	0	0	0	0
ERRFI1	1p36.23	0	0	0	0	0	0	0
SLC45A1	1p36.23	0	0	0	0	0	0	0
RERE	1p36.23	0	0	0	0	0	0	0
ENO1	1p36.23	0	0	0	0	0	0	0
ENO1-AS1	1p36.23	0	0	0	0	0	0	0
CA6	1p36.23	0	0	0	0	0	0	0
SLC2A7	1p36.23	0	0	0	0	0	0	0
SLC2A5	1p36.23	0	0	0	0	0	0	0
GPR157	1p36.23	0	0	0	0	0	0	0
MIR34A	1p36.22	0	0	0	0	0	0	0
hsa-mir-34a	1p36.22	0	0	0	0	0	0	0
H6PD	1p36.22	0	0	0	0	0	0	0
SPSB1	1p36.22	0	0	0	0	0	0	0
SLC25A33	1p36.22	0	0	0	0	0	0	0
TMEM201	1p36.22	0	0	0	0	0	0	0
PIK3CD	1p36.22	0	0	0	0	0	0	0
C1orf200	1p36.22	0	0	0	0	0	0	0
CLSTN1	1p36.22	0	0	0	0	0	0	0
CTNNBIP1	1p36.22	0	0	0	0	0	0	0
LZIC	1p36.22	0	0	0	0	0	0	0
NMNAT1	1p36.22	0	0	0	0	0	0	0
RBP7	1p36.22	0	0	0	0	0	0	0
UBE4B	1p36.22	0	0	0	0	0	0	0
KIF1B	1p36.22	0	0	0	0	0	0	0
hsa-mir-1273d	1p36.22	0	0	0	0	0	0	0
PGD	1p36.22	0	0	0	0	0	0	0
APITD1-CORT	1p36.22	0	0	0	0	0	0	0
APITD1	1p36.22	0	0	0	0	0	0	0
CORT	1p36.22	0	0	0	0	0	0	0
DFFA	1p36.22	0	0	0	0	0	0	0
PEX14	1p36.22	0	0	0	0	0	0	0
CASZ1	1p36.22	0	0	0	0	0	0	0
C1orf127	1p36.22	0	0	0	0	0	0	0
TARDBP	1p36.22	0	0	0	0	0	0	0
MASP2	1p36.22	0	0	0	0	0	0	0
SRM	1p36.22	0	0	0	0	0	0	0
EXOSC10	1p36.22	0	0	0	0	0	0	0
MTOR	1p36.22	0	0	0	0	0	0	0
ANGPTL7	1p36.22	0	0	0	0	0	0	0
UBIAD1	1p36.22	0	0	0	0	0	0	0
PTCHD2	1p36.22	0	0	0	0	0	0	0
FBXO2	1p36.22	0	0	0	0	0	0	0
FBXO44	1p36.22	0	0	0	0	0	0	0
FBXO6	1p36.22	0	0	0	0	0	0	0
MAD2L2	1p36.22	0	0	0	0	0	0	0
C1orf187	1p36.22	0	0	0	0	0	0	0
AGTRAP	1p36.22	0	0	0	0	0	0	0
MTHFR	1p36.22	0	0	0	0	0	0	0
CLCN6	1p36.22	0	0	0	0	0	0	0
NPPA-AS1	1p36.22	0	0	0	0	0	0	0
NPPA	1p36.22	0	0	0	0	0	0	0
NPPB	1p36.22	0	0	0	0	0	0	0
KIAA2013	1p36.22	0	0	0	0	0	0	0
PLOD1	1p36.22	0	0	0	0	0	0	0
MFN2	1p36.22	0	0	0	0	0	0	0
MIIP	1p36.22	0	0	0	0	0	0	0
TNFRSF8	1p36.22	0	0	0	0	0	0	0
TNFRSF1B	1p36.22	0	0	0	0	0	0	0
MIR4632	1p36.22	0	0	0	0	0	0	0
VPS13D	1p36.22	0	0	0	0	0	0	0
SNORA59A|chr1	1p36.22	0	0	0	0	0	0	0
SNORA59B|chr1	1p36.22	0	0	0	0	0	0	0
DHRS3	1p36.22	0	0	0	0	0	0	0
AADACL4	1p36.21	0	0	0	0	0	0	0
AADACL3	1p36.21	0	0	0	0	0	0	0
C1orf158	1p36.21	0	0	0	0	0	0	0
PRAMEF12	1p36.21	0	0	0	0	0	0	0
PRAMEF1	1p36.21	0	0	0	0	0	0	0
PRAMEF11	1p36.21	0	0	0	0	0	0	0
HNRNPCL1	1p36.21	0	0	0	0	0	0	0
LOC649330	1p36.21	0	0	0	0	0	0	0
PRAMEF2	1p36.21	0	0	0	0	0	0	0
PRAMEF4	1p36.21	0	0	0	0	0	0	0
LRRC38	1p36.21	0	0	0	0	0	0	0
PDPN	1p36.21	0	0	0	0	0	0	0
PRDM2	1p36.21	0	0	0	0	0	0	0
KAZN	1p36.21	0	0	0	0	0	0	0
C1orf126	1p36.21	0	0	0	0	0	0	0
TMEM51	1p36.21	0	0	0	0	0	0	0
FHAD1	1p36.21	0	0	0	0	0	0	0
EFHD2	1p36.21	0	0	0	0	0	0	0
CTRC	1p36.21	0	0	0	0	0	0	0
CELA2A	1p36.21	0	0	0	0	0	0	0
CELA2B	1p36.21	0	0	0	0	0	0	0
CASP9	1p36.21	0	0	0	0	0	0	0
DNAJC16	1p36.21	0	0	0	0	0	0	0
AGMAT	1p36.21	0	0	0	0	0	0	0
DDI2	1p36.21	0	0	0	0	0	0	0
RSC1A1	1p36.21	0	0	0	0	0	0	0
PLEKHM2	1p36.21	0	0	0	0	0	0	0
SLC25A34	1p36.21	0	0	0	0	0	0	0
TMEM82	1p36.21	0	0	0	0	0	0	0
FBLIM1	1p36.21	0	0	0	0	0	0	0
UQCRHL	1p36.21	0	0	0	0	0	0	0
FLJ37453	1p36.21	0	0	0	0	0	0	0
SPEN	1p36.21	0	0	0	0	0	0	0
ZBTB17	1p36.13	0	0	0	0	0	0	0
C1orf64	1p36.13	0	0	0	0	0	0	0
HSPB7	1p36.13	0	0	0	0	0	0	0
CLCNKA	1p36.13	0	0	0	0	0	0	0
CLCNKB	1p36.13	0	0	0	0	0	0	0
FAM131C	1p36.13	0	0	0	0	0	0	0
FBXO42	1p36.13	0	0	0	0	0	0	0
C1orf144	1p36.13	0	0	0	0	0	0	0
SPATA21	1p36.13	0	0	0	0	0	0	0
NECAP2	1p36.13	0	0	0	0	0	0	0
CROCC	1p36.13	0	0	0	0	0	0	0
MFAP2	1p36.13	0	0	0	0	0	0	0
ATP13A2	1p36.13	0	0	0	0	0	0	0
SDHB	1p36.13	0	0	0	0	0	0	0
PADI2	1p36.13	0	0	0	0	0	0	0
PADI1	1p36.13	0	0	0	0	0	0	0
PADI3	1p36.13	0	0	0	0	0	0	0
PADI4	1p36.13	0	0	0	0	0	0	0
PADI6	1p36.13	0	0	0	0	0	0	0
RCC2	1p36.13	0	0	0	0	0	0	0
ARHGEF10L	1p36.13	0	0	0	0	0	0	0
ACTL8	1p36.13	0	0	0	0	0	0	0
IGSF21	1p36.13	0	0	0	0	0	0	0
KLHDC7A	1p36.13	0	0	0	0	0	0	0
PAX7	1p36.13	0	0	0	0	0	0	0
TAS1R2	1p36.13	0	0	0	0	0	0	0
ALDH4A1	1p36.13	0	0	0	0	0	0	0
MIR4695	1p36.13	0	0	0	0	0	0	0
hsa-mir-1290	1p36.13	0	0	0	0	0	0	0
IFFO2	1p36.13	0	0	0	0	0	0	0
UBR4	1p36.13	0	0	0	0	0	0	0
KIAA0090	1p36.13	0	0	0	0	0	0	0
MRTO4	1p36.13	0	0	0	0	0	0	0
AKR7L	1p36.13	0	0	0	0	0	0	0
AKR7A3	1p36.13	0	0	0	0	0	0	0
LOC100506730	1p36.13	0	0	0	0	0	0	0
AKR7A2	1p36.13	0	0	0	0	0	0	0
PQLC2	1p36.13	0	0	0	0	0	0	0
CAPZB	1p36.13	0	0	0	0	0	0	0
C1orf151-NBL1	1p36.13	0	0	0	0	0	0	0
MINOS1	1p36.13	0	0	0	0	0	0	0
NBL1	1p36.13	0	0	0	0	0	0	0
HTR6	1p36.13	0	0	0	0	0	0	0
TMCO4	1p36.13	0	0	0	0	0	0	0
RNF186	1p36.13	0	0	0	0	0	0	0
OTUD3	1p36.13	0	0	0	0	0	0	0
PLA2G2E	1p36.13	0	0	0	0	0	0	0
PLA2G2A	1p36.13	0	0	0	0	0	0	0
PLA2G5	1p36.13	0	0	0	0	0	0	0
PLA2G2D	1p36.12	0	0	0	0	0	0	0
PLA2G2F	1p36.12	0	0	0	0	0	0	0
PLA2G2C	1p36.12	0	0	0	0	0	0	0
UBXN10	1p36.12	0	0	0	0	0	0	0
VWA5B1	1p36.12	0	0	0	0	0	0	0
LOC339505	1p36.12	0	0	0	0	0	0	0
CAMK2N1	1p36.12	0	0	0	0	0	0	0
MUL1	1p36.12	0	0	0	0	0	0	0
FAM43B	1p36.12	0	0	0	0	0	0	0
CDA	1p36.12	0	0	0	0	0	0	0
PINK1	1p36.12	0	0	0	0	0	0	0
DDOST	1p36.12	0	0	0	0	0	0	0
KIF17	1p36.12	0	0	0	0	0	0	0
SH2D5	1p36.12	0	0	0	0	0	0	0
HP1BP3	1p36.12	0	0	0	0	0	0	0
EIF4G3	1p36.12	0	0	0	0	0	0	0
hsa-mir-1256	1p36.12	0	0	0	0	0	0	0
ECE1	1p36.12	0	0	0	0	0	0	0
LOC100506801	1p36.12	0	0	0	0	0	0	0
NBPF3	1p36.12	0	0	0	0	0	0	0
ALPL	1p36.12	0	0	0	0	0	0	0
RAP1GAP	1p36.12	0	0	0	0	0	0	0
USP48	1p36.12	0	0	0	0	0	0	0
LDLRAD2	1p36.12	0	0	0	0	0	0	0
HSPG2	1p36.12	0	0	0	0	0	0	0
WNT4	1p36.12	0	0	0	0	0	0	0
ZBTB40	1p36.12	0	0	0	0	0	0	0
EPHA8	1p36.12	0	0	0	0	0	0	0
C1QA	1p36.12	0	0	0	0	0	0	0
C1QC	1p36.12	0	0	0	0	0	0	0
C1QB	1p36.12	0	0	0	0	0	0	0
EPHB2	1p36.12	0	0	0	0	0	0	0
MIR4684	1p36.12	0	0	0	0	0	0	0
MIR4253	1p36.12	0	0	0	0	0	0	0
hsa-mir-4253	1p36.12	0	0	0	0	0	0	0
LOC729059	1p36.12	0	0	0	0	0	0	0
KDM1A	1p36.12	0	0	0	0	0	0	0
MIR3115	1p36.12	0	0	0	0	0	0	0
hsa-mir-3115	1p36.12	0	0	0	0	0	0	0
LUZP1	1p36.12	0	0	0	0	0	0	0
HTR1D	1p36.12	0	0	0	0	0	0	0
HNRNPR	1p36.12	0	0	0	0	0	0	0
ZNF436	1p36.12	0	0	0	0	0	0	0
C1orf213	1p36.12	0	0	0	0	0	0	0
TCEA3	1p36.12	0	0	0	0	0	0	0
ASAP3	1p36.12	0	0	0	0	0	0	0
E2F2	1p36.12	0	0	0	0	0	0	0
ID3	1p36.12	0	0	0	0	0	0	0
MDS2	1p36.11	0	0	0	0	0	0	0
RPL11	1p36.11	0	0	0	0	0	0	0
TCEB3	1p36.11	0	0	0	0	0	0	0
LOC100506963	1p36.11	0	0	0	0	0	0	0
PITHD1	1p36.11	0	0	0	0	0	0	0
LYPLA2	1p36.11	0	0	0	0	0	0	0
GALE	1p36.11	0	0	0	0	0	0	0
HMGCL	1p36.11	0	0	0	0	0	0	0
FUCA1	1p36.11	0	0	0	0	0	0	0
CNR2	1p36.11	0	0	0	0	0	0	0
MIR378F	1p36.11	0	0	0	0	0	0	0
PNRC2	1p36.11	0	0	0	0	0	0	0
SRSF10	1p36.11	0	0	0	0	0	0	0
MYOM3	1p36.11	0	0	0	0	0	0	0
IL22RA1	1p36.11	0	0	0	0	0	0	0
IL28RA	1p36.11	0	0	0	0	0	0	0
LOC284632	1p36.11	0	0	0	0	0	0	0
GRHL3	1p36.11	0	0	0	0	0	0	0
C1orf201	1p36.11	0	0	0	0	0	0	0
NIPAL3	1p36.11	0	0	0	0	0	0	0
RCAN3AS	1p36.11	0	0	0	0	0	0	0
RCAN3	1p36.11	0	0	0	0	0	0	0
C1orf130	1p36.11	0	0	0	0	0	0	0
SRRM1	1p36.11	0	0	0	0	0	0	0
CLIC4	1p36.11	0	0	0	0	0	0	0
RUNX3	1p36.11	0	0	0	0	0	0	0
SYF2	1p36.11	0	0	0	0	0	0	0
C1orf63	1p36.11	0	0	0	0	0	0	0
RHD	1p36.11	0	0	0	0	0	0	0
TMEM50A	1p36.11	0	0	0	0	0	0	0
RHCE	1p36.11	0	0	0	0	0	0	0
TMEM57	1p36.11	0	0	0	0	0	0	0
LDLRAP1	1p36.11	0	0	0	0	0	0	0
MAN1C1	1p36.11	0	0	0	0	0	0	0
SEPN1	1p36.11	0	0	0	0	0	0	0
FAM54B	1p36.11	0	0	0	0	0	0	0
LOC646471	1p36.11	0	0	0	0	0	0	0
C1orf135	1p36.11	0	0	0	0	0	0	0
PAQR7	1p36.11	0	0	0	0	0	0	0
STMN1	1p36.11	0	0	0	0	0	0	0
MIR3917	1p36.11	0	0	0	0	0	0	0
PAFAH2	1p36.11	0	0	0	0	0	0	0
EXTL1	1p36.11	0	0	0	0	0	0	0
SLC30A2	1p36.11	0	0	0	0	0	0	0
TRIM63	1p36.11	0	0	0	0	0	0	0
PDIK1L	1p36.11	0	0	0	0	0	0	0
FAM110D	1p36.11	0	0	0	0	0	0	0
ZNF593	1p36.11	0	0	0	0	0	0	0
CNKSR1	1p36.11	0	0	0	0	0	0	0
CATSPER4	1p36.11	0	0	0	0	0	0	0
CEP85	1p36.11	0	0	0	0	0	0	0
SH3BGRL3	1p36.11	0	0	0	0	0	0	0
UBXN11	1p36.11	0	0	0	0	0	0	0
CD52	1p36.11	0	0	0	0	0	0	0
AIM1L	1p36.11	0	0	0	0	0	0	0
ZNF683	1p36.11	0	0	0	0	0	0	0
LIN28A	1p36.11	0	0	0	0	0	0	0
DHDDS	1p36.11	0	0	0	0	0	0	0
HMGN2	1p36.11	0	0	0	0	0	0	0
RPS6KA1	1p36.11	0	0	0	0	0	0	0
MIR1976	1p36.11	0	0	0	0	0	0	0
hsa-mir-1976	1p36.11	0	0	0	0	0	0	0
ARID1A	1p36.11	0	0	0	0	0	0	0
PIGV	1p36.11	0	0	0	0	0	0	0
ZDHHC18	1p36.11	0	0	0	0	0	0	0
SFN	1p36.11	0	0	0	0	0	0	0
GPN2	1p36.11	0	0	0	0	0	0	0
GPATCH3	1p36.11	0	0	0	0	0	0	0
NR0B2	1p36.11	0	0	0	0	0	0	0
NUDC	1p36.11	0	0	0	0	0	0	0
C1orf172	1p36.11	0	0	0	0	0	0	0
TRNP1	1p36.11	0	0	0	0	0	0	0
FAM46B	1p36.11	0	0	0	0	0	0	0
SLC9A1	1p36.11	0	0	0	0	0	0	0
WDTC1	1p36.11	0	0	0	0	0	0	0
TMEM222	1p36.11	0	0	0	0	0	0	0
LOC644961	1p36.11	0	0	0	0	0	0	0
SYTL1	1p36.11	0	0	0	0	0	0	0
MAP3K6	1p36.11	0	0	0	0	0	0	0
FCN3	1p36.11	0	0	0	0	0	0	0
CD164L2	1p36.11	0	0	0	0	0	0	0
GPR3	1p36.11	0	0	0	0	0	0	0
WASF2	1p36.11	0	0	0	0	0	0	0
AHDC1	1p36.11	0	0	0	0	0	0	0
FGR	1p36.11	0	0	0	0	0	0	0
IFI6	1p36.11	0	0	0	0	0	0	0
FAM76A	1p35.3	0	0	0	0	0	0	0
STX12	1p35.3	0	0	0	0	0	0	0
PPP1R8	1p35.3	0	0	0	0	0	0	0
SCARNA1	1p35.3	0	0	0	0	0	0	0
C1orf38	1p35.3	0	0	0	0	0	0	0
RPA2	1p35.3	0	0	0	0	0	0	0
SMPDL3B	1p35.3	0	0	0	0	0	0	0
XKR8	1p35.3	0	0	0	0	0	0	0
EYA3	1p35.3	0	0	0	0	0	0	0
LOC653566	1p35.3	0	0	0	0	0	0	0
PTAFR	1p35.3	0	0	0	0	0	0	0
DNAJC8	1p35.3	0	0	0	0	0	0	0
ATPIF1	1p35.3	0	0	0	0	0	0	0
SESN2	1p35.3	0	0	0	0	0	0	0
MED18	1p35.3	0	0	0	0	0	0	0
PHACTR4	1p35.3	0	0	0	0	0	0	0
RCC1	1p35.3	0	0	0	0	0	0	0
SNHG3	1p35.3	0	0	0	0	0	0	0
TRNAU1AP	1p35.3	0	0	0	0	0	0	0
SNHG12	1p35.3	0	0	0	0	0	0	0
SNORD99	1p35.3	0	0	0	0	0	0	0
SNORA61	1p35.3	0	0	0	0	0	0	0
SNORA44	1p35.3	0	0	0	0	0	0	0
SNORA16A	1p35.3	0	0	0	0	0	0	0
RAB42	1p35.3	0	0	0	0	0	0	0
TAF12	1p35.3	0	0	0	0	0	0	0
RNU11	1p35.3	0	0	0	0	0	0	0
GMEB1	1p35.3	0	0	0	0	0	0	0
YTHDF2	1p35.3	0	0	0	0	0	0	0
OPRD1	1p35.3	0	0	0	0	0	0	0
EPB41	1p35.3	0	0	0	0	0	0	0
TMEM200B	1p35.3	0	0	0	0	0	0	0
SRSF4	1p35.3	0	0	0	0	0	0	0
MECR	1p35.3	0	0	0	0	0	0	0
PTPRU	1p35.3	0	0	0	0	0	0	0
MATN1	1p35.2	0	0	0	0	0	0	0
LOC100129196	1p35.2	0	0	0	0	0	0	0
LAPTM5	1p35.2	0	0	0	0	0	0	0
MIR4420	1p35.2	0	0	0	0	0	0	0
SDC3	1p35.2	0	0	0	0	0	0	0
SNORD103A	1p35.2	0	0	0	0	0	0	0
SNORD103B	1p35.2	0	0	0	0	0	0	0
SNORD85	1p35.2	0	0	0	0	0	0	0
PRO0611	1p35.2	0	0	0	0	0	0	0
SNRNP40	1p35.2	0	0	0	0	0	0	0
ZCCHC17	1p35.2	0	0	0	0	0	0	0
FABP3	1p35.2	0	0	0	0	0	0	0
SERINC2	1p35.2	0	0	0	0	0	0	0
LOC149086	1p35.2	0	0	0	0	0	0	0
LOC284551	1p35.2	0	0	0	0	0	0	0
TINAGL1	1p35.2	0	0	0	0	0	0	0
HCRTR1	1p35.2	0	0	0	0	0	0	0
PEF1	1p35.2	0	0	0	0	0	0	0
COL16A1	1p35.2	0	0	0	0	0	0	0
BAI2	1p35.2	0	0	0	0	0	0	0
MIR4254	1p35.2	0	0	0	0	0	0	0
hsa-mir-4254	1p35.2	0	0	0	0	0	0	0
SPOCD1	1p35.2	0	0	0	0	0	0	0
PTP4A2	1p35.2	0	0	0	0	0	0	0
KHDRBS1	1p35.1	0	0	0	0	0	0	0
TMEM39B	1p35.1	0	0	0	0	0	0	0
KPNA6	1p35.1	0	0	0	0	0	0	0
TXLNA	1p35.1	0	0	0	0	0	0	0
CCDC28B	1p35.1	0	0	0	0	0	0	0
IQCC	1p35.1	0	0	0	0	0	0	0
DCDC2B	1p35.1	0	0	0	0	0	0	0
TMEM234	1p35.1	0	0	0	0	0	0	0
EIF3I	1p35.1	0	0	0	0	0	0	0
MTMR9LP	1p35.1	0	0	0	0	0	0	0
FAM167B	1p35.1	0	0	0	0	0	0	0
LCK	1p35.1	0	0	0	0	0	0	0
HDAC1	1p35.1	0	0	0	0	0	0	0
MARCKSL1	1p35.1	0	0	0	0	0	0	0
LOC100128071	1p35.1	0	0	0	0	0	0	0
TSSK3	1p35.1	0	0	0	0	0	0	0
BSDC1	1p35.1	0	0	0	0	0	0	0
ZBTB8B	1p35.1	0	0	0	0	0	0	0
ZBTB8A	1p35.1	0	0	0	0	0	0	0
ZBTB8OS	1p35.1	0	0	0	0	0	0	0
RBBP4	1p35.1	0	0	0	0	0	0	0
SYNC	1p35.1	0	0	0	0	0	0	0
KIAA1522	1p35.1	0	0	0	0	0	0	0
YARS	1p35.1	0	0	0	0	0	0	0
S100PBP	1p35.1	0	0	0	0	0	0	0
FNDC5	1p35.1	0	0	0	0	0	0	0
HPCA	1p35.1	0	0	0	0	0	0	0
TMEM54	1p35.1	0	0	0	0	0	0	0
RNF19B	1p35.1	0	0	0	0	0	0	0
AK2	1p35.1	0	0	0	0	0	0	0
ADC	1p35.1	0	0	0	0	0	0	0
TRIM62	1p35.1	0	0	0	0	0	0	0
ZNF362	1p35.1	0	0	0	0	0	0	0
PHC2	1p35.1	0	0	0	0	0	0	0
MIR3605	1p35.1	0	0	0	0	0	0	0
ZSCAN20	1p35.1	0	0	0	0	0	0	0
CSMD2	1p35.1	0	0	0	0	0	0	0
HMGB4	1p35.1	0	0	0	0	0	0	0
LOC402779	1p35.1	0	0	0	0	0	0	0
C1orf94	1p34.3	0	0	0	0	0	0	0
hsa-mir-552	1p34.3	0	0	0	0	0	0	0
GJB5	1p34.3	0	0	0	0	0	0	0
GJB4	1p34.3	0	0	0	0	0	0	0
GJB3	1p34.3	0	0	0	0	0	0	0
GJA4	1p34.3	0	0	0	0	0	0	0
C1orf212	1p34.3	0	0	0	0	0	0	0
DLGAP3	1p34.3	0	0	0	0	0	0	0
LOC653160	1p34.3	0	0	0	0	0	0	0
ZMYM6NB	1p34.3	0	0	0	0	0	0	0
ZMYM6	1p34.3	0	0	0	0	0	0	0
ZMYM1	1p34.3	0	0	0	0	0	0	0
SFPQ	1p34.3	0	0	0	0	0	0	0
ZMYM4	1p34.3	0	0	0	0	0	0	0
KIAA0319L	1p34.3	0	0	0	0	0	0	0
NCDN	1p34.3	0	0	0	0	0	0	0
TFAP2E	1p34.3	0	0	0	0	0	0	0
PSMB2	1p34.3	0	0	0	0	0	0	0
C1orf216	1p34.3	0	0	0	0	0	0	0
CLSPN	1p34.3	0	0	0	0	0	0	0
EIF2C4	1p34.3	0	0	0	0	0	0	0
EIF2C1	1p34.3	0	0	0	0	0	0	0
EIF2C3	1p34.3	0	0	0	0	0	0	0
TEKT2	1p34.3	0	0	0	0	0	0	0
ADPRHL2	1p34.3	0	0	0	0	0	0	0
COL8A2	1p34.3	0	0	0	0	0	0	0
TRAPPC3	1p34.3	0	0	0	0	0	0	0
MAP7D1	1p34.3	0	0	0	0	0	0	0
THRAP3	1p34.3	0	0	0	0	0	0	0
SH3D21	1p34.3	0	0	0	0	0	0	0
FAM176B	1p34.3	0	0	0	0	0	0	0
STK40	1p34.3	0	0	0	0	0	0	0
LSM10	1p34.3	0	0	0	0	0	0	0
OSCP1	1p34.3	0	0	0	0	0	0	0
MRPS15	1p34.3	0	0	0	0	0	0	0
CSF3R	1p34.3	0	0	0	0	0	0	0
GRIK3	1p34.3	0	0	0	0	0	0	0
MIR4255	1p34.3	0	0	0	0	0	0	0
hsa-mir-4255	1p34.3	0	0	0	0	0	0	0
LOC728431	1p34.3	0	0	0	0	0	0	0
ZC3H12A	1p34.3	0	0	0	0	0	0	0
MEAF6	1p34.3	0	0	0	0	0	0	0
SNIP1	1p34.3	0	0	0	0	0	0	0
DNALI1	1p34.3	0	0	0	0	0	0	0
GNL2	1p34.3	0	0	0	0	0	0	0
RSPO1	1p34.3	0	0	0	0	0	0	0
C1orf109	1p34.3	0	0	0	0	0	0	0
CDCA8	1p34.3	0	0	0	0	0	0	0
EPHA10	1p34.3	0	0	0	0	0	0	0
MANEAL	1p34.3	0	0	0	0	0	0	0
YRDC	1p34.3	0	0	0	0	0	0	0
C1orf122	1p34.3	0	0	0	0	0	0	0
MTF1	1p34.3	0	0	0	0	0	0	0
INPP5B	1p34.3	0	0	0	0	0	0	0
SF3A3	1p34.3	0	0	0	0	0	0	0
FHL3	1p34.3	0	0	0	0	0	0	0
UTP11L	1p34.3	0	0	0	0	0	0	0
POU3F1	1p34.3	0	0	0	0	0	0	0
MIR3659	1p34.3	0	0	0	0	0	0	0
LOC339442	1p34.3	0	0	0	0	0	0	0
RRAGC	1p34.3	0	0	0	0	0	0	0
GJA9-MYCBP	1p34.3	0	0	0	0	0	0	0
MYCBP	1p34.3	0	0	0	0	0	0	0
GJA9	1p34.3	0	0	0	0	0	0	0
RHBDL2	1p34.3	0	0	0	0	0	0	0
AKIRIN1	1p34.3	0	0	0	0	0	0	0
NDUFS5	1p34.3	0	0	0	0	0	0	0
MACF1	1p34.3	0	0	0	0	0	0	0
KIAA0754	1p34.3	0	0	0	0	0	0	0
BMP8A	1p34.3	0	0	0	0	0	0	0
PPIEL	1p34.3	0	0	0	0	0	0	0
PABPC4	1p34.3	0	0	0	0	0	0	0
SNORA55	1p34.3	0	0	0	0	0	0	0
HEYL	1p34.3	0	0	0	0	0	0	0
NT5C1A	1p34.2	0	0	0	0	0	0	0
HPCAL4	1p34.2	0	0	0	0	0	0	0
PPIE	1p34.2	0	0	0	0	0	0	0
BMP8B	1p34.2	0	0	0	0	0	0	0
OXCT2	1p34.2	0	0	0	0	0	0	0
TRIT1	1p34.2	0	0	0	0	0	0	0
MYCL1	1p34.2	0	0	0	0	0	0	0
MFSD2A	1p34.2	0	0	0	0	0	0	0
CAP1	1p34.2	0	0	0	0	0	0	0
PPT1	1p34.2	0	0	0	0	0	0	0
RLF	1p34.2	0	0	0	0	0	0	0
TMCO2	1p34.2	0	0	0	0	0	0	0
ZMPSTE24	1p34.2	0	0	0	0	0	0	0
COL9A2	1p34.2	0	0	0	0	0	0	0
SMAP2	1p34.2	0	0	0	0	0	0	0
ZNF643	1p34.2	0	0	0	0	0	0	0
ZNF642	1p34.2	0	0	0	0	0	0	0
DEM1	1p34.2	0	0	0	0	0	0	0
ZNF684	1p34.2	0	0	0	0	0	0	0
RIMS3	1p34.2	0	0	0	0	0	0	0
LOC100130557	1p34.2	0	0	0	0	0	0	0
NFYC	1p34.2	0	0	0	0	0	0	0
MIR30E	1p34.2	0	0	0	0	0	0	0
hsa-mir-30e	1p34.2	0	0	0	0	0	0	0
MIR30C1	1p34.2	0	0	0	0	0	0	0
hsa-mir-30c-1	1p34.2	0	0	0	0	0	0	0
KCNQ4	1p34.2	0	0	0	0	0	0	0
CITED4	1p34.2	0	0	0	0	0	0	0
CTPS	1p34.2	0	0	0	0	0	0	0
LOC100507178	1p34.2	0	0	0	0	0	0	0
SLFNL1	1p34.2	0	0	0	0	0	0	0
SCMH1	1p34.2	0	0	0	0	0	0	0
EDN2	1p34.2	0	0	0	0	0	0	0
HIVEP3	1p34.2	0	0	0	0	0	0	0
GUCA2B	1p34.2	0	0	0	0	0	0	0
GUCA2A	1p34.2	0	0	0	0	0	0	0
FOXJ3	1p34.2	0	0	0	0	0	0	0
RIMKLA	1p34.2	0	0	0	0	0	0	0
ZMYND12	1p34.2	0	0	0	0	0	0	0
PPCS	1p34.2	0	0	0	0	0	0	0
CCDC30	1p34.2	0	0	0	0	0	0	0
PPIH	1p34.2	0	0	0	0	0	0	0
YBX1	1p34.2	0	0	0	0	0	0	0
CLDN19	1p34.2	0	0	0	0	0	0	0
LEPRE1	1p34.2	0	0	0	0	0	0	0
C1orf50	1p34.2	0	0	0	0	0	0	0
LOC100129924	1p34.2	0	0	0	0	0	0	0
CCDC23	1p34.2	0	0	0	0	0	0	0
ERMAP	1p34.2	0	0	0	0	0	0	0
ZNF691	1p34.2	0	0	0	0	0	0	0
SLC2A1	1p34.2	0	0	0	0	0	0	0
FLJ32224	1p34.2	0	0	0	0	0	0	0
FAM183A	1p34.2	0	0	0	0	0	0	0
EBNA1BP2	1p34.2	0	0	0	0	0	0	0
WDR65	1p34.2	0	0	0	0	0	0	0
TMEM125	1p34.2	0	0	0	0	0	0	0
C1orf210	1p34.2	0	0	0	0	0	0	0
TIE1	1p34.2	0	0	0	0	0	0	0
MPL	1p34.2	0	0	0	0	0	0	0
CDC20	1p34.2	0	0	0	0	0	0	0
ELOVL1	1p34.2	0	0	0	0	0	0	0
MED8	1p34.2	0	0	0	0	0	0	0
SZT2	1p34.2	0	0	0	0	0	0	0
HYI	1p34.2	0	0	0	0	0	0	0
PTPRF	1p34.2	0	0	0	0	0	0	0
KDM4A	1p34.1	0	0	0	0	0	0	0
LOC100132774	1p34.1	0	0	0	0	0	0	0
ST3GAL3	1p34.1	0	0	0	0	0	0	0
ARTN	1p34.1	0	0	0	0	0	0	0
IPO13	1p34.1	0	0	0	0	0	0	0
DPH2	1p34.1	0	0	0	0	0	0	0
ATP6V0B	1p34.1	0	0	0	0	0	0	0
B4GALT2	1p34.1	0	0	0	0	0	0	0
CCDC24	1p34.1	0	0	0	0	0	0	0
SLC6A9	1p34.1	0	0	0	0	0	0	0
KLF17	1p34.1	0	0	0	0	0	0	0
DMAP1	1p34.1	0	0	0	0	0	0	0
ERI3	1p34.1	0	0	0	0	0	0	0
RNF220	1p34.1	0	0	0	0	0	0	0
TMEM53	1p34.1	0	0	0	0	0	0	0
C1orf228	1p34.1	0	0	0	0	0	0	0
KIF2C	1p34.1	0	0	0	0	0	0	0
RPS8	1p34.1	0	0	0	0	0	0	0
SNORD55	1p34.1	0	0	0	0	0	0	0
SNORD46	1p34.1	0	0	0	0	0	0	0
SNORD38A	1p34.1	0	0	0	0	0	0	0
SNORD38B	1p34.1	0	0	0	0	0	0	0
BEST4	1p34.1	0	0	0	0	0	0	0
PLK3	1p34.1	0	0	0	0	0	0	0
TCTEX1D4	1p34.1	0	0	0	0	0	0	0
BTBD19	1p34.1	0	0	0	0	0	0	0
PTCH2	1p34.1	0	0	0	0	0	0	0
EIF2B3	1p34.1	0	0	0	0	0	0	0
HECTD3	1p34.1	0	0	0	0	0	0	0
UROD	1p34.1	0	0	0	0	0	0	0
ZSWIM5	1p34.1	0	0	0	0	0	0	0
LOC400752	1p34.1	0	0	0	0	0	0	0
HPDL	1p34.1	0	0	0	0	0	0	0
MUTYH	1p34.1	0	0	0	0	0	0	0
TOE1	1p34.1	0	0	0	0	0	0	0
TESK2	1p34.1	0	0	0	0	0	0	0
CCDC163P	1p34.1	0	0	0	0	0	0	0
MMACHC	1p34.1	0	0	0	0	0	0	0
PRDX1	1p34.1	0	0	0	0	0	0	0
AKR1A1	1p34.1	0	0	0	0	0	0	0
NASP	1p34.1	0	0	0	0	0	0	0
CCDC17	1p34.1	0	0	0	0	0	0	0
GPBP1L1	1p34.1	0	0	0	0	0	0	0
RPS15AP10	1p34.1	0	0	0	0	0	0	0
TMEM69	1p34.1	0	0	0	0	0	0	0
IPP	1p34.1	0	0	0	0	0	0	0
MAST2	1p34.1	0	0	0	0	0	0	0
PIK3R3	1p34.1	0	0	0	0	0	0	0
TSPAN1	1p34.1	0	0	0	0	0	0	0
POMGNT1	1p34.1	0	0	0	0	0	0	0
LURAP1	1p34.1	0	0	0	0	0	0	0
RAD54L	1p34.1	0	0	0	0	0	0	0
LRRC41	1p34.1	0	0	0	0	0	0	0
UQCRH	1p34.1	0	0	0	0	0	0	0
NSUN4	1p33	0	0	0	0	0	0	0
FAAH	1p33	0	0	0	0	0	0	0
LOC729041	1p33	0	0	0	0	0	0	0
DMBX1	1p33	0	0	0	0	0	0	0
LOC100507423	1p33	0	0	0	0	0	0	0
KNCN	1p33	0	0	0	0	0	0	0
MKNK1	1p33	0	0	0	0	0	0	0
MOB3C	1p33	0	0	0	0	0	0	0
ATPAF1	1p33	0	0	0	0	0	0	0
ATPAF1-AS1	1p33	0	0	0	0	0	0	0
LOC100130197	1p33	0	0	0	0	0	0	0
KIAA0494	1p33	0	0	0	0	0	0	0
CYP4B1	1p33	0	0	0	0	0	0	0
CYP4Z2P	1p33	0	0	0	0	0	0	0
CYP4A11	1p33	0	0	0	0	0	0	0
CYP4X1	1p33	0	0	0	0	0	0	0
CYP4Z1	1p33	0	0	0	0	0	0	0
CYP4A22	1p33	0	0	0	0	0	0	0
PDZK1IP1	1p33	0	0	0	0	0	0	0
TAL1	1p33	0	0	0	0	0	0	0
STIL	1p33	0	0	0	0	0	0	0
CMPK1	1p33	0	0	0	0	0	0	0
FOXE3	1p33	0	0	0	0	0	0	0
MGC12982	1p33	0	0	0	0	0	0	0
FOXD2	1p33	0	0	0	0	0	0	0
LOC388630	1p33	0	0	0	0	0	0	0
SKINTL	1p33	0	0	0	0	0	0	0
SLC5A9	1p33	0	0	0	0	0	0	0
SPATA6	1p33	0	0	0	0	0	0	0
AGBL4	1p33	0	0	0	0	0	0	0
BEND5	1p33	0	0	0	0	0	0	0
ELAVL4	1p33	0	0	0	0	0	0	0
DMRTA2	1p32.3	0	0	0	0	0	0	0
FAF1	1p32.3	0	0	0	0	0	0	0
CDKN2C	1p32.3	0	0	0	0	0	0	0
C1orf185	1p32.3	0	0	0	0	0	0	0
RNF11	1p32.3	0	0	0	0	0	0	0
TTC39A	1p32.3	0	0	0	0	0	0	0
EPS15	1p32.3	0	0	0	0	0	0	0
OSBPL9	1p32.3	0	0	0	0	0	0	0
NRD1	1p32.3	0	0	0	0	0	0	0
MIR761	1p32.3	0	0	0	0	0	0	0
hsa-mir-761	1p32.3	0	0	0	0	0	0	0
RAB3B	1p32.3	0	0	0	0	0	0	0
TXNDC12	1p32.3	0	0	0	0	0	0	0
KTI12	1p32.3	0	0	0	0	0	0	0
BTF3L4	1p32.3	0	0	0	0	0	0	0
ZFYVE9	1p32.3	0	0	0	0	0	0	0
CC2D1B	1p32.3	0	0	0	0	0	0	0
ORC1	1p32.3	0	0	0	0	0	0	0
PRPF38A	1p32.3	0	0	0	0	0	0	0
ZCCHC11	1p32.3	0	0	0	0	0	0	0
GPX7	1p32.3	0	0	0	0	0	0	0
FAM159A	1p32.3	0	0	0	0	0	0	0
SELRC1	1p32.3	0	0	0	0	0	0	0
ZYG11B	1p32.3	0	0	0	0	0	0	0
ZYG11A	1p32.3	0	0	0	0	0	0	0
ECHDC2	1p32.3	0	0	0	0	0	0	0
SCP2	1p32.3	0	0	0	0	0	0	0
PODN	1p32.3	0	0	0	0	0	0	0
SLC1A7	1p32.3	0	0	0	0	0	0	0
CPT2	1p32.3	0	0	0	0	0	0	0
C1orf123	1p32.3	0	0	0	0	0	0	0
MAGOH	1p32.3	0	0	0	0	0	0	0
LOC100507564	1p32.3	0	0	0	0	0	0	0
LRP8	1p32.3	0	0	0	0	0	0	0
FLJ40434	1p32.3	0	0	0	0	0	0	0
DMRTB1	1p32.3	0	0	0	0	0	0	0
GLIS1	1p32.3	0	0	0	0	0	0	0
TMEM48	1p32.3	0	0	0	0	0	0	0
YIPF1	1p32.3	0	0	0	0	0	0	0
DIO1	1p32.3	0	0	0	0	0	0	0
HSPB11	1p32.3	0	0	0	0	0	0	0
LRRC42	1p32.3	0	0	0	0	0	0	0
LDLRAD1	1p32.3	0	0	0	0	0	0	0
TMEM59	1p32.3	0	0	0	0	0	0	0
MIR4781	1p32.3	0	0	0	0	0	0	0
TCEANC2	1p32.3	0	0	0	0	0	0	0
CDCP2	1p32.3	0	0	0	0	0	0	0
CYB5RL	1p32.3	0	0	0	0	0	0	0
MRPL37	1p32.3	0	0	0	0	0	0	0
SSBP3	1p32.3	0	0	0	0	0	0	0
ACOT11	1p32.3	0	0	0	0	0	0	0
FAM151A	1p32.3	0	0	0	0	0	0	0
HEATR8-TTC4	1p32.3	0	0	0	0	0	0	0
HEATR8	1p32.3	0	0	0	0	0	0	0
TTC4	1p32.3	0	0	0	0	0	0	0
PARS2	1p32.3	0	0	0	0	0	0	0
TTC22	1p32.3	0	0	0	0	0	0	0
C1orf177	1p32.3	0	0	0	0	0	0	0
DHCR24	1p32.3	0	0	0	0	0	0	0
TMEM61	1p32.3	0	0	0	0	0	0	0
BSND	1p32.3	0	0	0	0	0	0	0
PCSK9	1p32.3	0	0	0	0	0	0	0
USP24	1p32.3	0	0	0	0	0	0	0
LOC100507634	1p32.3	0	0	0	0	0	0	0
MIR4422	1p32.3	0	0	0	0	0	0	0
PPAP2B	1p32.2	0	0	0	0	0	0	0
PRKAA2	1p32.2	0	0	0	0	0	0	0
C1orf168	1p32.2	0	0	0	0	0	0	0
C8A	1p32.2	0	0	0	0	0	0	0
C8B	1p32.2	0	0	0	0	0	0	0
DAB1	1p32.2	0	0	0	0	0	0	0
OMA1	1p32.2	0	0	0	0	0	0	0
TACSTD2	1p32.1	0	0	0	0	0	0	0
MYSM1	1p32.1	0	0	0	0	0	0	0
JUN	1p32.1	0	0	0	0	0	0	0
LOC100131060	1p32.1	0	0	0	0	0	0	0
HSD52	1p32.1	0	0	0	0	0	0	0
FGGY	1p32.1	0	0	0	0	0	0	0
MIR4711	1p32.1	0	0	0	0	0	0	0
HOOK1	1p32.1	0	0	0	0	0	0	0
CYP2J2	1p32.1	0	0	0	0	0	0	0
C1orf87	1p32.1	0	0	0	0	0	0	0
NFIA	1p31.3	0	0	0	0	0	0	0
TM2D1	1p31.3	0	0	0	0	0	0	0
INADL	1p31.3	0	0	0	0	0	0	0
hsa-mir-3116-1	1p31.3	0	0	0	0	0	0	0
hsa-mir-3116-2	1p31.3	0	0	0	0	0	0	0
L1TD1	1p31.3	0	0	0	0	0	0	0
KANK4	1p31.3	0	0	0	0	0	0	0
USP1	1p31.3	0	0	0	0	0	0	0
DOCK7	1p31.3	0	0	0	0	0	0	0
ANGPTL3	1p31.3	0	0	0	0	0	0	0
ATG4C	1p31.3	0	0	0	0	0	0	0
LINC00466	1p31.3	0	0	0	0	0	0	0
FOXD3	1p31.3	0	0	0	0	0	0	0
ALG6	1p31.3	0	0	0	0	0	0	0
ITGB3BP	1p31.3	0	0	0	0	0	0	0
EFCAB7	1p31.3	0	0	0	0	0	0	0
DLEU2L	1p31.3	0	0	0	0	0	0	0
PGM1	1p31.3	0	0	0	0	0	0	0
ROR1	1p31.3	0	0	0	0	0	0	0
UBE2U	1p31.3	0	0	0	0	0	0	0
CACHD1	1p31.3	0	0	0	0	0	0	0
MIR4794	1p31.3	0	0	0	0	0	0	0
RAVER2	1p31.3	0	0	0	0	0	0	0
JAK1	1p31.3	0	0	0	0	0	0	0
MIR3671	1p31.3	0	0	0	0	0	0	0
MIR101-1	1p31.3	0	0	0	0	0	0	0
hsa-mir-101-1	1p31.3	0	0	0	0	0	0	0
AK4	1p31.3	0	0	0	0	0	0	0
DNAJC6	1p31.3	0	0	0	0	0	0	0
LEPROT	1p31.3	0	0	0	0	0	0	0
LEPR	1p31.3	0	0	0	0	0	0	0
PDE4B	1p31.3	0	0	0	0	0	0	0
SGIP1	1p31.3	0	0	0	0	0	0	0
MIR3117	1p31.3	0	0	0	0	0	0	0
hsa-mir-3117	1p31.3	0	0	0	0	0	0	0
TCTEX1D1	1p31.3	0	0	0	0	0	0	0
INSL5	1p31.3	0	0	0	0	0	0	0
WDR78	1p31.3	0	0	0	0	0	0	0
MIER1	1p31.3	0	0	0	0	0	0	0
SLC35D1	1p31.3	0	0	0	0	0	0	0
C1orf141	1p31.3	0	0	0	0	0	0	0
IL23R	1p31.3	0	0	0	0	0	0	0
IL12RB2	1p31.3	0	0	0	0	0	0	0
SERBP1	1p31.3	0	0	0	0	0	0	0
GADD45A	1p31.3	0	0	0	0	0	0	0
GNG12	1p31.3	0	0	0	0	0	0	0
LOC100289178	1p31.3	0	0	0	0	0	0	0
DIRAS3	1p31.3	0	0	0	0	0	0	0
WLS	1p31.3	0	0	0	0	0	0	0
MIR1262	1p31.3	0	0	0	0	0	0	0
hsa-mir-1262	1p31.3	0	0	0	0	0	0	0
RPE65	1p31.3	0	0	0	0	0	0	0
DEPDC1	1p31.2	0	0	0	0	0	0	0
LRRC7	1p31.1	0	0	0	0	0	0	0
PIN1P1	1p31.1	0	0	0	0	0	0	0
LRRC40	1p31.1	0	0	0	0	0	0	0
SRSF11	1p31.1	0	0	0	0	0	0	0
ANKRD13C	1p31.1	0	0	0	0	0	0	0
HHLA3	1p31.1	0	0	0	0	0	0	0
CTH	1p31.1	0	0	0	0	0	0	0
PTGER3	1p31.1	0	0	0	0	0	0	0
ZRANB2-AS1	1p31.1	0	0	0	0	0	0	0
ZRANB2	1p31.1	0	0	0	0	0	0	0
MIR186	1p31.1	0	0	0	0	0	0	0
hsa-mir-186	1p31.1	0	0	0	0	0	0	0
ZRANB2-AS2	1p31.1	0	0	0	0	0	0	0
NEGR1	1p31.1	0	0	0	0	0	0	0
NEGR1-IT1	1p31.1	0	0	0	0	0	0	0
LRRIQ3	1p31.1	0	0	0	0	0	0	0
FPGT-TNNI3K	1p31.1	0	0	0	0	0	0	0
FPGT	1p31.1	0	0	0	0	0	0	0
TNNI3K	1p31.1	0	0	0	0	0	0	0
C1orf173	1p31.1	0	0	0	0	0	0	0
CRYZ	1p31.1	0	0	0	0	0	0	0
TYW3	1p31.1	0	0	0	0	0	0	0
LHX8	1p31.1	0	0	0	0	0	0	0
SLC44A5	1p31.1	0	0	0	0	0	0	0
ACADM	1p31.1	0	0	0	0	0	0	0
RABGGTB	1p31.1	0	0	0	0	0	0	0
SNORD45C	1p31.1	0	0	0	0	0	0	0
SNORD45A	1p31.1	0	0	0	0	0	0	0
SNORD45B	1p31.1	0	0	0	0	0	0	0
MSH4	1p31.1	0	0	0	0	0	0	0
ASB17	1p31.1	0	0	0	0	0	0	0
ST6GALNAC3	1p31.1	0	0	0	0	0	0	0
ST6GALNAC5	1p31.1	0	0	0	0	0	0	0
PIGK	1p31.1	0	0	0	0	0	0	0
AK5	1p31.1	0	0	0	0	0	0	0
ZZZ3	1p31.1	0	0	0	0	0	0	0
USP33	1p31.1	0	0	0	0	0	0	0
FAM73A	1p31.1	0	0	0	0	0	0	0
NEXN	1p31.1	0	0	0	0	0	0	0
FUBP1	1p31.1	0	0	0	0	0	0	0
DNAJB4	1p31.1	0	0	0	0	0	0	0
GIPC2	1p31.1	0	0	0	0	0	0	0
MGC27382	1p31.1	0	0	0	0	0	0	0
PTGFR	1p31.1	0	0	0	0	0	0	0
IFI44L	1p31.1	0	0	0	0	0	0	0
IFI44	1p31.1	0	0	0	0	0	0	0
ELTD1	1p31.1	0	0	0	0	0	0	0
LPHN2	1p31.1	0	0	0	0	0	0	0
TTLL7	1p31.1	0	0	0	0	0	0	0
PRKACB	1p31.1	0	0	0	0	0	0	0
SAMD13	1p31.1	0	0	0	0	0	0	0
UOX	1p31.1	0	0	0	0	0	0	0
DNASE2B	1p31.1	0	0	0	0	0	0	0
RPF1	1p22.3	0	0	0	0	0	0	0
GNG5	1p22.3	0	0	0	0	0	0	0
CTBS	1p22.3	0	0	0	0	0	0	0
C1orf180	1p22.3	0	0	0	0	0	0	0
SSX2IP	1p22.3	0	0	0	0	0	0	0
LPAR3	1p22.3	0	0	0	0	0	0	0
MCOLN2	1p22.3	0	0	0	0	0	0	0
MCOLN3	1p22.3	0	0	0	0	0	0	0
WDR63	1p22.3	0	0	0	0	0	0	0
MIR4423	1p22.3	0	0	0	0	0	0	0
SYDE2	1p22.3	0	0	0	0	0	0	0
C1orf52	1p22.3	0	0	0	0	0	0	0
BCL10	1p22.3	0	0	0	0	0	0	0
LOC646626	1p22.3	0	0	0	0	0	0	0
DDAH1	1p22.3	0	0	0	0	0	0	0
CYR61	1p22.3	0	0	0	0	0	0	0
ZNHIT6	1p22.3	0	0	0	0	0	0	0
COL24A1	1p22.3	0	0	0	0	0	0	0
ODF2L	1p22.3	0	0	0	0	0	0	0
CLCA2	1p22.3	0	0	0	0	0	0	0
CLCA1	1p22.3	0	0	0	0	0	0	0
CLCA4	1p22.3	0	0	0	0	0	0	0
CLCA3P	1p22.3	0	0	0	0	0	0	0
SH3GLB1	1p22.3	0	0	0	0	0	0	0
2015-09-01	1p22.3	0	0	0	0	0	0	0
HS2ST1	1p22.3	0	0	0	0	0	0	0
LOC339524	1p22.3	0	0	0	0	0	0	0
LMO4	1p22.3	0	0	0	0	0	0	0
LOC100505768	1p22.3	0	0	0	0	0	0	0
PKN2	1p22.2	0	0	0	0	0	0	0
GTF2B	1p22.2	0	0	0	0	0	0	0
CCBL2	1p22.2	0	0	0	0	0	0	0
RBMXL1	1p22.2	0	0	0	0	0	0	0
GBP3	1p22.2	0	0	0	0	0	0	0
GBP1	1p22.2	0	0	0	0	0	0	0
GBP2	1p22.2	0	0	0	0	0	0	0
GBP7	1p22.2	0	0	0	0	0	0	0
GBP4	1p22.2	0	0	0	0	0	0	0
GBP5	1p22.2	0	0	0	0	0	0	0
GBP6	1p22.2	0	0	0	0	0	0	0
GBP1P1	1p22.2	0	0	0	0	0	0	0
LRRC8B	1p22.2	0	0	0	0	0	0	0
FLJ27354	1p22.2	0	0	0	0	0	0	0
LRRC8C	1p22.2	0	0	0	0	0	0	0
LRRC8D	1p22.2	0	0	0	0	0	0	0
GEMIN8P4	1p22.2	0	0	0	0	0	0	0
ZNF326	1p22.2	0	0	0	0	0	0	0
BARHL2	1p22.2	0	0	0	0	0	0	0
ZNF644	1p22.2	0	0	0	0	0	0	0
HFM1	1p22.2	0	0	0	0	0	0	0
CDC7	1p22.2	0	0	0	0	0	0	0
HSP90B3P	1p22.1	0	0	0	0	0	0	0
TGFBR3	1p22.1	0	0	0	0	0	0	0
BRDT	1p22.1	0	0	0	0	0	0	0
EPHX4	1p22.1	0	0	0	0	0	0	0
BTBD8	1p22.1	0	0	0	0	0	0	0
KIAA1107	1p22.1	0	0	0	0	0	0	0
C1orf146	1p22.1	0	0	0	0	0	0	0
GLMN	1p22.1	0	0	0	0	0	0	0
RPAP2	1p22.1	0	0	0	0	0	0	0
GFI1	1p22.1	0	0	0	0	0	0	0
EVI5	1p22.1	0	0	0	0	0	0	0
RPL5	1p22.1	0	0	0	0	0	0	0
FAM69A	1p22.1	0	0	0	0	0	0	0
SNORD21	1p22.1	0	0	0	0	0	0	0
SNORA66	1p22.1	0	0	0	0	0	0	0
MTF2	1p22.1	0	0	0	0	0	0	0
TMED5	1p22.1	0	0	0	0	0	0	0
CCDC18	1p22.1	0	0	0	0	0	0	0
LOC100131564	1p22.1	0	0	0	0	0	0	0
DR1	1p22.1	0	0	0	0	0	0	0
FNBP1L	1p22.1	0	0	0	0	0	0	0
BCAR3	1p22.1	0	0	0	0	0	0	0
LOC100129046	1p22.1	0	0	0	0	0	0	0
MIR760	1p22.1	0	0	0	0	0	0	0
hsa-mir-760	1p22.1	0	0	0	0	0	0	0
DNTTIP2	1p22.1	0	0	0	0	0	0	0
GCLM	1p22.1	0	0	0	0	0	0	0
ABCA4	1p22.1	0	0	0	0	0	0	0
ARHGAP29	1p22.1	0	0	0	0	0	0	0
ABCD3	1p21.3	0	0	0	0	0	0	0
F3	1p21.3	0	0	0	0	0	0	0
SLC44A3	1p21.3	0	0	0	0	0	0	0
CNN3	1p21.3	0	0	0	0	0	0	0
LOC729970	1p21.3	0	0	0	0	0	0	0
ALG14	1p21.3	0	0	0	0	0	0	0
TMEM56	1p21.3	0	0	0	0	0	0	0
TMEM56-RWDD3	1p21.3	0	0	0	0	0	0	0
RWDD3	1p21.3	0	0	0	0	0	0	0
FLJ31662	1p21.3	0	0	0	0	0	0	0
PTBP2	1p21.3	0	0	0	0	0	0	0
DPYD	1p21.3	0	0	0	0	0	0	0
MIR137HG	1p21.3	0	0	0	0	0	0	0
MIR2682	1p21.3	0	0	0	0	0	0	0
MIR137	1p21.3	0	0	0	0	0	0	0
hsa-mir-137	1p21.3	0	0	0	0	0	0	0
LOC729987	1p21.3	0	0	0	0	0	0	0
SNX7	1p21.3	0	0	0	0	0	0	0
LPPR5	1p21.3	0	0	0	0	0	0	0
LOC100129620	1p21.3	0	0	0	0	0	0	0
LPPR4	1p21.2	0	0	0	0	0	0	0
PALMD	1p21.2	0	0	0	0	0	0	0
MIR548AA1	1p21.2	0	0	0	0	0	0	0
MIR548D1	1p21.2	0	0	0	0	0	0	0
FRRS1	1p21.2	0	0	0	0	0	0	0
AGL	1p21.2	0	0	0	0	0	0	0
SLC35A3	1p21.2	0	0	0	0	0	0	0
HIAT1	1p21.2	0	0	0	0	0	0	0
SASS6	1p21.2	0	0	0	0	0	0	0
CCDC76	1p21.2	0	0	0	0	0	0	0
LRRC39	1p21.2	0	0	0	0	0	0	0
DBT	1p21.2	0	0	0	0	0	0	0
RTCD1	1p21.2	0	0	0	0	0	0	0
MIR553	1p21.2	0	0	0	0	0	0	0
hsa-mir-553	1p21.2	0	0	0	0	0	0	0
CDC14A	1p21.2	0	0	0	0	0	0	0
GPR88	1p21.2	0	0	0	0	0	0	0
LOC100128787	1p21.2	0	0	0	0	0	0	0
VCAM1	1p21.2	0	0	0	0	0	0	0
EXTL2	1p21.2	0	0	0	0	0	0	0
SLC30A7	1p21.2	0	0	0	0	0	0	0
DPH5	1p21.2	0	0	0	0	0	0	0
S1PR1	1p21.2	0	0	0	0	0	0	0
OLFM3	1p21.1	0	0	0	0	0	0	0
DNAJA1P5	1p21.1	0	0	0	0	0	0	0
COL11A1	1p21.1	0	0	0	0	0	0	0
RNPC3	1p21.1	0	0	0	0	0	0	0
AMY2B	1p21.1	0	0	0	0	0	0	0
LOC648740	1p21.1	0	0	0	0	0	0	0
LOC100129138	1p21.1	0	0	0	0	0	0	0
PRMT6	1p13.3	0	0	0	0	0	0	0
NTNG1	1p13.3	0	0	0	0	0	0	0
VAV3	1p13.3	0	0	0	0	0	0	0
SLC25A24	1p13.3	0	0	0	0	0	0	0
FAM102B	1p13.3	0	0	0	0	0	0	0
HENMT1	1p13.3	0	0	0	0	0	0	0
PRPF38B	1p13.3	0	0	0	0	0	0	0
FNDC7	1p13.3	0	0	0	0	0	0	0
STXBP3	1p13.3	0	0	0	0	0	0	0
AKNAD1	1p13.3	0	0	0	0	0	0	0
SRG7	1p13.3	0	0	0	0	0	0	0
GPSM2	1p13.3	0	0	0	0	0	0	0
CLCC1	1p13.3	0	0	0	0	0	0	0
WDR47	1p13.3	0	0	0	0	0	0	0
TAF13	1p13.3	0	0	0	0	0	0	0
TMEM167B	1p13.3	0	0	0	0	0	0	0
SCARNA2	1p13.3	0	0	0	0	0	0	0
C1orf194	1p13.3	0	0	0	0	0	0	0
KIAA1324	1p13.3	0	0	0	0	0	0	0
SARS	1p13.3	0	0	0	0	0	0	0
CELSR2	1p13.3	0	0	0	0	0	0	0
PSRC1	1p13.3	0	0	0	0	0	0	0
MYBPHL	1p13.3	0	0	0	0	0	0	0
SORT1	1p13.3	0	0	0	0	0	0	0
PSMA5	1p13.3	0	0	0	0	0	0	0
SYPL2	1p13.3	0	0	0	0	0	0	0
ATXN7L2	1p13.3	0	0	0	0	0	0	0
CYB561D1	1p13.3	0	0	0	0	0	0	0
AMIGO1	1p13.3	0	0	0	0	0	0	0
GPR61	1p13.3	0	0	0	0	0	0	0
GNAI3	1p13.3	0	0	0	0	0	0	0
MIR197	1p13.3	0	0	0	0	0	0	0
hsa-mir-197	1p13.3	0	0	0	0	0	0	0
GNAT2	1p13.3	0	0	0	0	0	0	0
AMPD2	1p13.3	0	0	0	0	0	0	0
GSTM4	1p13.3	0	0	0	0	0	0	0
GSTM2	1p13.3	0	0	0	0	0	0	0
GSTM1	1p13.3	0	0	0	0	0	0	0
GSTM5	1p13.3	0	0	0	0	0	0	0
GSTM3	1p13.3	0	0	0	0	0	0	0
EPS8L3	1p13.3	0	0	0	0	0	0	0
CSF1	1p13.3	0	0	0	0	0	0	0
AHCYL1	1p13.3	0	0	0	0	0	0	0
FAM40A	1p13.3	0	0	0	0	0	0	0
ALX3	1p13.3	0	0	0	0	0	0	0
UBL4B	1p13.3	0	0	0	0	0	0	0
SLC6A17	1p13.3	0	0	0	0	0	0	0
KCNC4	1p13.3	0	0	0	0	0	0	0
LOC440600	1p13.3	0	0	0	0	0	0	0
RBM15	1p13.3	0	0	0	0	0	0	0
SLC16A4	1p13.3	0	0	0	0	0	0	0
HBXIP	1p13.3	0	0	0	0	0	0	0
PROK1	1p13.3	0	0	0	0	0	0	0
CYMP	1p13.3	0	0	0	0	0	0	0
KCNA10	1p13.3	0	0	0	0	0	0	0
KCNA2	1p13.3	0	0	0	0	0	0	0
KCNA3	1p13.3	0	0	0	0	0	0	0
CD53	1p13.3	0	0	0	0	0	0	0
LRIF1	1p13.3	0	0	0	0	0	0	0
DRAM2	1p13.3	0	0	0	0	0	0	0
CEPT1	1p13.3	0	0	0	0	0	0	0
DENND2D	1p13.3	0	0	0	0	0	0	0
CHI3L2	1p13.3	0	0	0	0	0	0	0
RP11-165H20.1	1p13.2	0	0	0	0	0	0	0
CHIA	1p13.2	0	0	0	0	0	0	0
C1orf88	1p13.2	0	0	0	0	0	0	0
PGCP1	1p13.2	0	0	0	0	0	0	0
OVGP1	1p13.2	0	0	0	0	0	0	0
WDR77	1p13.2	0	0	0	0	0	0	0
ATP5F1	1p13.2	0	0	0	0	0	0	0
C1orf162	1p13.2	0	0	0	0	0	0	0
ADORA3	1p13.2	0	0	0	0	0	0	0
LOC100129269	1p13.2	0	0	0	0	0	0	0
RAP1A	1p13.2	0	0	0	0	0	0	0
FAM212B	1p13.2	0	0	0	0	0	0	0
LOC100506343	1p13.2	0	0	0	0	0	0	0
DDX20	1p13.2	0	0	0	0	0	0	0
KCND3	1p13.2	0	0	0	0	0	0	0
CTTNBP2NL	1p13.2	0	0	0	0	0	0	0
MIR4256	1p13.2	0	0	0	0	0	0	0
hsa-mir-4256	1p13.2	0	0	0	0	0	0	0
WNT2B	1p13.2	0	0	0	0	0	0	0
ST7L	1p13.2	0	0	0	0	0	0	0
CAPZA1	1p13.2	0	0	0	0	0	0	0
MOV10	1p13.2	0	0	0	0	0	0	0
RHOC	1p13.2	0	0	0	0	0	0	0
PPM1J	1p13.2	0	0	0	0	0	0	0
FAM19A3	1p13.2	0	0	0	0	0	0	0
SLC16A1	1p13.2	0	0	0	0	0	0	0
AKR7A2P1	1p13.2	0	0	0	0	0	0	0
LRIG2	1p13.2	0	0	0	0	0	0	0
LOC643441	1p13.2	0	0	0	0	0	0	0
MAGI3	1p13.2	0	0	0	0	0	0	0
PHTF1	1p13.2	0	0	0	0	0	0	0
RSBN1	1p13.2	0	0	0	0	0	0	0
PTPN22	1p13.2	0	0	0	0	0	0	0
LOC100287722	1p13.2	0	0	0	0	0	0	0
BCL2L15	1p13.2	0	0	0	0	0	0	0
AP4B1	1p13.2	0	0	0	0	0	0	0
DCLRE1B	1p13.2	0	0	0	0	0	0	0
HIPK1	1p13.2	0	0	0	0	0	0	0
OLFML3	1p13.2	0	0	0	0	0	0	0
SYT6	1p13.2	0	0	0	0	0	0	0
TRIM33	1p13.2	0	0	0	0	0	0	0
BCAS2	1p13.2	0	0	0	0	0	0	0
DENND2C	1p13.2	0	0	0	0	0	0	0
AMPD1	1p13.2	0	0	0	0	0	0	0
NRAS	1p13.2	0	0	0	0	0	0	0
CSDE1	1p13.2	0	0	0	0	0	0	0
SIKE1	1p13.2	0	0	0	0	0	0	0
SYCP1	1p13.2	0	0	0	0	0	0	0
TSHB	1p13.2	0	0	0	0	0	0	0
TSPAN2	1p13.2	0	0	0	0	0	0	0
NGF	1p13.2	0	0	0	0	0	0	0
VANGL1	1p13.1	0	0	0	0	0	0	0
CASQ2	1p13.1	0	0	0	0	0	0	0
NHLH2	1p13.1	0	0	0	0	0	0	0
SLC22A15	1p13.1	0	0	0	0	0	0	0
MAB21L3	1p13.1	0	0	0	0	0	0	0
ATP1A1	1p13.1	0	0	0	0	0	0	0
ATP1A1OS	1p13.1	0	0	0	0	0	0	0
CD58	1p13.1	0	0	0	0	0	0	0
IGSF3	1p13.1	0	0	0	0	0	0	0
MIR320B1	1p13.1	0	0	0	0	0	0	0
hsa-mir-320b-1	1p13.1	0	0	0	0	0	0	0
CD2	1p13.1	0	0	0	0	0	0	0
PTGFRN	1p13.1	0	0	0	0	0	0	0
CD101	1p13.1	0	0	0	0	0	0	0
TTF2	1p13.1	0	0	0	0	0	0	0
MIR942	1p13.1	0	0	0	0	0	0	0
hsa-mir-942	1p13.1	0	0	0	0	0	0	0
TRIM45	1p13.1	0	0	0	0	0	0	0
VTCN1	1p13.1	0	0	0	0	0	0	0
MAN1A2	1p12	0	0	0	0	0	0	0
FAM46C	1p12	0	0	0	0	0	0	0
GDAP2	1p12	0	0	0	0	0	0	0
WDR3	1p12	0	0	0	0	0	0	0
SPAG17	1p12	0	0	0	0	0	0	0
TBX15	1p12	0	0	0	0	0	0	0
WARS2	1p12	0	0	0	0	0	0	0
HAO2	1p12	0	0	0	0	0	0	0
HSD3B2	1p12	0	0	0	0	0	0	0
HSD3B1	1p12	0	0	0	0	0	0	0
HSD3BP4	1p12	0	0	0	0	0	0	0
LOC644242	1p12	0	0	0	0	0	0	0
ZNF697	1p12	0	0	0	0	0	0	0
PHGDH	1p12	0	0	0	0	0	0	0
HMGCS2	1p12	0	0	0	0	0	0	0
REG4	1p12	0	0	0	0	0	0	0
NBPF7	1p12	0	0	0	0	0	0	0
ADAM30	1p12	0	0	0	0	0	0	0
EMBP1	1p11.2	0	0	0	0	0	0	0
CNTN4	3p26.3	0	0	0	0	0	0	0
IL5RA	3p26.2	0	0	0	0	0	0	0
TRNT1	3p26.2	0	0	0	0	0	0	0
CRBN	3p26.2	0	0	0	0	0	0	0
LRRN1	3p26.2	0	0	0	0	0	0	0
SETMAR	3p26.1	0	0	0	0	0	0	0
SUMF1	3p26.1	0	0	0	0	0	0	0
LOC100507582	3p26.1	0	0	0	0	0	0	0
BHLHE40	3p26.1	0	0	0	0	0	0	0
ARL8B	3p26.1	0	0	0	0	0	0	0
EDEM1	3p26.1	0	0	0	0	0	0	0
MIR4790	3p26.1	0	0	0	0	0	0	0
GRM7	3p26.1	0	0	0	0	0	0	0
LOC100288428	3p26.1	0	0	0	0	0	0	0
LMCD1	3p26.1	0	0	0	0	0	0	0
LINC00312	3p26.1	0	0	0	0	0	0	0
C3orf32	3p26.1	0	0	0	0	0	0	0
CAV3	3p25.3	0	0	0	0	0	0	0
OXTR	3p25.3	0	0	0	0	0	0	0
RAD18	3p25.3	0	0	0	0	0	0	0
SRGAP3	3p25.3	0	0	0	0	0	0	0
THUMPD3	3p25.3	0	0	0	0	0	0	0
LOC440944	3p25.3	0	0	0	0	0	0	0
SETD5	3p25.3	0	0	0	0	0	0	0
LHFPL4	3p25.3	0	0	0	0	0	0	0
MTMR14	3p25.3	0	0	0	0	0	0	0
CPNE9	3p25.3	0	0	0	0	0	0	0
BRPF1	3p25.3	0	0	0	0	0	0	0
OGG1	3p25.3	0	0	0	0	0	0	0
CAMK1	3p25.3	0	0	0	0	0	0	0
TADA3	3p25.3	0	0	0	0	0	0	0
ARPC4-TTLL3	3p25.3	0	0	0	0	0	0	0
ARPC4	3p25.3	0	0	0	0	0	0	0
TTLL3	3p25.3	0	0	0	0	0	0	0
RPUSD3	3p25.3	0	0	0	0	0	0	0
CIDEC	3p25.3	0	0	0	0	0	0	0
JAGN1	3p25.3	0	0	0	0	0	0	0
IL17RE	3p25.3	0	0	0	0	0	0	0
IL17RC	3p25.3	0	0	0	0	0	0	0
CRELD1	3p25.3	0	0	0	0	0	0	0
PRRT3	3p25.3	0	0	0	0	0	0	0
TMEM111	3p25.3	0	0	0	0	0	0	0
LOC401052	3p25.3	0	0	0	0	0	0	0
CIDECP	3p25.3	0	0	0	0	0	0	0
FANCD2	3p25.3	0	0	0	0	0	0	0
C3orf24	3p25.3	0	0	0	0	0	0	0
BRK1	3p25.3	0	0	0	0	0	0	0
VHL	3p25.3	0	0	0	0	0	0	0
IRAK2	3p25.3	0	0	0	0	0	0	0
TATDN2	3p25.3	0	0	0	0	0	0	0
GHRLOS2	3p25.3	0	0	0	0	0	0	0
GHRLOS	3p25.3	0	0	0	0	0	0	0
GHRL	3p25.3	0	0	0	0	0	0	0
SEC13	3p25.3	0	0	0	0	0	0	0
ATP2B2	3p25.3	0	0	0	0	0	0	0
hsa-mir-378b	3p25.3	0	0	0	0	0	0	0
MIR885	3p25.3	0	0	0	0	0	0	0
hsa-mir-885	3p25.3	0	0	0	0	0	0	0
LOC285370	3p25.3	0	0	0	0	0	0	0
SLC6A11	3p25.3	0	0	0	0	0	0	0
SLC6A1	3p25.3	0	0	0	0	0	0	0
HRH1	3p25.3	0	0	0	0	0	0	0
ATG7	3p25.3	0	0	0	0	0	0	0
VGLL4	3p25.3	0	0	0	0	0	0	0
TAMM41	3p25.2	0	0	0	0	0	0	0
SYN2	3p25.2	0	0	0	0	0	0	0
TIMP4	3p25.2	0	0	0	0	0	0	0
PPARG	3p25.2	0	0	0	0	0	0	0
TSEN2	3p25.2	0	0	0	0	0	0	0
LOC100129480	3p25.2	0	0	0	0	0	0	0
MKRN2	3p25.2	0	0	0	0	0	0	0
TMEM40	3p25.2	0	0	0	0	0	0	0
CAND2	3p25.2	0	0	0	0	0	0	0
RPL32	3p25.2	0	0	0	0	0	0	0
SNORA7A	3p25.2	0	0	0	0	0	0	0
IQSEC1	3p25.2	0	0	0	0	0	0	0
NUP210	3p25.1	0	0	0	0	0	0	0
HDAC11	3p25.1	0	0	0	0	0	0	0
FBLN2	3p25.1	0	0	0	0	0	0	0
LOC285375	3p25.1	0	0	0	0	0	0	0
WNT7A	3p25.1	0	0	0	0	0	0	0
LOC100132526	3p25.1	0	0	0	0	0	0	0
TPRXL	3p25.1	0	0	0	0	0	0	0
CHCHD4	3p25.1	0	0	0	0	0	0	0
TMEM43	3p25.1	0	0	0	0	0	0	0
XPC	3p25.1	0	0	0	0	0	0	0
LSM3	3p25.1	0	0	0	0	0	0	0
SLC6A6	3p25.1	0	0	0	0	0	0	0
GRIP2	3p25.1	0	0	0	0	0	0	0
C3orf19	3p25.1	0	0	0	0	0	0	0
C3orf20	3p25.1	0	0	0	0	0	0	0
FGD5	3p25.1	0	0	0	0	0	0	0
FGD5-AS1	3p25.1	0	0	0	0	0	0	0
NR2C2	3p25.1	0	0	0	0	0	0	0
MRPS25	3p25.1	0	0	0	0	0	0	0
ZFYVE20	3p25.1	0	0	0	0	0	0	0
COL6A4P1	3p25.1	0	0	0	0	0	0	0
CAPN7	3p25.1	0	0	0	0	0	0	0
LOC100505696	3p25.1	0	0	0	0	0	0	0
SH3BP5	3p25.1	0	0	0	0	0	0	0
METTL6	3p25.1	0	0	0	0	0	0	0
EAF1	3p25.1	0	0	0	0	0	0	0
COLQ	3p25.1	0	0	0	0	0	0	0
MIR4270	3p25.1	0	0	0	0	0	0	0
hsa-mir-4270	3p25.1	0	0	0	0	0	0	0
HACL1	3p25.1	0	0	0	0	0	0	0
BTD	3p25.1	0	0	0	0	0	0	0
ANKRD28	3p25.1	0	0	0	0	0	0	0
hsa-mir-3134	3p25.1	0	0	0	0	0	0	0
MIR563	3p25.1	0	0	0	0	0	0	0
hsa-mir-563	3p25.1	0	0	0	0	0	0	0
GALNTL2	3p25.1	0	0	0	0	0	0	0
DPH3	3p25.1	0	0	0	0	0	0	0
OXNAD1	3p25.1	0	0	0	0	0	0	0
RFTN1	3p25.1	0	0	0	0	0	0	0
DAZL	3p24.3	0	0	0	0	0	0	0
PLCL2	3p24.3	0	0	0	0	0	0	0
MIR3714	3p24.3	0	0	0	0	0	0	0
TBC1D5	3p24.3	0	0	0	0	0	0	0
LOC339862	3p24.3	0	0	0	0	0	0	0
SATB1	3p24.3	0	0	0	0	0	0	0
KCNH8	3p24.3	0	0	0	0	0	0	0
MIR4791	3p24.3	0	0	0	0	0	0	0
EFHB	3p24.3	0	0	0	0	0	0	0
RAB5A	3p24.3	0	0	0	0	0	0	0
PP2D1	3p24.3	0	0	0	0	0	0	0
KAT2B	3p24.3	0	0	0	0	0	0	0
hsa-mir-3135	3p24.3	0	0	0	0	0	0	0
SGOL1	3p24.3	0	0	0	0	0	0	0
VENTXP7	3p24.3	0	0	0	0	0	0	0
ZNF385D	3p24.3	0	0	0	0	0	0	0
UBE2E2	3p24.3	0	0	0	0	0	0	0
MIR548AC	3p24.3	0	0	0	0	0	0	0
UBE2E1	3p24.3	0	0	0	0	0	0	0
NKIRAS1	3p24.2	0	0	0	0	0	0	0
RPL15	3p24.2	0	0	0	0	0	0	0
NR1D2	3p24.2	0	0	0	0	0	0	0
LOC152024	3p24.2	0	0	0	0	0	0	0
THRB	3p24.2	0	0	0	0	0	0	0
LOC644990	3p24.2	0	0	0	0	0	0	0
MIR4792	3p24.2	0	0	0	0	0	0	0
RARB	3p24.2	0	0	0	0	0	0	0
TOP2B	3p24.2	0	0	0	0	0	0	0
MIR4442	3p24.2	0	0	0	0	0	0	0
NGLY1	3p24.2	0	0	0	0	0	0	0
OXSM	3p24.2	0	0	0	0	0	0	0
LOC285326	3p24.2	0	0	0	0	0	0	0
LRRC3B	3p24.1	0	0	0	0	0	0	0
NEK10	3p24.1	0	0	0	0	0	0	0
SLC4A7	3p24.1	0	0	0	0	0	0	0
EOMES	3p24.1	0	0	0	0	0	0	0
CMC1	3p24.1	0	0	0	0	0	0	0
AZI2	3p24.1	0	0	0	0	0	0	0
ZCWPW2	3p24.1	0	0	0	0	0	0	0
LOC645206	3p24.1	0	0	0	0	0	0	0
RBMS3	3p24.1	0	0	0	0	0	0	0
TGFBR2	3p24.1	0	0	0	0	0	0	0
GADL1	3p24.1	0	0	0	0	0	0	0
hsa-mir-466	3p23	0	0	0	0	0	0	0
STT3B	3p23	0	0	0	0	0	0	0
OSBPL10	3p23	0	0	0	0	0	0	0
ZNF860	3p23	0	0	0	0	0	0	0
GPD1L	3p22.3	0	0	0	0	0	0	0
CMTM8	3p22.3	0	0	0	0	0	0	0
CMTM7	3p22.3	0	0	0	0	0	0	0
CMTM6	3p22.3	0	0	0	0	0	0	0
DYNC1LI1	3p22.3	0	0	0	0	0	0	0
CNOT10	3p22.3	0	0	0	0	0	0	0
TRIM71	3p22.3	0	0	0	0	0	0	0
CCR4	3p22.3	0	0	0	0	0	0	0
GLB1	3p22.3	0	0	0	0	0	0	0
TMPPE	3p22.3	0	0	0	0	0	0	0
CRTAP	3p22.3	0	0	0	0	0	0	0
SUSD5	3p22.3	0	0	0	0	0	0	0
FBXL2	3p22.3	0	0	0	0	0	0	0
UBP1	3p22.3	0	0	0	0	0	0	0
CLASP2	3p22.3	0	0	0	0	0	0	0
PDCD6IP	3p22.3	0	0	0	0	0	0	0
ARPP21	3p22.3	0	0	0	0	0	0	0
MIR128-2	3p22.3	0	0	0	0	0	0	0
hsa-mir-128-2	3p22.3	0	0	0	0	0	0	0
STAC	3p22.3	0	0	0	0	0	0	0
DCLK3	3p22.2	0	0	0	0	0	0	0
TRANK1	3p22.2	0	0	0	0	0	0	0
EPM2AIP1	3p22.2	0	0	0	0	0	0	0
MLH1	3p22.2	0	0	0	0	0	0	0
LRRFIP2	3p22.2	0	0	0	0	0	0	0
GOLGA4	3p22.2	0	0	0	0	0	0	0
C3orf35	3p22.2	0	0	0	0	0	0	0
ITGA9	3p22.2	0	0	0	0	0	0	0
CTDSPL	3p22.2	0	0	0	0	0	0	0
MIR26A1	3p22.2	0	0	0	0	0	0	0
hsa-mir-26a-1	3p22.2	0	0	0	0	0	0	0
VILL	3p22.2	0	0	0	0	0	0	0
PLCD1	3p22.2	0	0	0	0	0	0	0
DLEC1	3p22.2	0	0	0	0	0	0	0
ACAA1	3p22.2	0	0	0	0	0	0	0
MYD88	3p22.2	0	0	0	0	0	0	0
OXSR1	3p22.2	0	0	0	0	0	0	0
SLC22A13	3p22.2	0	0	0	0	0	0	0
SLC22A14	3p22.2	0	0	0	0	0	0	0
XYLB	3p22.2	0	0	0	0	0	0	0
LOC100128640	3p22.2	0	0	0	0	0	0	0
ACVR2B	3p22.2	0	0	0	0	0	0	0
EXOG	3p22.2	0	0	0	0	0	0	0
SCN5A	3p22.2	0	0	0	0	0	0	0
SCN10A	3p22.2	0	0	0	0	0	0	0
SCN11A	3p22.2	0	0	0	0	0	0	0
WDR48	3p22.2	0	0	0	0	0	0	0
GORASP1	3p22.2	0	0	0	0	0	0	0
TTC21A	3p22.2	0	0	0	0	0	0	0
CSRNP1	3p22.2	0	0	0	0	0	0	0
XIRP1	3p22.2	0	0	0	0	0	0	0
CX3CR1	3p22.2	0	0	0	0	0	0	0
CCR8	3p22.2	0	0	0	0	0	0	0
SLC25A38	3p22.1	0	0	0	0	0	0	0
RPSA	3p22.1	0	0	0	0	0	0	0
SNORA6	3p22.1	0	0	0	0	0	0	0
SNORA62	3p22.1	0	0	0	0	0	0	0
MOBP	3p22.1	0	0	0	0	0	0	0
MYRIP	3p22.1	0	0	0	0	0	0	0
FLJ33065	3p22.1	0	0	0	0	0	0	0
EIF1B	3p22.1	0	0	0	0	0	0	0
ENTPD3	3p22.1	0	0	0	0	0	0	0
ENTPD3-AS1	3p22.1	0	0	0	0	0	0	0
RPL14	3p22.1	0	0	0	0	0	0	0
ZNF619	3p22.1	0	0	0	0	0	0	0
ZNF620	3p22.1	0	0	0	0	0	0	0
ZNF621	3p22.1	0	0	0	0	0	0	0
CTNNB1	3p22.1	0	0	0	0	0	0	0
ULK4	3p22.1	0	0	0	0	0	0	0
TRAK1	3p22.1	0	0	0	0	0	0	0
CCK	3p22.1	0	0	0	0	0	0	0
LYZL4	3p22.1	0	0	0	0	0	0	0
VIPR1	3p22.1	0	0	0	0	0	0	0
SEC22C	3p22.1	0	0	0	0	0	0	0
SS18L2	3p22.1	0	0	0	0	0	0	0
NKTR	3p22.1	0	0	0	0	0	0	0
ZBTB47	3p22.1	0	0	0	0	0	0	0
KBTBD5	3p22.1	0	0	0	0	0	0	0
HHATL	3p22.1	0	0	0	0	0	0	0
CCDC13	3p22.1	0	0	0	0	0	0	0
HIGD1A	3p22.1	0	0	0	0	0	0	0
CCBP2	3p22.1	0	0	0	0	0	0	0
CYP8B1	3p22.1	0	0	0	0	0	0	0
ZNF662	3p22.1	0	0	0	0	0	0	0
KRBOX1	3p22.1	0	0	0	0	0	0	0
FAM198A	3p22.1	0	0	0	0	0	0	0
C3orf39	3p22.1	0	0	0	0	0	0	0
SNRK	3p22.1	0	0	0	0	0	0	0
ANO10	3p22.1	0	0	0	0	0	0	0
ABHD5	3p21.33	0	0	0	0	0	0	0
MIR138-1	3p21.32	0	0	0	0	0	0	0
hsa-mir-138-1	3p21.32	0	0	0	0	0	0	0
C3orf77	3p21.31	0	0	0	0	0	0	0
C3orf23	3p21.31	0	0	0	0	0	0	0
ZNF445	3p21.31	0	0	0	0	0	0	0
ZNF167	3p21.31	0	0	0	0	0	0	0
ZNF660	3p21.31	0	0	0	0	0	0	0
ZNF197	3p21.31	0	0	0	0	0	0	0
ZNF35	3p21.31	0	0	0	0	0	0	0
ZNF502	3p21.31	0	0	0	0	0	0	0
ZNF501	3p21.31	0	0	0	0	0	0	0
KIAA1143	3p21.31	0	0	0	0	0	0	0
KIF15	3p21.31	0	0	0	0	0	0	0
MIR564	3p21.31	0	0	0	0	0	0	0
TMEM42	3p21.31	0	0	0	0	0	0	0
hsa-mir-564	3p21.31	0	0	0	0	0	0	0
TGM4	3p21.31	0	0	0	0	0	0	0
ZDHHC3	3p21.31	0	0	0	0	0	0	0
EXOSC7	3p21.31	0	0	0	0	0	0	0
CLEC3B	3p21.31	0	0	0	0	0	0	0
CDCP1	3p21.31	0	0	0	0	0	0	0
TMEM158	3p21.31	0	0	0	0	0	0	0
LARS2	3p21.31	0	0	0	0	0	0	0
LIMD1	3p21.31	0	0	0	0	0	0	0
LOC644714	3p21.31	0	0	0	0	0	0	0
SACM1L	3p21.31	0	0	0	0	0	0	0
SLC6A20	3p21.31	0	0	0	0	0	0	0
LZTFL1	3p21.31	0	0	0	0	0	0	0
CCR9	3p21.31	0	0	0	0	0	0	0
FYCO1	3p21.31	0	0	0	0	0	0	0
CXCR6	3p21.31	0	0	0	0	0	0	0
XCR1	3p21.31	0	0	0	0	0	0	0
CCR1	3p21.31	0	0	0	0	0	0	0
CCR3	3p21.31	0	0	0	0	0	0	0
CCR2	3p21.31	0	0	0	0	0	0	0
CCR5	3p21.31	0	0	0	0	0	0	0
CCRL2	3p21.31	0	0	0	0	0	0	0
LTF	3p21.31	0	0	0	0	0	0	0
RTP3	3p21.31	0	0	0	0	0	0	0
LRRC2	3p21.31	0	0	0	0	0	0	0
TDGF1	3p21.31	0	0	0	0	0	0	0
LOC100132146	3p21.31	0	0	0	0	0	0	0
ALS2CL	3p21.31	0	0	0	0	0	0	0
TMIE	3p21.31	0	0	0	0	0	0	0
PRSS50	3p21.31	0	0	0	0	0	0	0
PRSS46	3p21.31	0	0	0	0	0	0	0
PRSS45	3p21.31	0	0	0	0	0	0	0
PRSS42	3p21.31	0	0	0	0	0	0	0
MYL3	3p21.31	0	0	0	0	0	0	0
PTH1R	3p21.31	0	0	0	0	0	0	0
CCDC12	3p21.31	0	0	0	0	0	0	0
NBEAL2	3p21.31	0	0	0	0	0	0	0
NRADDP	3p21.31	0	0	0	0	0	0	0
SETD2	3p21.31	0	0	0	0	0	0	0
FLJ39534	3p21.31	0	0	0	0	0	0	0
KIF9	3p21.31	0	0	0	0	0	0	0
KLHL18	3p21.31	0	0	0	0	0	0	0
PTPN23	3p21.31	0	0	0	0	0	0	0
SCAP	3p21.31	0	0	0	0	0	0	0
C3orf75	3p21.31	0	0	0	0	0	0	0
CSPG5	3p21.31	0	0	0	0	0	0	0
SMARCC1	3p21.31	0	0	0	0	0	0	0
DHX30	3p21.31	0	0	0	0	0	0	0
MIR1226	3p21.31	0	0	0	0	0	0	0
hsa-mir-1226	3p21.31	0	0	0	0	0	0	0
MAP4	3p21.31	0	0	0	0	0	0	0
CDC25A	3p21.31	0	0	0	0	0	0	0
MIR4443	3p21.31	0	0	0	0	0	0	0
CAMP	3p21.31	0	0	0	0	0	0	0
ZNF589	3p21.31	0	0	0	0	0	0	0
NME6	3p21.31	0	0	0	0	0	0	0
SPINK8	3p21.31	0	0	0	0	0	0	0
hsa-mir-2115	3p21.31	0	0	0	0	0	0	0
FBXW12	3p21.31	0	0	0	0	0	0	0
PLXNB1	3p21.31	0	0	0	0	0	0	0
CCDC51	3p21.31	0	0	0	0	0	0	0
CCDC72	3p21.31	0	0	0	0	0	0	0
ATRIP	3p21.31	0	0	0	0	0	0	0
TREX1	3p21.31	0	0	0	0	0	0	0
SHISA5	3p21.31	0	0	0	0	0	0	0
PFKFB4	3p21.31	0	0	0	0	0	0	0
UCN2	3p21.31	0	0	0	0	0	0	0
COL7A1	3p21.31	0	0	0	0	0	0	0
MIR711	3p21.31	0	0	0	0	0	0	0
hsa-mir-711	3p21.31	0	0	0	0	0	0	0
UQCRC1	3p21.31	0	0	0	0	0	0	0
TMEM89	3p21.31	0	0	0	0	0	0	0
SLC26A6	3p21.31	0	0	0	0	0	0	0
CELSR3	3p21.31	0	0	0	0	0	0	0
MIR4793	3p21.31	0	0	0	0	0	0	0
NCKIPSD	3p21.31	0	0	0	0	0	0	0
IP6K2	3p21.31	0	0	0	0	0	0	0
PRKAR2A	3p21.31	0	0	0	0	0	0	0
SLC25A20	3p21.31	0	0	0	0	0	0	0
C3orf71	3p21.31	0	0	0	0	0	0	0
ARIH2	3p21.31	0	0	0	0	0	0	0
P4HTM	3p21.31	0	0	0	0	0	0	0
WDR6	3p21.31	0	0	0	0	0	0	0
DALRD3	3p21.31	0	0	0	0	0	0	0
MIR191	3p21.31	0	0	0	0	0	0	0
MIR425	3p21.31	0	0	0	0	0	0	0
NDUFAF3	3p21.31	0	0	0	0	0	0	0
hsa-mir-191	3p21.31	0	0	0	0	0	0	0
hsa-mir-425	3p21.31	0	0	0	0	0	0	0
IMPDH2	3p21.31	0	0	0	0	0	0	0
QRICH1	3p21.31	0	0	0	0	0	0	0
QARS	3p21.31	0	0	0	0	0	0	0
USP19	3p21.31	0	0	0	0	0	0	0
LAMB2	3p21.31	0	0	0	0	0	0	0
LAMB2P1	3p21.31	0	0	0	0	0	0	0
CCDC71	3p21.31	0	0	0	0	0	0	0
KLHDC8B	3p21.31	0	0	0	0	0	0	0
LOC646498	3p21.31	0	0	0	0	0	0	0
CCDC36	3p21.31	0	0	0	0	0	0	0
C3orf62	3p21.31	0	0	0	0	0	0	0
MIR4271	3p21.31	0	0	0	0	0	0	0
hsa-mir-4271	3p21.31	0	0	0	0	0	0	0
USP4	3p21.31	0	0	0	0	0	0	0
GPX1	3p21.31	0	0	0	0	0	0	0
RHOA	3p21.31	0	0	0	0	0	0	0
TCTA	3p21.31	0	0	0	0	0	0	0
AMT	3p21.31	0	0	0	0	0	0	0
NICN1	3p21.31	0	0	0	0	0	0	0
DAG1	3p21.31	0	0	0	0	0	0	0
BSN-AS2	3p21.31	0	0	0	0	0	0	0
BSN	3p21.31	0	0	0	0	0	0	0
APEH	3p21.31	0	0	0	0	0	0	0
MST1	3p21.31	0	0	0	0	0	0	0
RNF123	3p21.31	0	0	0	0	0	0	0
[truncated: 20,007 more rows]

## Sheet: Amplifications and deletions
Supplementary Table S3: Focal amplifications and deletions from GISTIC
GISTIC focal amplifications and deletions by gene
Gene Symbol	Cytoband	MCF10A	MCF10neoT	MCF10AT1	MCF10DCIS.com	MCF10Ca1a	MCF10Ca1d	MCF10Ca1h
NBPF4	1p13.3	-2	-2	0	0	0	-2	-1
AMY1A	1p21.1	-2	-2	-2	-2	-2	-2	-1
AMY1B	1p21.1	-2	-2	-2	-2	-2	-2	-1
AMY1C	1p21.1	-2	-2	-2	-2	-2	-2	-1
AMY2A	1p21.1	-2	0	-2	-2	-2	-2	-1
PRAMEF8	1p36.21	-2	-2	-2	-2	-2	0	-1
PRAMEF6	1p36.21	-2	-2	-2	-2	-2	0	-1
PRAMEF5	1p36.21	-2	-2	-2	-2	-2	0	-1
PRAMEF15	1p36.21	-2	-2	-2	-2	-2	0	-1
PRAMEF9	1p36.21	-2	-2	-2	-2	-2	0	-1
LOC728855	1q21.1	1	-2	-2	-2	-2	-2	-1
PPIAL4C	1q21.1	1	-2	-2	-2	-2	-2	-1
PPIAL4B	1q21.1	1	-2	-2	1	-2	-2	-1
PPIAL4A	1q21.1	1	-2	-2	1	-2	-2	-1
FAM72D	1q21.1	2	1	1	1	1	1	-1
SRGAP2P2	1q21.1	2	1	1	1	1	1	-1
LOC100130000	1q21.1	2	1	1	2	1	1	-1
FLJ39739	1q21.1	2	1	1	2	1	1	-1
LOC100286793	1q21.1	2	1	1	2	1	1	-1
PPIAL4G	1q21.1	2	1	1	2	1	1	-1
NBPF10	1q21.1	2	0	0	2	1	0	0
FAM91A2	1q21.2	1	-2	-2	1	-2	-2	-1
HIST2H2BF	1q21.2	2	1	-2	1	1	0	0
PPIAL4D	1q21.2	2	1	1	1	1	1	-1
PPIAL4F	1q21.2	2	1	1	1	1	1	-1
NBPF15	1q21.2	2	1	1	1	1	1	-1
NBPF16	1q21.2	2	1	1	1	1	1	-1
PPIAL4E	1q21.2	2	1	1	1	1	1	-1
LOC645166	1q21.2	2	1	1	1	1	1	0
LOC388692	1q21.2	2	1	1	1	1	1	0
FCGR1C	1q21.2	2	1	1	1	1	0	0
FCGR3A	1q23.3	1	0	-2	1	0	0	-1
FCGR2C	1q23.3	0	0	-2	0	0	0	-1
HSPA7	1q23.3	0	0	-2	0	0	0	-1
FCGR3B	1q23.3	0	0	-2	0	0	0	-1
FCGR2B	1q23.3	1	0	-2	1	0	0	-1
CFH	1q31.3	2	1	1	2	1	1	0
CFHR3	1q31.3	2	1	1	2	1	1	1
CFHR1	1q31.3	2	1	1	2	1	1	1
ACTR3BP2	2p11.1	1	1	1	1	1	2	0
GGT8P	2p11.1	1	1	1	1	1	2	0
LOC654342	2p11.1	1	1	1	1	1	2	0
CEP68	2p14	0	0	0	1	2	1	0
RAB1A	2p14	0	0	0	1	2	1	0
EPCAM	2p21	0	0	0	2	1	1	0
MIR559	2p21	0	0	0	2	1	1	0
hsa-mir-559	2p21	0	0	0	2	1	1	0
MSH2	2p21	0	0	0	2	1	1	0
ADRA2B	2q11.1	1	1	1	1	1	2	0
ANKRD20A8P	2q11.1	1	1	1	1	1	2	0
ASTL	2q11.1	1	1	1	1	1	2	0
FAHD2A	2q11.1	1	1	1	1	1	2	0
GPAT2	2q11.1	1	1	1	1	1	2	0
KCNIP3	2q11.1	1	1	1	1	1	2	0
LOC442028	2q11.1	1	1	1	1	1	2	0
LOC729234	2q11.1	1	1	1	1	1	2	0
LOC90499	2q11.1	1	1	1	1	1	2	0
MAL	2q11.1	1	1	1	1	1	2	0
MRPS5	2q11.1	1	1	1	1	1	2	0
PROM2	2q11.1	1	1	1	1	1	2	0
TEKT4	2q11.1	1	1	1	1	1	2	0
TRIM43B	2q11.1	1	1	1	1	1	2	0
TRIM43	2q11.1	1	1	1	1	1	2	0
ZNF2	2q11.1	1	1	1	1	1	2	0
ZNF514	2q11.1	1	1	1	1	1	2	0
DUSP2	2q11.2	1	1	1	1	1	2	0
LIMS1	2q12.3	0	0	0	1	0	2	0
RANBP2	2q12.3	0	0	0	1	0	2	0
RGPD5	2q13	-2	-2	-2	-2	-2	1	-1
RGPD6	2q13	-2	-2	-2	-2	-2	1	-1
CFC1B	2q21.1	-2	0	-2	0	0	1	-1
CFC1	2q21.1	-2	0	-2	0	0	1	-1
LOC150527	2q21.1	-2	0	-2	0	0	1	-1
LOC646743	2q21.1	-2	0	-2	0	0	1	-1
TISP43	2q21.1	-2	0	-2	0	0	1	-1
LOC100216479	2q21.1	0	0	-2	0	0	1	-1
NCKAP5	2q21.2	0	0	0	0	-2	1	0
ANKRD30BL	2q21.2	1	1	1	1	1	2	1
MIR663B	2q21.2	1	1	1	1	1	2	1
hsa-mir-663b	2q21.2	1	1	1	1	1	2	1
LRP1B	2q22.1	-2	-2	-2	-2	-2	-2	-1
LOC100507443	2q33.3	0	0	0	0	-2	1	0
CRYGD	2q33.3	0	0	0	0	-2	0	0
CRYGC	2q33.3	0	0	0	0	-2	0	0
CRYGB	2q34	0	0	0	0	-2	1	0
CRYGA	2q34	0	0	0	0	-2	1	0
ROBO1	3p12.3	0	1	1	2	2	2	1
MIR1324	3p12.3	2	2	2	2	2	2	2
hsa-mir-1324	3p12.3	2	2	2	2	2	2	2
FLJ20518	3p12.3	2	2	2	2	2	2	2
FRG2C	3p12.3	2	2	2	2	2	2	2
LOC401074	3p12.3	2	2	2	2	2	2	2
ZNF717	3p12.3	2	2	2	2	2	2	2
MIR4273	3p12.3	2	2	2	2	2	2	2
hsa-mir-4273	3p12.3	2	2	2	2	2	2	2
FAM19A1	3p14.1	-2	-2	-2	-2	-2	-2	-1
FHIT	3p14.2	0	0	0	-2	-2	-2	-1
ITPR1	3p26.1	0	0	0	0	-2	-2	0
EGOT	3p26.1	0	0	0	0	-2	-2	0
CHL1	3p26.3	-2	-2	-2	-2	-2	-2	-1
CNTN6	3p26.3	-2	-2	-2	-2	-2	-2	-1
MIR548G	3q12.1	0	-2	0	1	1	1	0
COL8A1	3q12.1	0	-2	0	1	1	1	0
C3orf26	3q12.1	0	-2	0	1	1	1	0
FILIP1L	3q12.1	0	-2	0	1	1	1	0
ZBTB20	3q13.31	0	1	1	2	2	2	1
GAP43	3q13.31	0	1	1	2	2	2	1
RPN1	3q21.3	1	2	1	2	2	2	1
TMCC1	3q22.1	0	-2	-2	1	1	1	0
ALG1L2	3q22.1	0	0	0	1	2	1	0
USP17	4p16.1	1	1	2	1	1	1	-1
FAM190A	4q22.1	0	0	0	0	-2	-2	0
FRG2	4q35.2	1	1	1	1	2	1	-1
LOC100288255	4q35.2	1	1	1	1	2	1	-1
DUX2|chr4	4q35.2	1	1	1	1	2	1	-1
DUX4L3|chr4	4q35.2	1	1	1	1	2	1	-1
DUX4L4	4q35.2	1	1	1	1	2	1	-1
DUX4L5|chr4	4q35.2	1	1	1	1	2	1	-1
DUX4L6|chr4	4q35.2	1	1	1	1	2	1	-1
DUX4L2|chr4	4q35.2	1	1	1	1	2	1	-1
DUX4|chr4	4q35.2	1	1	1	1	2	1	-1
FRG1	4q35.2	1	1	1	1	2	1	2
TPPP	5p15.33	0	0	-2	-2	0	0	-1
ZDHHC11	5p15.33	0	0	-2	-2	0	0	-1
PDE4D	5q11.2	0	0	0	-2	-2	0	-1
hsa-mir-582	5q12.1	0	0	0	0	-2	0	-1
SMA5	5q13.2	0	-2	0	0	0	0	-1
NAIP	5q13.2	0	-2	0	0	0	0	-1
GTF2H2	5q13.2	0	-2	0	0	0	0	-1
LOC647859	5q13.2	0	-2	0	0	0	0	-1
GUSBP3	5q13.2	0	0	0	0	-2	-2	-1
GUSBP9	5q13.2	0	0	2	2	2	2	-1
TTC1	5q33.3	1	1	1	1	1	1	2
PWWP2A	5q33.3	1	1	1	1	1	1	2
FABP6	5q33.3	1	1	1	1	1	1	2
EFCAB9	5q35.1	1	1	1	1	1	1	2
UBTD2	5q35.1	1	1	1	1	1	1	2
SH3PXD2B	5q35.1	1	1	1	1	1	1	2
FAM153B	5q35.2	1	2	2	1	2	1	1
LOC100507387	5q35.2	1	2	2	1	2	1	1
RUFY1	5q35.3	1	2	1	1	1	1	1
HNRNPH1	5q35.3	1	2	1	1	1	1	1
C5orf60	5q35.3	1	2	1	1	1	1	1
CBY3	5q35.3	1	2	1	1	1	1	1
CANX	5q35.3	1	2	1	1	1	1	1
PRIM2	6p11.2	1	1	1	2	2	2	1
HLA-DQA1	6p21.32	-2	-2	-2	-2	-2	-2	-1
HLA-DQB1	6p21.32	-2	-2	-2	-2	-2	-2	-1
HLA-DRB5	6p21.32	-2	-2	-2	-2	-2	0	0
HLA-DRB6	6p21.32	-2	-2	-2	-2	-2	0	0
HLA-DRB1	6p21.32	-2	-2	-2	-2	-2	0	0
DUSP22	6p25.3	-2	0	0	-2	0	-2	0
CDK19	6q21	0	-2	0	0	0	0	0
AMD1	6q21	0	-2	0	0	0	0	0
PMS2L2	7q11.23	-2	-2	-2	-2	-2	-2	-1
SPDYE8P	7q11.23	-2	-2	-2	-2	-2	-2	-1
GTF2IRD2B	7q11.23	-2	-2	-2	-2	-2	-2	-1
NCF1C	7q11.23	-2	-2	-2	-2	-2	-2	-1
STAG3L1	7q11.23	-2	-2	-2	-2	-2	-2	-1
GTF2IP1	7q11.23	-2	-2	-2	1	-2	-2	-1
LOC100093631	7q11.23	-2	-2	-2	1	-2	-2	-1
TRIM73	7q11.23	-2	0	-2	-2	-2	-2	-1
TRIM74	7q11.23	-2	0	-2	-2	-2	-2	-1
NSUN5P1	7q11.23	-2	0	-2	-2	-2	-2	-1
POM121C	7q11.23	-2	0	-2	-2	-2	-2	-1
GATSL2	7q11.23	-2	0	0	0	0	0	-1
STAG3L3	7q11.23	0	-2	-2	0	0	-2	-1
COG5	7q22.3	0	-2	0	0	0	0	0
EXOC4	7q33	0	0	0	0	-2	0	0
GALNT11	7q36.1	0	0	0	-2	0	0	0
MLL3	7q36.1	0	0	0	-2	0	0	0
ADAM5P	8p11.22	-2	-2	-2	-2	-2	-2	-1
ADAM3A	8p11.22	-2	-2	-2	-2	-2	-2	-1
DEFB109P1B	8p23.1	0	0	1	-2	-2	-2	-1
MIR548I3	8p23.1	0	0	0	-2	-2	-2	-1
hsa-mir-548i-3	8p23.1	0	0	0	-2	-2	-2	-1
FAM66E	8p23.1	1	1	1	-2	1	-2	-1
FAM90A13	8p23.1	1	2	1	1	1	1	-1
FAM90A14	8p23.1	1	2	1	1	1	1	-1
LOC349196	8p23.1	0	2	1	1	0	1	-1
REXO1L1	8q21.2	-2	-2	-2	-2	-2	0	-1
REXO1L2P	8q21.2	-2	-2	-2	-2	-2	0	-1
FAM84B	8q24.21	1	2	2	2	2	2	2
PCAT1	8q24.21	1	2	2	2	2	2	2
POU5F1B	8q24.21	1	2	2	2	2	2	2
LOC727677	8q24.21	1	2	2	2	2	2	2
MYC	8q24.21	1	2	2	2	2	2	2
PVT1	8q24.21	1	2	2	2	2	2	2
MIR1204	8q24.21	1	2	2	2	2	2	2
hsa-mir-1204	8q24.21	1	2	2	2	2	2	2
MIR1205	8q24.21	1	2	2	2	2	2	2
hsa-mir-1205	8q24.21	1	2	2	2	2	2	2
MIR1206	8q24.21	1	2	2	2	2	2	2
hsa-mir-1206	8q24.21	1	2	2	2	2	2	2
MIR1207	8q24.21	1	2	2	2	2	2	2
hsa-mir-1207	8q24.21	1	2	2	2	2	2	2
MIR1208	8q24.21	1	2	2	2	2	2	2
hsa-mir-1208	8q24.21	1	2	2	2	2	2	2
FAM27A	9p11.2	0	0	1	0	2	0	0
CNTNAP3B	9p11.2	0	2	2	0	2	1	-1
LOC643648	9p12	0	2	2	0	2	1	-1
CNTNAP3	9p13.1	1	2	1	0	2	2	-1
FAM75A1	9p13.1	1	2	1	0	2	2	-1
FAM75A2	9p13.1	1	2	1	0	2	2	-1
LOC653501	9p13.1	0	2	1	0	2	2	-1
ZNF658B	9p13.1	0	2	1	0	2	2	-1
UBAP2	9p13.3	0	1	2	0	1	1	1
MTAP	9p21.3	-2	-2	-2	-2	-2	-2	-1
C9orf53	9p21.3	-2	-2	-2	-2	-2	-2	-1
CDKN2A	9p21.3	-2	-2	-2	-2	-2	-2	-1
CDKN2B-AS1	9p21.3	-2	-2	-2	-2	-2	-2	-1
CDKN2B	9p21.3	-2	-2	-2	-2	-2	-2	-1
PTPLAD2	9p21.3	-2	0	0	-2	0	0	0
IFNB1	9p21.3	-2	0	0	-2	0	0	0
IFNW1	9p21.3	-2	0	0	-2	0	0	0
IFNA21	9p21.3	-2	0	0	-2	0	0	0
IFNA4	9p21.3	-2	0	0	-2	0	0	0
IFNA7	9p21.3	-2	0	0	-2	0	0	0
IFNA10	9p21.3	-2	0	0	-2	0	0	0
IFNA16	9p21.3	-2	0	0	-2	0	0	0
IFNA17	9p21.3	-2	0	0	-2	0	0	0
IFNA14	9p21.3	-2	0	0	-2	0	0	0
IFNA22P	9p21.3	-2	0	0	-2	0	0	0
IFNA5	9p21.3	-2	0	0	-2	0	0	0
KLHL9	9p21.3	-2	0	0	-2	0	0	0
IFNA6	9p21.3	-2	0	0	-2	0	0	0
IFNA13	9p21.3	-2	0	0	-2	0	0	0
IFNA2	9p21.3	-2	0	0	-2	0	0	0
IFNA8	9p21.3	-2	0	0	-2	0	0	0
IFNA1	9p21.3	-2	0	0	-2	0	0	0
MIR31HG	9p21.3	-2	0	0	-2	0	0	0
IFNE	9p21.3	-2	0	0	-2	0	0	0
MIR31	9p21.3	-2	0	0	-2	0	0	0
hsa-mir-31	9p21.3	-2	0	0	-2	0	0	0
DMRTA1	9p21.3	-2	0	0	-2	0	0	0
FLJ35282	9p21.3	-2	0	0	-2	0	0	0
ELAVL2	9p21.3	-2	0	0	-2	0	0	0
KIAA1797	9p21.3	-2	1	1	-2	2	2	1
MLLT3	9p21.3	0	1	1	1	2	2	1
MIR4473	9p21.3	0	1	1	1	2	2	1
MIR4474	9p21.3	0	1	1	1	2	2	1
MIR491	9p21.3	0	1	1	1	2	2	1
hsa-mir-491	9p21.3	0	1	1	1	2	2	1
MIR3152	9p22.1	0	1	1	1	2	2	1
hsa-mir-3152	9p22.1	0	1	1	1	2	2	1
FAM154A	9p22.1	0	1	1	1	2	2	1
RRAGA	9p22.1	0	1	1	1	2	2	1
HAUS6	9p22.1	0	1	1	1	2	2	1
SCARNA8	9p22.1	0	1	1	1	2	2	1
PLIN2	9p22.1	0	1	1	1	2	2	1
DENND4C	9p22.1	0	1	1	1	2	2	1
RPS6	9p22.1	0	1	1	1	2	2	1
ACER2	9p22.1	0	1	1	1	2	2	1
SLC24A2	9p22.1	0	1	1	1	2	2	1
CNTLN	9p22.2	0	1	1	1	2	2	1
SH3GL2	9p22.2	0	1	1	1	2	2	1
ADAMTSL1	9p22.2	0	1	1	1	2	2	1
ZDHHC21	9p22.3	0	1	1	1	2	2	1
CER1	9p22.3	0	1	1	1	2	2	1
FREM1	9p22.3	0	1	1	1	2	2	1
LOC389705	9p22.3	0	1	1	1	2	2	1
TTC39B	9p22.3	0	1	1	1	2	2	1
SNAPC3	9p22.3	0	1	1	1	2	2	1
PSIP1	9p22.3	0	1	1	1	2	2	1
C9orf93	9p22.3	0	1	1	1	2	2	1
BNC2	9p22.3	0	1	1	1	2	2	1
TYRP1	9p23	0	1	1	1	2	2	1
LURAP1L	9p23	0	1	1	1	2	2	1
MPDZ	9p23	0	1	1	1	2	2	1
FLJ41200	9p23	0	1	1	1	2	2	1
C9orf146	9p23	0	1	1	1	2	2	1
NFIB	9p23	0	1	1	1	2	2	1
PPAPDC2	9p24.1	0	1	1	1	2	2	1
CDC37L1	9p24.1	0	1	1	1	2	2	1
AK3	9p24.1	0	1	1	1	2	2	1
RCL1	9p24.1	0	1	1	1	2	2	1
MIR101-2	9p24.1	0	1	1	1	2	2	1
hsa-mir-101-2	9p24.1	0	1	1	1	2	2	1
JAK2	9p24.1	0	1	1	1	2	2	1
INSL6	9p24.1	0	1	1	1	2	2	1
INSL4	9p24.1	0	1	1	1	2	2	1
RLN2	9p24.1	0	1	1	1	2	2	1
RLN1	9p24.1	0	1	1	1	2	2	1
C9orf46	9p24.1	0	1	1	1	2	2	1
CD274	9p24.1	0	1	1	1	2	2	1
PDCD1LG2	9p24.1	0	1	1	1	2	2	1
KIAA1432	9p24.1	0	1	1	1	2	2	1
ERMP1	9p24.1	0	1	1	1	2	2	1
MLANA	9p24.1	0	1	1	1	2	2	1
KIAA2026	9p24.1	0	1	1	1	2	2	1
MIR4665	9p24.1	0	1	1	1	2	2	1
RANBP6	9p24.1	0	1	1	1	2	2	1
IL33	9p24.1	0	1	1	1	2	2	1
TPD52L3	9p24.1	0	1	1	1	2	2	1
UHRF2	9p24.1	0	1	1	1	2	2	1
GLDC	9p24.1	0	1	1	1	2	2	1
KDM4C	9p24.1	0	1	1	1	2	2	1
C9orf123	9p24.1	0	1	1	1	2	2	1
PTPRD	9p24.1	0	1	1	1	2	2	1
FLJ35024	9p24.2	0	1	1	1	2	2	1
VLDLR	9p24.2	0	1	1	1	2	2	1
KCNV2	9p24.2	0	1	1	1	2	2	1
KIAA0020	9p24.2	0	1	1	1	2	2	1
RFX3	9p24.2	0	1	1	1	2	2	1
GLIS3	9p24.2	0	1	1	1	2	2	1
GLIS3-AS1	9p24.2	0	1	1	1	2	2	1
SLC1A1	9p24.2	0	1	1	1	2	2	1
C9orf68	9p24.2	0	1	1	1	2	2	1
FAM138C	9p24.3	0	1	1	1	2	2	0
WASH1	9p24.3	0	1	1	1	2	2	0
hsa-mir-1302-9	9p24.3	0	1	1	1	2	2	0
FOXD4	9p24.3	0	1	1	1	2	2	0
CBWD1	9p24.3	0	1	1	1	2	2	0
DOCK8	9p24.3	0	1	1	1	2	2	1
KANK1	9p24.3	0	1	1	1	2	2	1
DMRT1	9p24.3	0	1	1	1	2	2	1
DMRT3	9p24.3	0	1	1	1	2	2	1
DMRT2	9p24.3	0	1	1	1	2	2	1
SMARCA2	9p24.3	0	1	1	1	2	2	1
FAM27B	9q13	0	0	0	-2	0	0	-1
LOC642236	9q13	2	2	2	2	2	2	1
PGM5P2	9q21.11	2	1	1	2	1	1	-1
LOC100132352	9q21.11	2	2	2	2	2	2	-1
hsa-mir-1299	9q21.11	2	2	2	2	2	2	-1
ACTR3BP5	10p11.1	2	1	2	2	2	2	2
HSD17B7P2	10p11.1	2	1	2	2	2	2	2
LOC100129055	10p11.1	2	1	2	2	2	2	2
LOC399744	10p11.1	2	1	2	2	2	2	2
SEPT7L	10p11.1	2	1	2	2	2	2	2
ZNF248	10p11.1	2	1	2	2	2	2	2
ZNF25	10p11.1	2	1	2	2	2	2	2
ZNF33A	10p11.1	2	1	2	2	2	2	2
ZNF37A	10p11.1	2	1	2	2	2	2	2
CTSL1P2	10q11.22	-2	-2	-2	-2	-2	-2	-1
ANXA8L1	10q11.22	-2	-2	-2	-2	1	-2	-1
ANXA8	10q11.22	-2	-2	-2	-2	1	-2	-1
AGAP9	10q11.22	-2	-2	-2	-2	1	-2	-1
LOC642826	10q11.22	-2	-2	-2	-2	1	-2	-1
FAM25B	10q11.22	-2	-2	-2	-2	2	-2	-1
FAM25C	10q11.22	-2	-2	-2	-2	2	-2	-1
FAM25G	10q11.22	-2	-2	-2	-2	2	-2	-1
BMS1P1	10q11.22	1	1	1	1	2	1	-1
BMS1P5	10q11.22	1	1	1	1	2	1	-1
FAM21B	10q11.22	0	0	0	0	2	0	-1
FRMPD2P1	10q11.22	1	0	0	0	2	0	-1
LOC399753	10q11.22	1	0	0	0	2	0	-1
FRMPD2	10q11.22	1	0	0	0	2	0	-1
ASAH2	10q11.23	-2	0	0	-2	1	-2	-1
PARG	10q11.23	0	0	0	0	2	1	-1
UNC5B	10q22.1	0	2	2	2	2	2	2
SLC29A3	10q22.1	0	2	2	2	2	2	2
CDH23	10q22.1	0	2	2	2	2	2	2
C10orf105	10q22.1	0	2	2	2	2	2	2
C10orf54	10q22.1	0	2	2	2	2	2	2
PSAP	10q22.1	0	2	2	2	2	2	2
CHST3	10q22.1	0	2	2	2	2	2	2
SPOCK2	10q22.1	0	2	2	2	2	2	2
ASCC1	10q22.1	0	2	2	2	2	2	2
ANAPC16	10q22.1	0	2	2	2	2	2	2
DDIT4	10q22.1	0	2	2	2	2	2	2
DNAJB12	10q22.1	0	2	2	2	2	2	2
MIR1256|chr10	10q22.1	0	2	2	2	2	2	2
MICU1	10q22.1	0	2	2	2	2	2	2
MCU	10q22.1	0	2	2	2	2	2	2
MIR4676	10q22.1	0	2	2	2	2	2	2
OIT3	10q22.1	0	2	2	2	2	2	2
PLA2G12B	10q22.1	0	2	2	2	2	2	2
P4HA1	10q22.1	0	2	2	2	2	2	2
NUDT13	10q22.1	0	2	2	2	2	2	2
ECD	10q22.1	0	2	2	2	2	2	2
DNAJC9	10q22.2	0	2	1	1	2	1	1
C10orf103	10q22.2	0	2	1	1	2	1	1
MRPS16	10q22.2	0	2	1	1	2	1	1
TTC18	10q22.2	0	2	1	1	2	1	1
FAM149B1	10q22.2	0	2	2	2	2	2	2
DMBT1	10q26.13	0	1	0	0	1	-2	0
DHX32	10q26.2	2	2	2	2	2	2	2
FANK1	10q26.2	2	2	2	2	2	2	2
LOC399940	11q14.3	-2	-2	-2	0	0	0	-1
LOC399939	11q14.3	-2	-2	-2	0	0	0	-1
TRIM49L1	11q14.3	-2	-2	-2	0	0	0	-1
TRIM64	11q14.3	-2	-2	-2	0	0	0	-1
PRH1-PRR4	12p13.2	0	0	-2	-2	-2	0	1
TAS2R46	12p13.2	0	0	-2	-2	-2	0	1
TAS2R43	12p13.2	0	0	-2	-2	-2	0	1
IQSEC3	12p13.33	0	0	1	0	2	0	1
LOC100288778	12p13.33	0	0	1	2	2	0	1
FAM138D	12p13.33	0	0	1	2	2	0	1
C12orf42	12q23.2	0	1	1	1	1	1	2
TSC22D1	13q14.11	0	-2	0	0	0	0	0
PRR20A	13q21.1	-2	0	-2	-2	-2	-2	-1
PRR20B	13q21.1	-2	0	-2	-2	-2	-2	-1
PRR20C	13q21.1	-2	0	-2	-2	-2	-2	-1
PRR20D	13q21.1	-2	0	-2	-2	-2	-2	-1
PRR20E	13q21.1	-2	0	-2	-2	-2	-2	-1
PCDH17	13q21.1	0	0	-2	0	0	0	0
DIAPH3	13q21.2	0	-2	-2	0	0	0	0
TDRD3	13q21.2	0	0	-2	0	0	0	0
MIR3169	13q21.2	0	0	-2	0	0	0	0
hsa-mir-3169	13q21.2	0	0	-2	0	0	0	0
PCDH20	13q21.2	0	0	-2	0	0	0	0
OR7E156P	13q21.31	0	0	-2	0	0	0	0
PCDH9	13q21.32	0	0	-2	0	0	0	0
LINC00550	13q21.33	0	0	-2	0	0	0	0
KLHL1	13q21.33	0	0	-2	0	0	0	0
ATXN8OS	13q21.33	0	0	-2	0	0	0	0
DACH1	13q21.33	0	0	-2	0	0	0	0
MZT1	13q21.33	0	0	-2	0	0	0	0
BORA	13q22.1	0	0	-2	0	0	0	0
DIS3	13q22.1	0	0	-2	0	0	0	0
PIBF1	13q22.1	0	0	-2	0	0	0	0
KLF5	13q22.1	0	0	-2	0	0	0	0
KLF12	13q22.1	0	0	-2	0	0	0	0
OR11H12	14q11.2	-2	-2	-2	-2	-2	-2	-1
LOC642426	14q11.2	-2	-2	-2	-2	-2	-2	-1
POTEG	14q11.2	-2	-2	-2	-2	-2	-2	-1
OR4Q3	14q11.2	-2	-2	-2	-2	-2	-2	-1
OR4M1	14q11.2	-2	-2	-2	-2	-2	-2	-1
OR4N2	14q11.2	-2	-2	-2	-2	-2	-2	-1
OR4K2	14q11.2	-2	-2	-2	-2	-2	-2	-1
OR4K5	14q11.2	-2	-2	-2	-2	-2	-2	-1
OR4K1	14q11.2	-2	-2	-2	-2	-2	-2	-1
MIPOL1	14q13.3	0	-2	0	1	0	0	0
LINC00238	14q23.3	0	0	0	2	0	0	0
GPHN	14q23.3	0	0	0	2	0	0	0
HEATR4	14q24.3	-2	0	0	0	-2	0	-1
ACOT1	14q24.3	-2	0	0	0	-2	0	-1
CHEK2P2	15q11.1	1	1	1	2	1	1	-1
HERC2P3	15q11.1	1	1	1	2	1	1	-1
GOLGA8DP	15q11.2	0	-2	0	1	0	0	-1
GOLGA6L1	15q11.2	0	-2	0	1	0	0	-1
MIR4509-1	15q11.2	0	0	0	1	0	-2	-1
MIR4509-2	15q11.2	0	0	0	1	0	-2	-1
MIR4509-3	15q11.2	0	0	0	1	0	-2	-1
GOLGA6L6	15q11.2	1	1	1	2	1	1	-1
GOLGA8C	15q11.2	1	1	1	2	1	1	-1
NBEAP1	15q11.2	1	1	1	2	1	1	-1
hsa-mir-3118-4	15q11.2	1	1	1	2	1	1	-1
POTEB	15q11.2	1	1	1	2	1	1	-1
NF1P2	15q11.2	1	1	1	2	1	1	-1
LOC348120	15q11.2	1	1	1	2	1	1	-1
LOC646214	15q11.2	1	1	1	2	1	1	-1
CXADRP2	15q11.2	1	1	1	2	1	1	-1
hsa-mir-3118-6	15q11.2	1	1	1	2	1	1	-1
GOLGA8F	15q13.1	-2	-2	-2	1	-2	-2	-1
GOLGA8G	15q13.1	-2	-2	-2	1	-2	-2	-1
HERC2P9	15q13.1	-2	-2	-2	1	-2	-2	-1
DKFZP434L187	15q13.2	-2	-2	-2	0	-2	-2	-1
CHRFAM7A	15q13.2	-2	-2	-2	0	-2	-2	-1
ULK4P3	15q13.2	-2	0	-2	1	-2	-2	-1
ULK4P1	15q13.2	-2	0	-2	1	-2	-2	-1
ULK4P2	15q13.2	-2	0	-2	1	-2	-2	-1
LOC100288615	15q13.3	-2	0	-2	0	-2	-2	-1
CHRNA7	15q13.3	-2	0	0	1	-2	-2	-1
TLN2	15q22.2	0	1	1	2	1	1	1
MIR190A	15q22.2	0	1	1	2	1	1	1
hsa-mir-190	15q22.2	0	1	1	2	1	1	1
TPM1	15q22.2	0	1	1	2	1	1	1
LOC440297	15q25.2	-2	-2	-2	-2	-2	-2	-1
LOC727849	15q25.2	-2	-2	-2	-2	-2	-2	-1
AGSK1	15q25.2	-2	-2	-2	-2	-2	-2	-1
LOC100505679	15q25.2	1	1	1	1	2	1	0
LOC440300	15q25.2	1	1	1	1	2	1	0
LOC388152	15q25.2	1	1	1	1	2	1	0
IGF1R	15q26.3	-2	0	0	0	0	0	0
MIR4714	15q26.3	-2	0	0	0	0	0	0
LOC390705	16p11.2	-2	-2	-2	-2	-2	-2	-1
TP53TG3B	16p11.2	-2	-2	-2	-2	-2	-2	-1
TP53TG3C	16p11.2	-2	-2	-2	-2	-2	-2	-1
TP53TG3	16p11.2	-2	-2	-2	-2	-2	-2	-1
LOC729264	16p11.2	0	-2	-2	-2	-2	0	-1
EIF3C	16p11.2	0	-2	-2	0	0	0	-1
LINC00273	16p11.2	2	2	2	2	2	2	2
hsa-mir-1826	16p11.2	2	2	2	2	2	2	2
RRN3P3	16p12.2	-2	-2	-2	-2	-2	-2	-1
LOC641298	16p12.2	-2	-2	-2	-2	-2	-2	-1
LOC100132247	16p12.2	-2	-2	-2	-2	-2	-2	-1
LOC653786	16p12.2	-2	-2	-2	-2	-2	-2	-1
hsa-mir-3179-3	16p12.3	-2	0	0	-2	0	-2	-1
NOMO2	16p12.3	-2	0	0	-2	0	-2	-1
hsa-mir-3180-3	16p12.3	-2	0	0	0	0	-2	-1
ABCC6P1	16p12.3	-2	0	0	0	0	-2	-1
WWOX	16q23.1	1	1	1	1	-2	1	1
CDH13	16q23.3	0	1	1	-2	-2	1	-1
LGALS9C	17p11.2	-2	-2	-2	-2	-2	-2	-1
USP32P2	17p11.2	-2	-2	-2	-2	-2	-2	-1
FAM106A	17p11.2	-2	-2	-2	-2	-2	-2	-1
LOC339240	17p11.2	-2	1	1	1	1	1	-1
CCDC144B	17p11.2	-2	2	2	2	2	2	2
GRAPL	17p11.2	0	0	0	0	-2	-2	-1
CCDC144A	17p11.2	1	2	2	2	2	2	2
USP32P1	17p11.2	1	2	2	2	2	2	2
FAM106CP	17p11.2	1	2	2	2	2	2	2
KRT16P2	17p11.2	1	2	2	2	2	2	2
NT5M	17p11.2	0	2	2	2	2	2	2
SMCR9	17p11.2	0	2	2	2	2	2	2
MED9	17p11.2	0	2	2	2	2	2	2
RASD1	17p11.2	0	2	2	2	2	2	2
PEMT	17p11.2	0	2	2	2	2	2	2
RAI1	17p11.2	0	2	2	2	2	2	2
SMCR5	17p11.2	0	2	2	2	2	2	2
SREBF1	17p11.2	0	2	2	2	2	2	2
MIR33B	17p11.2	0	2	2	2	2	2	2
hsa-mir-33b	17p11.2	0	2	2	2	2	2	2
TOM1L2	17p11.2	0	2	2	2	2	2	2
LRRC48	17p11.2	0	2	2	2	2	2	2
ATPAF2	17p11.2	0	2	2	2	2	2	2
C17orf39	17p11.2	0	2	2	2	2	2	2
DRG2	17p11.2	0	2	2	2	2	2	2
MYO15A	17p11.2	0	2	2	2	2	2	2
ALKBH5	17p11.2	0	2	2	2	2	2	2
LLGL1	17p11.2	0	2	2	2	2	2	2
FLII	17p11.2	0	2	2	2	2	2	2
SMCR7	17p11.2	0	2	2	2	2	2	2
TOP3A	17p11.2	0	2	2	2	2	2	2
SMCR8	17p11.2	0	2	2	2	2	2	2
SHMT1	17p11.2	0	2	2	2	2	2	2
EVPLL	17p11.2	0	2	2	2	2	2	2
TBC1D28	17p11.2	0	2	2	2	2	2	2
ZNF286B	17p11.2	0	2	2	2	2	2	2
FOXO3B	17p11.2	0	2	2	2	2	2	2
TRIM16L	17p11.2	0	2	2	2	2	2	2
FBXW10	17p11.2	0	2	2	2	2	2	2
FAM18B1	17p11.2	0	2	2	2	2	2	2
PRPSAP2	17p11.2	0	2	2	2	2	2	2
SLC5A10	17p11.2	0	2	2	2	2	2	2
FAM83G	17p11.2	0	2	2	2	2	2	2
GRAP	17p11.2	0	2	2	2	2	2	2
TBC1D3F	17q12	-2	-2	-2	-2	-2	-2	-1
TBC1D3	17q12	-2	-2	-2	-2	-2	-2	-1
LOC440434	17q12	-2	-2	-2	-2	-2	-2	-1
CCL3L1	17q12	-2	-2	-2	-2	0	-2	-1
CCL3L3	17q12	-2	-2	-2	-2	0	-2	-1
CCL4L1	17q12	-2	-2	-2	-2	0	-2	-1
CCL4L2	17q12	-2	-2	-2	-2	0	-2	-1
TBC1D3C	17q12	-2	-2	-2	-2	0	-2	-1
TBC1D3H	17q12	-2	-2	-2	-2	0	-2	-1
TBC1D3G	17q12	-2	-2	-2	-2	0	-2	-1
ARL17A	17q21.31	-2	-2	-2	1	0	-2	-1
NSFP1	17q21.31	-2	-2	-2	0	0	-2	-1
LRRC37A2	17q21.31	-2	-2	-2	0	0	-2	-1
NSF	17q21.31	-2	-2	-2	1	0	-2	-1
ARL17B	17q21.31	-2	0	-2	1	0	-2	-1
KIAA1267	17q21.31	1	1	1	2	2	1	1
LOC644246	17q21.31	1	1	1	2	2	1	1
LRRC37A	17q21.31	1	1	1	2	2	1	-1
NPEPPS	17q21.32	-2	-2	-2	1	-2	-2	-1
LOC100499467	17q24.3	0	0	-2	1	-2	-2	-1
LINC00511	17q24.3	0	0	-2	1	-2	-2	-1
ZNF826P	19p12	-2	-2	-2	-2	-2	-2	-1
ZNF85	19p12	-2	0	0	0	0	0	0
SCAMP4	19p13.3	0	0	0	2	0	0	0
CSNK1G2	19p13.3	0	0	0	2	0	0	0
CSNK1G2-AS1	19p13.3	0	0	0	2	0	0	0
BTBD2	19p13.3	0	0	0	2	0	0	0
MKNK2	19p13.3	0	0	0	2	0	0	0
MOB3A	19p13.3	0	0	0	2	0	0	0
AP3D1	19p13.3	0	0	0	2	0	0	0
IZUMO4	19p13.3	0	0	0	2	0	0	0
PPP1R13L	19q13.32	0	1	1	2	1	1	1
CD3EAP	19q13.32	0	1	1	2	1	1	1
ERCC1	19q13.32	0	1	1	2	1	1	1
FOSB	19q13.32	0	1	1	2	1	1	1
RTN2	19q13.32	0	1	1	2	1	1	1
SNAR-A12	19q13.33	-2	1	1	1	1	1	-1
SNAR-A13	19q13.33	-2	1	1	1	1	1	-1
SNAR-C1	19q13.33	-2	1	1	1	1	1	1
SNAR-C2	19q13.33	-2	1	1	1	1	1	1
SNAR-C5	19q13.33	-2	1	1	1	1	1	1
SNAR-A1	19q13.33	-2	0	0	0	0	0	-1
SNAR-A2	19q13.33	-2	0	0	0	0	0	-1
SNAR-A10	19q13.33	-2	1	1	1	1	1	-1
SNAR-A11	19q13.33	-2	1	1	1	1	1	-1
SNAR-A14	19q13.33	-2	1	1	1	1	1	-1
SNAR-A3	19q13.33	-2	1	1	1	1	1	-1
SNAR-A4	19q13.33	-2	1	1	1	1	1	-1
SNAR-A5	19q13.33	-2	1	1	1	1	1	-1
SNAR-A6	19q13.33	-2	1	1	1	1	1	-1
SNAR-A7	19q13.33	-2	1	1	1	1	1	-1
SNAR-A8	19q13.33	-2	1	1	1	1	1	-1
SNAR-A9	19q13.33	-2	1	1	1	1	1	-1
SNAR-C4	19q13.33	-2	0	0	0	0	0	-1
SNAR-C3	19q13.33	-2	1	1	1	1	1	1
BSPH1	19q13.33	-2	1	1	1	1	1	1
ZNF702P	19q13.41	0	1	1	2	1	1	1
ERVV-1	19q13.41	0	1	1	2	1	1	1
ERVV-2	19q13.41	0	1	1	2	1	1	1
FAM182A	20p11.1	1	1	1	1	2	2	1
FAM182B	20p11.1	1	1	1	1	2	2	1
LOC100134868	20p11.1	1	1	1	1	2	2	1
LOC284801	20p11.1	1	1	1	1	2	2	1
MIR663A	20p11.1	1	1	1	1	2	2	1
NCOR1P1	20p11.1	1	1	1	1	2	2	1
ZNF337	20p11.1	1	1	1	1	2	2	1
hsa-mir-663	20p11.1	1	1	1	1	2	2	1
NANP	20p11.21	1	1	1	1	2	2	1
PET117	20p11.23	0	0	0	0	2	1	0
CSRP2BP	20p11.23	0	0	0	0	2	1	0
SIRPB1	20p13	0	0	0	-2	1	1	0
LOC149950	20q11.21	1	0	0	-2	1	1	0
C20orf203	20q11.21	1	0	0	-2	1	1	0
COMMD7	20q11.21	1	0	0	-2	1	1	0
DNMT3B	20q11.21	1	0	0	-2	1	1	0
MAPRE1	20q11.21	1	0	0	-2	1	1	0
SUN5	20q11.21	0	0	0	-2	1	1	0
BPIFB2	20q11.21	0	0	0	-2	1	1	0
BPIFB6	20q11.21	0	0	0	-2	1	1	0
BPIFB3	20q11.21	0	0	0	-2	1	1	0
BPIFB4	20q11.21	0	0	0	-2	1	1	0
BPIFA2	20q11.21	0	0	0	-2	1	1	0
BPIFA4P	20q11.21	0	0	0	-2	1	1	0
BPIFA3	20q11.21	0	0	0	-2	1	1	0
BPIFA1	20q11.21	0	0	0	-2	1	1	0
BPIFB1	20q11.21	0	0	0	-2	1	1	0
CDK5RAP1	20q11.21	0	0	0	-2	1	1	0
SNTA1	20q11.21	0	0	0	-2	1	1	0
CBFA2T2	20q11.21	0	0	0	-2	1	1	0
HM13	20q11.21	1	0	0	0	1	2	1
ID1	20q11.21	1	0	0	0	1	2	1
MIR3193	20q11.21	1	0	0	0	1	2	1
hsa-mir-3193	20q11.21	1	0	0	0	1	2	1
COX4I2	20q11.21	1	0	0	0	1	2	1
FRG1B	20q11.21	2	2	2	2	2	2	2
MLLT10P1	20q11.21	2	2	2	2	2	2	2
NECAB3	20q11.22	0	0	0	-2	1	1	0
C20orf144	20q11.22	0	0	0	-2	1	1	0
ACTL10	20q11.22	0	0	0	-2	1	1	0
E2F1	20q11.22	0	0	0	-2	1	1	0
PXMP4	20q11.22	0	0	0	-2	1	1	0
ZNF341	20q11.22	0	0	0	-2	1	1	0
BAGE2	21p11.1	1	2	1	1	1	1	1
BAGE3	21p11.1	1	2	1	1	1	1	1
BAGE4	21p11.1	1	2	1	1	1	1	1
BAGE5	21p11.1	1	2	1	1	1	1	1
BAGE	21p11.1	1	2	1	1	1	1	1
TPTE	21p11.1	1	2	1	1	1	1	1
MIR3156-3	21q11.2	-2	-2	-2	-2	-2	-2	-1
hsa-mir-3156-3	21q11.2	-2	-2	-2	-2	-2	-2	-1
POTED	21q11.2	-2	-2	-2	-2	-2	-2	-1
hsa-mir-3118-5	21q11.2	-2	-2	-2	-2	-2	-2	-1
ANKRD30BP2	21q11.2	-2	0	0	0	0	0	-1
RUNX1	21q22.12	0	0	0	-2	-2	-2	0
RIMBP3	22q11.21	-2	-2	-2	-2	-2	-2	-1
LOC729444	22q11.21	-2	-2	0	0	-2	-2	-1
TMEM191B	22q11.21	-2	-2	0	0	-2	-2	-1
PI4KAP1	22q11.21	-2	-2	0	0	-2	-2	-1
BCRP2	22q11.21	0	-2	0	0	0	0	-1
POM121L8P	22q11.21	0	-2	0	0	0	0	-1
RIMBP3C	22q11.21	0	-2	0	0	0	0	-1
RIMBP3B	22q11.21	0	-2	0	0	0	0	-1
HIC2	22q11.21	0	-2	0	0	0	0	-1
PRR14L	22q12.2	0	-2	-2	-2	-2	-2	-1
DEPDC5	22q12.2	0	-2	-2	-2	-2	-2	-1
EP300	22q13.2	-2	0	0	0	0	0	0
