# Supplementary material for: Three‐dimensional modelling identifies novel genetic dependencies associated with breast cancer progression in the isogenic MCF10 model
Source: J Pathol. 2016 Oct 19;240(3):315–28. doi: 10.1002/path.4778 (PMC5082563; doi:10.1002/path.4778)
Supplement: Supplementary file 12 — Table S4 Expressed fusion genes identified from RNA‐sequencing of cell lines grown as spheroids identified by both DeFuse and Chimerascan algorithms. [file PATH-240-315-s006.xls]

## Sheet: Fusion gene_overlap
Supplementary Table S5: Expressed fusion genes identified from RNA-sequencing of cell lines grown as spheroids identified by both DeFuse and Chimerascan algorithms
Expressed fusion genes identified from RNA-sequencing of cell lines grown on plastic
MCF10DCIS.com
cluster_id	splitr_sequence	splitr_count	splitr_span_pvalue	splitr_pos_pvalue	splitr_min_pvalue	adjacent	altsplice	break_adj_entropy1	break_adj_entropy2	break_adj_entropy_min	breakpoint_homology	breakseqs_estislands_percident	cdna_breakseqs_percident	deletion	est_breakseqs_percident	eversion	exonboundaries	expression1	expression2	gene1	gene2	gene_align_strand1	gene_align_strand2	gene_chromosome1	gene_chromosome2	gene_end1	gene_end2	gene_location1	gene_location2	gene_name1	gene_name2	gene_start1	gene_start2	gene_strand1	gene_strand2	genome_breakseqs_percident	genomic_break_pos1	genomic_break_pos2	genomic_strand1	genomic_strand2	interchromosomal	interrupted_index1	interrupted_index2	inversion	max_map_count	max_repeat_proportion	mean_map_count	min_map_count	num_multi_map
581	CCCCCTTCTCTCCAGGGGACGCCACACTCGCCCTTCTCTCCAGGGGACGCCACACTCGCCCTTCTCTCCAGGGGACGCCACACTCCCCCTTCTGTCCAGGGGACGCCACACTCGCCCTTCTCTCCAGGGGACGCCACACTGGCCCTTCTCTCCAGGGGACGCCACACT|ACAGGTACATGCCACCATGCCCAGCTAATTGGTTAAATAATTTTTTTTTCTGTAGAAATAAGGTCTCACTATGTTGCCCAGGCTAGTCTTGAATTCCTGGGTTCAAGTGATTCTCCCGCCTCAGCCTCCCAAAATGCTAGG	50	0.783924	0.982961	0.472225	N	N	3.26464	3.49169	3.26464	0	0	0	N	0	N	N	2215	996	ENSG00000174775	ENSG00000115839	+	-	11	2	537287	135933964	downstream	intron	HRAS	RAB3GAP1	532242	135809835	-	+	0	530952	135825440	-	-	Y	-	-	N	11	1	8.625	7	8
MCF10Ca1d
cluster_id	splitr_sequence	splitr_count	splitr_span_pvalue	splitr_pos_pvalue	splitr_min_pvalue	adjacent	altsplice	break_adj_entropy1	break_adj_entropy2	break_adj_entropy_min	breakpoint_homology	breakseqs_estislands_percident	cdna_breakseqs_percident	deletion	est_breakseqs_percident	eversion	exonboundaries	expression1	expression2	gene1	gene2	gene_align_strand1	gene_align_strand2	gene_chromosome1	gene_chromosome2	gene_end1	gene_end2	gene_location1	gene_location2	gene_name1	gene_name2	gene_start1	gene_start2	gene_strand1	gene_strand2	genome_breakseqs_percident	genomic_break_pos1	genomic_break_pos2	genomic_strand1	genomic_strand2	interchromosomal	interrupted_index1	interrupted_index2	inversion	max_map_count	max_repeat_proportion	mean_map_count	min_map_count	num_multi_map
1398	CCGAATCCGAGGTATTTGAGATCACGGACTTCACCACTGCCTCGGAATGGGAAAGGTTTATTTCCAAAGTTGAAGAAGTCTTGAATGACTGGAAACTGATTGGAAACTCTTTGGGAAAGCCACTCGAAAAG|GATTCCTACCGGAAGCAGGTGGTCATTGATGGGGAGACGTGCCTGTTGGACATCCTGGATACCGCCGGCCAGGAGGAGTACAGCGCCATGCGGGACCAGTACATGCGCACCGGGGAGGGCTTCCTGTGTGTGTTTGCCA	32	0.403267	0.774951	0.5071	N	N	3.2228	3.75914	3.2228	0	0	0	N	0	N	Y	2007	3295	ENSG00000115839	ENSG00000174775	+	-	2	11	135933964	537287	coding	coding	RAB3GAP1	HRAS	135809835	532242	+	-	0	135815656	533944	+	+	Y	-	-	N	1	0	1	1	0
MCF10Ca1h
cluster_id	splitr_sequence	splitr_count	splitr_span_pvalue	splitr_pos_pvalue	splitr_min_pvalue	adjacent	altsplice	break_adj_entropy1	break_adj_entropy2	break_adj_entropy_min	breakpoint_homology	breakseqs_estislands_percident	cdna_breakseqs_percident	deletion	est_breakseqs_percident	eversion	exonboundaries	expression1	expression2	gene1	gene2	gene_align_strand1	gene_align_strand2	gene_chromosome1	gene_chromosome2	gene_end1	gene_end2	gene_location1	gene_location2	gene_name1	gene_name2	gene_start1	gene_start2	gene_strand1	gene_strand2	genome_breakseqs_percident	genomic_break_pos1	genomic_break_pos2	genomic_strand1	genomic_strand2	interchromosomal	interrupted_index1	interrupted_index2	inversion	max_map_count	max_repeat_proportion	mean_map_count	min_map_count	num_multi_map
57712	CCCCAGTTAGGCCTGAAAGACCAGCAGGTTCTAGATGTAAAGAGCTATGCACGTCTTTTTTCAAAGAGCATCGAGACTTTGAGAGTTCATTTAGCAGAAAAGGGGGATGGAGCTGAGCTCATATGGGATAAGG|TATTCCTGGAGTGGAGAGCCACTCTTTTTGACCTGCCCTACATCAGAAGTCACCGAGCTCCCAGCCTGCAGCCAGTGTGGAGGCCAAAGGATATTTGAGTTTCAGCTTATGCCAGCACTGGTCAGCATGCTCAAGAGT	22	0.588621	0.811812	0.901422	Y	N	3.12553	3.46551	3.12553	0	0	0	N	0	Y	Y	3079	303	ENSG00000126261	ENSG00000126249	+	-	19	19	34960853	34917287	coding	coding	UBA2	PDCD2L	34919264	34895289	+	+	0	34943052	34912424	+	-	N	-	-	N	2	0	1.28571	1	2
8492	AAACATCCAGGACAACCAGTTTTCTCCCTGTGGTGTGCCCATTTCGCTTTTGTGGTGAAGCTTCTGCCGTTGAGCCTCCAGGTACTCCTGAAATGGCTTCTGCAGAGATGGACCTATGCCGGGGACAGCA|CTGTGTGATGTCAGCAAGAGGCTCTTCATCTTGAACTAACATTTGGGCAAACTGCTGTCCCTGATCTGGACTGATTCGCATTACATTTCTCAGCAGAAATATCCAATCTGGAGTGTATCC	18	0.660414	0.498626	0.471514	Y	Y	3.6036	3.67018	3.6036	0	0.9917	0.0537849	Y	0	N	Y	2366	10694	ENSG00000062716	ENSG00000141367	-	+	17	17	57919616	57773671	coding	coding	VMP1	CLTC	57784553	57697219	+	+	0	57915656	57742270	-	+	N	-	-	N	1	0.0935252	1	1	0
Expressed fusion genes identified from RNA-sequencing of cell lines grown as spheroids
MCF10AT1
cluster_id	splitr_sequence	splitr_count	splitr_span_pvalue	splitr_pos_pvalue	splitr_min_pvalue	adjacent	altsplice	break_adj_entropy1	break_adj_entropy2	break_adj_entropy_min	breakpoint_homology	breakseqs_estislands_percident	cdna_breakseqs_percident	deletion	est_breakseqs_percident	eversion	exonboundaries	expression1	expression2	gene1	gene2	gene_align_strand1	gene_align_strand2	gene_chromosome1	gene_chromosome2	gene_end1	gene_end2	gene_location1	gene_location2	gene_name1	gene_name2	gene_start1	gene_start2	gene_strand1	gene_strand2	genome_breakseqs_percident	genomic_break_pos1	genomic_break_pos2	genomic_strand1	genomic_strand2	interchromosomal	interrupted_index1	interrupted_index2	inversion	max_map_count	max_repeat_proportion	mean_map_count	min_map_count	num_multi_map
214973	GGGCCGATCAGTGGCCGGCGGCGGCGCCCCACGAGGCGGTGCCGGGTTCGGTCCCAGGCGGGGCCACCAACGGACGTGAAGCCGGTGAGCCGCTCGGGGGGAAGAAGAGGATCGGCGGGCGGCGGGCGGGGAAGAGGGCACAGACGGGCGAGGGCCGGGGACCGTGAGGGCAAGGGCACCCGGGAGCCCGCAGAGGCGGCGGCTCGGGGAGAAACCTCAGGCACGGCCGGGCC|ACCAGGAAAACACGGCCGCGGGATCCCACCGCCACAGACACGAGGGCGGTCCCGCGGCGCCCCGCCTGGGACGCCGGAAGGCCCTCGGCACCCACCAAGACCTGCCTCACGAGCCCCTGGTCCCGCCACCGGGGCCCCGAAGCGACCACAGCCACAAACTCAACG…	838	0.887902	0.83266	0.648419	N	N	3.06783	3.11232	3.06783	0	0.789005	0.657133	N	0.916481	N	N	0	0	ENSG00000264462	ENSG00000207985	-	+	21	20	9826011	26188914	upstream	intron	MIR3648	MIR663A	9825832	26188822	+	-	0.789005	9825463	26188834	-	-	Y	-	-	N	6	0	1.51373	1	318
MCF10DCIS.com
cluster_id	splitr_sequence	splitr_count	splitr_span_pvalue	splitr_pos_pvalue	splitr_min_pvalue	adjacent	altsplice	break_adj_entropy1	break_adj_entropy2	break_adj_entropy_min	breakpoint_homology	breakseqs_estislands_percident	cdna_breakseqs_percident	deletion	est_breakseqs_percident	eversion	exonboundaries	expression1	expression2	gene1	gene2	gene_align_strand1	gene_align_strand2	gene_chromosome1	gene_chromosome2	gene_end1	gene_end2	gene_location1	gene_location2	gene_name1	gene_name2	gene_start1	gene_start2	gene_strand1	gene_strand2	genome_breakseqs_percident	genomic_break_pos1	genomic_break_pos2	genomic_strand1	genomic_strand2	interchromosomal	interrupted_index1	interrupted_index2	inversion	max_map_count	max_repeat_proportion	mean_map_count	min_map_count	num_multi_map
1758	CACACTCCCCCTTCTCTCCAGGGGACGCCACACTCGCCCTTCTCTCCAGGGGACGCCACACTCGCCCTTCTCTCCAGGGGACGCCACACTCCCCCTTCTGTCCAGGGGACGCCACACTCGCCCTTCTCTCCAGGGGACGCCACACTGGCCCTTCTCTCCAGGGGACGCCAC|ACTACAGGTACATGCCACCATGCCCAGCTAATTGGTTAAATAATTTTTTTTTCTGTAGAAATAAGGTCTCACTATGTTGCCCAGGCTAGTCTTGAATTCCTGGGTTCAAGTGATTCTCCCGCCTCAGCCTCCCAAAATGCTAGGATTACAGGTGTGATCCACTGAGCCTGGCCTCTCTTACAAGTATTTACTAGAGTCAGTAAAATGATACTTGCTTAAGTAGAGTA…	58	0.534741	0.82881	0.5	N	N	3.2704	3.51104	3.2704	0	0	0	N	0	N	N	2599	884	ENSG00000174775	ENSG00000115839	+	-	11	2	537287	135933964	downstream	intron	HRAS	RAB3GAP1	532242	135809835	-	+	0	530955	135825437	-	-	Y	-	-	N	40	0.65	12.7083	6	24
2055	CTTGGAGGAAAGTCATTATTCATACCCAGCAAATCTTGCATAGATTGTGGAACAACATCCTCTAATAACTCATCCTTTCCTTCTTTATCAGTGGACTCTTGTACAAGATAATGATGAGTGACTGAGAACTTGAAGTCAGCAAAGGAAATTTCATCTGATTTCTCTTCCCATGTGCCAGAAGTAAATATACC|CTGCGTCAGGAGAGCACACACTTGCAGCTCATGCAGCCGGGGCCACTCTCATCAGGAGGGTTCAGCTTCCGCAGCTTGTGCTGCCGGATCTCACGCACCAACGTGTAGAAGGCATCCTCCACTCCCTGGGAAAGGAGGGATGGG	4	0.285251	0.433156	0.193863	N	N	3.51001	3.51526	3.51001	0	0	0	N	0	N	Y	884	2599	ENSG00000115839	ENSG00000174775	-	+	2	11	135933964	537287	coding	utr3p	RAB3GAP1	HRAS	135809835	532242	+	-	0	135848568	532631	-	-	Y	-	-	N	1	0	1	1	0
MCF10Ca1d
cluster_id	splitr_sequence	splitr_count	splitr_span_pvalue	splitr_pos_pvalue	splitr_min_pvalue	adjacent	altsplice	break_adj_entropy1	break_adj_entropy2	break_adj_entropy_min	breakpoint_homology	breakseqs_estislands_percident	cdna_breakseqs_percident	deletion	est_breakseqs_percident	eversion	exonboundaries	expression1	expression2	gene1	gene2	gene_align_strand1	gene_align_strand2	gene_chromosome1	gene_chromosome2	gene_end1	gene_end2	gene_location1	gene_location2	gene_name1	gene_name2	gene_start1	gene_start2	gene_strand1	gene_strand2	genome_breakseqs_percident	genomic_break_pos1	genomic_break_pos2	genomic_strand1	genomic_strand2	interchromosomal	interrupted_index1	interrupted_index2	inversion	max_map_count	max_repeat_proportion	mean_map_count	min_map_count	num_multi_map
1540	CCCGGCGCTCCTCAAGATGGCTGCCGACAGTGAGCCCGAATCCGAGGTATTTGAGATCACGGACTTCACCACTGCCTCGGAATGGGAAAGGTTTATTTCCAAAGTTGAAGAAGTCTTGAATGACTGGAAACTGATTGGAAACTCTTTGGGAAAGCCACTCGAAA|AGGATTCCTACCGGAAGCAGGTGGTCATTGATGGGGAGACGTGCCTGTTGGACATCCTGGATACCGCCGGCCAGGAGGAGTACAGCGCCATGCGGGACCAGTACATGCGCACCGGGGAGGGCTTCCTGTGTGTGTTTGCCATCAACAACACCAAGTCTTTTGAGGACATCCACCAGTACA	1	0.107889	0.925771	0.911443	N	N	3.21279	3.69785	3.21279	0	0	0	N	0	N	Y	744	1870	ENSG00000115839	ENSG00000174775	+	-	2	11	135933964	537287	coding	coding	RAB3GAP1	HRAS	135809835	532242	+	-	0	135815656	533944	+	+	Y	-	-	N	1	0	1	1	0
MCF10Ca1h
cluster_id	splitr_sequence	splitr_count	splitr_span_pvalue	splitr_pos_pvalue	splitr_min_pvalue	adjacent	altsplice	break_adj_entropy1	break_adj_entropy2	break_adj_entropy_min	breakpoint_homology	breakseqs_estislands_percident	cdna_breakseqs_percident	deletion	est_breakseqs_percident	eversion	exonboundaries	expression1	expression2	gene1	gene2	gene_align_strand1	gene_align_strand2	gene_chromosome1	gene_chromosome2	gene_end1	gene_end2	gene_location1	gene_location2	gene_name1	gene_name2	gene_start1	gene_start2	gene_strand1	gene_strand2	genome_breakseqs_percident	genomic_break_pos1	genomic_break_pos2	genomic_strand1	genomic_strand2	interchromosomal	interrupted_index1	interrupted_index2	inversion	max_map_count	max_repeat_proportion	mean_map_count	min_map_count	num_multi_map
13960	CCTGCAACCGCTTCTCGCTTTGAAGACGTAAGTGTCTCTCCTCTTCCAGTTCATGTATCAGCTTCTCATGCATGGCCCCCTCACTTGTTCTTTGGGCAACTTCTCGCTGTAGTCGGGCCACTGCCAACTTCTCCCTCCAGAGACTCCTGTGTTGCTCCTCAAGCTGAGTCAGCAGATGCTCAATGTATTTATTGGAGTCCATGTATT|CCTTTCTCCACCATCTAATGGCTTCTTCCTCTGCAGCATCTGGTTCTGTATATTCTGGCCACCAAAAGCGAAGTTCCTAAATGTTGGACTGAAATCCTAGCTCACTGTAGGAAGCCAGCTAAGAGCTGAAAAGATTTTGGAAATAGGATTTCTGGAGCAGCCCAGAGTCAGGCACCAACTATCCTGTCCAT…	6	0.344039	0.863095	0.184202	Y	N	3.54656	3.31481	3.31481	0	0	0	Y	0	N	N	567	0	ENSG00000176771	ENSG00000200708	-	-	2	2	134326034	134353970	coding	downstream	NCKAP5	7SK	133429374	134353662	-	+	0	134060681	134398927	+	-	N	-	-	N	1	0	1	1	0
13891	TTCCACAAGACTGCTGTCTAGAGACAGCCTTTTTCCAAAGTCCCTTTTCTCAAGCTGTCTCTTTCCCTCCATGGATGAAGTTATTTATTTTCTTTTGTGACTTATAAGAATCCCCCGTCTGTTTCCAGGGTCAATGTATTGTGAGTCTATTTTGGTACAGGCACTTGAGGTAGCTTATCTCATTTATTCTTCACGATGA|ACCTTTCTCCACCATCTAATGGCTTCTTCCTCTGCAGCATCTGGTTCTGTATATTCTGGCCACCAAAAGCGAAGTTCCTAAATGTTGGACTGAAATCCTAGCTCACTGTAGGAAGCCAGCTAAGAGCTGAAAAGATTTTGGAAATAGGATTTCT	33	0.655462	0.786615	0.63058	Y	Y	3.61464	3.36973	3.36973	0	0.980575	0	Y	0.935248	N	N	567	0	ENSG00000176771	ENSG00000200708	-	-	2	2	134326034	134353970	utr5p	downstream	NCKAP5	7SK	133429374	134353662	-	+	0	134316686	134398926	+	-	N	-	-	N	1	0.331658	1	1	0
[truncated: 14 more columns]

## Sheet: DeFuse_plastic
Supplementary Table S4: Expressed fusion genes identified from RNA-sequencing of cell lines grown as spheroids identified by both DeFuse and Chimerascan algorithms
Expressed fusion genes identified from RNA-sequencing of cell lines grown on plastic. DeFuse algorithm
MCF10A
cluster_id	splitr_sequence	splitr_count	splitr_span_pvalue	splitr_pos_pvalue	splitr_min_pvalue	adjacent	altsplice	break_adj_entropy1	break_adj_entropy2	break_adj_entropy_min	breakpoint_homology	breakseqs_estislands_percident	cdna_breakseqs_percident	deletion	est_breakseqs_percident	eversion	exonboundaries	expression1	expression2	gene1	gene2	gene_align_strand1	gene_align_strand2	gene_chromosome1	gene_chromosome2	gene_end1	gene_end2	gene_location1	gene_location2	gene_name1	gene_name2	gene_start1	gene_start2	gene_strand1	gene_strand2	genome_breakseqs_percident	genomic_break_pos1	genomic_break_pos2	genomic_strand1	genomic_strand2	interchromosomal	interrupted_index1	interrupted_index2	inversion	library_name	max_map_count	max_repeat_proportion	mean_map_count	min_map_count
86426	CCTTGAAGCCTTGGGCATGAGCCTGGGTGGAGCTGTCCCAGGTGCAGATCTTGGTGGTAGTAGCAAATATTCAAATGAGAACTTTGAAGGCCGAAGTGGAGAAGGGTTCCAGT|GTGAAACAGCAGTTGAACACGGGTCAGTCGGTCCTGAGAGATGGGCGAGCGCCGTTCCGAAGGGACAGGCAATGGCCTCCCTTGCCCTCAGCGGATCGAAAGGGAGTCGGGTTCAGATCCCCGAATCCGGAGTGGCGGAGATGGG	1228	0.776741	0.581193	0.616704	N	N	3.45298	3.48913	3.45298	0	0.303584	0	N	0.832508	N	N	0	260	ENSG00000201966	ENSG00000153823	+	-	19	2	24187309	230136001	downstream	intron	RNA5-8SP4	PID1	24187160	229715242	-	-	0.638569	24184077	230045634	-	+	Y	-	-	N	Sample_A19_0008_defuse	2	1	1.06122	1
26033	GACACATCCCCTGAACCCAGACACATTCACCTGAGAACCAGCCATTTCTTCCTCTTCTTCCTTCTTCTCTGGGATTCCTTCTCAGGTGAGATTATCTGGACAAATCA|CACCATTTCCCAGCTTCCCGGGTGTCCAGGCTGCTTAGCTATGGATCTCCTGATACCTGCAGGTCAGAGGGCAAGAGGCTGTGGCGGCCACCTGAGCTTCCCCGAGCAAAGCACGCCGAGCACAGAAGACGACC	75	0.531283	0.579563	0.622395	Y	Y	3.46232	3.40319	3.40319	0	0.990693	0	Y	0.981386	N	N	0	25	ENSG00000227671	ENSG00000232347	-	+	1	1	247372795	247405125	intron	downstream	RP11-488L18.4	RP11-488L18.8	247353153	247373993	-	-	0	247365394	247373990	+	-	N	-	-	N	Sample_A19_0008_defuse	1	0	1	1
25651	TCCACCGGCGTCCCCTGGACCTACCGATCCTGAGGTAGCCCATCTGGGAGAGCTTGCAGGACGCCTTGCCATGGGCCACCTCTACTGAGTGCTCGATGAACAACAAGACGCTCATGAT|CTTTTTTGTTCAATGCCAGCACATAGATCATGCCTGGCACACAGGAGGGGCTCCAGAAATGTTGGCTGAGTCAGCGGATGAATGCGCTGAGCTGAGTGTTGAAGGCTACGTGAGTCTGCC	29	0.825616	0.92465	0.519786	Y	Y	3.63825	3.53975	3.53975	0	0	0	Y	0	N	N	391	0	ENSG00000162511	ENSG00000229607	-	+	1	1	31230667	31288400	coding	downstream	LAPTM5	RP5-1125N11.1	31205316	31283225	-	-	0	31215396	31261469	+	-	N	-	-	N	Sample_A19_0008_defuse	1	0.877551	1	1
31142	TTCTGCTCCACGGGAGGTTTCTGTCCTCCCTGAGCTCGCCTTAGGACACCTGCGTTACCGTTTGACAGGTGTACAGCCCCAGTCAAACTCCCCACCTGGCACTGTCCCCGGA|GCCGGGCGCTTGGCGCCAGAAGCGAGAGCCCCTCAGGGCTCGCCCCCCCGCCTCACCGGGTCAGTGAAAAAACGATCAGAGTAGTGGTATTTCACCGGCGGCCCGCAGGGCCGGCAGACCCCGCCCT	19	0.583536	0.922931	0.46679	N	N	3.23636	3.13847	3.13847	0	0.457626	0	N	0.955543	N	N	2	0	ENSG00000162669	ENSG00000226958	-	-	1	X	91870426	108297792	intron	upstream	HFM1	RNA28S5	91726323	108297361	-	-	0.457626	91853148	108297828	+	+	Y	-	-	N	Sample_A19_0008_defuse	2	1	1.44444	1
MCF10neoT
cluster_id	splitr_sequence	splitr_count	splitr_span_pvalue	splitr_pos_pvalue	splitr_min_pvalue	adjacent	altsplice	break_adj_entropy1	break_adj_entropy2	break_adj_entropy_min	breakpoint_homology	breakseqs_estislands_percident	cdna_breakseqs_percident	deletion	est_breakseqs_percident	eversion	exonboundaries	expression1	expression2	gene1	gene2	gene_align_strand1	gene_align_strand2	gene_chromosome1	gene_chromosome2	gene_end1	gene_end2	gene_location1	gene_location2	gene_name1	gene_name2	gene_start1	gene_start2	gene_strand1	gene_strand2	genome_breakseqs_percident	genomic_break_pos1	genomic_break_pos2	genomic_strand1	genomic_strand2	interchromosomal	interrupted_index1	interrupted_index2	inversion	library_name	max_map_count	max_repeat_proportion	mean_map_count	min_map_count
69729	CTGAACTGACGGGGTAGGCATTGGAGTTGCAAGCCCTGCATCTCCACCATCAATATCAAAGAGGTCATTCGGACTAATTCCACTCTCACTCAAAGCAGCAAGCAGTAAATCTTGCCCTGGCTCCACCAT|TTTCCCCGCGGGACCCGGCGCCAGCACAGCTCCTCCCGGGAGGTGTGAGTTTGAAGGACCAGAGGCGACTGGAGCGGAGGCGGCGGTGGCGGCGGCAGCAGCGGCGTCCTGCTCTGCCTACCTCCCCGCCGCCATCTTG	51	0.549785	0.991559	0.717177	Y	Y	3.38809	2.9596	2.9596	0	0.992277	0	Y	0.992277	N	N	1718	0	ENSG00000139697	ENSG00000256092	-	-	12	12	123834988	123850660	coding	upstream	SBNO1	RP13-942N8.1	123773656	123849500	-	+	0	123834988	123849248	+	-	N	-	-	N	Sample_A19_0009_defuse	1	0.137931	1	1
23143	CAATTTTCTCTTCTTATCCAAATGCTTTTTCTTGGCACTTTCTTCTTCGTCAGGGTCAATTTCTTCCTTGTTTCTCTACATCTTCATTCTGAGTATCGGGGCCCGATTTTCCCTTGTGCACGTCCCCTGTTTCCAAGTCTTCAAAGTCACCGTAGAGCTCCT|CCTTTCACAGCTGGGGAGTGGAGTCTGGGCCGGCGCCTCGCTGTGCCGCGCTGTGCGCCTCTCCGCGCCTGCGCCGCCGCTGTGCCCCTCTCCGCGCCTGCGCCGCCGCTGTGCGCCTCTCCGCGCCTGCGCCGCCGCT	21	0.975781	0.950853	0.867123	Y	Y	3.34359	3.40745	3.34359	0	0.99283	0	Y	0.806399	N	N	102	0	ENSG00000236850	ENSG00000234630	-	+	22	22	22677203	22649159	intron	downstream	LL22NC03-80A10.6	LL22NC03-2H8.4	22657589	22648098	+	+	0	22657589	22652576	-	+	N	-	-	N	Sample_A19_0009_defuse	5	0.746835	4.125	1
102296	TGAGTGGGAGGACCGCTGCAATGAGCCTTGAAGCCTTGGGCATGAGCCTGGGTGGAGCTGTCCCAGGTGCAGATCTTGGTGGTAGTAGCAAATATTCAAATGAGAACTTTGAAGGCCGAAGTGGAGAAGGGTTCCAGT|GTGAAACAGCAGTTGAACACGGGTCAGTCGGTCCTGAGAGATGGGCGAGCGCCGTTCCGAAGGGACAGGCAATGGCCTCCCTTGCCCTCAGCGGATCGAAAGGGAGTCGGGTTCAGATCCCCGAATCCGGAGTGGCGGA	2374	0.687721	0.559068	0.666211	N	N	3.45298	3.48913	3.45298	0	0	0	N	0.833933	N	N	0	147	ENSG00000201966	ENSG00000153823	+	-	19	2	24187309	230136001	downstream	intron	RNA5-8SP4	PID1	24187160	229715242	-	-	0.689527	24184077	230045634	-	+	Y	-	-	N	Sample_A19_0009_defuse	1	1	1	1
15259	GGTGGCACCATGGCAGGGGCAGATCTTGGTGGTAGTAGTAAATATTCAAATGAGCGTTTTGAAGGCCAAAGTGGAGAAGGATTCCATGTGAAAAGCAGTTGAACATGGGTCAGT|CGGTCCTGAGAGATGGGCGAGCGCCGTTCCGAAGGGACAGGCAATGGCCTCCCTTGCCCTCAGCGGATCGAAAGGGAGTCGGGTTCAGATCCCCGAATCCGGAGTGGCGGAGATGGGCGTAGTGGAGTTGATGGCATACGAAGAC	859	0.355859	0.818363	0.994323	N	N	3.41527	3.5017	3.41527	0	0.493185	0	N	0.545614	N	N	0	147	ENSG00000235979	ENSG00000153823	-	-	17	2	19364305	230136001	intron	intron	AC004448.5	PID1	19342456	229715242	-	-	0.493185	19355709	230045606	+	+	Y	-	-	N	Sample_A19_0009_defuse	2	1	1.03448	1
30924	ATAAAGGTTTGCAAGTTCTAAACACATAACATCCCAGAAGAAAAGAGGAGACACATCCCCTGAACCCAGACACATTCACCTGAGAACCAGCCATTTCTTCCTCTTCTTCCTTCTTCTCTGGGATTCCTTCTCAGGTGAGATTATCTGGACAAATCAC|ACCATTTCCCAGCTTCCCGGGTGTCCAGGCTGCTTAGCTATGGATCTCCTGATACCTGCAGGTCAGAGGGCAAGAGGCTGTGGCGGCCACCTGAGCTTCCCCGAGCAAAGCACGCCGAGCACAGAAGACGACCCAGCTGAGGCTGGCAGGAGAGACGAAG	66	0.726347	0.784322	0.795641	Y	Y	3.51104	3.43512	3.43512	0	0.993651	0	Y	0.822217	N	N	0	19	ENSG00000227671	ENSG00000232347	-	+	1	1	247372795	247405125	intron	downstream	RP11-488L18.4	RP11-488L18.8	247353153	247373993	-	-	0	247365395	247373991	+	-	N	-	-	N	Sample_A19_0009_defuse	1	0	1	1
56	AGACTTGTCTTTGGACAAAATTGAGAAGAACTCATAAACTTGGCTTCCTCGCTTCTGCTCCTCAGACGCGTGTGGATGATTTGAAGATATTAGCCTAACAAGATGGAAGCAGGTTTAAAATTTTACATAAGAAGTTACCTTTTTCAG|CTGGTCCTATAGTACCCCTCCTCAGGAATGTCTCCCCAGTGCAAGGACAAAGACTGAAGAGACTGCTATATTGATGGACTCTCAAGCCAACTATGAAGTTGAAACAAAGAAAGTGATCACCTGAAGAC	18	0.917754	0.960298	0.800477	N	Y	3.22639	3.36721	3.22639	0	0.992216	0	Y	0.984432	N	N	60	0	ENSG00000255090	ENSG00000255248	+	-	11	11	122293579	121987031	intron	intron	RP11-820L6.1	RP11-166D19.1	122026130	121899063	-	-	0	122026259	121962427	-	+	N	-	-	N	Sample_A19_0009_defuse	1	0	1	1
13985	ATGCCGCCAGAACCGCGACGCTTTCCAAGGCACGGGCCCCTCTCTCGGGGCGAACCCATTCCAGGGCGCCCTGCCCTTCACAAAGAAAAGAGAACTCTCCCCGGGGCTCCCGCCGGCTTCTCCGGGATCGGTCACGTTACCGCACTGGAAGA|CTCCACTACGCCCATCTCCGCCACTCCGGATTCGGGGATCTGAACCCGACTCCCTTTCGATCCGCTGAGGGCAAGGGAGGCCATTGCCTGTCCCTTCGGAACGGCGCTCGCCCATCTCTCAGGACCGACTGACCCGTGTTCAACTGCTGTTTCACTGGACGCCGCCAGAA	708	0.460547	0.56246	0.945997	N	N	3.74913	3.31849	3.31849	0	0	0	N	0.763891	N	N	0	147	ENSG00000164326	ENSG00000153823	-	+	5	2	71016875	230136001	downstream	intron	CARTPT	PID1	71014990	229715242	+	-	0.560575	71146739	230045480	-	-	Y	-	-	N	Sample_A19_0009_defuse	2	0.938776	1.11765	1
90702	GGCCAGGCACTACTCTGTCCCAACAATAAGCCCTGTACATTGGGAAAGGTGCCGAGACATGAACTTTGGTCTTCTCTGCAATCCATCTGGAGCATTCACTGACAACATCGACTTTGAAGTTGCACTGACCTGGCCAGCCCTGCCACTTACCAGGTTGG|GCTGTGGCTTGCCTTTTCACTTCTTGTGTCCTGTTTAAGAAATATCTGCTATCCCAAGGTAAGATACTATACTTTTTTTAACATGTTATTTTGTTTTACCTTTCACATTTGGTGTATACTACATTTGTAATTAATTTGTC	24	0.96295	0.883247	0.758804	Y	Y	3.3876	3.32105	3.32105	0	0.992881	0	Y	0	N	N	356	0	ENSG00000247844	ENSG00000254166	+	-	8	8	128231333	128215467	intron	intron	RP11-255B23.3	RP11-255B23.4	128220111	128197880	-	-	0	128231055	128215465	-	+	N	-	-	N	Sample_A19_0009_defuse	1	1	1	1
MCF10AT1
cluster_id	splitr_sequence	splitr_count	splitr_span_pvalue	splitr_pos_pvalue	splitr_min_pvalue	adjacent	altsplice	break_adj_entropy1	break_adj_entropy2	break_adj_entropy_min	breakpoint_homology	breakseqs_estislands_percident	cdna_breakseqs_percident	deletion	est_breakseqs_percident	eversion	exonboundaries	expression1	expression2	gene1	gene2	gene_align_strand1	gene_align_strand2	gene_chromosome1	gene_chromosome2	gene_end1	gene_end2	gene_location1	gene_location2	gene_name1	gene_name2	gene_start1	gene_start2	gene_strand1	gene_strand2	genome_breakseqs_percident	genomic_break_pos1	genomic_break_pos2	genomic_strand1	genomic_strand2	interchromosomal	interrupted_index1	interrupted_index2	inversion	library_name	max_map_count	max_repeat_proportion	mean_map_count	min_map_count
4068	GACGCTTTCCAAGGCACGGGCCCCTCTCTCGGGGCGAACCCATTCCAGGGCGCCCTGCCCTTCACAAAGAAAAGAGAACTCTCCCCGGGGCTCCCGCCGGCTTCTCCGGGATCGGTCACGTTACCGCACTGGA|CAACTCCACTACGCCCATCTCCGCCACTCCGGATTCGGGGATCTGAACCCGACTCCCTTTCGATCCGCTGAGGGCAAGGGAGGCCATTGCCTGTCCCTTCGGAACGGCGCTCGCCCATCTCTCAGGACCGACTGACCCGTGTTCAACTGCTGTTTCACTGGACGCCGCCAGAACA	114	0.728337	0.664839	0.950036	N	N	3.56592	3.37399	3.37399	0	0	0	N	0.737694	N	N	0	16	ENSG00000164326	ENSG00000153823	-	+	5	2	71016875	230136001	downstream	intron	CARTPT	PID1	71014990	229715242	+	-	0.497871	71146742	230045477	-	-	Y	-	-	N	Sample_A19_0010_defuse	2	1	1.11429	1
4625	AGACTCGCCGCGGGGCGTTGGAGGACTGCGAGGTGCTCCGGGAATCGCGGGCGGCGCCGGCGGGCGGCGCGGTCCTCACAGGAGACCCCGGGGACTGGGGCTTGACCCGGAGGTGCAGAGAGCCCCTCAGAGCGGC|AGTTTTGCAGTAGAAGAGTATAACCATGTTTCGGAATAGTCTCAAGATGCTGCTTACTGGTGGGAAATCAAGTCGTAAAAACAGGTCAAGTGGTAAGTGACTATGCTACATTTATTGTGCGTGATATTTTACAAATACAAGTTC	40	0.826048	0.865866	0.466099	N	Y	3.26105	3.52361	3.26105	0	0.992673	0	Y	0.589701	N	N	0	713	ENSG00000263931	ENSG00000170921	-	-	17	17	61044171	61505060	intron	upstream	RP11-180P8.1	TANC2	61012763	61086917	-	+	0	61044108	61086896	+	-	N	-	-	N	Sample_A19_0010_defuse	1	0.2	1	1
10845	TCTAAACACATAACATCCCAGAAGAAAAGAGGAGACACATCCCCTGAACCCAGACACATTCACCTGAGAACCAGCCATTTCTTCCTCTTCTTCCTTCTTCTCTGGGATTCCTTCTCAGGTGAGATTATCTGGACAAATCA|CACCATTTCCCAGCTTCCCGGGTGTCCAGGCTGCTTAGCTATGGATCTCCTGATACCTGCAGGTCAGAGGGCAAGAGGCTGTGGCGGCCACCTGAGCTTCCCCGAGCAAAGCACGCCGAGCACAGAAGACGACCCAGCTGAGGCTGGCAGGAGAGACGAAGGCCCCGCCA	35	0.692907	0.984831	0.718193	Y	Y	3.46232	3.40319	3.40319	0	0.99288	0	Y	0.736564	N	N	0	6	ENSG00000227671	ENSG00000232347	-	+	1	1	247372795	247405125	intron	downstream	RP11-488L18.4	RP11-488L18.8	247353153	247373993	-	-	0	247365394	247373990	+	-	N	-	-	N	Sample_A19_0010_defuse	1	0	1	1
22708	GCTCCGAGGATTCCCGGCTGGAGGTGGCCCAGCCATGCCAGACGGGACCGTCTGGGGCGGTGGCTGCATGACTGAACCCTTGCACAAGTCGATGCTGCTTACAGAAGGAAGCAGGATATAGCTGTTCCTTAATTGGAG|CCGCGCGGCTGAGACCGATCCCTCAGGAGCCGCGGGCGAAAGCCCACCCGACGCTGGCGACGAGCACAGACACCTCAGCCGCCGCAGCCATCTTGGCACATCCGGCTCGGGTCTCCGCGGCCGCCGCGCCGCCGACGTGTCCGGCTTACGACATC	28	0.888903	0.926935	0.706843	Y	Y	3.70144	3.26357	3.26357	0	0.992778	0	Y	0.610027	N	N	558	16	ENSG00000148396	ENSG00000196366	-	-	9	9	139372141	139380518	utr5p	upstream	SEC16A	C9orf163	139334549	139377947	-	+	0	139372136	139377390	+	-	N	-	-	N	Sample_A19_0010_defuse	1	0	1	1
24147	AAGAGAGGCTTTGGAAAACTCTTACCTGCTGAACTGACGGGGTAGGCATTGGAGTTGCAAGCCCTGCATCTCCACCATCAATATCAAAGAGGTCATTCGGACTAATTCCACTCTCACTCAAAGCAGCAAGCAGTAAATCTTGCCCTGGCTCCACCAT|TTTCCCCGCGGGACCCGGCGCCAGCACAGCTCCTCCCGGGAGGTGTGAGTTTGAAGGACCAGAGGCGACTGGAGCGGAGGCGGCGGTGGCGGCGGCAGCAGCGGCGTCCTGCTCTGCCTACCTCCCCGCCGCCATCTTGACGCCCCTCCCCCAGCCCCCCCGCCCCGCCGGGA	28	0.0892408	0.658451	0.413842	Y	Y	3.38809	2.9596	2.9596	0	0.99365	0	Y	0.733292	N	N	1466	0	ENSG00000139697	ENSG00000256092	-	-	12	12	123834988	123850660	coding	upstream	SBNO1	RP13-942N8.1	123773656	123849500	-	+	0	123834988	123849248	+	-	N	-	-	N	Sample_A19_0010_defuse	1	0.292035	1	1
33167	TATGAGTGGGAGGACCGCTGCAATGAGCCTTGAAGCCTTGGGCATGAGCCTGGGTGGAGCTGTCCCAGGTGCAGATCTTGGTGGTAGTAGCAAATATTCAAATGAGAACTTTGAAGGCCGAAGTGGAGAAGGGTTCCAGT|GTGAAACAGCAGTTGAACACGGGTCAGTCGGTCCTGAGAGATGGGCGAGCGCCGTTCCGAAGGGACAGGCAATGGCCTCCCTTGCCCTCAGCGGATCGAAAGGGAGTCGGGTTCAGATCCCCGAATCCGGAGTGGCGGA	260	0.987822	0.561392	0.613348	N	N	3.45298	3.48913	3.45298	0	0	0	N	0.820786	N	N	0	16	ENSG00000201966	ENSG00000153823	+	-	19	2	24187309	230136001	downstream	intron	RNA5-8SP4	PID1	24187160	229715242	-	-	0.691752	24184077	230045634	-	+	Y	-	-	N	Sample_A19_0010_defuse	1	1	1	1
MCF10DCIS.com
cluster_id	splitr_sequence	splitr_count	splitr_span_pvalue	splitr_pos_pvalue	splitr_min_pvalue	adjacent	altsplice	break_adj_entropy1	break_adj_entropy2	break_adj_entropy_min	breakpoint_homology	breakseqs_estislands_percident	cdna_breakseqs_percident	deletion	est_breakseqs_percident	eversion	exonboundaries	expression1	expression2	gene1	gene2	gene_align_strand1	gene_align_strand2	gene_chromosome1	gene_chromosome2	gene_end1	gene_end2	gene_location1	gene_location2	gene_name1	gene_name2	gene_start1	gene_start2	gene_strand1	gene_strand2	genome_breakseqs_percident	genomic_break_pos1	genomic_break_pos2	genomic_strand1	genomic_strand2	interchromosomal	interrupted_index1	interrupted_index2	inversion	library_name	max_map_count	max_repeat_proportion	mean_map_count	min_map_count
83972	GTCTTCTCCAAGCTGAAGGGCCGTGGGCGGCTCTTCTGGGGAGGCAGCGTTCAGGGAGATTACTATGGAGATCTGGCTGCTCGCCTGGGCTATTTCCCCAGTAGCATTGTCCGAGAGGACCAGACCCTGAAACCTGGCAAAGTCGATGTGAAGACAGACA|CTTCCTCTTCAAATTCCTGGTGATTGGCAGTGCAGGAACTGGCAAATCATGTCTCCTTCATCAGTTCATTGAGAATAAGTTCAAACAGGACTCCAACCACACAATCGGCGTGGAGTTTGGATCCCGGGTGGTCAACGTGGGTGGGAAGACTG	18	0.668988	0.916716	0.967517	Y	Y	3.38487	3.634	3.38487	0	0.993442	0	Y	0	N	Y	223	30	ENSG00000261857	ENSG00000167578	+	-	19	19	41283392	41302847	coding	coding	MIA	RAB4B	41281300	41284171	+	+	0	41282984	41285924	+	-	N	-	-	N	Sample_A19_0011_defuse	1	0	1	1
63130	TCTCACTATGTTGCCCAGGCTGGAGTGCAGTGGCTATTCACAGGCGCAATCCCACTACTGATCAGCACGGGAGTTTTGACCTGCTCCGTTTCCGACCTGGGCCGGTTCACCCCTCCTTAGGCAACCTGGTGGTCCCCCGCTCCCGGGAGGTCACCATATTGATGCCGAACTCAGTGCGGACACCCGATCGGCATAGCGCACTACAGCCCAGAA|CTCCTGGGCTCAAGCGATCCTCCCACCTCAGCCCCCTAAGTAGCTGGGACTCCAGACGTGCATCACCACACCCGGTTAATTTTTATACTTT	1541	0.822318	0.604271	0.989168	N	N	3.55976	3.23321	3.23321	0	0.572834	0.0251847	N	0.507116	N	N	0	2	ENSG00000266037	ENSG00000185345	-	+	14	6	50320632	163148803	intron	intron	Metazoa_SRP	PARK2	50320336	161768452	-	-	0.48521	50320556	162494572	+	-	Y	-	-	N	Sample_A19_0011_defuse	1617	1	212.688	8
53271	GGGTTTCACCATGTTGGCCAGGCTGGTCTCGAACTCCTGACTTCAAGTGATTGGACTCCCAAAGTGCTGGAATTACAGACATAAGCCACCATGCCTGGCCTCCCCTAATTCGCTTCTTTAAACCTCTCTACATCATCACAAGATGGGTGTTACTATGATCACTATTTTACAG|CTACCCAAGGTGCGAAAAAGAAAGAAGGCCAAAGGGAAGAAGGTGGTGCTAACCCTTGCGGTCTTGAAAAAGCAGGAGACCATGAAAGTGGTGAATCTTCCATTTGAGAAATTTGGCACTGGACAGGACATTTTGGCATT	19	0.396011	0.817306	0.167309	N	Y	3.43784	2.99724	2.99724	0	0.99288	0	Y	0.98576	N	N	0	0	ENSG00000187060	ENSG00000228243	+	-	9	9	45563576	45949823	upstream	upstream	RP11-187C18.3	RP11-436G20.1	45562979	45949232	+	+	0	45558076	45949214	+	-	N	-	-	N	Sample_A19_0011_defuse	30	0.524272	21.2	12
581	CCCCCTTCTCTCCAGGGGACGCCACACTCGCCCTTCTCTCCAGGGGACGCCACACTCGCCCTTCTCTCCAGGGGACGCCACACTCCCCCTTCTGTCCAGGGGACGCCACACTCGCCCTTCTCTCCAGGGGACGCCACACTGGCCCTTCTCTCCAGGGGACGCCACACT|ACAGGTACATGCCACCATGCCCAGCTAATTGGTTAAATAATTTTTTTTTCTGTAGAAATAAGGTCTCACTATGTTGCCCAGGCTAGTCTTGAATTCCTGGGTTCAAGTGATTCTCCCGCCTCAGCCTCCCAAAATGCTAGG	50	0.783924	0.982961	0.472225	N	N	3.26464	3.49169	3.26464	0	0	0	N	0	N	N	2215	996	ENSG00000174775	ENSG00000115839	+	-	11	2	537287	135933964	downstream	intron	HRAS	RAB3GAP1	532242	135809835	-	+	0	530952	135825440	-	-	Y	-	-	N	Sample_A19_0011_defuse	11	1	8.625	7
17999	TTCAATTTTCTCTTCTTATCCAAATGCTTTTTCTTGGCACTTTCTTCTTCGTCAGGGTCAATTTCTTCCTTGTTTCTCTACATCTTCATTCTGAGTATCGGGGCCCGATTTTCCCTTGTGCACGTCCCCTGTTTCCAAGTCTTCAAAGTCACCGTAGAGCTCCT|CCTTTCACAGCTGGGGAGTGGAGTCTGGGCCGGCGCCTCGCTGTGCCGCGCTGTGCGCCTCTCCGCGCCTGCGCCGCCGCTGTGCCCCTCTCCGCGCCTGCGCCGCCGCTGTGCGCCTCTCCGCGCCTGCGCCGCCGCTGTG	14	0.797885	0.683281	0.769758	Y	Y	3.34359	3.40745	3.34359	0	0.992981	0	Y	0.789421	N	N	73	0	ENSG00000236850	ENSG00000234630	-	+	22	22	22677203	22649159	intron	downstream	LL22NC03-80A10.6	LL22NC03-2H8.4	22657589	22648098	+	+	0	22657589	22652576	-	+	N	-	-	N	Sample_A19_0011_defuse	5	0.761905	2.8	1
82927	TGAGTGGGAGGACCGCTGCAATGAGCCTTGAAGCCTTGGGCATGAGCCTGGGTGGAGCTGTCCCAGGTGCAGATCTTGGTGGTAGTAGCAAATATTCAAATGAGAACTTTGAAGGCCGAAGTGGAGAAGGGTTCCAGT|GTGAAACAGCAGTTGAACACGGGTCAGTCGGTCCTGAGAGATGGGCGAGCGCCGTTCCGAAGGGACAGGCAATGGCCTCCCTTGCCCTCAGCGGATCGAAAGGGAGTCGGGTTCAGATCCCCGAATCCGGAGTGGCGGAGATGGGCGTAGTGGAGTTGATGGCATACGAAG	5370	0.842759	0.590403	0.619034	N	N	3.45298	3.48913	3.45298	0	0.0610098	0	N	0.653296	N	N	0	30	ENSG00000201966	ENSG00000153823	+	-	19	2	24187309	230136001	downstream	intron	RNA5-8SP4	PID1	24187160	229715242	-	-	0.523282	24184077	230045634	-	+	Y	-	-	N	Sample_A19_0011_defuse	4	1	1.07865	1
11172	GCCAGCGAGAGCTCACCGGATGCCGCCAGAACCGCGACGCTTTCCAAGGCACGGGCCCCTCTCTCGGGGCGAACCCATTCCAGGGCGCCCTGCCCTTCACAAAGAAAAGAGAACTCTCCCCGGGGCTCCCGCCGGCTTCTCCGGGATCGGTCACGTTACCGCACTGGAAGA|CTCCACTACGCCCATCTCCGCCACTCCGGATTCGGGGATCTGAACCCGACTCCCTTTCGATCCGCTGAGGGCAAGGGAGGCCATTGCCTGTCCCTTCGGAACGGCGCTCGCCCATCTCTCAGGACCGACTGACCCGTGTTCAACTGCTGTTTCACTGGACGCCGCCAGAACAGCGA	1825	0.321928	0.492548	0.948327	N	N	3.74913	3.31849	3.31849	0	0	0	N	0.760923	N	N	0	30	ENSG00000164326	ENSG00000153823	-	+	5	2	71016875	230136001	downstream	intron	CARTPT	PID1	71014990	229715242	+	-	0.527677	71146739	230045480	-	-	Y	-	-	N	Sample_A19_0011_defuse	2	0.972973	1.23364	1
53243	AGGGCTGCTAGCCCAGAACACGCTCCGAGGATTCCCGGCTGGAGGTGGCCCAGCCATGCCAGACGGGACCGTCTGGGGCGGTGGCTGCATGACTGAACCCTTGCACAAGTCGATGCTGCTTACAGAAGGAAGCAGGATATAGCTGTTCCTTAATTGGAGC|CGCGCGGCTGAGACCGATCCCTCAGGAGCCGCGGGCGAAAGCCCACCCGACGCTGGCGACGAGCACAGACACCTCAGCCGCCGCAGCCATCTTGGCACATCCGGCTCGGGTCTCCGCGGCCGCCGCGCCGCCGACGTGTCCGGCTTAC	18	0.828135	0.542692	0.480376	Y	Y	3.71401	3.21125	3.21125	0	0.993265	0	Y	0.676725	N	N	509	12	ENSG00000148396	ENSG00000196366	-	-	9	9	139372141	139380518	utr5p	upstream	SEC16A	C9orf163	139334549	139377947	-	+	0	139372137	139377391	+	-	N	-	-	N	Sample_A19_0011_defuse	1	0	1	1
12364	AGGCCCCGCCGCGCCGTTCCGGGGTGCAGACTCGCCGCGGGGCGTTGGAGGACTGCGAGGTGCTCCGGGAATCGCGGGCGGCGCCGGCGGGCGGCGCGGTCCTCACAGGAGACCCCGGGGACTGGGGCTTGACCCGGAGGTGCAGAGAGCCCCTCAGAGCGGCAG|TTTTGCAGTAGAAGAGTATAACCATGTTTCGGAATAGTCTCAAGATGCTGCTTACTGGTGGGAAATCAAGTCGTAAAAACAGGTCAAGTGGTAAGTGACTATGCTACATTTATTGTGCGTGATATTTTACAAATACAAGTTCTTTTAGGGTCCT	37	0.614584	0.760948	0.463873	N	Y	3.31229	3.66489	3.31229	0	0.993527	0	Y	0.566295	N	N	0	790	ENSG00000263931	ENSG00000170921	-	-	17	17	61044171	61505060	intron	upstream	RP11-180P8.1	TANC2	61012763	61086917	-	+	0	61044110	61086898	+	-	N	-	-	N	Sample_A19_0011_defuse	1	0.195652	1	1
56522	CGGTCTCCAAACCTAGTTCTAATGCACTAAGTGGCACTGACTGCTGAACTGACGGGGTAGGCATTGGAGTTGCAAGCCCTGCATCTCCACCATCAATATCAAAGAGGTCATTCGGACTAATTCCACTCTCACTCAAAGCAGCAAGCAGTAAATCTTGCCCTGGCTCCACCAT|TTTCCCCGCGGGACCCGGCGCCAGCACAGCTCCTCCCGGGAGGTGTGAGTTTGAAGGACCAGAGGCGACTGGAGCGGAGGCGGCGGTGGCGGCGGCAGCAGCGGCGTCCTGCTCTGCCTACCTCCCCGCCGCCATCTTGACGCCCCTCCCCCAGCCC	41	0.532418	0.587179	0.438414	Y	Y	3.38809	2.9596	2.9596	0	0.99365	0	Y	0.98095	N	N	2300	0	ENSG00000139697	ENSG00000256092	-	-	12	12	123834988	123850660	coding	upstream	SBNO1	RP13-942N8.1	123773656	123849500	-	+	0	123834988	123849248	+	-	N	-	-	N	Sample_A19_0011_defuse	1	0.268293	1	1
72	AGACTTGTCTTTGGACAAAATTGAGAAGAACTCATAAACTTGGCTTCCTCGCTTCTGCTCCTCAGACGCGTGTGGATGATTTGAAGATATTAGCCTAACAAGATGGAAGCAGGTTTAAAATTTTACATAAGAAGTTACCTTTTTCAG|TTGTGTTGATGTTCCTTTCAGCTGGTCCTATAGTACCCCTCCTCAGGAATGTCTCCCCAGTGCAAGGACAAAGACTGAAGAGACTGCTATATTGATGGACTCTCAAGCCAACTATGAAGTTGAAACAAAGAAAGTGATCACCTGAAGACACCTCCTCTGCTAAGAAACACCCCCAA	21	0.344872	0.768075	0.7338	N	Y	3.22639	3.4572	3.22639	0	0.993218	0	Y	0.986437	N	N	69	0	ENSG00000255090	ENSG00000255248	+	-	11	11	122293579	121987031	intron	intron	RP11-820L6.1	RP11-166D19.1	122026130	121899063	-	-	0	122026259	121962448	-	+	N	-	-	N	Sample_A19_0011_defuse	1	0	1	1
28620	CCCCGCTTTCACGGTCTGTATTCGTACTGAAAATCAAGATCAAGCGAGCTTTTGCCCTTCTGCTCCACGGGAGGTTTCTGTCCTCCCTGAGCTCGCCTTAGGACACCTGCGTTACCGTTTGACAGGTGTACAGCCCCAGTCAAACTCCCCACCTGGCACTGTCCCCGGA|GCCGGGCGCTTGGCGCCAGAAGCGAGAGCCCCTCAGGGCTCGCCCCCCCGCCTCACCGGGTCAGTGAAAAAACGATCAGAGTAGTGGTATTTCACCGGCGGCCCGCAGGGCCGGCAGACCCCGCCCTGGACCCCTCGCGGGGACACC	47	0.785783	0.985528	0.692293	N	N	3.23636	3.13847	3.13847	0	0.559218	0	N	0.959312	N	N	2	0	ENSG00000162669	ENSG00000226958	-	-	1	X	91870426	108297792	intron	upstream	HFM1	RNA28S5	91726323	108297361	-	-	0.559218	91853148	108297828	+	+	Y	-	-	N	Sample_A19_0011_defuse	6	1	1.68	1
MCF10Ca1a
cluster_id	splitr_sequence	splitr_count	splitr_span_pvalue	splitr_pos_pvalue	splitr_min_pvalue	adjacent	altsplice	break_adj_entropy1	break_adj_entropy2	break_adj_entropy_min	breakpoint_homology	breakseqs_estislands_percident	cdna_breakseqs_percident	deletion	est_breakseqs_percident	eversion	exonboundaries	expression1	expression2	gene1	gene2	gene_align_strand1	gene_align_strand2	gene_chromosome1	gene_chromosome2	gene_end1	gene_end2	gene_location1	gene_location2	gene_name1	gene_name2	gene_start1	gene_start2	gene_strand1	gene_strand2	genome_breakseqs_percident	genomic_break_pos1	genomic_break_pos2	genomic_strand1	genomic_strand2	interchromosomal	interrupted_index1	interrupted_index2	inversion	library_name	max_map_count	max_repeat_proportion	mean_map_count	min_map_count
6673	TTCCCAGGAGGAAGGGCACTCCGCCCCGGACCCCGGTCCCGGCGCACGGCGGGGCGGCCCGCCGGCGGGGACAGGCGGGGGACCGGCTATCCGAGGCCAACCGAGGCTCCGCGGCG|CTGCTGTATGGTTCTGCCTGGGCGGTATTCTGACTTAGAGGTGTTTAGTCATAATCCCACAGATGGCAGCTTTGCCCCATTGGCTCCTCAGCCAAGCACGTACACCAAATTTAATGGTTTCCACGTGCCAGCGGAATTCCCAAGTGCTGAATACCTTGGGGCCTAGGGATGCTAACT	84	0.784516	0.690562	0.978886	N	N	3.29657	3.53978	3.29657	0	0.0463582	0	N	0.312691	N	N	0	551	ENSG00000241781	ENSG00000144283	-	-	9	2	79186787	159539391	upstream	intron	AL161626.1	PKP4	79186731	159313476	+	+	0.0463582	79186659	159440688	-	-	Y	-	-	N	Sample_A19_0012_defuse	1	1	1	1
52295	GACCCTTGGGAAAGAAACAGGAAGAGCAGGCAGGACGCGGTGACTCACGCCTGTAATCCCAGCACTTTGGGAGGCCGAGGCGGGTGGATCACTTGAGGTCAGGAGTTCAAGACCAGCCTGGCCAACATGGCAAAACCCCATCT|TTCTGGAGAGGAGACCTAGGGCTCTGCATTCGTCCCCAGGCTCACCACCCAGCGCATTCTCTGGGCTCAGGGTCTCTGGGTAGGGGCTGGCTCTACAGGATGCTCCAGAGGGCCTCGTGGGGAGGGTGTATTCAGAGAGGGGTAGTGC	17	0.958568	0.561264	0.698702	N	N	3.49169	3.56911	3.49169	0	0.672454	0	N	0.672454	N	N	108	0	ENSG00000179364	ENSG00000233901	-	+	14	9	105864484	132121817	utr3p	intron	PACS2	RP11-65J3.1	105766900	132094579	+	+	0	105863025	132104322	-	+	Y	-	-	N	Sample_A19_0012_defuse	73	1	40.8	15
61874	TGAGCACGTACATATTGACAGACATATTATTTTATTAAGAATCACATTTCTGTGCTCACTTTGGCAGCACGTATACTAAAATTGGAATGATACAAAGAAGATTAGCATGGCTCCTGCACAAGATGACATGCCAA|TTCGGCAGCACATATACTAAAATTGGAACGATACAGAGAAGATTAGCATGGCCCCTGCGCAAGGATGACACGCAAATTCGTGAAGCATTCCATATTTTTTTTTACACCTTATACAAAAATCAATTCAAGATGGATTAAAGACTTAAACGT	1	0.84203	0.635457	0.72187	N	N	3.6031	3.59206	3.59206	0	0	0	N	0	N	N	0	0	ENSG00000130038	ENSG00000207264	+	-	12	10	3873985	21610996	intron	intron	EFCAB4B	RNU6-15	3715799	21610890	-	+	0	3835411	21610898	-	-	Y	-	-	N	Sample_A19_0012_defuse	246	1	106.176	47
49789	GCGCAATCCCACTACTGATCAGCACGGGAGTTTTGACCTGCTCCGTTTCCGACCTGGGCCGGTTCACCCCTCCTTAGGCAACCTGGTGGTCCCCCGCTCCCGGGAGGTCACCATATTGATGCCGAACTCAGTGCGGACACCCGATCGGCATAGCGCACTACAGCCCAGAA|CTCCTGGGCTCAAGCGATCCTCCCACCTCAGCCCCCTAAGTAGCTGGGACTCCAGACGTGCATCACCACACCCGGTTAATTTTTATACTTTTT	1739	0.47605	0.640472	0.990766	N	N	3.55976	3.23321	3.23321	0	0.539386	0	N	0.817897	N	N	0	0	ENSG00000266037	ENSG00000185345	-	+	14	6	50320632	163148803	intron	intron	Metazoa_SRP	PARK2	50320336	161768452	-	-	0.485826	50320556	162494572	+	-	Y	-	-	N	Sample_A19_0012_defuse	387	1	131.4	9
18700	AACACATAACATCCCAGAAGAAAAGAGGAGACACATCCCCTGAACCCAGACACATTCACCTGAGAACCAGCCATTTCTTCCTCTTCTTCCTTCTTCTCTGGGATTCCTTCTCAGGTGAGATTATCTGGACAAATCACA|CCATTTCCCAGCTTCCCGGGTGTCCAGGCTGCTTAGCTATGGATCTCCTGATACCTGCAGGTCAGAGGGCAAGAGGCTGTGGCGGCCACCTGAGCTTCCCCGAGCAAAGCACGCCGAGCACAGAAGACGACCCAGCTGAGGCTGGCAGGAGAG	39	0.723526	0.916332	0.61152	Y	Y	3.51104	3.38383	3.38383	0	0.992778	0	Y	0.841126	N	N	0	10	ENSG00000227671	ENSG00000232347	-	+	1	1	247372795	247405125	intron	downstream	RP11-488L18.4	RP11-488L18.8	247353153	247373993	-	-	0	247365396	247373992	+	-	N	-	-	N	Sample_A19_0012_defuse	1	0	1	1
445	ACTCCCCCTTCTCTCCAGGGGACGCCACACTCCCCCTTCTCTCCAGGGGACGCCACACTCCCCCTTCTGTCCAGGGGACGCCACACTCGCCCTTCTCTCCAGGGGACGCCACACTCGCCCTTCTCTCCAGGGGACGCCACACT|ACAGGTACATGCCACCATGCCCAGCTAATTGGTTAAATAATTTTTTTTTCTGTAGAAATAAGGTCTCACTATGTTGCCCAGGCTAGTCTTGAATTCCTGGGTTCAAGTGATTCTCCCGCCTCAGCCTCCCAA	24	0.878792	0.98671	0.326379	N	N	3.194	3.49169	3.194	0	0	0	N	0	N	N	0	822	ENSG00000254739	ENSG00000115839	-	-	11	2	529659	135933964	downstream	intron	RP13-46H24.1	RAB3GAP1	528907	135809835	+	+	0	530476	135825440	-	-	Y	-	-	N	Sample_A19_0012_defuse	12	1	9	6
7980	ATGCCGCCAGAACCGCGACGCTTTCCAAGGCACGGGCCCCTCTCTCGGGGCGAACCCATTCCAGGGCGCCCTGCCCTTCACAAAGAAAAGAGAACTCTCCCCGGGGCTCCCGCCGGCTTCTCCGGGATCGGTCACGTTACCGCACTGGAAGA|CTCCACTACGCCCATCTCCGCCACTCCGGATTCGGGGATCTGAACCCGACTCCCTTTCGATCCGCTGAGGGCAAGGGAGGCCATTGCCTGTCCCTTCGGAACGGCGCTCGCCCATCTCTCAGGACCGACTGACCCGTGTTCAACTGCTGTTTCACTGGACGCCGCCAGAACAGCGACGCTTTCCAAGGCACGGGCCCCTCTCTCGGGGCGA	1523	0.000384957	0.541619	0.947784	N	N	3.74913	3.31849	3.31849	0	0	0	N	0.494813	N	N	0	11	ENSG00000164326	ENSG00000153823	-	+	5	2	71016875	230136001	downstream	intron	CARTPT	PID1	71014990	229715242	+	-	0.291426	71146739	230045480	-	-	Y	-	-	N	Sample_A19_0012_defuse	2	1	1.36207	1
66148	CAGGCTGCTACAACAGAATACCATATATTGGGTGGCTTAAACAACAAACATTTATTTCTCACAGATCTGGAGGCTTCCAAGTCCAAGATCAAGATACCAGCAGATCTAGTGTCTGATGAGGACAGTTTGCAGACAGCTATCTTCTCCTTGTAGCCACACC|AGCTCCCATGGTTTCTCCTTCCTTGGTCTGTGCAGAGTCATTACCGCAGTATGTGAGGATCCTTTACCCTACGTTGCTAGCCAGTTTCTTTCCACGTTGCTGAGAGTCCCAGTTTATTCATCACACTGGGTGGATCTCGGTTCCT	18	0.45663	0.919115	0.515778	N	Y	3.544	3.31849	3.31849	0	0	0	Y	0	N	N	0	0	ENSG00000248112	ENSG00000248400	-	-	5	5	82216938	82272963	downstream	intron	RP11-78C3.1	ST13P12	82215195	82264707	-	+	0	82203862	82271164	+	-	N	-	-	N	Sample_A19_0012_defuse	1	1	1	1
44932	AACCTAGTTCTAATGCACTAAGTGGCACTGACTGCTGAACTGACGGGGTAGGCATTGGAGTTGCAAGCCCTGCATCTCCACCATCAATATCAAAGAGGTCATTCGGACTAATTCCACTCTCACTCAAAGCAGCAAGCAGTAAATCTTGCCCTGGCTCCACCAT|TTTCCCCGCGGGACCCGGCGCCAGCACAGCTCCTCCCGGGAGGTGTGAGTTTGAAGGACCAGAGGCGACTGGAGCGGAGGCGGCGGTGGCGGCGGCAGCAGCGGCGTCCTGCTCTGCCTACCTCCCCGCCGCCATCTTGACGCCCCTCCCCCAGCCCC	52	0.478954	0.876651	0.595963	Y	Y	3.38809	2.9596	2.9596	0	0.993691	0	Y	0.981072	N	N	2009	0	ENSG00000139697	ENSG00000256092	-	-	12	12	123834988	123850660	coding	upstream	SBNO1	RP13-942N8.1	123773656	123849500	-	+	0	123834988	123849248	+	-	N	-	-	N	Sample_A19_0012_defuse	17	0.264	2.06667	1
7979	CCGCGACGCTTTCCAAGGCACGGGCCCCTCTCTCGGGGCGAACCCATTCCAGGGCGCCCTGCCCTTCACAAAGAAAAGAGAACTCTCCCCGGGGCTCCCGCCGGCTTCTCCGGGATCGGTCACGTTACCGCACTGGAAGA|CTCCACTACGCCCATCTCCGCCACTCCGGATTCGGGGATCTGAACCCGACTCCCTTTCGATCCGCTGAGGGCAAGGGAGGCCATTGCCTGTCCCTTCGGAACGGCGCTCGCCCATCTCTCAGGACCGACTGACCCGTGTTCAACTGCTGTTTCACTGGACGCCGCCAGAACAG	1523	0.351408	0.541619	0.947784	N	N	3.74913	3.31849	3.31849	0	0	0	N	0.743676	N	N	0	11	ENSG00000164326	ENSG00000153823	-	+	5	2	71016875	230136001	downstream	intron	CARTPT	PID1	71014990	229715242	+	-	0.515833	71146739	230045480	-	-	Y	-	-	N	Sample_A19_0012_defuse	3	0.946667	1.17125	1
33298	TTCTTCTTGCCAGCTACTGCGCCACCGTGGCCAGAGTGCACAAAGTTGGGATCCTTAAATGGCAAAGGTTTGGCAGCTTTTTCCACAGGTCCTGTGCTAAACTCAGAGGGCACCATTTTATTCTCACTCATGGCTTCCATGCTGATAC|CCTCTCACAGGGTGACATCTGAGCAAATAGGAAGTTGGTTCTTATTGTCTGTCATTCACAAAGGCTTTGGGGTGGCTCTGGGACTCCTATGTCATAGATAATCATGGTAGTCTTATGGCAGCCTCTTGACAAGCTAAGCTTCCTGCCCCTCCCAGACCAGACATC	18	0.296058	0.991318	0.53782	Y	Y	3.41952	3.66745	3.41952	0	0	0	N	0	Y	N	175	1	ENSG00000153391	ENSG00000267140	-	+	18	18	33077955	33077904	coding	upstream	INO80C	RP11-322E11.6	33032194	33023835	-	-	0	33060526	33093120	+	-	N	-	-	N	Sample_A19_0012_defuse	1	0.0188679	1	1
6994	GTCCCTTTTCTCAAGCTGTCTCTTTCCCTCCATGGATGAAGTTATTTATTTTCTTTTGTGACTTATAAGAATCCCCCGTCTGTTTCCAGGGTCAATGTATTGTGAGTCTATTTTGGTACAGGCACTTGAGGTAGCTTATCTCATTTATTCTTCACGATGAAC|CTTTCTCCACCATCTAATGGCTTCTTCCTCTGCAGCATCTGGTTCTGTATATTCTGGCCACCAAAAGCGAAGTTCCTAAATGTTGGACTGAAATCCTAGCTCACTGTAGGAAGCCAGCTAAGAGCTGAAAAGATTTTGGAAATAGGATTTCTGGAGCA	12	0.620651	0.983292	0.885344	Y	Y	3.64657	3.28652	3.28652	0	0.993691	0	Y	0.89905	N	N	82	0	ENSG00000176771	ENSG00000200708	-	-	2	2	134326034	134353970	utr5p	downstream	NCKAP5	7SK	133429374	134353662	-	+	0	134316688	134398928	+	-	N	-	-	N	Sample_A19_0012_defuse	1	0.533333	1	1
64439	TGAGTGGGAGGACCGCTGCAATGAGCCTTGAAGCCTTGGGCATGAGCCTGGGTGGAGCTGTCCCAGGTGCAGATCTTGGTGGTAGTAGCAAATATTCAAATGAGAACTTTGAAGGCCGAAGTGGAGAAGGGTTCCAGT|GTGAAACAGCAGTTGAACACGGGTCAGTCGGTCCTGAGAGATGGGCGAGCGCCGTTCCGAAGGGACAGGCAATGGCCTCCCTTGCCCTCAGCGGATCGAAAGGGAGTCGGGTTCAGATCCCCGAATCCGGAGTGGCGGAGATGGGCGTAGTGGAGTTGATGG	4291	0.759725	0.576346	0.6392	N	N	3.45298	3.48913	3.45298	0	0.126101	0	N	0.71833	N	N	0	11	ENSG00000201966	ENSG00000153823	+	-	19	2	24187309	230136001	downstream	intron	RNA5-8SP4	PID1	24187160	229715242	-	-	0.588329	24184077	230045634	-	+	Y	-	-	N	Sample_A19_0012_defuse	6	1	1.05072	1
54137	TGCGCCACCACACCCAGCTAATTTTGTATTTTTAGTAGAGACGGGGTTTCTCCGTGTTGGTCAGGCTGGTCTCGAACTCCTGACCTCAGGTGATCCGCCTGCCTCGGCCTCCCAAAGTGCTGGGATTACAGGCATGAGCCACCACAC|TCCTCTGCCGTCGCCACCTGTCTGGGTGCCGGTCTCCTCCCTGCCTGACCTCAGCGCGTCCTCCCCGTCCTCGCAGTCGTCGGGCTGTGCGCTTCCCCCCTCCAGCAACAGCCGCAGTTCTTCTCCTAGGGAGGGACGTCGTCCTCCTCCC	14	0.809531	0.992725	0.693306	N	Y	3.5	3.03905	3.03905	2	0.776261	0.355903	N	0.783041	N	N	40	0	ENSG00000119711	ENSG00000249347	+	+	14	4	74551196	8992532	utr3p	downstream	ALDH6A1	RP11-747H12.4	74523553	8992181	-	+	0	74526123	9002784	-	+	Y	-	-	N	Sample_A19_0012_defuse	20	1	13.3333	5
59737	GGCGCCTTCTATCTCGATGAAGTTCACTCTGAATAGAAGTCCGAGAAGATCTCTTGATTACCGCTCTAATGGATGACAAGGGTCCTTGGCTTGAAGAACGATGTTCTGGTTTATTTCGTTCGTTGCGAT|CTGCGGCCGAGTGGCCCGAGAGCGCACGGCCCCGGGCGCGGCGCTGGCCACCAAGTTCGCGGCGCTCGCGTAGCTCTTCCTCCTCGTCCTCCCGCCGCCGGCCCTCAGCCATGGGCGAGGCGCGGGGCGCAGCCGCGGGATGGCCAGCGAGCTGCGGCCCCGGCGCCCCAGAAC	12	0.890921	0.74155	0.820851	N	Y	3.44975	2.94268	2.94268	0	0.961368	0	Y	0.992274	N	N	430	0	ENSG00000109686	ENSG00000252544	-	-	4	4	152149182	152221765	utr5p	downstream	SH3D19	U6	152041431	152221670	-	+	0	152147238	152246393	+	-	N	-	-	N	Sample_A19_0012_defuse	1	0	1	1
66	TGCAGAGCACACAGACTTGTCTTTGGACAAAATTGAGAAGAACTCATAAACTTGGCTTCCTCGCTTCTGCTCCTCAGACGCGTGTGGATGATTTGAAGATATTAGCCTAACAAGATGGAAGCAGGTTTAAAATTTTACATAAGAAGTTACCTTTTTCAG|TTGTGTTGATGTTCCTTTCAGCTGGTCCTATAGTACCCCTCCTCAGGAATGTCTCCCCAGTGCAAGGACAAAGACTGAAGAGACTGCTATATTGATGGACTCTCAAGCCAACTATGAAGTTGAAACAAAGAAAGTGATCACCTGAAGAC	34	0.690758	0.809103	0.764206	N	Y	3.22639	3.4572	3.22639	0	0.99331	0	Y	0.973241	N	N	54	0	ENSG00000255090	ENSG00000255248	+	-	11	11	122293579	121987031	intron	intron	RP11-820L6.1	RP11-166D19.1	122026130	121899063	-	-	0	122026259	121962448	-	+	N	-	-	N	Sample_A19_0012_defuse	1	0	1	1
23135	TTTCACGGTCTGTATTCGTACTGAAAATCAAGATCAAGCGAGCTTTTGCCCTTCTGCTCCACGGGAGGTTTCTGTCCTCCCTGAGCTCGCCTTAGGACACCTGCGTTACCGTTTGACAGGTGTACAGCCCCAGTCAAACTCCCCACCTGGCACTGTCCCCGG|GCGCTTGGCGCCAGAAGCGAGAGCCCCTCAGGGCTCGCCCCCCCGCCTCACCGGGTCAGTGAAAAAACGATCAGAGTAGTGGTATTTCACCGGCGGCCCGCAGGGCCGGCAGACCCCGCCCTGGACCCCTCGCGGGGACACCGGGGGGCGC	40	0.890616	0.895314	0.761492	N	N	3.23636	3.15782	3.15782	0	0.623719	0	N	0.960391	N	N	0	0	ENSG00000162669	ENSG00000226958	-	-	1	X	91870426	108297792	intron	upstream	HFM1	RNA28S5	91726323	108297361	-	-	0.623719	91853147	108297823	+	+	Y	-	-	N	Sample_A19_0012_defuse	4	0.976378	1.6	1
7066	CCCTAAGACATGAGTTAAAAGTAGGCCCTTACCTGCATAGTTGACCATATGTATTTCCACTCCACTTGGGAATTTTGATTGTAGCAGTAACAGTCTGACTCAGACGTTCTAATTAAATCTTTTTCCTTCAAAGCTTTACACCTACGAACT|TGTACCGGGAATGCAGGGAGGAAGACTTGATCCCTGCTCTGGTGTGCTGATCCAGAGTCCTCAGTATAGGTGCTGACATGTGAGGCACTTCCAGGGTTCAGAGTGGAGGCATCTGAACAGCCCATGGCGGGTGCTGAAGGCAAGTTTCCCA	19	0.711861	0.666252	0.797414	Y	Y	3.20448	3.61936	3.20448	0	0	0	Y	0	N	N	474	0	ENSG00000189362	ENSG00000233654	-	-	2	2	191399448	191432828	intron	downstream	TMEM194B	AC093388.3	191369068	191399581	-	+	0	191390106	191471684	+	-	N	-	-	N	Sample_A19_0012_defuse	1	0	1	1
5201	GTCTTCAGCAAAAAAGTATGCAATATAGTCAACTGAAATGCATTGTTCATACTTTTTAATGAGAACTTTGAAGGCCGAAGTGGAGAAGGGTTCCATGTGAACAGCAGTTGAACGTG|GGTCAGTCGGTCCTGAGAGATGGGCGAGCGCCGTTCCGAAGGGACAGGCAATGGCCTCCCTTGCCCTCAGCGGATCGAAAGGGAGTCGGGTTCAGATCCCCGAATCCGGAGTGGCGGAGATGGGCGTAGTGGAGTTGATGGCATACGAAGACGCC	2109	0.637157	0.484426	0.953043	N	N	3.47825	3.52209	3.47825	0	0	0	N	0.184045	N	N	0	11	ENSG00000265725	ENSG00000153823	+	-	6	2	120336403	230136001	downstream	intron	MIR3144	PID1	120336325	229715242	+	-	0.0723884	120583500	230045613	+	+	Y	-	-	N	Sample_A19_0012_defuse	2	1	1.11111	1
MCF10Ca1d
cluster_id	splitr_sequence	splitr_count	splitr_span_pvalue	splitr_pos_pvalue	splitr_min_pvalue	adjacent	altsplice	break_adj_entropy1	break_adj_entropy2	break_adj_entropy_min	breakpoint_homology	breakseqs_estislands_percident	cdna_breakseqs_percident	deletion	est_breakseqs_percident	eversion	exonboundaries	expression1	expression2	gene1	gene2	gene_align_strand1	gene_align_strand2	gene_chromosome1	gene_chromosome2	gene_end1	gene_end2	gene_location1	gene_location2	gene_name1	gene_name2	gene_start1	gene_start2	gene_strand1	gene_strand2	genome_breakseqs_percident	genomic_break_pos1	genomic_break_pos2	genomic_strand1	genomic_strand2	interchromosomal	interrupted_index1	interrupted_index2	inversion	library_name	max_map_count	max_repeat_proportion	mean_map_count	min_map_count
28336	TTTGTATTTTTGGCTAATTTTGTATTTTTAGTAGAGATGAGGTTTCTCCATGTTGGTCAGGCTGGTCTCGAACTCCCGACCTCAGGTGATCCACCCGCCTCGGCCTCCCAAAGTGCTGGGATTAC|AGGCATGTGCCACCACGCCTGGCTAATTTTGTATTTTAGTAGAGACGGGGCTTCTCCATGTTGGTCAGGCTGGTCTCGAACTCCAGACCTCAGGTGATCTGCCCACC	17	0.791977	0.717708	0.228655	N	Y	3.59897	3.58424	3.58424	0	0.823192	0.748747	N	0.702218	N	N	0	0	ENSG00000158955	ENSG00000142405	+	+	17	19	44964096	54327648	utr3p	intron	WNT9B	NLRP12	44910567	54296857	+	-	0	44962647	54306577	+	-	Y	-	-	N	Sample_A19_0013_defuse	2130	1	551.6	5
1398	CCGAATCCGAGGTATTTGAGATCACGGACTTCACCACTGCCTCGGAATGGGAAAGGTTTATTTCCAAAGTTGAAGAAGTCTTGAATGACTGGAAACTGATTGGAAACTCTTTGGGAAAGCCACTCGAAAAG|GATTCCTACCGGAAGCAGGTGGTCATTGATGGGGAGACGTGCCTGTTGGACATCCTGGATACCGCCGGCCAGGAGGAGTACAGCGCCATGCGGGACCAGTACATGCGCACCGGGGAGGGCTTCCTGTGTGTGTTTGCCA	32	0.403267	0.774951	0.5071	N	N	3.2228	3.75914	3.2228	0	0	0	N	0	N	Y	2007	3295	ENSG00000115839	ENSG00000174775	+	-	2	11	135933964	537287	coding	coding	RAB3GAP1	HRAS	135809835	532242	+	-	0	135815656	533944	+	+	Y	-	-	N	Sample_A19_0013_defuse	1	0	1	1
41487	CAGCTGGGTCGTCTTCTGTGCTCGGCGTGCTTTGCTCGGGGAAGCTCAGGTGGCCGCCACAGCCTCTTGCCCTCTGACCTGCAGGTATCAGGAGATCCATAGCTAAGCAGCCTGGACACCCGGGAAGCTGGGAAATG|GTGTGATTTGTCCAGATAATCTCACCTGAGAAGGAATCCCAGAGAAGAAGGAAGAAGAGGAAGAAATGGCTGGTTCTCAGGTGAATGTGTCTGGGTTCAGGGGATGTGTCT	21	0.472414	0.796209	0.758083	Y	Y	3.3964	3.51104	3.3964	0	0.991027	0	Y	0.757734	N	N	15	0	ENSG00000232347	ENSG00000227671	+	-	1	1	247405125	247372795	intron	intron	RP11-488L18.8	RP11-488L18.4	247373993	247353153	-	-	0	247373993	247365397	-	+	N	-	-	N	Sample_A19_0013_defuse	1	0	1	1
119534	CTATCTCGATGAAGTTCACTCTGAATAGAAGTCCGAGAAGATCTCTTGATTACCGCTCTAATGGATGACAAGGGTCCTTGGCTTGAAGAACGATGTTCTGGTTTATTTCGTTCGTTGCGATC|TGCGGCCGAGTGGCCCGAGAGCGCACGGCCCCGGGCGCGGCGCTGGCCACCAAGTTCGCGGCGCTCGCGTAGCTCTTCCTCCTCGTCCTCCCGCCGCCGGCCCTCAGCCAT	18	0.999197	0.796926	0.53236	N	Y	3.41783	2.85013	2.85013	0	0.991029	0	Y	0.991029	N	N	936	0	ENSG00000109686	ENSG00000252544	-	-	4	4	152149182	152221765	utr5p	downstream	SH3D19	U6	152041431	152221670	-	+	0	152148912	152246394	+	-	N	-	-	N	Sample_A19_0013_defuse	1	0	1	1
92016	TGGCACTGACTGCTGAACTGACGGGGTAGGCATTGGAGTTGCAAGCCCTGCATCTCCACCATCAATATCAAAGAGGTCATTCGGACTAATTCCACTCTCACTCAAAGCAGCAAGCAGTAAATCTTGCCCTGGCTCCACCAT|TTTCCCCGCGGGACCCGGCGCCAGCACAGCTCCTCCCGGGAGGTGTGAGTTTGAAGGACCAGAGGCGACTGGAGCGGAGGCGGCGGTGGCGGCGGCAGCAGCGGCGTCCTGCTCTGCCTACCTCCCCGCCGCCA	37	0.343216	0.918226	0.367531	Y	Y	3.38809	2.9596	2.9596	0	0.992564	0	Y	0.992564	N	N	2330	0	ENSG00000139697	ENSG00000256092	-	-	12	12	123834988	123850660	coding	upstream	SBNO1	RP13-942N8.1	123773656	123849500	-	+	0	123834988	123849248	+	-	N	-	-	N	Sample_A19_0013_defuse	1	0.297297	1	1
15790	TGTCTCTTTCCCTCCATGGATGAAGTTATTTATTTTCTTTTGTGACTTATAAGAATCCCCCGTCTGTTTCCAGGGTCAATGTATTGTGAGTCTATTTTGGTACAGGCACTTGAGGTAGCTTATCTCATTTATTCTTCACGATGA|ACCTTTCTCCACCATCTAATGGCTTCTTCCTCTGCAGCATCTGGTTCTGTATATTCTGGCCACCAAAAGCGAAGTTCCTAAATGTTGGACTGAAATCCTAGCTCACTGTAGGAAGCCAGCTAAGAGCTGAAAAGATTTTGGAAATAG	25	0.341559	0.794526	0.658376	Y	Y	3.61464	3.36973	3.36973	0	0.993079	0	Y	0.979238	N	N	345	0	ENSG00000176771	ENSG00000200708	-	-	2	2	134326034	134353970	utr5p	downstream	NCKAP5	7SK	133429374	134353662	-	+	0	134316686	134398926	+	-	N	-	-	N	Sample_A19_0013_defuse	1	0.466165	1	1
123003	GAAAGAATCAGACAGGAGCAATCAGGGTGTTGCAAGTCCTGATTACGCAGAGACGTTAATCACGTTTCATGCATCTCCAATCATCATGTTCTAATCTGCCCTCCGGAGGAGGAACAGGTAAGGATT|AAAAAATATGGAATGCTTCACGAATTTGCGTGTCATCCTTGCGCAGGGGCCATGCTAATCTTCTCTGTATCGTTCCAATTTTAGTATATGTGCTGCCGAAGTGAGCACTGTTGTGTTCTT	3	0.855407	0.964317	0.983488	N	N	3.76849	3.52681	3.52681	0	0	0	N	0	N	N	0	0	ENSG00000200463	ENSG00000207264	-	+	17	10	8076905	21610996	intron	downstream	SNORD118	RNU6-15	8076772	21610890	-	+	0	8076891	21610997	+	+	Y	-	-	N	Sample_A19_0013_defuse	81	1	61.8	49
76754	TCTGGAGGTAGTAGGTGATTTGAATGGCTCTGGCTGACTTGACCCGCTGATCTTTGCTGTTTGGCACTTCCACTACCCCGCCCAGTTGGTGTCCAATAAAACTGTTCCTCCCATC|CTTCTGGCTTTCGGTTTGGATTGGCGCATGGAGGCAACAACAGAATTGGAGAGTGAGAGGGGATTTCTTTTATTTCTTCTCTGCTACTTCTCTGCCATACTGTGGTTGGTAGTGGCTGCATCCCTCTACCGA	9	0.708068	0.613855	0.206961	Y	Y	3.41576	3.50103	3.41576	0	0.991339	0	Y	0.991339	N	N	214	0	ENSG00000244694	ENSG00000226068	-	+	6	6	48036425	48117741	coding	downstream	PTCHD4	HNRNPA3P4	47845764	48116939	-	-	0	47976850	48078785	+	-	N	-	-	N	Sample_A19_0013_defuse	1	1	1	1
131877	CCTTGAAGCCTTGGGCATGAGCCTGGGTGGAGCTGTCCCAGGTGCAGATCTTGGTGGTAGTAGCAAATATTCAAATGAGAACTTTGAAGGCCGAAGTGGAGAAGGGTTCCAGT|GTGAAACAGCAGTTGAACACGGGTCAGTCGGTCCTGAGAGATGGGCGAGCGCCGTTCCGAAGGGACAGGCAATGGCCTCCCTTGCCCTCAGCGGATCGAAAGGGAGTCGGGTTCAGATCCCCGAATCCGGAGTGGCGGAGATGGGC	2506	0.885481	0.580502	0.600454	N	N	3.45298	3.48913	3.45298	0	0.294758	0	N	0.832505	N	N	0	62	ENSG00000201966	ENSG00000153823	+	-	19	2	24187309	230136001	downstream	intron	RNA5-8SP4	PID1	24187160	229715242	-	-	0.638564	24184077	230045634	-	+	Y	-	-	N	Sample_A19_0013_defuse	2	1	1.02941	1
15662	CAGCAAAGCTATAAAGGATGCTACCTGAGCAAGCAAATAAGAACATGAATTGAACTCACCTCCAGAGACTCCTGTGTTGCTCCTCAAGCTGAGTCAGCAGATGCTCAATGTATTTATTGGAGTCCATGTATT|CCTTTCTCCACCATCTAATGGCTTCTTCCTCTGCAGCATCTGGTTCTGTATATTCTGGCCACCAAAAGCGAAGTTCCTAAATGTTGGACTGAAATCCTAGCTCACTGTAGGAAGCCAGCTAAGAGCTGAAAAG	7	0.398955	0.711627	0.130133	Y	N	3.54656	3.31481	3.31481	0	0	0	Y	0	N	N	345	0	ENSG00000176771	ENSG00000200708	-	-	2	2	134326034	134353970	coding	downstream	NCKAP5	7SK	133429374	134353662	-	+	0	134060681	134398927	+	-	N	-	-	N	Sample_A19_0013_defuse	1	0	1	1
15786	GACTGGTAATTTTCACCTGCATAGTTGACCATATGTATTTCCACTCCACTTGGGAATTTTGATTGTAGCAGTAACAGTCTGACTCAGACGTTCTAATTAAATCTTTTTCCTTCAAAGCTTTACACCTACGAACT|TGTACCGGGAATGCAGGGAGGAAGACTTGATCCCTGCTCTGGTGTGCTGATCCAGAGTCCTCAGTATAGGTGCTGACATGTGAGGCACTTCCAGGGTTCAGAGTGGAGGCATCTGAACAGCCCATGGCGGGT	21	0.183622	0.736082	0.609271	Y	Y	3.20448	3.61936	3.20448	0	0	0	Y	0	N	N	1099	0	ENSG00000189362	ENSG00000233654	-	-	2	2	191399448	191432828	coding	downstream	TMEM194B	AC093388.3	191369068	191399581	-	+	0	191399286	191471684	+	-	N	-	-	N	Sample_A19_0013_defuse	1	0	1	1
86580	CGGACTGAGGCGGCGGCGGCCGCTGGAGCTAGTCCCCCGCCCTGCCCTGCCGAGCGCGCCCAGTCCGCGAATCCGGTGCTTTCTTGCCCCAGGAAGAAGCCGTGTCGGGGCTGCGCTGACAGAGGAGCAGGCAGC|AGAAAATACAGTAGCAGCCATGATAGAAGACAAAGGACCAAGAGTGACAGACTACTTTGTCGTAGCTGGTCTCACTGACACATCTACTCTTTTGGATCAAGAAATAAATCGTTTAGATACTAAGTCAACTGG	4	0.216594	0.928086	0.817499	Y	Y	3.36973	3.24165	3.24165	0	0.992453	0	Y	0	N	N	0	0	ENSG00000232176	ENSG00000242215	-	-	9	9	19201044	19336492	upstream	upstream	RP11-146N23.1	RP11-513M16.2	19200333	19276173	-	+	0	19230829	19276154	+	-	N	-	-	N	Sample_A19_0013_defuse	1	0	1	1
141	CTTGTCTTTGGACAAAATTGAGAAGAACTCATAAACTTGGCTTCCTCGCTTCTGCTCCTCAGACGCGTGTGGATGATTTGAAGATATTAGCCTAACAAGATGGAAGCAGGTTTAAAATTTTACATAAGAAGTTACCTTTTTCAG|TTGTGTTGATGTTCCTTTCAGCTGGTCCTATAGTACCCCTCCTCAGGAATGTCTCCCCAGTGCAAGGACAAAGACTGAAGAGACTGCTATATTGATGGACTCTCAAGCCAACTATGAAGTTGAAA	44	0.612038	0.879058	0.687962	N	Y	3.22639	3.4572	3.22639	0	0.99203	0	Y	0.984059	N	N	84	0	ENSG00000255090	ENSG00000255248	+	-	11	11	122293579	121987031	intron	intron	RP11-820L6.1	RP11-166D19.1	122026130	121899063	-	-	0	122026259	121962448	-	+	N	-	-	N	Sample_A19_0013_defuse	1	0	1	1
86579	GGAGGTGGCCCAGCCATGCCAGACGGGACCGTCTGGGGCGGTGGCTGCATGACTGAACCCTTGCACAAGTCGATGCTGCTTACAGAAGGAAGCAGGATATAGCTGTTCCTTAATTGGAGC|CGCGCGGCTGAGACCGATCCCTCAGGAGCCGCGGGCGAAAGCCCACCCGACGCTGGCGACGAGCACAGACACCTCAGCCGCCGCAGCCATCTTGGCACATCCGGCT	11	0.665083	0.683073	0.177879	Y	Y	3.71401	3.21125	3.21125	0	0.990608	0	Y	0.943646	N	N	468	34	ENSG00000148396	ENSG00000196366	-	-	9	9	139372141	139380518	utr5p	upstream	SEC16A	C9orf163	139334549	139377947	-	+	0	139372137	139377391	+	-	N	-	-	N	Sample_A19_0013_defuse	1	0.0958904	1	1
MCF10Ca1h
cluster_id	splitr_sequence	splitr_count	splitr_span_pvalue	splitr_pos_pvalue	splitr_min_pvalue	adjacent	altsplice	break_adj_entropy1	break_adj_entropy2	break_adj_entropy_min	breakpoint_homology	breakseqs_estislands_percident	cdna_breakseqs_percident	deletion	est_breakseqs_percident	eversion	exonboundaries	expression1	expression2	gene1	gene2	gene_align_strand1	gene_align_strand2	gene_chromosome1	gene_chromosome2	gene_end1	gene_end2	gene_location1	gene_location2	gene_name1	gene_name2	gene_start1	gene_start2	gene_strand1	gene_strand2	genome_breakseqs_percident	genomic_break_pos1	genomic_break_pos2	genomic_strand1	genomic_strand2	interchromosomal	interrupted_index1	interrupted_index2	inversion	library_name	max_map_count	max_repeat_proportion	mean_map_count	min_map_count
8492	AAACATCCAGGACAACCAGTTTTCTCCCTGTGGTGTGCCCATTTCGCTTTTGTGGTGAAGCTTCTGCCGTTGAGCCTCCAGGTACTCCTGAAATGGCTTCTGCAGAGATGGACCTATGCCGGGGACAGCA|CTGTGTGATGTCAGCAAGAGGCTCTTCATCTTGAACTAACATTTGGGCAAACTGCTGTCCCTGATCTGGACTGATTCGCATTACATTTCTCAGCAGAAATATCCAATCTGGAGTGTATCC	18	0.660414	0.498626	0.471514	Y	Y	3.6036	3.67018	3.6036	0	0.9917	0.0537849	Y	0	N	Y	2366	10694	ENSG00000062716	ENSG00000141367	-	+	17	17	57919616	57773671	coding	coding	VMP1	CLTC	57784553	57697219	+	+	0	57915656	57742270	-	+	N	-	-	N	Sample_A19_0014_defuse	1	0.0935252	1	1
39700	CGACCGAGGCCGACCGAGGCCGACCGAGGCCATCCGAGGCCGACCGAGGCCAACCGAGGCGCCGCGGGGCTGCCGTATCGTTCCGCCTGGGCGGGATTCTGACTTAAGAGGCGTTCAGTCATAATCCCACAGATGGTAGCTTCG|CCCCATTGGCTCCTCAGCCAAGCACATACAACAAATGTCTGAAACTGTGGTTCCTTTTATACTGAGCAGGATTACCATGGCAACAACACATCAACAGTAGGGTAAAGCTAACCTG	6241	0.728753	0.966182	0.964946	N	N	3.76849	3.47126	3.47126	3	0.358997	0	N	0.532241	N	N	0	0	ENSG00000239776	ENSG00000233654	-	-	12	2	127650672	191432828	upstream	intron	AC079949.1	AC093388.3	127650616	191399581	-	+	0.358997	127650966	191402655	+	-	Y	-	-	N	Sample_A19_0014_defuse	1	1	1	1
17508	GACTTTCTCCGGTTGGTGATCACCAGGACGGCCATGCCGGCGACGAGGGCCACCACGACCACCACGATGACGGCGATGAGGCCGGCGGTGAGGCGCTTCATGGAGAACTTCGGGGGAATCTCGTCCA|GGGCTCCTCAGGCTCAAGCACAACCTGGAAAAACGAAGGTGTTAATGTTCCATGAGGCAACTGATGACCAATGGGGAGCAGGAGCTGGTGAATGAATGTTCCCTTCATCCATCC	13	0.912006	0.567442	0.651834	N	Y	3.65232	3.37552	3.37552	0	0	0	Y	0	N	N	656	0	ENSG00000184292	ENSG00000222168	-	-	1	1	59043166	59188044	coding	upstream	TACSTD2	Y_RNA	59041099	59187951	-	+	0	59042047	59180503	+	-	N	-	-	N	Sample_A19_0014_defuse	1	1	1	1
8227	GGTGGTAGTAGTAAATATTCAAATGAGCGTTTTGAAGGCCAAAGTGGAGAAGGATTCCATGTGAAAAGCAGTTGAACATGG|GTCAGTCGGTCCTGAGAGATGGGCGAGCGCCGTTCCGAAGGGACAGGCAATGGCCTCCCTTGCCCTCAGCGGATCGAAAGGGAGTCGGGTTCAGATCCCCGAATCCGGAGTGGCGGAGATGGGCGTAG	3091	0.415808	0.981647	0.962642	N	N	3.42018	3.50017	3.42018	0	0.569959	0	N	0.80341	N	N	0	66	ENSG00000235979	ENSG00000153823	-	-	17	2	19364305	230136001	intron	intron	AC004448.5	PID1	19342456	229715242	-	-	0.569959	19355703	230045612	+	+	Y	-	-	N	Sample_A19_0014_defuse	3	1	1.09615	1
5663	AACTGAAATGCATTGTTCATACTTTTTAATGAGAACTTTGAAGGCCGAAGTGGAGAAGGGTTCCATGTGAACAGCAGTTGAACGTG|GGTCAGTCGGTCCTGAGAGATGGGCGAGCGCCGTTCCGAAGGGACAGGCAATGGCCTCCCTTGCCCTCAGCGGATCGAAAGGGAGTCGGGTTCAGATCCCCGAATCCGGAGTGGCGGAGATGGGCGTAGTGGA	4334	0.711828	0.962309	0.866472	N	N	3.47825	3.52209	3.47825	0	0	0	N	0.502273	N	N	0	66	ENSG00000265725	ENSG00000153823	+	-	6	2	120336403	230136001	downstream	intron	MIR3144	PID1	120336325	229715242	+	-	0.351797	120583500	230045613	+	+	Y	-	-	N	Sample_A19_0014_defuse	1	1	1	1
22190	AAGATCAAGCGAGCTTTTGCCCTTCTGCTCCACGGGAGGTTTCTGTCCTCCCTGAGCTCGCCTTAGGACACCTGCGTTACCGTTTGACAGGTGTACAGCCCCAGTCAAACTCCCCACCTGGCACTGTCCCCGG|GCGCTTGGCGCCAGAAGCGAGAGCCCCTCAGGGCTCGCCCCCCCGCCTCACCGGGTCAGTGAAAAAACGATCAGAGTAGTGGTATTTCACCGGCGGCCCGCAGGGCCGGCAGACCCCGCCCTGGACCCCTCG	41	0.683022	0.772629	0.433569	N	N	3.23636	3.15782	3.15782	0	0	0	N	0.954716	N	N	0	0	ENSG00000162669	ENSG00000226958	-	-	1	X	91870426	108297792	intron	upstream	HFM1	RNA28S5	91726323	108297361	-	-	0	91853147	108297823	+	+	Y	-	-	N	Sample_A19_0014_defuse	6	0.992424	1.66667	1
57712	CCCCAGTTAGGCCTGAAAGACCAGCAGGTTCTAGATGTAAAGAGCTATGCACGTCTTTTTTCAAAGAGCATCGAGACTTTGAGAGTTCATTTAGCAGAAAAGGGGGATGGAGCTGAGCTCATATGGGATAAGG|TATTCCTGGAGTGGAGAGCCACTCTTTTTGACCTGCCCTACATCAGAAGTCACCGAGCTCCCAGCCTGCAGCCAGTGTGGAGGCCAAAGGATATTTGAGTTTCAGCTTATGCCAGCACTGGTCAGCATGCTCAAGAGT	22	0.588621	0.811812	0.901422	Y	N	3.12553	3.46551	3.12553	0	0	0	N	0	Y	Y	3079	303	ENSG00000126261	ENSG00000126249	+	-	19	19	34960853	34917287	coding	coding	UBA2	PDCD2L	34919264	34895289	+	+	0	34943052	34912424	+	-	N	-	-	N	Sample_A19_0014_defuse	2	0	1.28571	1
6558	GCCCCGGACCCCGGTCCCGGCGCACGGCGGGGCGGCCCGCCGGCGGGGACAGGCGGGGGACCGGCTATCCGAGGCCAACCGAGGCTCCGCGGCG|CTGCTGTATGGTTCTGCCTGGGCGGTATTCTGACTTAGAGGTGTTTAGTCATAATCCCACAGATGGCAGCTTTGCCCCATTGGCTCCTCAGCCAAGCACGTACACCAAATTTAATGGTTTCCACGTGCCAGCGGAATTCCCAAGTGCTGAA	534	0.80298	0.385957	0.839673	N	N	3.29657	3.53978	3.29657	0	0.0994205	0	N	0.417272	N	N	0	657	ENSG00000241781	ENSG00000144283	-	-	9	2	79186787	159539391	upstream	intron	AL161626.1	PKP4	79186731	159313476	+	+	0.0994205	79186659	159440688	-	-	Y	-	-	N	Sample_A19_0014_defuse	4	1	1.33333	1
12651	AAATGCTTTTTCTTGGCACTTTCTTCTTCGTCAGGGTCAATTTCTTCCTTGTTTCTCTACATCTTCATTCTGAGTATCGGGGCCCGATTTTCCCTTGTGCACGTCCCCTGTTTCCAAGTCTTCAAAGTCACCGTAGAGCTCCT|CCTTTCACAGCTGGGGAGTGGAGTCTGGGCCGGCGCCTCGCTGTGCCGCGCTGTGCGCCTCTCCGCGCCTGCGCCGCCGCTGTGCCCCTCTCCGCGCCTGCGCC	7	0.501149	0.64429	0.245776	Y	Y	3.34359	3.40745	3.34359	0	0.990423	0	Y	0.980847	N	N	112	0	ENSG00000236850	ENSG00000234630	-	+	22	22	22677203	22649159	intron	downstream	LL22NC03-80A10.6	LL22NC03-2H8.4	22657589	22648098	+	+	0	22657589	22652576	-	+	N	-	-	N	Sample_A19_0014_defuse	5	0.629032	2.4	1
41546	GTGGCACTGACTGCTGAACTGACGGGGTAGGCATTGGAGTTGCAAGCCCTGCATCTCCACCATCAATATCAAAGAGGTCATTCGGACTAATTCCACTCTCACTCAAAGCAGCAAGCAGTAAATCTTGCCCTGGCTCCACCAT|TTTCCCCGCGGGACCCGGCGCCAGCACAGCTCCTCCCGGGAGGTGTGAGTTTGAAGGACCAGAGGCGACTGGAGCGGAGGCGGCGGTGGCGGCGGCAGCAGCGGCGTCCTGCTCTGCCTACCTCCCCGCCGCCATCTTGACG	58	0.208841	0.793286	0.408001	Y	Y	3.38809	2.9596	2.9596	0	0.992982	0	Y	0.985965	N	N	3047	0	ENSG00000139697	ENSG00000256092	-	-	12	12	123834988	123850660	coding	upstream	SBNO1	RP13-942N8.1	123773656	123849500	-	+	0	123834988	123849248	+	-	N	-	-	N	Sample_A19_0014_defuse	1	0.23741	1	1
57347	GCCTTGAAGCCTTGGGCATGAGCCTGGGTGGAGCTGTCCCAGGTGCAGATCTTGGTGGTAGTAGCAAATATTCAAATGAGAACTTTGAAGGCCGAAGTGGAGAAGGGTTCCAGT|GTGAAACAGCAGTTGAACACGGGTCAGTCGGTCCTGAGAGATGGGCGAGCGCCGTTCCGAAGGGACAGGCAATGGCCTCCCTTGCCCTCAGCGGATCGAAAGGGAGTCGGGTTCAGATCCCCGAATCCGGAGTGGCGGAGATGGGCG	6839	0.877223	0.664628	0.6454	N	N	3.45298	3.48913	3.45298	0	0.283447	0	N	0.833969	N	N	0	66	ENSG00000201966	ENSG00000153823	+	-	19	2	24187309	230136001	downstream	intron	RNA5-8SP4	PID1	24187160	229715242	-	-	0.632985	24184077	230045634	-	+	Y	-	-	N	Sample_A19_0014_defuse	2	1	1.10811	1
[truncated: 15 more columns]

## Sheet: DeFuse_spheroid
Supplementary Table S4: Expressed fusion genes identified from RNA-sequencing of cell lines grown as spheroids identified by both DeFuse and Chimerascan algorithms
Expressed fusion genes identified from RNA-sequencing of cell lines grown as spheroids. DeFuse algorithm
MCF10A
cluster_id	splitr_sequence	splitr_count	splitr_span_pvalue	splitr_pos_pvalue	splitr_min_pvalue	adjacent	altsplice	break_adj_entropy1	break_adj_entropy2	break_adj_entropy_min	breakpoint_homology	breakseqs_estislands_percident	cdna_breakseqs_percident	deletion	est_breakseqs_percident	eversion	exonboundaries	expression1	expression2	gene1	gene2	gene_align_strand1	gene_align_strand2	gene_chromosome1	gene_chromosome2	gene_end1	gene_end2	gene_location1	gene_location2	gene_name1	gene_name2	gene_start1	gene_start2	gene_strand1	gene_strand2	genome_breakseqs_percident	genomic_break_pos1	genomic_break_pos2	genomic_strand1	genomic_strand2	interchromosomal	interrupted_index1	interrupted_index2	inversion	library_name	max_map_count	max_repeat_proportion	mean_map_count	min_map_count
66386	AGGCATTGGAGTTGCAAGCCCTGCATCTCCACCATCAATATCAAAGAGGTCATTCGGACTAATTCCACTCTCACTCAAAGCAGCAAGCAGTAAATCTTGCCCTGGCTCCACCAT|TTTCCCCGCGGGACCCGGCGCCAGCACAGCTCCTCCCGGGAGGTGTGAGTTTGAAGGACCAGAGGCGACTGGAGCGGAGGCGGCGGTGGCGGCGGCAGCAGCGGCGTCCTGCTCTGCCTACCTCCCCGCCGCCATC	19	0.758118	0.720937	0.508814	Y	Y	3.38809	2.9596	2.9596	0	0.991263	0	Y	0.991263	N	N	1340	0	ENSG00000139697	ENSG00000256092	-	-	12	12	123834988	123850660	coding	upstream	SBNO1	RP13-942N8.1	123773656	123849500	-	+	0	123834988	123849248	+	-	N	-	-	N	Sample_B20_1001_defuse	1	0.270492	1	1
9374	TGATCCAGCTGGGGGAGGCTCTGCTGGCCATGGGAAGGGCACAGGATTTGACAGCAGAAGACCTGGTTGAGTCTTGCTTCTGCAGTTTGTTGATCTGCACGACCCTGGCAACTTGGTGAACCTTTCAGGGCCTTGGTTTCATCAG|TTGCTAGGAGTGTGGAGTCTGGAGACGACCAGCCATGAGGGAAAGTCGGGTTTTCGGCAGGCCCGGCGTAGCTCCTCCAGAGCACTGTTCGTTTCAGCATCAGCTTGCTCCCTGTACTCGTCTTCCGTAAGATATTTCACCA	15	0.541093	0.727387	0.83757	Y	Y	3.50679	3.60889	3.50679	0	0.992982	0	Y	0.992982	N	N	248	754	ENSG00000151690	ENSG00000189362	+	+	2	2	191373931	191399448	intron	coding	MFSD6	TMEM194B	191273081	191369068	+	-	0	191320297	191375087	+	-	N	-	-	N	Sample_B20_1001_defuse	1	1	1	1
27165	GGAGACACATCCCCTGAACCCAGACACATTCACCTGAGAACCAGCCATTTCTTCCTCTTCTTCCTTCTTCTCTGGGATTCCTTCTCAGGTGAGATTATCTGGACAAATCA|CACCATTTCCCAGCTTCCCGGGTGTCCAGGCTGCTTAGCTATGGATCTCCTGATACCTGCAGGTCAGAGGGCAAGAGGCTGTGGCGGCCACCTGAGCTTCCCCGAGCAAAGCACGCCGAGCACAGAAGACGACCCAGCTGAGGCTGGCAGGAGAGAC	39	0.943137	0.501326	0.236893	Y	Y	3.46232	3.40319	3.40319	0	0.990943	0	Y	0.782632	N	N	0	12	ENSG00000227671	ENSG00000232347	-	+	1	1	247372795	247405125	intron	downstream	RP11-488L18.4	RP11-488L18.8	247353153	247373993	-	-	0	247365394	247373990	+	-	N	-	-	N	Sample_B20_1001_defuse	1	0	1	1
83187	TCTCTGGGCGCCTTCTATCTCGATGAAGTTCACTCTGAATAGAAGTCCGAGAAGATCTCTTGATTACCGCTCTAATGGATGACAAGGGTCCTTGGCTTGAAGAACGATGTTCTGGTTTATTTCGTTCGTTGCGAT|CTGCGGCCGAGTGGCCCGAGAGCGCACGGCCCCGGGCGCGGCGCTGGCCACCAAGTTCGCGGCGCTCGCGTAGCTCTTCCTCCTCGTCCTCCCGCCGCCGGCCCTCAGCCATGGGCGAGGCGCGGGGCGCAGCCGCGGGATGGC	13	0.702035	0.95404	0.447643	N	Y	3.44975	2.94268	2.94268	0	0.992619	0	Y	0.992619	N	N	446	0	ENSG00000109686	ENSG00000252544	-	-	4	4	152149182	152221765	utr5p	downstream	SH3D19	U6	152041431	152221670	-	+	0	152147238	152246393	+	-	N	-	-	N	Sample_B20_1001_defuse	1	0	1	1
9314	ACAGGCCTGGACTGGTAATTTTCACCTGCATAGTTGACCATATGTATTTCCACTCCACTTGGGAATTTTGATTGTAGCAGTAACAGTCTGACTCAGACGTTCTAATTAAATCTTTTTCCTTCAAAGCTTTACACCTACGAACT|TGTACCGGGAATGCAGGGAGGAAGACTTGATCCCTGCTCTGGTGTGCTGATCCAGAGTCCTCAGTATAGGTGCTGACATGTGAGGCACTTCCAGGGTTCAGAGTGGAGGCATCTGAACAGCCC	27	0.906042	0.948167	0.727821	Y	Y	3.20448	3.61936	3.20448	0	0	0	Y	0	N	N	754	0	ENSG00000189362	ENSG00000233654	-	-	2	2	191399448	191432828	coding	downstream	TMEM194B	AC093388.3	191369068	191399581	-	+	0	191399286	191471684	+	-	N	-	-	N	Sample_B20_1001_defuse	1	0	1	1
27565	GGAGAGCTGGAAAGGAAGGAGCTGGAGTTTGACACGAATATGGATGCAGTACAGATGGTGATTACAGAAGCCCAGAAGGTTGATACCAGAGCCAAGAACGCTGGGGTTACAATCCAAGACACACTCAACACATTAGACGGCCTCCTGCATCTGATGG|ACCCTGCACTTGATGGACCAGCTGGCACCACCCAGATCAATAAACTGGCTTATTTGAATTTGCGGCCCCCCACCCAGGAACTGACTCAGTGCAAGAAGACAGCTTCGACTCCCTGTGATTTCATCTCTGACCAATCCGCACTCCTGG	24	0.822445	0.568378	0.497168	Y	Y	3.64337	3.38912	3.38912	0	0.99322	0	Y	0.99322	N	N	35582	368	ENSG00000058085	ENSG00000157064	+	+	1	1	183214035	183387737	coding	intron	LAMC2	NMNAT2	183155373	183217372	+	-	0	183209526	183227857	+	-	N	-	-	N	Sample_B20_1001_defuse	95	1	16.5652	1
MCF10neoT
cluster_id	splitr_sequence	splitr_count	splitr_span_pvalue	splitr_pos_pvalue	splitr_min_pvalue	adjacent	altsplice	break_adj_entropy1	break_adj_entropy2	break_adj_entropy_min	breakpoint_homology	breakseqs_estislands_percident	cdna_breakseqs_percident	deletion	est_breakseqs_percident	eversion	exonboundaries	expression1	expression2	gene1	gene2	gene_align_strand1	gene_align_strand2	gene_chromosome1	gene_chromosome2	gene_end1	gene_end2	gene_location1	gene_location2	gene_name1	gene_name2	gene_start1	gene_start2	gene_strand1	gene_strand2	genome_breakseqs_percident	genomic_break_pos1	genomic_break_pos2	genomic_strand1	genomic_strand2	interchromosomal	interrupted_index1	interrupted_index2	inversion	library_name	max_map_count	max_repeat_proportion	mean_map_count	min_map_count
101749	TGTTCTGTGGGTGTCAGCAGCTGAAAGAAATCTGAGTACTCCTGGGCATGGTTTTTTTTTTTTTTTTTTTTTTTTTTTTTTTTTTTTTTTTTTTTTTTTTTTTTTTT|TTAGGATGGGGTGTGATAGGTGGCACGGAGAATTTTGGATTCTCAGGGATGGGTTCGATTCTCATAGTCCTAGAAATAAGGGGATTTAAACTCCTATTATTTACTC	54	0.445068	0.617978	0.760449	N	N	0.494089	3.29293	0.494089	0	0	0	N	0	N	N	0	7	ENSG00000130032	ENSG00000230021	+	-	X	1	150874396	659930	utr3p	intron	PRRG3	RP5-857K21.4	150863596	536816	+	-	0	150872385	564951	+	+	Y	-	-	N	Sample_B20_1002_defuse	16	1	9.2	4
276456	ATCAAAACTACAATGAGTGCTCGCTTCAGCATCACATATACTAAAATTGGAAGGACACAGAGAAGATTAGCATGGCCCCTGCGCAAGGATGACATGCAAATTCGTGAAGCGTTTCATATTTTT|GTAGTTCATGAGCGTGATGATTGGGTGTTCATACGCTTGTGTGAGATGTGCCACCCTTGAACCTTGTTACGACGTGGGCACATTACCCGTCTGACCTGAACTTCAAGGATCGATTTAA	13	0.815421	0.862515	0.555224	N	N	3.4132	3.51464	3.4132	3	0	0	N	0	N	N	0	2287	ENSG00000207052	ENSG00000129696	+	+	5	8	32309874	33371119	intron	utr5p	U6	TTI2	32309768	33330904	+	-	0	32309874	33371001	+	-	Y	-	-	N	Sample_B20_1002_defuse	166	1	133	90
13809	TGGTAGCACATGCCAGTAGTCCCAGCTACTTAGGAGGCTGAGTGGGGAGGATCGCTTGAGCCCAGGAG|TTCTGGGCTGTAGTGCGCTATGCCGATCGGGTGTCCGCACTGAGTTCGGCATCAATATGGTGACCTCCCGGGAGCGGGGGACCACCAGGTTGCCTAAGGAGGGGTGAACCGGCCCAGGTCGGAAACGGAGCAGGTCAAAACTCCCGTGCTGATCAGTAGTGGGATTGCGCCTGTGAATAGCCACTGCACTCCAGCCTGGG	737	0.447126	0.474025	0.633017	N	Y	3.29806	3.55976	3.29806	0	0.706976	0	N	0.706976	N	N	0	0	ENSG00000246790	ENSG00000266037	+	-	11	14	121323722	50320632	intron	intron	RP11-730K11.1	Metazoa_SRP	121318040	50320336	-	-	0.706976	121318110	50320556	-	+	Y	-	-	N	Sample_B20_1002_defuse	448	1	114.714	8
144253	TTTCCCATCTTGATTCCCAATCTGAAATATATCAAGAAAGCAAAGCACTGCCTTTTTTTTTTTTTTTTTTTTTTTTTTTTTTTTTTTTTTTTTTTTTTT|TTTCTATAAGATTATTAGCATAAAAGGGGAGATAGGTAGGAGCAGTGTGGTAAGGGCGATGAGTGTGGGGAGGAATGGGGTGGGTTTTGTGTGTTCAAACTGTCATTTTATTTTTACGTTGTTAGATATAGGGAGTAGTGTGATTGAGGTGGAGTAGATTAGGCGCAGGTAGAAGTAGAGGTTAAGGAGGGTGATGATGGCTATGATGGTGGGGATGATGAGG	6	0.647369	0.477866	0.824128	N	N	0.494089	3.10869	0.494089	0	0	0	N	0.395816	N	N	37	7	ENSG00000089335	ENSG00000230021	-	-	19	1	35177302	659930	utr3p	intron	ZNF302	RP5-857K21.4	35168544	536816	+	-	0	35175079	566066	-	+	Y	-	-	N	Sample_B20_1002_defuse	38	0.923077	13.1429	8
347	CACAGACTTGTCTTTGGACAAAATTGAGAAGAACTCATAAACTTGGCTTCCTCGCTTCTGCTCCTCAGACGCGTGTGGATGATTTGAAGATATTAGCCTAACAAGATGGAAGCAGGTTTAAAATTTTACATAAGAAGTTACCTTTTTCA|GTTGTGTTGATGTTCCTTTCAGCTGGTCCTATAGTACCCCTCCTCAGGAATGTCTCCCCAGTGCAAGGACAAAGACTGAAGAGACTGCTATATTGATGGACTCTCAAGCCAACTATGAAGTTGAAACAAAGAAAGTGATCACCTGAAGACACCTCCTCTGCTAAGAAACACCCCCAAATTGTGCAGCTTCTGCCACTAGAACTCT	16	0.45588	0.968537	0.515912	N	Y	3.22639	3.44041	3.22639	0	0.986615	0	Y	0.979922	N	N	28	0	ENSG00000255090	ENSG00000255248	+	-	11	11	122293579	121987031	intron	intron	RP11-820L6.1	RP11-166D19.1	122026130	121899063	-	-	0	122026260	121962449	-	+	N	-	-	N	Sample_B20_1002_defuse	1	0	1	1
28658	ATGAATCACACATTTGATAAAAGATAGAATGTTTTCTGGATATTGGCAATTATGTCTTTCTGCGATATATACAATTCTGAACAGGCCTGGACTGGTAATTTTCACC|TTGTACCGGGAATGCAGGGAGGAAGACTTGATCCCTGCTCTGGTGTGCTGATCCAGAGTCCTCAGTATAGGTGCTGACATGTGAGGCACTTCCAGGGTTCAGAGTGGAGGCATCTGAACAGCCCATGGCGGGTGCTGAAG	9	0.490984	0.52176	0.641119	Y	Y	3.73234	3.65129	3.65129	0	0	0	Y	0	N	N	492	0	ENSG00000189362	ENSG00000233654	-	-	2	2	191399448	191432828	coding	downstream	TMEM194B	AC093388.3	191369068	191399581	-	+	0	191389989	191471683	+	-	N	-	-	N	Sample_B20_1002_defuse	1	0	1	1
252629	AAGAATCAGACAGGAGCAATCAGGGTGTTGCAAGTCCTGATTACGCAGAGACGTTAATCACGTTTCATGCATCTCCAATCATCATGTTCTAATCTGCCCTCCGGAGGAGGAACAGGTAAGGATTATCCCACCTG|AAAAATATGGAATGCTTCACGAATTTGCGTGTCATCCTTGCGCAGGGGCCATGCTAATCTTCTCTGTATCGTTCCAATTTTAGTATATGTGCTGCCGAAGTGAGCACTGTTGTGTTCTT	5	0.914186	0.448476	0.777736	N	N	3.69103	3.52681	3.52681	0	0	0	N	0	N	N	11215	0	ENSG00000179029	ENSG00000207264	-	+	17	10	8079717	21610996	utr3p	intron	TMEM107	RNU6-15	8076555	21610890	-	+	0	8076901	21610996	+	+	Y	-	-	N	Sample_B20_1002_defuse	81	1	70.4	47
271773	TTGAAGCCTTGGGCATGAGCCTGGGTGGAGCTGTCCCAGGTGCAGATCTTGGTGGTAGTAGCAAATATTCAAATGAGAACTTTGAAGGCCGAAGTGGAGAAGGGTTCCAGT|GTGAAACAGCAGTTGAACACGGGTCAGTCGGTCCTGAGAGATGGGCGAGCGCCGTTCCGAAGGGACAGGCAATGGCCTCCCTTGCCCTCAGCGGATCGAAAGGGAGTCGGGTTCAGATCCCCGAATCCGGAGTGGCGGAGATGGGCGTA	261	0.94696	0.836746	0.66055	N	N	3.45298	3.48913	3.45298	0	0.273066	0	N	0.811536	N	N	0	148	ENSG00000201966	ENSG00000153823	+	-	19	2	24187309	230136001	downstream	intron	RNA5-8SP4	PID1	24187160	229715242	-	-	0.605122	24184077	230045634	-	+	Y	-	-	N	Sample_B20_1002_defuse	1	1	1	1
118823	GACGTCTGGCTTCACACACAGCACAGACTCGTACTCCAACTCGGTCGCCATCTTTTTTTTTTTTTTTTTTTTTTTTTTTTTTTTTTTTTTTTTTTTTTTTTTTTT|TTTAGGATGGGGTGTGATAGGTGGCACGGAGAATTTTGGATTCTCAGGGATGGGTTCGATTCTCATAGTCCTAGAAATAAGGGGATTTAAACTCCTATTATTTACTCTATCAAAGTAACTCTTTTATCAGACATATTTCTTAGGTTTGAGGGGGAATGCTGGAGATTGTAATGGGTATGGAGACATATCATATAAGTAATGCTAGGGTGAGTGGTAGGAA	68	0.934991	0.51904	0.746763	N	N	0.494089	3.24062	0.494089	0	0	0	N	0	N	N	251	7	ENSG00000089818	ENSG00000230021	-	-	12	1	8250367	659930	utr5p	intron	NECAP1	RP5-857K21.4	7926148	536816	+	-	0	7926148	564952	-	+	Y	-	-	N	Sample_B20_1002_defuse	90	0.454545	11.9524	2
144250	TTCCCATCTTGATTCCCAATCTGAAATATATCAAGAAAGCAAAGCACTGCCTTTTTTTTTTTTTTTTTTTTTTTTTTTTTTTTTTTTTTTTTT|GGCTCTAGAGGGGGTAGAGGGGGTGCTATAGGGTAAATACGGGCCCTATTTCAAAGATTTTTAGGGGAATTAATTCTAGGACGATGGGCATAAAACTGGTTTGCTCCACAGATTTCAGAGCATTGGCCGTAGTATACCCCTGGTCGTGTAGCAGTGAAAGTGGTTTGGTTTAGACGTCCGGGAATTGCATCTGTTT	53	0.651615	0.285019	0.697063	N	N	0.494089	2.98152	0.494089	0	0	0	N	0.399926	N	N	37	7	ENSG00000089335	ENSG00000230021	-	-	19	1	35177302	659930	utr3p	intron	ZNF302	RP5-857K21.4	35168544	536816	+	-	0	35175084	568843	-	+	Y	-	-	N	Sample_B20_1002_defuse	171	0.924528	21.64	2
127294	CAAAGGAGGGATGAGAATAGCTACTGAAGTCCTAAAGAGCAACCCTAACTCAAGCCATTGGCACACAGGCATTAGACAGAAAGCTGGAAGTTGAAATGGTGGAGTCCAACTTGTCTGGACCAGCTTAATGGTTCT|GCTCCTGGTAACGTTTTTATCCATGGATGACTTGCTTGGGTAAGGACATGAAGACAGTTCCTGTCATACCTTTTAAAGGTACATGTTTTATTGATGTTAACGTTAATTGATTGAGCTACTGTTAGTGATGATTTTAAAATTAAAGCAGATGGGAATCTCTC	329	0.632798	0.810998	0.757732	N	Y	3.76952	3.56808	3.56808	0	0.955705	0	N	0.955705	N	N	0	0	ENSG00000166206	ENSG00000234741	-	-	15	1	27184686	173838020	intron	intron	GABRB3	GAS5	26788693	173833038	-	-	0.955705	26890776	173834686	+	+	Y	-	-	N	Sample_B20_1002_defuse	2	0	1.16667	1
274418	CCTCGGTGGCAGAGCTCAGGGTCGGTTGGAAATCCCTGGCAATGTGATTTGTGACAGGAAGCAAATCCCATCCCCAGGAACCCCAGCCGGCCGTGGCACAGGGGTGAGGGGGGCACCGGGCGGGGCCAGAGGCTGGC|ACCCGCGGGGGGAGGGGAGCCGGGCGCGCACTCCGGGCTCCGGCCGCCGCCCCGGGCCGGGCCGGCCGAGGCTCAGGCGGGCGGGCTGCGGGCCCGAGACCGGCCGGGGGCGGCCGCCGGCCGCGCTCCACCCCACTC	19	0.722004	0.873232	0.849033	Y	Y	2.87487	2.79468	2.79468	0	0	0	N	0	Y	N	0	0	ENSG00000207980	ENSG00000207808	-	+	19	19	13947473	13947331	upstream	upstream	MIR23A	MIR27A	13947401	13947254	-	-	0	13947518	13953588	+	-	N	-	-	N	Sample_B20_1002_defuse	1	0.905797	1	1
197260	GCACTAAGTGGCACTGACTGCTGAACTGACGGGGTAGGCATTGGAGTTGCAAGCCCTGCATCTCCACCATCAATATCAAAGAGGTCATTCGGACTAATTCCACTCTCACTCAAAGCAGCAAGCAGTAAATCTTGCCCTGGCTCCACCAT|TTTCCCCGCGGGACCCGGCGCCAGCACAGCTCCTCCCGGGAGGTGTGAGTTTGAAGGACCAGAGGCGACTGGAGCGGAGGCGGCGGTGGCGGCGGCAGCAGCGGCGTCCTGCTCTGCCTACCTCCCCGCCGCCATCTTGACGCCCCT	15	0.27798	0.842338	0.497888	Y	Y	3.38809	2.9596	2.9596	0	0.99322	0	Y	0.98644	N	N	1486	0	ENSG00000139697	ENSG00000256092	-	-	12	12	123834988	123850660	coding	upstream	SBNO1	RP13-942N8.1	123773656	123849500	-	+	0	123834988	123849248	+	-	N	-	-	N	Sample_B20_1002_defuse	1	0.286957	1	1
82110	AGACACATCCCCTGAACCCAGACACATTCACCTGAGAACCAGCCATTTCTTCCTCTTCTTCCTTCTTCTCTGGGATTCCTTCTCAGGTGAGATTATCTGGACAAATCA|CACCATTTCCCAGCTTCCCGGGTGTCCAGGCTGCTTAGCTATGGATCTCCTGATACCTGCAGGTCAGAGGGCAAGAGGCTGTGGCGGCCACCTGAGCTTCCCCGAGCAAAGCACGCCGAGCACAGAAGACGACCCAGCTGAGGC	50	0.902121	0.638649	0.206094	Y	Y	3.46232	3.40319	3.40319	0	0.990777	0	Y	0.898551	N	N	0	13	ENSG00000227671	ENSG00000232347	-	+	1	1	247372795	247405125	intron	downstream	RP11-488L18.4	RP11-488L18.8	247353153	247373993	-	-	0	247365394	247373990	+	-	N	-	-	N	Sample_B20_1002_defuse	1	0	1	1
MCF10AT1
cluster_id	splitr_sequence	splitr_count	splitr_span_pvalue	splitr_pos_pvalue	splitr_min_pvalue	adjacent	altsplice	break_adj_entropy1	break_adj_entropy2	break_adj_entropy_min	breakpoint_homology	breakseqs_estislands_percident	cdna_breakseqs_percident	deletion	est_breakseqs_percident	eversion	exonboundaries	expression1	expression2	gene1	gene2	gene_align_strand1	gene_align_strand2	gene_chromosome1	gene_chromosome2	gene_end1	gene_end2	gene_location1	gene_location2	gene_name1	gene_name2	gene_start1	gene_start2	gene_strand1	gene_strand2	genome_breakseqs_percident	genomic_break_pos1	genomic_break_pos2	genomic_strand1	genomic_strand2	interchromosomal	interrupted_index1	interrupted_index2	inversion	library_name	max_map_count	max_repeat_proportion	mean_map_count	min_map_count
140180	GCCATTCAGGGGTCCTTCAATCGATCTGTCTGTCACAGGGGTGATCTCTGGGAAGCACCCTCCTCTGCAGCACCTTCAGACCTGTAAGGAGGAAACACTGACCAGCTTTGGTGCTGCCCCTGTTGTCGGGCCTGGGAGCAGTGGCTGCTGTCTCACCAGCAATCT|AGCAGTGCAGTGACCTGCCTGAATCACTCGAGCTCTTGCTGAAACGCAGGTTCTGAACCAGGGCCTCCAGGGCGGGGCCTGAGACTCTCCATTTATAACCAGCTCCCGGGTGATGTCTGAGGACCACGCCTTGGGTAGTGAGGA	14	0.733007	0.49492	0.700321	Y	Y	3.4572	3.56761	3.4572	0	0	0	Y	0	N	N	82	0	ENSG00000261175	ENSG00000260026	-	-	16	16	86771432	86755560	intron	downstream	CTD-2015G9.2	CTD-2015G9.1	86755697	86754294	+	-	0	86768432	86752010	-	+	N	-	-	N	Sample_B20_1003_defuse	1	1	1	1
227	TTGTCTTTGGACAAAATTGAGAAGAACTCATAAACTTGGCTTCCTCGCTTCTGCTCCTCAGACGCGTGTGGATGATTTGAAGATATTAGCCTAACAAGATGGAAGCAGGTTTAAAATTTTACATAAGAAGTTACCTTTTTCA|GTTGTGTTGATGTTCCTTTCAGCTGGTCCTATAGTACCCCTCCTCAGGAATGTCTCCCCAGTGCAAGGACAAAGACTGAAGAGACTGCTATATTGATGGACTCTCAAGCCAACTATGAAGTTGAAACAAAGAAAGTGATCACCTGAAGACACCTCCTCTGCTAAGAAACACCCCCAAATTGTGCAGCTTCTGCCACTAGAACTCT	22	0.495769	0.557434	0.758337	N	Y	3.22639	3.44041	3.22639	0	0.992978	0	Y	0.985956	N	N	10	0	ENSG00000255090	ENSG00000255248	+	-	11	11	122293579	121987031	intron	intron	RP11-820L6.1	RP11-166D19.1	122026130	121899063	-	-	0	122026260	121962449	-	+	N	-	-	N	Sample_B20_1003_defuse	1	0	1	1
62176	GTCTCTCCTGCCAGCCTCAGCTGGGTCGTCTTCTGTGCTCGGCGTGCTTTGCTCGGGGAAGCTCAGGTGGCCGCCACAGCCTCTTGCCCTCTGACCTGCAGGTATCAGGAGATCCATAGCTAAGCAGCCTGGACACCCGGGAAGCTGGGAAATG|GTGTGATTTGTCCAGATAATCTCACCTGAGAAGGAATCCCAGAGAAGAAGGAAGAAGAGGAAGAAATGGCTGGTTCTCAGGTGAATGTGTCTGGGTTCAGGGGATGTGTCTCCTCTTTT	11	0.957978	0.279436	0.295208	Y	Y	3.3964	3.51104	3.3964	0	0.991627	0	Y	0.665092	N	N	13	0	ENSG00000232347	ENSG00000227671	+	-	1	1	247405125	247372795	intron	intron	RP11-488L18.8	RP11-488L18.4	247373993	247353153	-	-	0	247373993	247365397	-	+	N	-	-	N	Sample_B20_1003_defuse	1	0	1	1
150246	TCTCTCCATGCAGGGGCAGCCATGAGCTCCGGGGGCAGCAGCAAGGCTGGCCACACCACCCATCAGCCACCTCCAGCCCCGCCGCTCAACCAGCCATCAGTCCCTTAACTGCCAGTGTTCGTGGACCATGCAAAACAACCAA|ATCAGTGTGCGTGTGACCACCATGGATGCAGAGCTGGAGTTTGCCATCCAGCCCAACACCACCGGGAAGCAGCTATTTGACCAGGTGGTGAAAACTATTGGCTTGAGGGAAGTTTGGTTCTTTGGTCTGCAGTACCAGGACACTAAAGGTTTCT	2	0.838333	0.266974	0.384972	Y	Y	3.66336	3.47076	3.47076	0	0.992981	0	Y	0.992981	N	Y	11	3848	ENSG00000231669	ENSG00000147065	+	-	X	X	64820630	64961791	intron	coding	RP11-368D24__A.1	MSN	64808261	64887537	+	+	0	64808492	64936680	+	-	N	-	-	N	Sample_B20_1003_defuse	2	0	1.85714	1
171638	GCTGCTTCGGTCTCCAAACCTAGTTCTAATGCACTAAGTGGCACTGACTGCTGAACTGACGGGGTAGGCATTGGAGTTGCAAGCCCTGCATCTCCACCATCAATATCAAAGAGGTCATTCGGACTAATTCCACTCTCACTCAAAGCAGCAAGCAGTAAATCTTGCCCTGGCTCCACCAT|TTTCCCCGCGGGACCCGGCGCCAGCACAGCTCCTCCCGGGAGGTGTGAGTTTGAAGGACCAGAGGCGACTGGAGCGGAGGCGGCGGTGGCGGCGGCAGCAGCGGCGTCCTGCTCTGCCTACCTCCCCGCCGCCATCT	17	0.575854	0.786761	0.546841	Y	Y	3.38809	2.9596	2.9596	0	0.992724	0	Y	0.992724	N	N	1125	0	ENSG00000139697	ENSG00000256092	-	-	12	12	123834988	123850660	coding	upstream	SBNO1	RP13-942N8.1	123773656	123849500	-	+	0	123834988	123849248	+	-	N	-	-	N	Sample_B20_1003_defuse	1	0.259843	1	1
219687	TCAGCTGCCACAATGGTGATCTCTGGGCGCCTTCTATCTCGATGAAGTTCACTCTGAATAGAAGTCCGAGAAGATCTCTTGATTACCGCTCTAATGGATGACAAGGGTCCTTGGCTTGAAGAACGATGTTCTGGTTTATTTCGTTCGTTGCGAT|CTGCGGCCGAGTGGCCCGAGAGCGCACGGCCCCGGGCGCGGCGCTGGCCACCAAGTTCGCGGCGCTCGCGTAGCTCTTCCTCCTCGTCCTCCCGCCGCCGGCCCTCAGCCATGGGCGAGGCGCGGGGCGCAGC	4	0.97344	0.324865	0.102425	N	Y	3.44975	2.94268	2.94268	0	0.992507	0	Y	0.992507	N	N	277	0	ENSG00000109686	ENSG00000252544	-	-	4	4	152149182	152221765	utr5p	downstream	SH3D19	U6	152041431	152221670	-	+	0	152147238	152246393	+	-	N	-	-	N	Sample_B20_1003_defuse	1	0	1	1
214973	GGGCCGATCAGTGGCCGGCGGCGGCGCCCCACGAGGCGGTGCCGGGTTCGGTCCCAGGCGGGGCCACCAACGGACGTGAAGCCGGTGAGCCGCTCGGGGGGAAGAAGAGGATCGGCGGGCGGCGGGCGGGGAAGAGGGCACAGACGGGCGAGGGCCGGGGACCGTGAGGGCAAGGGCACCCGGGAGCCCGCAGAGGCGGCGGCTCGGGGAGAAACCTCAGGCACGGCCGGGCC|ACCAGGAAAACACGGCCGCGGGATCCCACCGCCACAGACACGAGGGCGGTCCCGCGGCGCCCCGCCTGGGACGCCGGAAGGCCCTCGGCACCCACCAAGACCTGCCTCACGAGCCCCTGGTCCCGCCACCGGGGCCCCGAAGCGACCACAGCCACAAACTCAACG…	838	0.887902	0.83266	0.648419	N	N	3.06783	3.11232	3.06783	0	0.789005	0.657133	N	0.916481	N	N	0	0	ENSG00000264462	ENSG00000207985	-	+	21	20	9826011	26188914	upstream	intron	MIR3648	MIR663A	9825832	26188822	+	-	0.789005	9825463	26188834	-	-	Y	-	-	N	Sample_B20_1003_defuse	6	0	1.51373	1
170930	CCACGAACGTGCGTTGCGTGACGGGCGAGGGGGCGGCCGCCTTTCCGGCCGCACCCCGTTTCCCAGGAGGAAGGGCACTCCGCCCCGGACCCCGGTCCCGGCGCACGGCGGGGCGGCCCGCCGGCGGGGACAGGCGGGGGACCGGCTATCCGAGGCCAACCGAGGCTCCGCGGC|GCTGCCGTATCGTTCCGCCTGGGCGGGATTCTGACTTAAGAGGCGTTCAGTCATAATCCCACAGATGGTAGCTTCGCCCCATTGGCTCCTCAGCCAATGGGATCTGATT	106	0.470568	0.536088	0.512675	N	Y	3.29657	3.65488	3.29657	0	0.789734	0	N	0.81716	N	N	0	0	ENSG00000241781	ENSG00000239776	-	+	9	12	79186787	127650672	upstream	upstream	AL161626.1	AC079949.1	79186731	127650616	+	-	0.789734	79186660	127650891	-	-	Y	-	-	N	Sample_B20_1003_defuse	1	1	1	1
226	ATTATTGAGTTTTTCTGTTTCTTGAAAAGATTGTCTCTTGTTCTGAGAGTTCTAGTGGCAGAAGCTGCACAATTTGGGGGTGTTTCTTAGCAGAGGAGGTGTCTTCAGGTGATCACTTTCTTTGTTTCAACTTCATAGTTGGCTTGAGAGTCCATCAATATAGCAGTCTCTTCAGTCTTTGTCCTTGCACTGGGGAGACATTCCTGAGGAGGGGTACTATAGGACCAGCTGAAAGGAACATCAACACAA|CTGAGGAGCAGAAGCGAGGAAGCCAAGTTTATGAGTTCTTCTCAATTTTGTCCAAAGACAAGTCTGTTGGGAATAAAAAATATTAAGAGAACTTAAAAAAGGAAAAAGGAAAAGGGAAAAAAAAAGGAAAGTCAAGAAGGATGAGCTGT…	3	0.630528	0.511905	0.803404	N	Y	3.4572	3.51464	3.4572	0	0.993765	0	Y	0.993765	N	N	0	10	ENSG00000255248	ENSG00000255090	-	+	11	11	121987031	122293579	intron	intron	RP11-166D19.1	RP11-820L6.1	121899063	122026130	-	-	0	121962448	122051044	+	-	N	-	-	N	Sample_B20_1003_defuse	1	0	1	1
145313	CCTTATAAGCTTACAGAACTCATTCTCCCACTTCTCCCCTATGAGGTCTTGGGTGGCAGAGCCATAGGTCTGGAGGTAGTAGGTGATTTGAATGGCTCTGGCTGACTTGACCCGCTGATCTTTGCTGTTTGGCACTTCCACTACCCCGCCCAGTTGGTGTCCAATAAAACTGTTCCTCCCAT|CCTTCTGGCTTTCGGTTTGGATTGGCGCATGGAGGCAACAACAGAATTGGAGAGTGAGAGGGGATTTCTTTTATTTCTTCTCTGCTACTTCTCTGCCATACTGTGGTTGGTAGTGGCTGCATCCCTCTACCGATGGCCAGAC	5	0.434255	0.470087	0.183837	Y	Y	3.44769	3.55232	3.44769	0	0.992979	0	Y	0.992979	N	N	205	0	ENSG00000244694	ENSG00000226068	-	+	6	6	48036425	48117741	coding	downstream	PTCHD4	HNRNPA3P4	47845764	48116939	-	-	0	47976849	48078784	+	-	N	-	-	N	Sample_B20_1003_defuse	1	1	1	1
243	CCTGGCCCCTCAGAGCCTTGATGTCTGGGGCCTTCCAGGCGCATGGATGGAATTACCAGGCAAGGCCAGGGTTTAGGTGAGCAGGGTGGGTTTTCTCAGCAAGAGGAAGAGTTCATTTGCTCTCTGGCACAAGATCTTGACTTTGATTCTTTGTACTGTTGTGACCTCCAGGTTTTCAGCCAGGTTGTGCTCAGGAAGGACAGCAGGAAGGTAT|CCCCATCAGGCCTCCTCTTCCGCCTCTCTGGCACCCACGGCGCCCCTGCTTGCCTCTGTCCGGGTCTCGGAGGCGCGAACACCATCCCAAGCCTGCGACCGCGCGGCATC	9	0.982757	0.563825	0.284548	Y	Y	3.61526	3.16357	3.16357	0	0.990937	0	Y	0.990937	N	N	159	1116	ENSG00000110063	ENSG00000110080	+	-	11	11	126215644	126310239	intron	upstream	DCPS	ST3GAL4	126173647	126225535	+	+	0	126212216	126225336	+	-	N	-	-	N	Sample_B20_1003_defuse	1	0	1	1
66218	GACAACGTCACCAACACAGCCAATGAAACCTGCACCAAGCAAAAGGCTCACGACCAAAAAGTAGAGGGTTGCTTCAATCAGCTTTTGTATGACATCCGAACTAATGCAGTCACCGTGGGTGGTGTGGCAGCTGGAATTGGGGGCCTCG|AGTTCTTTTCCAACTCAGCTCGAAGGCCACCTCTTCCAGAAAGCCTCTATAGCACTCCCATCAGAAGAGATCACGTCTTTCTACAACCCTCCCCTCCATGACTTTCATGGCTCTTAGAGCCTCTGCTGTCTCTGCTTCATCCTGGAAGTATCACAATCCTCCACCACACTGAACCCCTCAAGGTAGGGCCAGGTCTGATTACTTTCAGGTCCCC	11	0.546316	0.388553	0.694243	Y	Y	3.40745	3.42887	3.40745	0	0.993262	0	Y	0.973047	N	N	1875	337	ENSG00000117472	ENSG00000085998	+	+	1	1	46651630	46685977	coding	intron	TSPAN1	POMGNT1	46640745	46654354	+	-	0	46650978	46661872	+	-	N	-	-	N	Sample_B20_1003_defuse	1	1	1	1
MCF10DCIS.com
cluster_id	splitr_sequence	splitr_count	splitr_span_pvalue	splitr_pos_pvalue	splitr_min_pvalue	adjacent	altsplice	break_adj_entropy1	break_adj_entropy2	break_adj_entropy_min	breakpoint_homology	breakseqs_estislands_percident	cdna_breakseqs_percident	deletion	est_breakseqs_percident	eversion	exonboundaries	expression1	expression2	gene1	gene2	gene_align_strand1	gene_align_strand2	gene_chromosome1	gene_chromosome2	gene_end1	gene_end2	gene_location1	gene_location2	gene_name1	gene_name2	gene_start1	gene_start2	gene_strand1	gene_strand2	genome_breakseqs_percident	genomic_break_pos1	genomic_break_pos2	genomic_strand1	genomic_strand2	interchromosomal	interrupted_index1	interrupted_index2	inversion	library_name	max_map_count	max_repeat_proportion	mean_map_count	min_map_count
146766	CTTGTTCTTCTCAATTCAGCCATTCAGGGGTCCTTCAATCGATCTGTCTGTCACAGGGGTGATCTCTGGGAAGCACCCTCCTCTGCAGCACCTTCAGACCTGTAAGGAGGAAACACTGACCAGCTTTGGTGCTGCCCCTGTTGTCGGGCCTGGGAGCAGTGGCTGCTGTCTCACCAGCAATCT|AGCAGTGCAGTGACCTGCCTGAATCACTCGAGCTCTTGCTGAAACGCAGGTTCTGAACCAGGGCCTCCAGGGCGGGGCCTGAGACTCTCCATTTATAACCAGCTCCCGGGTGATGTCTGAGGACCACGCCTTGGG	30	0.899191	0.595991	0.59363	Y	Y	3.4572	3.56761	3.4572	0	0	0	Y	0	N	N	108	0	ENSG00000261175	ENSG00000260026	-	-	16	16	86771432	86755560	intron	downstream	CTD-2015G9.2	CTD-2015G9.1	86755697	86754294	+	-	0	86768432	86752010	-	+	N	-	-	N	Sample_B20_1004_defuse	1	0.825397	1	1
259645	ATCCTCGGTGGCAGAGCTCAGGGTCGGTTGGAAATCCCTGGCAATGTGATTTGTGACAGGAAGCAAATCCCATCCCCAGGAACCCCAGCCGGCCGTGGCACAGGGGTGAGGGGGGCACCGGGCGGGGCCAGAGGCTGGC|ACCCGCGGGGGGAGGGGAGCCGGGCGCGCACTCCGGGCTCCGGCCGCCGCCCCGGGCCGGGCCGGCCGAGGCTCAGGCGGGCGGGCTGCGGGCCCGAGACCGGCCGGGGGCGGCCGCCGGCCGCGCTCCACCCCACTCACT	31	0.987233	0.461295	0.829403	Y	Y	2.87487	2.79468	2.79468	0	0	0	N	0	Y	N	0	0	ENSG00000207980	ENSG00000207808	-	+	19	19	13947473	13947331	upstream	upstream	MIR23A	MIR27A	13947401	13947254	-	-	0	13947518	13953588	+	-	N	-	-	N	Sample_B20_1004_defuse	1	0.892857	1	1
249712	CTCTTTGATCCCTGAGTCTGGCTAGGGTCATTCCTTTTGGCCCAGATTAAGTGGTATTCCACCAAGAAAGTTGAAAAATCTTCATAAACTTTAACCCACTCTCGTTTATCCCATTCAAGATCATCAAATTCCACATACACCT|TGGTCCACGTCGCTGCGGAGCTCCCTGCGACGGCCGAGGGCCTAGCTGCGGCGACTGCGGCTGCGACGGCGGCGGCGGCTGTGGCGCTGCTCGGCTGCGTGCGGTGCGGCGCGGCGCCCCTGCTCCGGCGGC	8	0.925392	0.662425	0.426545	N	Y	3.21125	3.35041	3.21125	0	0.992452	0	Y	0.833939	N	N	1277	2056	ENSG00000171988	ENSG00000165476	-	-	10	10	65225722	65384883	intron	intron	JMJD1C	REEP3	64926981	65281123	-	+	0	65140244	65281500	+	-	N	-	-	N	Sample_B20_1004_defuse	1	0.382353	1	1
1758	CACACTCCCCCTTCTCTCCAGGGGACGCCACACTCGCCCTTCTCTCCAGGGGACGCCACACTCGCCCTTCTCTCCAGGGGACGCCACACTCCCCCTTCTGTCCAGGGGACGCCACACTCGCCCTTCTCTCCAGGGGACGCCACACTGGCCCTTCTCTCCAGGGGACGCCAC|ACTACAGGTACATGCCACCATGCCCAGCTAATTGGTTAAATAATTTTTTTTTCTGTAGAAATAAGGTCTCACTATGTTGCCCAGGCTAGTCTTGAATTCCTGGGTTCAAGTGATTCTCCCGCCTCAGCCTCCCAAAATGCTAGGATTACAGGTGTGATCCACTGAGCCTGGCCTCTCTTACAAGTATTTACTAGAGTCAGTAAAATGATACTTGCTTAAGTAGAGTA…	58	0.534741	0.82881	0.5	N	N	3.2704	3.51104	3.2704	0	0	0	N	0	N	N	2599	884	ENSG00000174775	ENSG00000115839	+	-	11	2	537287	135933964	downstream	intron	HRAS	RAB3GAP1	532242	135809835	-	+	0	530955	135825437	-	-	Y	-	-	N	Sample_B20_1004_defuse	40	0.65	12.7083	6
182763	TCTTGGCTTGCCATCCTTATCAATTCCTCCCGATACCGTCAGACCCAGGGTAGTGCCTTCCTTCTTCATCAGCTCGACGACTGTGGAGCCCTTGAATTCCTCTGGGATGCTCTGTCTCCTCACAGCCAACGCTCCATCAGGCGGCTTTGTCTGGCTGGCGGATTTAGTGTAGGGACTCTCAT|CTCTCTCCTGCTCCTCTGCCTGCAAGCAGATAGGGATATTCTTCTTCCAGCCGGGCATGGTGTCGCTCCCTGCGCTCGCTGTCGGGCTCGCTCTTTCTCGCTGGCTCTCTTTCTCCGGGGCTCTCCGCG	6	0.791452	0.144663	0.357262	Y	N	3.45617	3.39016	3.39016	0	0	0	Y	0	N	N	244	0	ENSG00000155974	ENSG00000256248	-	+	12	12	67197966	67462942	coding	intron	GRIP1	RP11-123O10.4	66741211	67285656	-	-	0	66990707	67462830	+	-	N	-	-	N	Sample_B20_1004_defuse	1	0	1	1
235731	GATGATGTAGGAAATCCCAGTCCTGGGGGTGGGGTTCCTGGAAACCACGAGGCTGGCCTCAGTGGCTCAGCTGCCACAATGGTGATCTCTGGGCGCCTTCTATCTCGATGAAGTTCACTCTGAATAGAAGTCCGAGAAGATCTCTTGATTACCGCTCTAATGGATGACAAGGGTCCTTGGCTTGAAGAACGATGTTCTGGTTTATTTCGTTCGTTGCGAT|CTGCGGCCGAGTGGCCCGAGAGCGCACGGCCCCGGGCGCGGCGCTGGCCACCAAGTTCGCGGCGCTCGCGTAGCTCTTCCTCCTCGTCCTCCCGCCGCCGGCCCTCAGCCATGGGCGAGGCGCGGGGCGCAGCCGCGGGATGGCCAGCGAGCTGCGGCCCCGGCGCCCCAGAACGCCT…	9	0.606696	0.741075	0.400818	N	Y	3.44975	2.94268	2.94268	0	0.994722	0	Y	0.989444	N	N	574	0	ENSG00000109686	ENSG00000252544	-	-	4	4	152149182	152221765	utr5p	downstream	SH3D19	U6	152041431	152221670	-	+	0	152147238	152246393	+	-	N	-	-	N	Sample_B20_1004_defuse	1	0	1	1
16226	AACCACAGAACCACAAGTTGGGTAGCCTGGCAGTGTCAGAAGTCTGAACCCAGCATAGTGGTCAGCAGGCAGGACGAATCACACTGAATGCAAACCACAGGGTTTCGCAGCGTGGTAAAAGAAATCATTGAGTCCCCCGCCTTCAGAAGAGGGTGCATTTTCAGGAGGAAGCGATGGCTTCAGACAGCATATTTGAGTCATTTCCTTCGTACCCACAGTGCTTCATGAG|AGAGGGAGAGAAGATGGCATGGAATGTGTTTCCTGGCCCAGTGGGAGGAGTGTGAGTTGTGTGGCAAATTTTAATATTGGTAATTAAATTTTGCATACCTCAAATTCTCCTTC	45	0.920778	0.970149	0.22125	Y	N	3.51936	3.30232	3.30232	0	0	0	Y	0	N	N	1285	0	ENSG00000159216	ENSG00000234380	+	+	21	21	37357047	36157183	coding	downstream	RUNX1	AP000330.8	36160098	36118054	-	+	0	36421141	36157702	-	+	N	-	-	N	Sample_B20_1004_defuse	1	0.197531	1	1
182773	CCTGTTAATGAAGGGATTAAGTTCATAAGATTCCATGCTTTCATGTGATTCCTGGGCACGATGCCAGTTCAGAGAGAGAACTGAAACGATATCAAAGCCGAAGTTTTCTTCTTTCTGCCACTCTCCATAACACAAAGTTACTACCGCTAAGGCGGCCAGGATGGCAAGAAGGATCAGGCTCTTCATGGTTTCGTCCTGCAGGTCAGTCTCAGGGTCTTGTGTAGCAGCAGTAGGGAGAGAGGCT|CCTTTTTTCCAAAAGTTCAACACTCAAAAGGTGTTCGTGTTTAACTTTCTCCTTTTCCAATTCTCTAGGTCTCGCCATGTAAGGTTTCTGCAATTAGGAGCCATGAGTCAGATCCATCCCACTTCCAGTCTTA	8	0.989163	0.483588	0.0720312	Y	Y	3.15107	3.18359	3.15107	0	0	0	Y	0	N	N	58869	9	ENSG00000111341	ENSG00000139055	-	+	12	12	15038860	15092016	utr5p	downstream	MGP	ERP27	15034115	15066969	-	-	0	15038783	15063370	+	-	N	-	-	N	Sample_B20_1004_defuse	1	0	1	1
232381	GGCAAACACTACCTCAGCCAGGTGATCAAGTTCAATATTCAGCAATAAGTCATGTTGTTTGTTAGTGTGTGCTCTTGATATGACATGATGAGAATTGCACTTCACTTCTGTGATATTCCC|CATGGGGTTGGAAGAACAAAGGAAGAAAACAGTGTCTCTGCTGCAGTAGAGGAAGGACCACAGGTAGAGGTCGGTAGAGGTCAGCAATGGAAGCGCTGGGTTGCTGCCAGTGAGAGAGGCAAAACTCGGAGGGGGCAGGAAGGAAGTTCCCTACCCTTTCTT	7	0.966269	0.419806	0.326793	Y	Y	3.46402	3.26295	3.26295	0	0.991696	0	Y	0.70106	N	N	53	0	ENSG00000247134	ENSG00000212407	-	-	8	8	32902373	32769116	intron	upstream	RP11-11N9.4	U6	32853696	32769011	+	-	0	32899154	32785612	-	+	N	-	-	N	Sample_B20_1004_defuse	1	1	1	1
35092	TTTTGAATGAGGGTCGCTGTCTGCCCATTGATAGAGGCCAGATTGTCTTGGAAGTTCCAAAGTTGCAACGATTTCTGGCTAGTGCCACGAGGTTTACTTGACTGTT|GTGTGAAAAGCTGATAAGAAAACCATCCAGAAAAAAGCTCTTCGTTTTACAAACATGAAAATAAAACATGTAATTTTGGATTATGTTCCTTTTTGTTATTACTTTTAAATAGGTCCTGAAATAACATGGGGAGCATTAAATGGAAAATCCACTAACCAGCCTTGTAATCAAATTACTGTGAGTGAATGTTTCGGGTTTGTGCAGGGTACAATGTAAGGGTTTTTGGATCAGTGTAAGAGTGGA	5	0.980335	0.600635	0.542158	N	Y	3.69359	3.23677	3.23677	153	0.924744	0	N	0.162776	N	N	1109	0	ENSG00000198740	ENSG00000203875	+	-	17	6	47439835	86388451	intron	intron	ZNF652	SNHG5	47366568	86370710	-	-	0.924744	47416850	86386879	-	+	Y	-	-	N	Sample_B20_1004_defuse	1	0	1	1
182747	TAATGCACTAAGTGGCACTGACTGCTGAACTGACGGGGTAGGCATTGGAGTTGCAAGCCCTGCATCTCCACCATCAATATCAAAGAGGTCATTCGGACTAATTCCACTCTCACTCAAAGCAGCAAGCAGTAAATCTTGCCCTGGCTCCACCAT|TTTCCCCGCGGGACCCGGCGCCAGCACAGCTCCTCCCGGGAGGTGTGAGTTTGAAGGACCAGAGGCGACTGGAGCGGAGGCGGCGGTGGCGGCGGCAGCAGCGGCGTCCTGCTCTGCCTACCTCCCCGCCGCCATCTTGACGCCCCTCCCC	27	0.678297	0.657364	0.316113	Y	Y	3.38809	2.9596	2.9596	0	0.993399	0	Y	0.980198	N	N	1591	0	ENSG00000139697	ENSG00000256092	-	-	12	12	123834988	123850660	coding	upstream	SBNO1	RP13-942N8.1	123773656	123849500	-	+	0	123834988	123849248	+	-	N	-	-	N	Sample_B20_1004_defuse	1	0.221477	1	1
153018	GCGGCGGTGAAGGGAGGCGGAGACTCGGCCGAGACGCGGGGGGAGGCGGCGGCGGCGGCGATGCGGGGCTGCTGGAGGCGGAGAGGCACGGAGGAGCCGCTGGGGCTGCCGCCACGGCCGCCCGGAG|ATTTGTAAGACTCCAGGGCCTCCCAGCCGTGAATAATCTGATGGTTCCTGAAATGACTGGGGAAGCAGACGCTTCGTATGGCAGTTGAAGAGTGTGTGTCTATGTGCATTTAAAACCTTCTTTCTGTACTTACACATTCACACGGGA	9	0.786122	0.339792	0.648583	Y	Y	3.01973	3.68577	3.01973	0	0.992155	0	Y	0	N	N	0	0	ENSG00000188451	ENSG00000236537	-	-	6	6	158663829	158733390	downstream	intron	SRP72P2	RP11-732M18.3	158658368	158703295	-	+	0	158653335	158733083	+	-	N	-	-	N	Sample_B20_1004_defuse	1	0.324675	1	1
73345	GGGCCTTCGTCTCTCCTGCCAGCCTCAGCTGGGTCGTCTTCTGTGCTCGGCGTGCTTTGCTCGGGGAAGCTCAGGTGGCCGCCACAGCCTCTTGCCCTCTGACCTGCAGGTATCAGGAGATCCATAGCTAAGCAGCCTGGACACCCGGGAAGCTGGGAAATG|GTGTGATTTGTCCAGATAATCTCACCTGAGAAGGAATCCCAGAGAAGAAGGAAGAAGAGGAAGAAATGGCTGGTTCTCAGGTGAATGTGTCTGGGTTCAGGGGATGTGTCTCCTCTTTTC	16	0.817645	0.427935	0.0898125	Y	Y	3.3964	3.51104	3.3964	0	0.991696	0	Y	0.651237	N	N	12	0	ENSG00000232347	ENSG00000227671	+	-	1	1	247405125	247372795	intron	intron	RP11-488L18.8	RP11-488L18.4	247373993	247353153	-	-	0	247373993	247365397	-	+	N	-	-	N	Sample_B20_1004_defuse	1	0	1	1
259728	GGCCCCCGACTGCCGATTCCTGACCATTCACCGGGGCCAAGTGGTGTATGTCTTCTCCAAGCTGAAGGGCCGTGGGCGGCTCTTCTGGGGAGGCAGCGTTCAGGGAGATTACTATGGAGATCTGGCTGCTCGCCTGGGCTATTTCCCCAGTAGCATTGTCCGAGAGGACCAGACCCTGAAACCTGGCAAAGTCGATGTGAAGACAGAC|ACTTCCTCTTCAAATTCCTGGTGATTGGCAGTGCAGGAACTGGCAAATCATGTCTCCTTCATCAGTTCATTGAGAATAAGTTCAAACAGGACTCCAACCACACAATCGGCGTGGAGTTTGGATCCCGGGTGGTCAACGTGGGTGGGAAGACTGTGAAGCTACAGATTTGGGACACGGCTGGCCAGGA	12	0.419935	0.73741	0.723614	Y	Y	3.39744	3.67527	3.39744	0	0.994666	0	Y	0	N	Y	1754	109	ENSG00000261857	ENSG00000167578	+	-	19	19	41283392	41302847	coding	coding	MIA	RAB4B	41281300	41284171	+	+	0	41282984	41285924	+	-	N	-	-	N	Sample_B20_1004_defuse	1	0	1	1
260276	TTTCCCATCTTGATTCCCAATCTGAAATATATCAAGAAAGCAAAGCACTGCCTTTTTTTTTTTTTTTTTTTTTTTTTTTTTTTTTTTTTTTTTTTTTTTTTA|AGGAGGAAAACCCGGTAATGATATCGGGGTTGAGGGATAGGAGGAGGATAGGGGATAGGTGTATGAACATGAGAGTGTTTTCTCGTGTGAATGAGGGTTTTATGTTGTTAATGTGGTGGCTGAGCGAGCCTCATTGTGTTGTGGTAAATATGTAGAGGGAGTATAGGGCTGTGATTAGTATGTTGAGTCCTGTAAGTAGGAGAGTGATATTTGATCAGGAGAATGTGGTTACTAGCACAGAGAGTTCTCCTAGTAGGTTAATAGTGGGGGGTAAGGCGAG	1	0.441592	0.611579	0.694964	N	N	0.64096	3.24	0.64096	0	0.0319459	0	N	0.383966	N	N	1	59	ENSG00000089335	ENSG00000132570	-	-	19	5	35177302	134343649	coding	intron	ZNF302	PCBD2	35168544	134240596	+	+	0.0319459	35175076	134262349	-	-	Y	-	-	N	Sample_B20_1004_defuse	16	0.907407	9.25	2
17789	TTTCCTGGTGACTAGGATGTCGTCGGAGGAGGACAAGAGCGTGGAGCAGCCGCAGCCGCCGCCACCACCCCCCGAGGAGCCTGGAGCCCCGGCCCCGAGCCCCGCAGCCGCAGACAAAAGACCTCGGGGCCGGCCTCGCAAAGATGGCGCTTCCCCTTTCCAGAGAGCCAGAAAGAA|GGCTCAAGACGGCGTGTAGCAAACAGAAGGTGCTCAACAAATGTCTGTCTGTGGAATGACTGACCACATGCACGAAAAGCCTTTGATGGAAAAAAAACAATGAAAGAGAAAAGTGAAATGAGAGTAAAATTCTTCACTGATGTTAATTCCTATTTGCCATGAATCCAATCAATAAACATTTA	20	0.557169	0.989267	0.741193	N	N	3.24	3.52209	3.24	0	0	0	Y	0	N	N	1030	431	ENSG00000055609	ENSG00000178234	+	+	7	7	152133090	151819425	coding	intron	MLL3	GALNT11	151832010	151722759	-	+	0	152132711	151798468	-	+	N	-	-	N	Sample_B20_1004_defuse	2	0.26087	1.41667	1
2055	CTTGGAGGAAAGTCATTATTCATACCCAGCAAATCTTGCATAGATTGTGGAACAACATCCTCTAATAACTCATCCTTTCCTTCTTTATCAGTGGACTCTTGTACAAGATAATGATGAGTGACTGAGAACTTGAAGTCAGCAAAGGAAATTTCATCTGATTTCTCTTCCCATGTGCCAGAAGTAAATATACC|CTGCGTCAGGAGAGCACACACTTGCAGCTCATGCAGCCGGGGCCACTCTCATCAGGAGGGTTCAGCTTCCGCAGCTTGTGCTGCCGGATCTCACGCACCAACGTGTAGAAGGCATCCTCCACTCCCTGGGAAAGGAGGGATGGG	4	0.285251	0.433156	0.193863	N	N	3.51001	3.51526	3.51001	0	0	0	N	0	N	Y	884	2599	ENSG00000115839	ENSG00000174775	-	+	2	11	135933964	537287	coding	utr3p	RAB3GAP1	HRAS	135809835	532242	+	-	0	135848568	532631	-	-	Y	-	-	N	Sample_B20_1004_defuse	1	0	1	1
72458	GAGCGAAAGCGGGGGCTGTAACAATGTCGCTGTTCAGATGAACAATGTCTCTTTTGTCCAGCTGGTCCTTGTAAAAGAGGTGGAAATACATGCTGCATGAAGCCAGTACAGCTCGGTGCGCTCGGAACTGGGCATCTCCCACCAGAACAGTGCAGTCACAAAGAAAACCCTGGTGTCTCTGCTCGCTCAGACACTGTAGCAAATGTCTACTATGGTCTGGAAACTCCATACTGTCTTCATAAC|ACGGAGCGGCCCTAAGTCACCGCGTCCCCGCCGCCGCCGCGTCCTCCGCCTCCTCCTCCTCCTCCTCCCGGCCGCCGCCGCCGCCGCCGGACTTGGTGGGCTTCCTCCGGCTCTTGCCCCCCTCCCTCCCG	30	0.563721	0.858922	0.552078	Y	Y	3.44144	3.13479	3.13479	0	0.992387	0	Y	0	N	N	495	0	ENSG00000179456	ENSG00000226828	-	+	1	1	244220778	244210619	coding	downstream	ZNF238	RP11-278H7.1	244214585	244080704	+	+	0	244217090	244212295	-	+	N	-	-	N	Sample_B20_1004_defuse	1	0.221311	1	1
292	AGACTTGTCTTTGGACAAAATTGAGAAGAACTCATAAACTTGGCTTCCTCGCTTCTGCTCCTCAGACGCGTGTGGATGATTTGAAGATATTAGCCTAACAAGATGGAAGCAGGTTTAAAATTTTACATAAGAAGTTACCTTTTTCAG|CTGGTCCTATAGTACCCCTCCTCAGGAATGTCTCCCCAGTGCAAGGACAAAGACTGAAGAGACTGCTATATTGATGGACTCTCAAGCCAACTATGAAGTTGAAACAAAGAAAGTGATCACCTGAAGACACCTCCTCTGCTAAGAAACACCCCCAAATTGTGCAGCTTCTGCCACTAGAACTCTC	32	0.907858	0.673891	0.315317	N	Y	3.22639	3.36721	3.22639	0	0.993218	0	Y	0.986436	N	N	40	0	ENSG00000255090	ENSG00000255248	+	-	11	11	122293579	121987031	intron	intron	RP11-820L6.1	RP11-166D19.1	122026130	121899063	-	-	0	122026259	121962427	-	+	N	-	-	N	Sample_B20_1004_defuse	1	0	1	1
291	GTCTTTGGACAAAATTGAGAAGAACTCATAAACTTGGCTTCCTCGCTTCTGCTCCTCAGACGCGTGTGGATGATTTGAAGATATTAGCCTAACAAGATGGAAGCAGGTTTAAAATTTTACATAAGAAGTTACCTTTTTCAG|CTGGTCCTATAGTACCCCTCCTCAGGAATGTCTCCCCAGTGCAAGGACAAAGACTGAAGAGACTGCTATATTGATGGACTCTCAAGCCAACTATGAAGTTGAAACAAAGAAAGTGATCACCTGAAGACACCTCCTCTGCTAAGAAACACCCCCAAATTGTGCAGCTTCTGCCACTAGAACTCTCAGAACAAGAGACAATCTTTTCAAGAAACAGAAAAACTCAATAATGACATCTAGATTTTCATGAGCCAAGAACT…	32	2.29934e-05	0.673891	0.315317	N	Y	3.22639	3.36721	3.22639	0	0.992922	0	Y	0.985844	N	N	40	0	ENSG00000255090	ENSG00000255248	+	-	11	11	122293579	121987031	intron	intron	RP11-820L6.1	RP11-166D19.1	122026130	121899063	-	-	0	122026259	121962427	-	+	N	-	-	N	Sample_B20_1004_defuse	1	0	1	1
169592	ACCGGACTGAGGCGGCGGCGGCCGCTGGAGCTAGTCCCCCGCCCTGCCCTGCCGAGCGCGCCCAGTCCGCGAATCCGGTGCTTTCTTGCCCCAGGAAGAAGCCGTGTCGGGGCTGCGCTGACAGAGGAGCAGGCAGC|AGAAAATACAGTAGCAGCCATGATAGAAGACAAAGGACCAAGAGTGACAGACTACTTTGTCGTAGCTGGTCTCACTGACACATCTACTCTTTTGGATCAAGAAATAAATCGTTTAGATACTAAGTCAACTGGACCTAAAGCTCCAATTACAGACATTGCCA	6	0.560791	0.614665	0.437715	Y	Y	3.36973	3.24165	3.24165	0	0.992725	0	Y	0	N	N	0	0	ENSG00000232176	ENSG00000242215	-	-	9	9	19201044	19336492	upstream	upstream	RP11-146N23.1	RP11-513M16.2	19200333	19276173	-	+	0	19230829	19276154	+	-	N	-	-	N	Sample_B20_1004_defuse	1	0	1	1
MCF10Ca1a
cluster_id	splitr_sequence	splitr_count	splitr_span_pvalue	splitr_pos_pvalue	splitr_min_pvalue	adjacent	altsplice	break_adj_entropy1	break_adj_entropy2	break_adj_entropy_min	breakpoint_homology	breakseqs_estislands_percident	cdna_breakseqs_percident	deletion	est_breakseqs_percident	eversion	exonboundaries	expression1	expression2	gene1	gene2	gene_align_strand1	gene_align_strand2	gene_chromosome1	gene_chromosome2	gene_end1	gene_end2	gene_location1	gene_location2	gene_name1	gene_name2	gene_start1	gene_start2	gene_strand1	gene_strand2	genome_breakseqs_percident	genomic_break_pos1	genomic_break_pos2	genomic_strand1	genomic_strand2	interchromosomal	interrupted_index1	interrupted_index2	inversion	library_name	max_map_count	max_repeat_proportion	mean_map_count	min_map_count
16803	TTTGTGACTTATAAGAATCCCCCGTCTGTTTCCAGGGTCAATGTATTGTGAGTCTATTTTGGTACAGGCACTTGAGGTAGCTTATCTCATTTATTCTTCACGATGA|ACCTTTCTCCACCATCTAATGGCTTCTTCCTCTGCAGCATCTGGTTCTGTATATTCTGGCCACCAAAAGCGAAGTTCCTAAATGTTGGACTGAAATCCTAGCTCACTGTAGGAAGCCAGCTAAGAGCTGAAAAGATTTTGGAAATAGGATTTCTGGAGCAGCCCAGAGTCAGGCACCAACTATCCTGTCCATAGTCATGTCCTGTTCCTGCCTGGCTGT	13	0.64568	0.743062	0.829734	Y	Y	3.61464	3.36973	3.36973	0	0.990595	0	Y	0.614394	N	N	261	0	ENSG00000176771	ENSG00000200708	-	-	2	2	134326034	134353970	utr5p	downstream	NCKAP5	7SK	133429374	134353662	-	+	0	134316686	134398926	+	-	N	-	-	N	Sample_B20_1005_defuse	1	0.918919	1	1
162626	CGCCTTCTATCTCGATGAAGTTCACTCTGAATAGAAGTCCGAGAAGATCTCTTGATTACCGCTCTAATGGATGACAAGGGTCCTTGGCTTGAAGAACGATGTTCTGGTTTATTTCGTTCGTTGCGAT|CTGCGGCCGAGTGGCCCGAGAGCGCACGGCCCCGGGCGCGGCGCTGGCCACCAAGTTCGCGGCGCTCGCGTAGCTCTTCCTCCTCGTCCTCCCGCCGCCGGCCCTCAGCCATGGGCGAGGCGCGGGGCGCAGCCGCGGGATGGCCAGCGAGCTGCGGCCCCGGCGCCCCAGAACGCCTGCACCCGGCGCCCC	12	0.548835	0.866096	0.256807	N	Y	3.44975	2.94268	2.94268	0	0.976452	0	Y	0.984301	N	N	533	0	ENSG00000109686	ENSG00000252544	-	-	4	4	152149182	152221765	utr5p	downstream	SH3D19	U6	152041431	152221670	-	+	0	152147238	152246393	+	-	N	-	-	N	Sample_B20_1005_defuse	1	0	1	1
73777	CTGGAGTGCAGTGGCTATTCACAGGCGCGATCCCACTACTGATCAGCACGGGAGTTTTGACCTGCTCCGTTTCCGACCTGGGCCGGTTCACCCCTCCTTAGGCAACCTGGTGGTCCCCCGCTCCCGGGAGGTCACCATATTGATGCCGAACTTAGTGCGGACACCCGATCGGCATAGCGCACTACAGCCCAGAACTCCTGGGCTCAAGCGATCCTCC|AGCCTCAGCCTCCCGAGTAGCTGGGTCTACAGGCACGTGCCACTGTACC	10681	0.874262	0.843094	0.995818	N	Y	3.49847	3.46977	3.46977	0	0.796683	0	N	0.796683	N	N	0	115	ENSG00000265150	ENSG00000186197	-	+	14	1	50329567	236648026	intron	downstream	RN7SL2	EDARADD	50329271	236511562	-	+	0.796683	50329514	236658354	+	+	Y	-	-	N	Sample_B20_1005_defuse	1344	1	359.833	8
106246	CGCGCGGGAGCCCGAGCGTCCCTGCATGAACACCGCCCCGCCGCGGCCCCCAGGCCGTGACGTACCCCGCGCCGACCGTCCCCACGCCCACACAAGACCGCCCTTACTGGAGGCGGCGGCTGCACACTACCCACCCAGAAGAAGTCCGTCCATGTCAAAGATG|AGGAAGAGCCCGATGCCCTTGGTTTGACTCTACTAAGAGCCCCTCAGTTGCTGAACCTGCACACAGTCATCTCAGTAAGTTAAGATCTTCCTGAGGACAATGGCGCAAGATCGTCTTCAGCTGTT	11	0.930523	0.692321	0.233063	Y	Y	3.37552	3.52681	3.37552	0	0.992028	0	Y	0.984055	N	N	237	913	ENSG00000130021	ENSG00000101846	-	-	X	X	7066231	7272851	coding	upstream	HDHD1	STS	6966961	7137497	-	+	0	7066122	7108919	+	-	N	-	-	N	Sample_B20_1005_defuse	1	0	1	1
178841	TGGAGGCTCTGTGAGCAAACAGCAAACTGTTCTCATGAAAGCAGGATGTTGGCGAACTGACAAACTCTGTCTGCCGCCAGAAGGAATGCTGGGGGCAGTCATGTCCCAGGTCCCGTGCTCCTTGAGGTTATCCACAGGAACATCCAGAACCT|CCAAGTCCCGCCTTTCGCGCATCGCCTGCTGCTCTCCCACTCAGCGCCACCTCAGTCCCACAAAGGCCGGGCTGGGATCCTGTGGCCTCCGTGCTGACCAACGTCAACTACAAT	9	0.391505	0.865432	0.606609	Y	Y	3.8653	3.20977	3.20977	0	0.991261	0	Y	0.991261	N	N	0	107	ENSG00000267216	ENSG00000182318	+	-	19	19	58826563	58853712	utr3p	upstream	AC010642.1	ZSCAN22	58790332	58838385	+	+	0	58826404	58838191	+	-	N	-	-	N	Sample_B20_1005_defuse	2	1	1.66667	1
50543	GGGGGCTGTAACAATGTCGCTGTTCAGATGAACAATGTCTCTTTTGTCCAGCTGGTCCTTGTAAAAGAGGTGGAAATACATGCTGCATGAAGCCAGTACAGCTCGGTGCGCTCGGAACTGGGCATCTCCCACCAGAACAGTGCAGTCACAAAGAAAACCCTGGTGTCTCTGCTCGCTCAGACACTGTAGCAAATGTCTACTATGGTCTGGAAACTCCATACTGTCTTCATAAC|ACGGAGCGGCCCTAAGTCACCGCGTCCCCGCCGCCGCCGCGTCCTCCGCCTCCTCCTCCTCCTCCTCCCGGCCGCCGCCGCCGCCGCCGGACTTGGTGGGCTTCCTCCGGCTCTTGCCCC	14	0.492684	0.893223	0.935515	Y	Y	3.44144	3.13479	3.13479	0	0.99169	0	Y	0	N	N	476	0	ENSG00000179456	ENSG00000226828	-	+	1	1	244220778	244210619	coding	downstream	ZNF238	RP11-278H7.1	244214585	244080704	+	+	0	244217090	244212295	-	+	N	-	-	N	Sample_B20_1005_defuse	1	0.210938	1	1
171624	AGGAGCCAGACGTGTGGAGTCCCAGCAGAGGCCAACCTGTGTCTCTTCATCTCCGTGAGAAAGGTGCCCCCGAAGTGAAAGAGATGGCCTGGTGGAAAGCCTGG|GGGCCTCATAGACATTCACTCCACCCAACAACCACAGAATATACATTCTTCCTATCTGTACACAGAACATATTCTCAGATCAACCATATGCTGAGTCATAAAGCAAGTCTCAATAAATTTTAAAAAATTGAAATTATACCAAACACACTCTTGGACCACAGTGCGATAAAAATAGAAACTAATATCAAGAAGATCTCTCAAAACTACACAAATACATGGATATTAAACAACTTTTTC	12	0.717001	0.791832	0.216558	N	Y	3.08615	3.27655	3.08615	0	0.952064	0	N	0.913715	N	N	2252	0	ENSG00000186807	ENSG00000250469	+	-	10	10	47763041	47174018	coding	intron	ANXA8L2	XXyac-YR14BB7.1	47746936	47011753	+	-	0	47747132	47139994	+	+	N	-	-	Y	Sample_B20_1005_defuse	2	1	2	2
178928	GACCATTCACCGGGGCCAAGTGGTGTATGTCTTCTCCAAGCTGAAGGGCCGTGGGCGGCTCTTCTGGGGAGGCAGCGTTCAGGGAGATTACTATGGAGATCTGGCTGCTCGCCTGGGCTATTTCCCCAGTAGCATTGTCCGAGAGGACCAGACCCTGAAACCTGGCAAAGTCGATGTGAAGACAGACA|CTTCCTCTTCAAATTCCTGGTGATTGGCAGTGCAGGAACTGGCAAATCATGTCTCCTTCATCAGTTCATTGAGAATAAGTGTGAGTTTCCCGCAGTGGTCCTGGGAAC	11	0.951165	0.506191	0.521874	Y	Y	3.38487	3.634	3.38487	0	0.990772	0	Y	0	N	Y	1224	72	ENSG00000261857	ENSG00000167578	+	-	19	19	41283392	41302847	coding	coding	MIA	RAB4B	41281300	41284171	+	+	0	41282984	41285924	+	-	N	-	-	N	Sample_B20_1005_defuse	1	0	1	1
101984	AAGGGAGGCGGAGACTCGGCCGAGACGCGGGGGGAGGCGGCGGCGGCGGCGATGCGGGGCTGCTGGAGGCGGAGAGGCACGGAGGAGCCGCTGGGGCTGCCGCCACGGCCGCCCGG|AGATTTGTAAGACTCCAGGGCCTCCCAGCCGTGAATAATCTGATGGTTCCTGAAATGACTGGGGAAGCAGACGCTTCGTATGGCAGTTGAAGAGTGTGTGTCTATGTGCATTTAAAACCTTCTTTCTGTACTTACACATTCACACGGGAAGACAGGCTCATTCTTGTGCACACTTGAGAGTTTTACAACTGATGAAAATTAATTTAA	6	0.889018	0.915907	0.652747	Y	Y	2.99822	3.6732	2.99822	0	0.991406	0	Y	0	N	N	0	0	ENSG00000188451	ENSG00000236537	-	-	6	6	158663829	158733390	downstream	intron	SRP72P2	RP11-732M18.3	158658368	158703295	-	+	0	158653333	158733081	+	-	N	-	-	N	Sample_B20_1005_defuse	1	0.263158	1	1
171640	GTTCTTTATGAAGAAGCCCCCTTGTGCCAGGTCACAGCCACACACTTTGCAGGTGAAACACTTGATGTGGAAATGTTTGGTCTGGACCCGAAGCACTTCACCCTTGCAAGGCTCCCCACATTTATGGCAGTGAATGACAGGCTTCTCTGATGGGTGGTGAGGGTCCTGAGGGTGGGCCA|CTCTGGCGGACATGGTGCAGGCAGCGGGAGCCGGAGCTGGAAGGCGTTGGACAGCCCCGCAGGGCGCGGGGAAGAAGGCAGCCCCGGAGCGCCCGCCCGGCCCCGGCCCCCTCCGGCTCCCGGTGCGGGGACGCCGCCCGCAGGACACCTGGCCGCCCGCTCCGCGCAGCAAGGCCGA	6	0.300519	0.978938	0.55208	N	Y	3.13999	3.35037	3.13999	0	0.994398	0	Y	0.815125	N	N	4912	0	ENSG00000099204	ENSG00000228484	-	-	10	10	116444414	116539662	coding	intron	ABLIM1	RP11-106M7.1	116190872	116524547	-	+	0	116361720	116527820	+	-	N	-	-	N	Sample_B20_1005_defuse	1	0.38125	1	1
117876	CCACTCAGACCGCGTTCTCTCCCTCTCACTCCCCAATACGGAGAGAAGAACGATCATCAATGGCTGACGGCAGTTGCAGCCAAGCAACGCCAGAAAGCCGGCTTCACGCTCAGGAGAAAACGCTACCTCTCTTCCTCGTGGTTTT|AAAAATATGGAACGCTTCACGAATTTGCGTGTCATCCTTGCGCAGGGGCCATGCTAATCTTCTCTGTATCGTTCCAATTTTAGTATATGTGCTGCCGGAGCGAGCACTG	29	0.293795	0.596736	0.84075	N	N	3.59425	3.59	3.59	0	0	0	N	0	N	N	0	0	ENSG00000202364	ENSG00000206899	-	+	17	12	19091544	98115600	intron	intron	SNORD3A	RNU6-36	19091329	98115494	+	+	0	19091400	98115600	-	+	Y	-	-	N	Sample_B20_1005_defuse	684	1	309.389	5
16663	CCACTGCCAACTTCTCCCTCCAGAGACTCCTGTGTTGCTCCTCAAGCTGAGTCAGCAGATGCTCAATGTATTTATTGGAGTCCATGTATTCCACAAGACTGCTGTCTAGAGACAGCCTTTTTCCAAAGTCCCTTTTCTCAAGCTGTCTCTTTCCCTCCATGGATGAAGTTATTTATTTTCTTTTGTGACTTATAAGAATCCCCCGTCTGTTTCCAGGGTCA|CTTTCTCCACCATCTAATGGCTTCTTCCTCTGCAGCATCTGGTTCTGTATATTCTGGCCACCAAAAGCGAAGTTCCTAAATGTTGGACTGAAATCCTAGCTCACTGTAGGAAGCCAGCTAAGAGCTGAAAAGATTTTGGAAATAGGATTTCTGGAGCAGCCCAGAGTCAGGCACCAA…	5	0.167543	0.725434	0.566195	Y	Y	3.4728	3.28652	3.28652	0	0.995203	0	Y	0	N	N	261	0	ENSG00000176771	ENSG00000200708	-	-	2	2	134326034	134353970	utr5p	downstream	NCKAP5	7SK	133429374	134353662	-	+	0	134275158	134398928	+	-	N	-	-	N	Sample_B20_1005_defuse	1	0	1	1
158772	GCCGACCGGCCCTCGGCGATCCCCGCGGCTCCCCCCACCACCGCCGCCGCAGTCGCGGCCGGTCCCCCGGAACCGTCTCCTCCCCCGCACGCGCCGCAGGCCGACCCCCGGAACCCTCCGGGAAGCCCACCGGGCCCCACGCGGGGCGCCACCAACCCGGTCCCCAAGGCGCGCGCCGGGGGACGCGGACGCCGGGCCGATCAGTGGCCGGCGGCGGCGCCCCACGAGGCGGTGCCGGGTTCGGTCCCAGGCGGGGCCACCAACGGACGTGAAGCCGGTGAGCCGCTCGGGGGGAAGAAGAGGATCGGCGGGCGGCGGGCGGGGAAGAGGGCACAGACGGGCGAGGGCCGGGGACCGTGAGGGCAAGGGCACCCGGGAGCCCGCAGAGGCGGCGG|CTG…	411	3.64468e-06	0.44784	0.558952	N	N	2.92192	3.29807	2.92192	0	0.375271	0.152666	N	0.777395	N	N	0	0	ENSG00000264462	ENSG00000227195	-	+	21	20	9826011	26189869	upstream	intron	MIR3648	RP3-410C9.1	9825832	26167655	+	-	0.375271	9825494	26188803	-	-	Y	-	-	N	Sample_B20_1005_defuse	3	0.497436	1.31707	1
178842	GGAGATGTTGGAGGCCGAAGGAATGAGGGTCGTGACCAACTCAGTATACCACTGGAGGCTCTGTGAGCAAACAGCAAACTGTTCTCATGAAAGCAGGATGTTGGCGAACTGACAAACTCTGTCTGCCGCCAGAAGGAATGCTGGGGGCAGTCATGTCCCAGGTCCCGTGCTCCTTGAGGTTATCCACAGGAACATCCAGAACCT|CCATAAAGGCAGGCCATGCTTATCATCATTGCAGTATCCAATCTGCAGTGGTGCTGGCTGCCTGTTGTGGGTGCTCAGTATTTATCTGTGGAAGGAAAAGAATATATGCTCATTCCAGCT	13	0.743797	0.325409	0.345012	Y	Y	3.8653	3.40165	3.40165	0	0.991692	0	Y	0.717538	N	N	0	107	ENSG00000267216	ENSG00000182318	+	-	19	19	58826563	58853712	utr3p	upstream	AC010642.1	ZSCAN22	58790332	58838385	+	+	0.0113846	58826404	58836643	+	-	N	-	-	N	Sample_B20_1005_defuse	6	1	2.875	1
49372	GGATTTTGAGGACTCACCCTACTTCAAAGAGAACAGTGCCTTTCCCCCATTCTGTTGCAATGACAACGTCACCAACACAGCCAATGAAACCTGCACCAAGCAAAAGGCTCACGACCAAAAAGTAGAGGGTTGCTTCAATCAGCTTTTGTATGACATCCGAACTAATGCAGTCACCGTGGGTGGTGTGGCAGCTGGAATTGG|GTTCACACAGTTCTTTTCCAACTCAGCTCGAAGGCCACCTCTTCCAGAAAGCCTCTATAGCACTCCCATCAGAAGAGATCACGTCTTTCTACAACCCTCCCCTCCATGACTTTCATGGCTCTTAGAGCCTCTGCTGTCTCTGCTTCATCCTGGAAGTATCACAATCCTCCACCACACTGAACCCCTCAAGGTAGGGC…	5	0.320267	0.285122	0.45776	Y	Y	3.60166	3.44144	3.44144	0	0.995037	0	Y	0	N	N	1518	663	ENSG00000117472	ENSG00000085998	+	+	1	1	46651630	46685977	coding	intron	TSPAN1	POMGNT1	46640745	46654354	+	-	0	46650970	46661864	+	-	N	-	-	N	Sample_B20_1005_defuse	1	1	1	1
177018	CTTGAAGCCTTGGGCATGAGCCTGGGTGGAGCTGTCCCAGGTGCAGATCTTGGTGGTAGTAGCAAATATTCAAATGAGAACTTTGAAGGCCGAAGTGGAGAAGGGTTCCAGT|GTGAAACAGCAGTTGAACACGGGTCAGTCGGTCCTGAGAGATGGGCGAGCGCCGTTCCGAAGGGACAGGCAATGGCCTCCCTTGCCCTCAGCGGATCGAAAGGGAGTCGGGTTCAGATCCCCGAATCCGGAGTGGCGGAGATGGGCGTAG	174	0.762973	0.648203	0.664806	N	N	3.45298	3.48913	3.45298	0	0.261746	0	N	0.804318	N	N	0	5	ENSG00000201966	ENSG00000153823	+	-	19	2	24187309	230136001	downstream	intron	RNA5-8SP4	PID1	24187160	229715242	-	-	0.599742	24184077	230045634	-	+	Y	-	-	N	Sample_B20_1005_defuse	2	1	1.46154	1
178793	TCAGGCCAGGCACAGGCTTCGGGGCCTCTCTGCCACCCCGTCCCCGGGCAGCATCCTCGGTGGCAGAGCTCAGGGTCGGTTGGAAATCCCTGGCAATGTGATTTGTGACAGGAAGCAAATCCCATCCCCAGGAACCCCAGCCGGCCGTGGCACAGGGGTGAGGGGGGCACCGGGCGGGGCCAGAGGCTGGC|ACCCGCGGGGGGAGGGGAGCCGGGCGCGCACTCCGGGCTCCGGCCGCCGCCCCGGGCCGGGCCGGCCGAGGCTCAGGCGGGCGGGCTGCGGGCCCGAGACCGGCCGGGGGCGGCCGCCGGCCGCGCTCCACCCCACTCACTGGCCGGCCAG	25	0.892756	0.593881	0.858338	Y	Y	2.87487	2.79468	2.79468	0	0	0	N	0	Y	N	0	0	ENSG00000207980	ENSG00000207808	-	+	19	19	13947473	13947331	upstream	upstream	MIR23A	MIR27A	13947401	13947254	-	-	0	13947518	13953588	+	-	N	-	-	N	Sample_B20_1005_defuse	1	0.922414	1	1
178215	CAAGAAAAAAGATGACATTCCAGAAGAAGACAAAGGAAATGTAAAACAATGTGAAATCAATTATGTAAAGAAATTTCAGAGCTTCCAAGACCACAAACTTAAAATAAGTAAAGAAGACAGTAAAATTCTTAAAAAGGCTCGGAAAGATGGATTTTTGCATGAGACGCTTCTGGACAGG|CCGAAGCTGGACGGTACTGCTGCCATCTCGGCTCACTGCAACCTCCCTGCCTGATTCTCTTGCCTCAGCCTGCCGAGTGCCTGCGATTGCAGGCGCGTGCCGCCACGCCTGACTGGT	3	0.835307	0.620976	0.455524	N	Y	3.39744	3.67274	3.39744	0	0.914819	0	N	0.914819	N	N	336	160	ENSG00000109536	ENSG00000232098	+	-	4	19	190884359	58918663	coding	utr5p	FRG1	AC012313.1	190861943	58915623	+	-	0	190884248	58917680	+	+	Y	-	-	N	Sample_B20_1005_defuse	24	1	20.8	18
125695	TGCTGCTTCGGTCTCCAAACCTAGTTCTAATGCACTAAGTGGCACTGACTGCTGAACTGACGGGGTAGGCATTGGAGTTGCAAGCCCTGCATCTCCACCATCAATATCAAAGAGGTCATTCGGACTAATTCCACTCTCACTCAAAGCAGCAAGCAGTAAATCTTGCCCTGGCTCCACCAT|TTTCCCCGCGGGACCCGGCGCCAGCACAGCTCCTCCCGGGAGGTGTGAGTTTGAAGGACCAGAGGCGACTGGAGCGGAGGCGGCGGTGGCGGCGGCAGCAGCGGCGTCCTGCTCTGCCTACCTCCCCGCCGCCATCTT	33	0.902741	0.790335	0.26583	Y	Y	3.38809	2.9596	2.9596	0	0.992776	0	Y	0.992776	N	N	1944	0	ENSG00000139697	ENSG00000256092	-	-	12	12	123834988	123850660	coding	upstream	SBNO1	RP13-942N8.1	123773656	123849500	-	+	0	123834988	123849248	+	-	N	-	-	N	Sample_B20_1005_defuse	1	0.24812	1	1
MCF10Ca1d
cluster_id	splitr_sequence	splitr_count	splitr_span_pvalue	splitr_pos_pvalue	splitr_min_pvalue	adjacent	altsplice	break_adj_entropy1	break_adj_entropy2	break_adj_entropy_min	breakpoint_homology	breakseqs_estislands_percident	cdna_breakseqs_percident	deletion	est_breakseqs_percident	eversion	exonboundaries	expression1	expression2	gene1	gene2	gene_align_strand1	gene_align_strand2	gene_chromosome1	gene_chromosome2	gene_end1	gene_end2	gene_location1	gene_location2	gene_name1	gene_name2	gene_start1	gene_start2	gene_strand1	gene_strand2	genome_breakseqs_percident	genomic_break_pos1	genomic_break_pos2	genomic_strand1	genomic_strand2	interchromosomal	interrupted_index1	interrupted_index2	inversion	library_name	max_map_count	max_repeat_proportion	mean_map_count	min_map_count
71933	TGTGGGTGTCAGCAGCTGAAAGAAATCTGAGTACTCCTGGGCATGGTTTTTTTTTTTTTTTTTTTTTTTTTTTTTTTTTTTTTTTTTTTTTTTTTTTTTTTT|TGGGGGTGAGGTAAAATGGCTGAGTGAAGCATTGGACTGTAAATCTAAAGACAGGGGTTAAGCCTCTTTTTACCAGCTCTGAGGTGATTTTCATATTGAATTGCAAATTCGAAGAAGCAGCTTCAAACCTGCCGGGGCTTCTCCCGCCTTTTTTCCCGGCGGCGGGAGAAGTAGATTGAAGCCAGTTGATTAGGGTGCTTAGCTGTTAACTAAGTGTTTGTGGGTTTAAGTCCCATTGGTCTAGTAAGGGCTTAGCTTAATTAAAGTGGCTGATTTGCGTTCAGTTGATGCAGAGT…	17	0.00106282	0.658597	0.119814	N	N	0.494089	3.26932	0.494089	0	0	0	N	0.520746	N	N	0	8	ENSG00000130032	ENSG00000230021	+	-	X	1	150874396	659930	utr3p	intron	PRRG3	RP5-857K21.4	150863596	536816	+	-	0	150872385	566450	+	+	Y	-	-	N	Sample_B20_1006_defuse	72	0.852459	25.5556	8
24028	AATAAAGTCATTCAGTGCTTTGCAGAAACAGGTCAAGTCCAAAAGATTGTTTTATATGCTAAAAAAGTTGGATACACTCCAGATTGGATATTTCTGCTGAGAAATGTAATGCGAATCAGTCCAGATCAGGGACAGCAGTTTGCCCAAATGTTAGTTCAAGATGAAGAGCCTCTTGCTGACATCACACAG|TGCTGTCCCCGGCATAGGTCCATCTCTGCAGAAGCCATTTCAGGAGTACCTGGAGGCTCAACGGCAGAAGCTTCACCACAAAAGCGAAATGGGCACACCACAGGGAGAAAACTGGTTGTCCTGGATGTTTGAAAAGTTGGTCGTTGTCATGGTGTGTTACTTCATCCTATCTATCATTAACTCCATGGCACAAAGTTATGCCAAACGAA…	17	0.285731	0.787607	0.706201	Y	Y	3.67018	3.6036	3.6036	0	0.994722	0	Y	0	N	Y	6676	2014	ENSG00000141367	ENSG00000062716	+	-	17	17	57773671	57919616	coding	coding	CLTC	VMP1	57697219	57784553	+	+	0	57742270	57915656	+	-	N	-	-	N	Sample_B20_1006_defuse	1	0	1	1
186848	CCAGTGTCAGTTTATTCACCTTTACAGAGAAATCTGGCAAACACTACCTCAGCCAGGTGATCAAGTTCAATATTCAGCAATAAGTCATGTTGTTTGTTAGTGTGTGCTCTTGATATGACATGATGAGAATTGCACTTCACTTCTGTGATATTCCCCCTGGCTTTAACTTCAGATCACTGAAAGAAACACTGAAGAGGTAGGAAAAGAAGTCTTGAATCACTGATGCCACCTCTCCTGCAATCCTTGGCCGCAGTGGAGAGTGTTTCTGTGCC|ATGGGGTTGGAAGAACAAAGGAAGAAAACAGTGTCTCTGCTGCAGTAGAGGAAGGACCACAGGTAGAGGTCGGTAGAGGTCAGCAATGGAAGCGCTGGGTTGCTGCCAGTGAGAGAGGCAAAACTC…	3	0.0130801	0.910291	0.939651	Y	Y	3.56592	3.33359	3.33359	0	0.992665	0	Y	0.91198	N	N	15	0	ENSG00000247134	ENSG00000212407	-	-	8	8	32902373	32769116	intron	upstream	RP11-11N9.4	U6	32853696	32769011	+	-	0	32853719	32785611	-	+	N	-	-	N	Sample_B20_1006_defuse	1	1	1	1
124690	CGGCGGCGGCGGCGGTGAAGGGAGGCGGAGACTCGGCCGAGACGCGGGGGGAGGCGGCGGCGGCGGCGATGCGGGGCTGCTGGAGGCGGAGAGGCACGGAGGAGCCGCTGGGGCTGCCGCCACGGCCGCCCGGAG|ATTTGTAAGACTCCAGGGCCTCCCAGCCGTGAATAATCTGATGGTTCCTGAAATGACTGGGGAAGCAGACGCTTCGTATGGCAGTTGAAGAGTGTGTGTCTATGTGCATTTAAAACCTTCTTTCTGTACTTACACATTCACACGGGAAGACAGGCTCATTCTTGTGCA	1	0.938718	0.376108	0.407994	Y	Y	3.01973	3.68577	3.01973	0	0.992617	0	Y	0	N	N	0	0	ENSG00000188451	ENSG00000236537	-	-	6	6	158663829	158733390	downstream	intron	SRP72P2	RP11-732M18.3	158658368	158703295	-	+	0	158653335	158733083	+	-	N	-	-	N	Sample_B20_1006_defuse	1	0.403226	1	1
206	GACTTGTCTTTGGACAAAATTGAGAAGAACTCATAAACTTGGCTTCCTCGCTTCTGCTCCTCAGACGCGTGTGGATGATTTGAAGATATTAGCCTAACAAGATGGAAGCAGGTTTAAAATTTTACATAAGAAGTTACCTTTTTCAG|TTGTGTTGATGTTCCTTTCAGCTGGTCCTATAGTACCCCTCCTCAGGAATGTCTCCCCAGTGCAAGGACAAAGACTGAAGAGACTGCTATATTGATGGACTCTCAAGCCAACTATGAAGTTGAAACAAAGAAAGTGATCACCTGAAGACACCTCCTCTGCTAAGAAACACCCCCAAATTGTGCAGCTTCTGCCACTAGAACTCTCAGAACAAGAGACAATCTTTTCAAGAAACAGAAAAACT	15	0.411983	0.758239	0.652081	N	Y	3.22639	3.4572	3.22639	0	0.993168	0	Y	0.986337	N	N	15	0	ENSG00000255090	ENSG00000255248	+	-	11	11	122293579	121987031	intron	intron	RP11-820L6.1	RP11-166D19.1	122026130	121899063	-	-	0	122026259	121962448	-	+	N	-	-	N	Sample_B20_1006_defuse	1	0	1	1
208062	CCGTGGGCGGCTCTTCTGGGGAGGCAGCGTTCAGGGAGATTACTATGGAGATCTGGCTGCTCGCCTGGGCTATTTCCCCAGTAGCATTGTCCGAGAGGACCAGACCCTGAAACCTGGCAAAGTCGATGTGAAGACAGACA|CTTCCTCTTCAAATTCCTGGTGATTGGCAGTGCAGGAACTGGCAAATCATGTCTCCTTCATCAGTTCATTGAGAATAAGTGTGAGTTTCCCGCAGTGGTCCTGGGAA	19	0.718878	0.766539	0.578808	Y	Y	3.38487	3.634	3.38487	0	0.990692	0	Y	0.618368	N	Y	1560	75	ENSG00000261857	ENSG00000167578	+	-	19	19	41283392	41302847	coding	coding	MIA	RAB4B	41281300	41284171	+	+	0	41282984	41285924	+	-	N	-	-	N	Sample_B20_1006_defuse	1	0	1	1
148990	CTGGAGTAGGTACAGTCTCTGGTTCTTGTTTAACAGGAACTGCTGCTTCGGTCTCCAAACCTAGTTCTAATGCACTAAGTGGCACTGACTGCTGAACTGACGGGGTAGGCATTGGAGTTGCAAGCCCTGCATCTCCACCATCAATATCAAAGAGGTCATTCGGACTAATTCCACTCTCACTCAAAGCAGCAAGCAGTAAATCTTGCCCTGGCTCCACCAT|TTTCCCCGCGGGACCCGGCGCCAGCACAGCTCCTCCCGGGAGGTGTGAGTTTGAAGGACCAGAGGCGACTGGAGCGGAGGCGGCGGTGGCGGCGGCAGCAGCGGCGTCCTGCTCTGCCTACCTCCCCGCCGCCATCTTGACGCCCCTCCCC	50	0.500876	0.985992	0.540246	Y	Y	3.38809	2.9596	2.9596	0	0.993395	0	Y	0.980186	N	N	2358	0	ENSG00000139697	ENSG00000256092	-	-	12	12	123834988	123850660	coding	upstream	SBNO1	RP13-942N8.1	123773656	123849500	-	+	0	123834988	123849248	+	-	N	-	-	N	Sample_B20_1006_defuse	1	0.215686	1	1
1540	CCCGGCGCTCCTCAAGATGGCTGCCGACAGTGAGCCCGAATCCGAGGTATTTGAGATCACGGACTTCACCACTGCCTCGGAATGGGAAAGGTTTATTTCCAAAGTTGAAGAAGTCTTGAATGACTGGAAACTGATTGGAAACTCTTTGGGAAAGCCACTCGAAA|AGGATTCCTACCGGAAGCAGGTGGTCATTGATGGGGAGACGTGCCTGTTGGACATCCTGGATACCGCCGGCCAGGAGGAGTACAGCGCCATGCGGGACCAGTACATGCGCACCGGGGAGGGCTTCCTGTGTGTGTTTGCCATCAACAACACCAAGTCTTTTGAGGACATCCACCAGTACA	1	0.107889	0.925771	0.911443	N	N	3.21279	3.69785	3.21279	0	0	0	N	0	N	Y	744	1870	ENSG00000115839	ENSG00000174775	+	-	2	11	135933964	537287	coding	coding	RAB3GAP1	HRAS	135809835	532242	+	-	0	135815656	533944	+	+	Y	-	-	N	Sample_B20_1006_defuse	1	0	1	1
129581	TTACCTTTTAATGTTGTGCCTTTCTCAATTTTCTCCTCACTGCCTCCCTGTTGGTGCTAACGTTTCTTTAATCACATTCACAGAAGTCCAGCACACAGCAGCAAAAGTTCAGGATCACTTGTGCC|ACCTGGAGCTGAGAAGAATTTAGAGAGCCGAACAAAGTACGGGGTAGAAGAAGCAGCAAAAAGAGCCCTGTGGGCTCTCTCAGTCCCCAGGAAAGCCATTTCTGTCTCACGCGGATCCTTGGGGAGGGATGCCAGAGGAACTGGGAAAAGACCACAGGGAGAAGAAAACTTCCAGCTGAACTTTGTAACACTTTTGACTGAATGCAAAGTTTCCTGGACAGAACCTGGGGGAGA	4	0.822926	0.635968	0.233736	Y	Y	3.46079	3.42313	3.42313	0	0	0	Y	0	N	N	11	0	ENSG00000101958	ENSG00000221278	+	+	X	X	14749934	14783239	intron	downstream	GLRA2	AC003658.1	14547420	14783097	+	-	0	14710494	14775732	+	-	N	-	-	N	Sample_B20_1006_defuse	4	1	1.6	1
208141	TCGGTGGCAGAGCTCAGGGTCGGTTGGAAATCCCTGGCAATGTGATTTGTGACAGGAAGCAAATCCCATCCCCAGGAACCCCAGCCGGCCGTGGCACAGGGGTGAGGGGGGCACCGGGCGGGGCCAGAGGCTGGC|ACCCGCGGGGGGAGGGGAGCCGGGCGCGCACTCCGGGCTCCGGCCGCCGCCCCGGGCCGGGCCGGCCGAGGCTCAGGCGGGCGGGCTGCGGGCCCGAGACCGGCCGGGGGCGGCCGCCGGCCGCGCTCCACCCCACTCACTG	22	0.880337	0.724197	0.787074	Y	Y	2.87487	2.79468	2.79468	0	0	0	N	0	Y	N	0	0	ENSG00000207980	ENSG00000207808	-	+	19	19	13947473	13947331	upstream	upstream	MIR23A	MIR27A	13947401	13947254	-	-	0	13947518	13953588	+	-	N	-	-	N	Sample_B20_1006_defuse	1	0.945736	1	1
208292	AGGTATCTGTTGACAATGGACAAACTATGGCGGAAAAGGAAACCTCCAGTTCCGTTGGACTGGGCTGAAGTACAAAGTCAAGGAGAAGAAACGAATGCATCAGATCAACAGAATGAACCCCAGTTAGGCCTGAAAGACCAGCAGGTTCTAGATGTAAAGAGCTATGCACGTCTTTTTTCAAAGAGCATCGAGACTTTGAGAGTTCATTTAGCAGAAAAGGGGGATGGAGCTGAGCTCATATGGGATAAGG|TATTCCTGGAGTGGAGAGCCACTCTTTTTGACCTGCCCTACATCAGAAGTCACCGAGCTCCCAGCCTGCAGCCAGTGTGGAGGCCAAAGGATATTTGAGTTTCAGCTTATGCCAGCACTGGTCAGCATGCTCAAGAGTGCTAATTTAG…	28	0.417018	0.566348	0.390819	Y	N	3.12553	3.46551	3.12553	0	0	0	N	0	Y	Y	2194	170	ENSG00000126261	ENSG00000126249	+	-	19	19	34960853	34917287	coding	coding	UBA2	PDCD2L	34919264	34895289	+	+	0	34943052	34912424	+	-	N	-	-	N	Sample_B20_1006_defuse	2	0	1.52632	1
26152	TCAGCTTTTCACATAACAGTCAAGTAAACCTCGTGGCACTAGCCAGAAATCGTTGCAACTTTGGAACTTCCAAGACAATCTGGCCTCTATCAATGGGCAGACAGCGACCCTCA|CTTTGCATCTTCAGAGCTGCTCCACTGTGCCACTGAAGACAGCGCCATTGTTCCTGCGGGAAATCGGTATTTAAGCATTCTCGCAGAAATGTCACACTCCAAGGCGTTTTTCCACACAAAACCCTTCCCCTTCATTAATCC	10	0.618293	0.931188	0.575099	N	Y	3.56233	3.45401	3.45401	0	0.98237	0	N	0.98237	N	N	457	0	ENSG00000198740	ENSG00000203875	-	+	17	6	47439835	86388451	intron	intron	ZNF652	SNHG5	47366568	86370710	-	-	0.98237	47416948	86387854	+	-	Y	-	-	N	Sample_B20_1006_defuse	1	0	1	1
MCF10Ca1h
cluster_id	splitr_sequence	splitr_count	splitr_span_pvalue	splitr_pos_pvalue	splitr_min_pvalue	adjacent	altsplice	break_adj_entropy1	break_adj_entropy2	break_adj_entropy_min	breakpoint_homology	breakseqs_estislands_percident	cdna_breakseqs_percident	deletion	est_breakseqs_percident	eversion	exonboundaries	expression1	expression2	gene1	gene2	gene_align_strand1	gene_align_strand2	gene_chromosome1	gene_chromosome2	gene_end1	gene_end2	gene_location1	gene_location2	gene_name1	gene_name2	gene_start1	gene_start2	gene_strand1	gene_strand2	genome_breakseqs_percident	genomic_break_pos1	genomic_break_pos2	genomic_strand1	genomic_strand2	interchromosomal	interrupted_index1	interrupted_index2	inversion	library_name	max_map_count	max_repeat_proportion	mean_map_count	min_map_count
13960	CCTGCAACCGCTTCTCGCTTTGAAGACGTAAGTGTCTCTCCTCTTCCAGTTCATGTATCAGCTTCTCATGCATGGCCCCCTCACTTGTTCTTTGGGCAACTTCTCGCTGTAGTCGGGCCACTGCCAACTTCTCCCTCCAGAGACTCCTGTGTTGCTCCTCAAGCTGAGTCAGCAGATGCTCAATGTATTTATTGGAGTCCATGTATT|CCTTTCTCCACCATCTAATGGCTTCTTCCTCTGCAGCATCTGGTTCTGTATATTCTGGCCACCAAAAGCGAAGTTCCTAAATGTTGGACTGAAATCCTAGCTCACTGTAGGAAGCCAGCTAAGAGCTGAAAAGATTTTGGAAATAGGATTTCTGGAGCAGCCCAGAGTCAGGCACCAACTATCCTGTCCAT…	6	0.344039	0.863095	0.184202	Y	N	3.54656	3.31481	3.31481	0	0	0	Y	0	N	N	567	0	ENSG00000176771	ENSG00000200708	-	-	2	2	134326034	134353970	coding	downstream	NCKAP5	7SK	133429374	134353662	-	+	0	134060681	134398927	+	-	N	-	-	N	Sample_B20_1007_defuse	1	0	1	1
71435	CCCATTGTATGGCCTCCTAATATGCTTGTTCTTCTCAATTCAGCCATTCAGGGGTCCTTCAATCGATCTGTCTGTCACAGGGGTGATCTCTGGGAAGCACCCTCCTCTGCAGCACCTTCAGACCTGTAAGGAGGAAACACTGACCAGCTTTGGTGCTGCCCCTGTTGTCGGGCCTGGGAGCAGTGGCTGCTGTCTCACCAGCAATCT|AGCAGTGCAGTGACCTGCCTGAATCACTCGAGCTCTTGCTGAAACGCAGGTTCTGAACCAGGGCCTCCAGGGCGGGGCCTGAGACTCTCCATTTATAACCAGCTCCCGGGTGATGTCTGAGGACCACGCCTTGGGTAGTGAGGACC	10	0.34111	0.652888	0.84548	Y	Y	3.4572	3.56761	3.4572	0	0	0	Y	0	N	N	59	0	ENSG00000261175	ENSG00000260026	-	-	16	16	86771432	86755560	intron	downstream	CTD-2015G9.2	CTD-2015G9.1	86755697	86754294	+	-	0	86768432	86752010	-	+	N	-	-	N	Sample_B20_1007_defuse	1	0.88806	1	1
80202	TCTGAGGACAAGCCACAAGATTACAAGAAACGGCTTTCAGTTGAGCTGACCAGCTCTCTCTTCAGAACAGAGCCAATGGCTTGGAATGAGACTGCTGATCTTGGACTTGATATTGGTGCCCAGGGAGAACCCCTTGGATATCGCCAGGATG|CCAAAGAAATCATATGAAGATTATACTACTGCATGCACCCAGAATCAAAGCCAAAGAGCCCTACCCAATCAACATCATATGTATCTTCAGAAAAAAGTTCTCCTCTACAAAAGCAAATTCAAAGAATTGGAAGA	18	0.736423	0.518505	0.280291	N	N	3.57743	3.37808	3.37808	0	0	0	N	0	Y	N	22583	0	ENSG00000168036	ENSG00000233096	+	+	3	3	41301587	41013069	coding	downstream	CTNNB1	RP11-520A21.1	41236328	41012032	+	-	0	41279567	41009492	+	-	N	-	-	N	Sample_B20_1007_defuse	2	1	1.16667	1
119312	AACACAACAGTGCTCACTTCGGCAGCACATATACTAAAATTGGAACGATACAGAGAAGATTAGCATGGCCCCTGCGCAAGGATGACACGCAAATTCGTGAAGCATTCCATATTTTTT|GGTATCTGCACTCAGCAGTTTACACCTGCTAGGGTGTTCAAAGGTCAGTGCTATAGAAATTCAGTATCTGGCATCGTTGGTTTTCTTGGCTTTGTGCTTGTTAAACCTGGTATTTCTACTGATACAGTATTTGTGTAGGTTTCTC	13	0.87389	0.852801	0.666917	N	N	3.52681	3.47233	3.47233	0	0	0	N	0	N	N	0	0	ENSG00000207264	ENSG00000207304	+	-	10	11	21610996	93465665	downstream	intron	RNU6-15	SNORA8	21610890	93465527	+	-	0	21610997	93465655	+	+	Y	-	-	N	Sample_B20_1007_defuse	152	1	92.1429	45
37640	CAGATCTCAACCCCAGACATCAAGGATAACATCGTTGCTCAGCTGAAGCAGCTGTACCGCATCCTTCAAACCCAGGAGAGCTGGCAGCCCATGCAGCCCACCCCCAGCATGCAACTGCCCCCTGCCCTGCCTCCCCAG|CCCCTCCTCAAGTGTCTGGCTGAAAGATGCCACCCAGGGAAGGGAACTCGGGCTAGCTAAGGAGGCCATTCTTGATGTTGCTTCTAGATCTCATGTCATCACCGAGCCCTCAGCTGCTGGTGGCAGCTGCTCAGCAGACCCTTGGCATGGG	7	0.926374	0.582577	0.523245	Y	Y	2.74869	3.34256	2.74869	0	0.992779	0	Y	0.992779	N	N	6281	430	ENSG00000117595	ENSG00000162757	+	-	1	1	209979465	209957904	coding	intron	IRF6	C1orf74	209959036	209955661	-	-	0	209961768	209957053	-	+	N	-	-	N	Sample_B20_1007_defuse	1	0	1	1
84228	TCAGAGGGAAGGCACCGAGAGTAGATGGAAGGAAGACACAGAAGCTGGGCTGAAGTGGGAGGAAGCTTGGAATTCTGCACAGGATTACCATGCACCGGGACTCATTCCTGGCCCTTAAAGACTCCAGGGGAACTG|ATGAGAAAAGTGAGACTCCAAGAGATTGAAGAGTTTACATCGATCCTGACTGCTTCTGGTGAAATGGAAAACAGGATTTATTAAGATATATCATAAATAAATATTATGAG	7	0.681864	0.897644	0.291844	Y	N	3.49641	3.24099	3.24099	0	0	0	N	0	Y	N	147	0	ENSG00000171889	ENSG00000227443	+	+	9	9	21559668	21638648	intron	downstream	MIR31HG	RP11-344A7.1	21455641	21638344	-	+	0	21528693	21653669	-	+	N	-	-	N	Sample_B20_1007_defuse	1	1	1	1
80205	ATTACAAGAAACGGCTTTCAGTTGAGCTGACCAGCTCTCTCTTCAGAACAGAGCCAATGGCTTGGAATGAGACTGCTGATCTTGGACTTGATATTGGTGCCCAGGGAGAACCCCTTGGATATCGCCAGGAT|GAAAGAGATGCTCCAAAGGTCAGTGACTCAGACCACTAGGTGACTTGGCTGTGGTTTCCTATGAGTCAAGCCTACCAGACAGCAGAGGACAGAGGTGAACAGGAAACTGGGCCAGAGAAAAACCAGAGAAACAGAGAGTCAACACAGAC	27	0.688056	0.60503	0.390953	N	N	3.60935	3.49169	3.49169	0	0	0	N	0	Y	N	22583	0	ENSG00000168036	ENSG00000233096	+	+	3	3	41301587	41013069	coding	upstream	CTNNB1	RP11-520A21.1	41236328	41012032	+	-	0	41279566	41013288	+	-	N	-	-	N	Sample_B20_1007_defuse	1	0	1	1
13965	CTCAAGATGGCTGCCGACAGTGAGCCCGAATCCGAGGTATTTGAGATCACGGACTTCACCACTGCCTCGGAATGGGAAAGGTTTATTTCCAAAGTTGAAGAAGTCTTGAATGACTGGAAACTGATTGGAAACTCTTTGGGAAAGCCACTCGAAA|AGTAGAGACGGGGTTTCATCATGTTAGCCAGGATGGTCTCGATCTCTGGATCTCGTGATCTGTTGCGGGAAGTCAGGGACCCCAAACAGAGGGACTGGCTGAAGCCACAGCAGAAGAACATAAATTGTGAAGACTTCATGGACATGTATCACTTC	10	0.829879	0.684371	0.404632	Y	Y	3.21279	3.58168	3.21279	0	0	0	Y	0	N	N	916	116	ENSG00000115839	ENSG00000121988	+	+	2	2	135933964	136288806	coding	intron	RAB3GAP1	ZRANB3	135809835	135894486	+	-	0	135815654	136098780	+	-	N	-	-	N	Sample_B20_1007_defuse	16	0.62	6.16667	1
80204	GACAAGCCACAAGATTACAAGAAACGGCTTTCAGTTGAGCTGACCAGCTCTCTCTTCAGAACAGAGCCAATGGCTTGGAATGAGACTGCTGATCTTGGACTTGATATTGGTGCCCAGGGAGAACCCCTTGGATATCGCCAGGATG|CCCCTTGTCCATATCCTCCCTCTGTGGAGCTCACCTGTGTCTGGAAGGAGTTGTGCAACCTCAAGTGGCCTCAGTGAAAGCTGCAGTTGAAGAGAGCAATTCAGTTGACCACAAAGGAATGTGACAGAGAATCATCCA	21	0.719728	0.1653	0.17957	N	N	3.57743	3.31592	3.31592	0	0	0	N	0	Y	N	22583	0	ENSG00000168036	ENSG00000233096	+	+	3	3	41301587	41013069	coding	intron	CTNNB1	RP11-520A21.1	41236328	41012032	+	-	0	41279567	41012690	+	-	N	-	-	N	Sample_B20_1007_defuse	1	0	1	1
9614	ACGAGGTGGCTCACGCCTATAATCCCAGCACTTTGGGAGGCTGAGGCAGGAGGATCACTTGAGGTCAGGAGTTCAAGACCAGCCTGGCCAACATGGCAAAACCCCGTCT|TTCTGGAGAGGAGACCTAGGGCTCTGCATTCGTCCCCAGGCTCACCACCCAGCGCATTCTCTGGGCTCAGGGTCTCTGGGTAGGGGCTGGCTCTACAGGATGCTCCAGAGGGCCTCGTGGGGAGGGTGTATTCAGAGAGGGGTAGTGCACGCGTCCACTCCAGATGGTCCTCAGGGAAAGAACTTTCTCCACACGGTCATGTGAGCAGGCTCCTGGCAGCAGTCACACATCAGCAT	26	0.404119	0.354528	0.350173	N	Y	3.59169	3.56911	3.56911	0	0	0	N	0.881079	N	N	144	0	ENSG00000160991	ENSG00000233901	-	+	7	9	102097268	132121817	utr3p	intron	ORAI2	RP11-65J3.1	102073553	132094579	+	+	0	102094361	132104322	-	+	Y	-	-	N	Sample_B20_1007_defuse	72	1	25.3333	2
129801	CGATTCCTGACCATTCACCGGGGCCAAGTGGTGTATGTCTTCTCCAAGCTGAAGGGCCGTGGGCGGCTCTTCTGGGGAGGCAGCGTTCAGGGAGATTACTATGGAGATCTGGCTGCTCGCCTGGGCTATTTCCCCAGTAGCATTGTCCGAGAGGACCAGACCCTGAAACCTGGCAAAGTCGATGTGAAGACAGACA|CTTCCTCTTCAAATTCCTGGTGATTGGCAGTGCAGGAACTGGCAAATCATGTCTCCTTCATCAGTTCATTGAGAATAAGTTCAAACAGGACTCCAACCACACAATCGGCG	4	0.805471	0.635571	0.808626	Y	Y	3.38487	3.634	3.38487	0	0.990939	0	Y	0	N	Y	1030	71	ENSG00000261857	ENSG00000167578	+	-	19	19	41283392	41302847	coding	coding	MIA	RAB4B	41281300	41284171	+	+	0	41282984	41285924	+	-	N	-	-	N	Sample_B20_1007_defuse	1	0	1	1
74652	CGGTGAAGGGAGGCGGAGACTCGGCCGAGACGCGGGGGGAGGCGGCGGCGGCGGCGATGCGGGGCTGCTGGAGGCGGAGAGGCACGGAGGAGCCGCTGGGGCTGCCGCCACGGCCGCCCGGAG|ATTTGTAAGACTCCAGGGCCTCCCAGCCGTGAATAATCTGATGGTTCCTGAAATGACTGGGGAAGCAGACGCTTCGTATGGCAGTTGAAGAGTGTGTGTCTATGTGCATTTAAAACCTTCTTTCTGTACTTACACATTCACACGGG	7	0.829628	0.761093	0.476755	Y	Y	3.01973	3.68577	3.01973	0	0.9919	0	Y	0	N	N	0	0	ENSG00000188451	ENSG00000236537	-	-	6	6	158663829	158733390	downstream	intron	SRP72P2	RP11-732M18.3	158658368	158703295	-	+	0	158653335	158733083	+	-	N	-	-	N	Sample_B20_1007_defuse	1	0.330097	1	1
184	TTTGGACAAAATTGAGAAGAACTCATAAACTTGGCTTCCTCGCTTCTGCTCCTCAGACGCGTGTGGATGATTTGAAGATATTAGCCTAACAAGATGGAAGCAGGTTTAAAATTTTACATAAGAAGTTACCTTTTTC|AGTTGTGTTGATGTTCCTTTCAGCTGGTCCTATAGTACCCCTCCTCAGGAATGTCTCCCCAGTGCAAGGACAAAGACTGAAGAGACTGCTATATTGATGGACTCTCAAGCCAACTATGAAGTTGAAACAAAGAAAGTGATCACCT	13	0.918624	0.994515	0.540908	N	Y	3.24575	3.45298	3.24575	0	0.992673	0	Y	0.985346	N	N	17	0	ENSG00000255090	ENSG00000255248	+	-	11	11	122293579	121987031	intron	intron	RP11-820L6.1	RP11-166D19.1	122026130	121899063	-	-	0	122026261	121962450	-	+	N	-	-	N	Sample_B20_1007_defuse	1	0	1	1
90801	TCCCGATACCGTCAGACCCAGGGTAGTGCCTTCCTTCTTCATCAGCTCGACGACTGTGGAGCCCTTGAATTCCTCTGGGATGCTCTGTCTCCTCACAGCCAACGCTCCATCAGGCGGCTTTGTCTGGCTGGCGGATTTAGTGTAGGGACTCTCAT|CTCTCTCCTGCTCCTCTGCCTGCAAGCAGATAGGGATATTCTTCTTCCAGCCGGGCATGGTGTCGCTCCCTGCGCTCGCTGTCGGGCTCGCTCTTTCTCGCTGGCTCTCTTTCTCCGGGGCTCTCCGCGCCTCCTCGC	9	0.438262	0.879587	0.930801	Y	N	3.45617	3.39016	3.39016	0	0	0	Y	0	N	N	186	0	ENSG00000155974	ENSG00000256248	-	+	12	12	67197966	67462942	coding	intron	GRIP1	RP11-123O10.4	66741211	67285656	-	-	0	66990707	67462830	+	-	N	-	-	N	Sample_B20_1007_defuse	1	0	1	1
90706	ACAGGAACTGCTGCTTCGGTCTCCAAACCTAGTTCTAATGCACTAAGTGGCACTGACTGCTGAACTGACGGGGTAGGCATTGGAGTTGCAAGCCCTGCATCTCCACCATCAATATCAAAGAGGTCATTCGGACTAATTCCACTCTCACTCAAAGCAGCAAGCAGTAAATCTTGCCCTGGCTCCACCAT|TTTCCCCGCGGGACCCGGCGCCAGCACAGCTCCTCCCGGGAGGTGTGAGTTTGAAGGACCAGAGGCGACTGGAGCGGAGGCGGCGGTGGCGGCGGCAGCAGCGGCGTCCTGCTCTGCCTACCTCCCCGCCGCCATCTT	27	0.331753	0.649935	0.741602	Y	Y	3.38809	2.9596	2.9596	0	0.992776	0	Y	0.992776	N	N	1844	0	ENSG00000139697	ENSG00000256092	-	-	12	12	123834988	123850660	coding	upstream	SBNO1	RP13-942N8.1	123773656	123849500	-	+	0	123834988	123849248	+	-	N	-	-	N	Sample_B20_1007_defuse	1	0.264	1	1
13843	GTCTTTCTGCGATATATACAATTCTGAACAGGCCTGGACTGGTAATTTTCACCTGCATAGTTGACCATATGTATTTCCACTCCACTTGGGAATTTTGATTGTAGCAGTAACAGTCTGACTCAGACGTTCTAATTAAATCTTTTTCCTTCAAAGCTTTACACCTACGAACT|TGTACCGGGAATGCAGGGAGGAAGACTTGATCCCTGCTCTGGTGTGCTGATCCAGAGTCCTCAGTATAGGTGCTGACATGTGAGGCACTTCCAGGGTTCAGAGTGGAGGCATCTGAACAGCCCATGGCGGGTGCTGAAGGCAAGTTTCCCAAGAAGGGGTTCACGAGGGCTGGAAT	5	0.357886	0.902329	0.530491	Y	Y	3.20448	3.61936	3.20448	0	0	0	Y	0	N	N	559	0	ENSG00000189362	ENSG00000233654	-	-	2	2	191399448	191432828	coding	downstream	TMEM194B	AC093388.3	191369068	191399581	-	+	0	191399286	191471684	+	-	N	-	-	N	Sample_B20_1007_defuse	1	0.0916667	1	1
13891	TTCCACAAGACTGCTGTCTAGAGACAGCCTTTTTCCAAAGTCCCTTTTCTCAAGCTGTCTCTTTCCCTCCATGGATGAAGTTATTTATTTTCTTTTGTGACTTATAAGAATCCCCCGTCTGTTTCCAGGGTCAATGTATTGTGAGTCTATTTTGGTACAGGCACTTGAGGTAGCTTATCTCATTTATTCTTCACGATGA|ACCTTTCTCCACCATCTAATGGCTTCTTCCTCTGCAGCATCTGGTTCTGTATATTCTGGCCACCAAAAGCGAAGTTCCTAAATGTTGGACTGAAATCCTAGCTCACTGTAGGAAGCCAGCTAAGAGCTGAAAAGATTTTGGAAATAGGATTTCT	33	0.655462	0.786615	0.63058	Y	Y	3.61464	3.36973	3.36973	0	0.980575	0	Y	0.935248	N	N	567	0	ENSG00000176771	ENSG00000200708	-	-	2	2	134326034	134353970	utr5p	downstream	NCKAP5	7SK	133429374	134353662	-	+	0	134316686	134398926	+	-	N	-	-	N	Sample_B20_1007_defuse	1	0.331658	1	1
80087	TAGACAAAGACTCAACAAAACTACAAAACTACAGGTTAATATCCCTGATGAACATATATGCAAAAATTCTCAGGAAAATACTAGCAGAACAAATTTAGTAGCACATTAAAAAGATCATTCAGCCAGGCGTGGTGGCTCACGCCTGT|AATTCCCTGTGCTCCATTAAAGATACTGTTGCTGACTGGAATTTAAGAACTGCTTTTAATTGAAGCCACTACTTTTCTGCCAACACTGGTTTCCCAGATGAGCAAACCGGCTCTTCTGATAAAAGTTTTAGAACTTTAGCTTGATCTGGAGTTAATCGAGAAATATGAGACACATACCATCCTGG	23	0.341254	0.420718	0.604354	N	N	3.73809	3.59425	3.59425	0	0.644908	0	N	0	Y	N	0	22583	ENSG00000233096	ENSG00000168036	+	+	3	3	41013069	41301587	downstream	intron	RP11-520A21.1	CTNNB1	41012032	41236328	-	+	0	41006853	41279744	-	+	N	-	-	N	Sample_B20_1007_defuse	1	0.89916	1	1
124300	CCTGCTCACTCCTCAGCTGCAGGAGCCAGACGTGTGGAGTCCCAGCAGAGGCCAACCTGTGTCTCTTCATCTCCGTGAGAAAGGTGCCCCCGAAGTGAAAGAGATGGCCTGGTGGAAAGCCTGG|GGGCCTCATAGACATTCACTCCACCCAACAACCACAGAATATACATTCTTCCTATCTGTACACAGAACATATTCTCAGATCAACCATATGCTGAGTCATAAAGCAAGTCTCAATAAATTTTAAAAAAT	13	0.796782	0.858197	0.701003	N	Y	3.08615	3.27655	3.08615	0	0.959837	0	N	0	N	N	3030	4	ENSG00000186807	ENSG00000250469	+	-	10	10	47763041	47174018	coding	intron	ANXA8L2	XXyac-YR14BB7.1	47746936	47011753	+	-	0	47747132	47139994	+	+	N	-	-	Y	Sample_B20_1007_defuse	2	1	2	2
115883	GTTTGTTAGTGTGTGCTCTTGATATGACATGATGAGAATTGCACTTCACTTCTGTGATATTCCCCCTGGCTTTAACTTCAGATCACTGAAAGAAACACTGAAGAGGTAGGAAAAGAAGTCTTGAATCACTGATGCCACCTCTCCTGCAATCCTTGGCCGCAGTGGAGAGTGTTTCTGTGC|CATGGGGTTGGAAGAACAAAGGAAGAAAACAGTGTCTCTGCTGCAGTAGAGGAAGGACCACAGGTAGAGGTCGGTAGAGGTCAGCAATGGAAGCGCTGGGTTGCTGCCAGTGAGAGAGGCAAAACTCGGAGGGGGC	7	0.166938	0.440227	0.691943	Y	Y	3.56592	3.26295	3.26295	0	0.99267	0	Y	0.919373	N	N	48	0	ENSG00000247134	ENSG00000212407	-	-	8	8	32902373	32769116	intron	upstream	RP11-11N9.4	U6	32853696	32769011	+	-	0	32853720	32785612	-	+	N	-	-	N	Sample_B20_1007_defuse	1	1	1	1
84354	CACGCTCCGAGGATTCCCGGCTGGAGGTGGCCCAGCCATGCCAGACGGGACCGTCTGGGGCGGTGGCTGCATGACTGAACCCTTGCACAAGTCGATGCTGCTTACAGAAGGAAGCAGGATATAGCTGTTCCTTAATTGGAGC|CGCGCGGCTGAGACCGATCCCTCAGGAGCCGCGGGCGAAAGCCCACCCGACGCTGGCGACGAGCACAGACACCTCAGCCGCCGCAGCCATCTTGGCACATCCGGCTCGGGTCTCCGCGGCCGC	21	0.733622	0.851838	0.452395	Y	Y	3.71401	3.21125	3.21125	0	0.9919	0	Y	0.813711	N	N	1027	18	ENSG00000148396	ENSG00000196366	-	-	9	9	139372141	139380518	utr5p	upstream	SEC16A	C9orf163	139334549	139377947	-	+	0	139372137	139377391	+	-	N	-	-	N	Sample_B20_1007_defuse	1	0.0733945	1	1
120340	AAGAATCAGACAGGAGCAATCAGGGTGTTGCAAGTCCTGATTACGCAGAGACGTTAATCACGTTTCATGCATCTCCAATCATCATGTTCTAATCTGCCCTCCGGAGGAGGAACAGGTAAGGATTATCCCACCTG|AAAAATATGGAATGCTTCACGAATTTGCGTGTCATCCTTGCGCAGGGGCCATGCTAATCTTCTCTGTATCGTTCCAATTTTAGTATATGTGCTGCCGAAGTGAGCACTGTTGTGTTCT	7	0.876524	0.468432	0.43976	N	N	3.69103	3.52681	3.52681	0	0	0	N	0	N	N	4063	0	ENSG00000179029	ENSG00000207264	-	+	17	10	8079717	21610996	utr3p	intron	TMEM107	RNU6-15	8076555	21610890	-	+	0	8076901	21610996	+	+	Y	-	-	N	Sample_B20_1007_defuse	81	1	57.1333	18
[truncated: 15 more columns]

## Sheet: Chimerascan_plastic
Supplementary Table S4: Expressed fusion genes identified from RNA-sequencing of cell lines grown as spheroids identified by both DeFuse and Chimerascan algorithms
Expressed fusion genes identified from RNA-sequencing of cell lines grown on plastic. Chimerascan algorithm
MCF10A
#chrom5p	start5p	end5p	chrom3p	start3p	end3p	score	strand5p	strand3p	transcript_ids_5p	transcript_ids_3p	genes5p	genes3p	type	distance	total_frags	spanning_frags	unique_alignment_positions	isoform_fraction_5p	isoform_fraction_3p	breakpoint_spanning_reads
chr9	124725886	124725997	chr9	124584203	124633026	6	-	-	uc004bls.1:0-111	uc004blr.3:1795-3108,uc011lyl.2:1939-3252	BC039180	TTLL11	Overlapping_Same	0	6	6	5	1	1	>24560160/1;pos=1811;strand=-,CATCAGACAGGAGCCGAGCCCCTCTGCCGGCAGGTCTCAGCAGCTTGAAAAACCATTCGCTGGAAAGGAAGATG,>6827766/2;pos=58;strand=+,GAGAGTGTCATTCCACAGGGCCATCAGACAGGAGCCGAGCCCCTCTGCCGGCAGGTCTCAGCAGCTTGAAAAAC,>6827766/1;pos=1840;strand=-,GCAGGTCTCAGCAGCTTGAAAAACCATTCGCTGGAAAGGAAGATGCTTTGGACGGCGAGCTGACCAGTGCTCCA,>11283328/2;pos=81;strand=+,TCAGACAGGAGCCGAGCCCCTCTGCCGGCAGGTCTCAGCAGCTTGAAAAACCATTCGCTG…
chr17	60536018	60637486	chr1	243219615	243260600	4	+	-	uc010ddp.3:0-1098,uc002jaa.4:0-1005,uc002izz.4:0-1101,uc002izx.4:0-1086,uc010wpd.2:0-747	uc001hzq.2:359-3833	TLK2	LOC731275	Interchromosomal	None	4	4	4	0.222222	0.5	>9147782/1;pos=363;strand=-,TTAAATAGATGTGTGACAATGAGCAAGAAACTCCTTATAGAAAAGATGATGATTATTCCCCACCTTCTAAGAGA,>9659420/1;pos=391;strand=-,AACTCCTTATAGAAAAGATGATGATTATTCCCCACCTTCTAAGAGACAAAGACCAACGAGCCACCACAGCCACC,>7382396/2;pos=1049;strand=+,GATGTGTGACAATGAGCAAGAAACTCCTTATAGAAAAGATGATGATTATTCCCCACCTTCTAAGAGACAAAGAC,>26534866/1;pos=359;strand=-,ACAATTAAATAGATGTGTGACAATGAGCAAGAAACTCCTTATAGAAAAGATGATGATTAT…
chr17	60536018	60637486	chr1	700244	709659	4	+	-	uc010ddp.3:0-1098,uc002jaa.4:0-1005,uc002izz.4:0-1101,uc002izx.4:0-1086,uc010wpd.2:0-747	uc001abo.3:405-1370	TLK2	LOC100288069	Interchromosomal	None	4	4	4	0.222222	0.5	>9147782/1;pos=409;strand=-,TTAAATAGATGTGTGACAATGAGCAAGAAACTCCTTATAGAAAAGATGATGATTATTCCCCACCTTCTAAGAGA,>9659420/1;pos=437;strand=-,AACTCCTTATAGAAAAGATGATGATTATTCCCCACCTTCTAAGAGACAAAGACCAACGAGCCACCACAGCCACC,>7382396/2;pos=1049;strand=+,GATGTGTGACAATGAGCAAGAAACTCCTTATAGAAAAGATGATGATTATTCCCCACCTTCTAAGAGACAAAGAC,>26534866/1;pos=405;strand=-,ACAATTAAATAGATGTGTGACAATGAGCAAGAAACTCCTTATAGAAAAGATGATGATTAT…
chr17	60536018	60637486	chr11	141452	169051	4	+	-	uc010ddp.3:0-1098,uc002jaa.4:0-1005,uc002izz.4:0-1101,uc002izx.4:0-1086,uc010wpd.2:0-747	uc001lnz.2:133-1430	TLK2	AL137655	Interchromosomal	None	4	4	4	0.222222	0.5	>9147782/1;pos=137;strand=-,TTAAATAGATGTGTGACAATGAGCAAGAAACTCCTTATAGAAAAGATGATGATTATTCCCCACCTTCTAAGAGA,>9659420/1;pos=165;strand=-,AACTCCTTATAGAAAAGATGATGATTATTCCCCACCTTCTAAGAGACAAAGACCAACGAGCCACCACAGCCACC,>7382396/2;pos=1049;strand=+,GATGTGTGACAATGAGCAAGAAACTCCTTATAGAAAAGATGATGATTATTCCCCACCTTCTAAGAGACAAAGAC,>26534866/1;pos=133;strand=-,ACAATTAAATAGATGTGTGACAATGAGCAAGAAACTCCTTATAGAAAAGATGATGATTAT…
chr17	60536018	60637486	chr16	90195030	90204398	4	+	+	uc010ddp.3:0-1098,uc002jaa.4:0-1005,uc002izz.4:0-1101,uc002izx.4:0-1086,uc010wpd.2:0-747	uc002fqr.2:892-1780	TLK2	AX747598	Interchromosomal	None	4	4	4	0.222222	0.444444	>9147782/1;pos=896;strand=-,TTAAATAGATGTGTGACAATGAGCAAGAAACTCCTTATAGAAAAGATGATGATTATTCCCCACCTTCTAAGAGA,>9659420/1;pos=924;strand=-,AACTCCTTATAGAAAAGATGATGATTATTCCCCACCTTCTAAGAGACAAAGACCAACGAGCCACCACAGCCACC,>7382396/2;pos=1049;strand=+,GATGTGTGACAATGAGCAAGAAACTCCTTATAGAAAAGATGATGATTATTCCCCACCTTCTAAGAGACAAAGAC,>26534866/1;pos=892;strand=-,ACAATTAAATAGATGTGTGACAATGAGCAAGAAACTCCTTATAGAAAAGATGATGATTAT…
chr17	60536018	60637486	chr3	197907625	197935257	4	+	+	uc010ddp.3:0-1098,uc002jaa.4:0-1005,uc002izz.4:0-1101,uc002izx.4:0-1086,uc010wpd.2:0-747	uc011buq.1:196-1497	TLK2	FAM157A	Interchromosomal	None	4	4	4	0.222222	1	>9147782/1;pos=200;strand=-,TTAAATAGATGTGTGACAATGAGCAAGAAACTCCTTATAGAAAAGATGATGATTATTCCCCACCTTCTAAGAGA,>9659420/1;pos=228;strand=-,AACTCCTTATAGAAAAGATGATGATTATTCCCCACCTTCTAAGAGACAAAGACCAACGAGCCACCACAGCCACC,>7382396/2;pos=1049;strand=+,GATGTGTGACAATGAGCAAGAAACTCCTTATAGAAAAGATGATGATTATTCCCCACCTTCTAAGAGACAAAGAC,>26534866/1;pos=196;strand=-,ACAATTAAATAGATGTGTGACAATGAGCAAGAAACTCCTTATAGAAAAGATGATGATTAT…
chr17	44171925	44270165	chr17	44594067	44648234	4	-	-	uc010dav.3:0-1687,uc002ikc.3:0-1901,uc002ikd.3:0-1603	uc010wkd.1:287-752,uc002iks.2:287-5272,uc002iko.4:287-849	KANSL1	ARL17A	Intrachromosomal_Complex	323901	4	4	3	0.307692	0.4	>11964464/1;pos=320;strand=-,GATACGTGCTAATAAGGTTTCTGTGTGGAGACAGTAGAATATAAAAATAACACCTTCGCTGTCTGGGATGTTGG,>12072972/2;pos=1841;strand=+,TGACTTGGAATATCGAATTCGTCAGCAAACAGACATTTACAAACAGATACGTGCTAATAAGGTTTCTGTGTGGA,>12072972/1;pos=303;strand=-,ACAGACATTTACAAACAGATACGTGCTAATAAGGTTTCTGTGTGGAGACAGTAGAATATAAAAATAACACCTTC,>7373567/2;pos=1853;strand=+,TCGAATTCGTCAGCAAACAGACATTTACAAACAGATACGTGCTAATAAGGTTTCTGT…
chr17	44171925	44270165	chr17	44376499	44430295	4	-	-	uc010dav.3:0-1687,uc002ikc.3:0-1901,uc002ikd.3:0-1603	uc021tyy.1:287-752,uc002iki.4:287-849,uc002ikk.3:287-5270	KANSL1	ARL17A	Intrachromosomal_Complex	106333	4	4	3	0.307692	0.4	>11964464/1;pos=320;strand=-,GATACGTGCTAATAAGGTTTCTGTGTGGAGACAGTAGAATATAAAAATAACACCTTCGCTGTCTGGGATGTTGG,>12072972/2;pos=1841;strand=+,TGACTTGGAATATCGAATTCGTCAGCAAACAGACATTTACAAACAGATACGTGCTAATAAGGTTTCTGTGTGGA,>12072972/1;pos=303;strand=-,ACAGACATTTACAAACAGATACGTGCTAATAAGGTTTCTGTGTGGAGACAGTAGAATATAAAAATAACACCTTC,>7373567/2;pos=1853;strand=+,TCGAATTCGTCAGCAAACAGACATTTACAAACAGATACGTGCTAATAAGGTTTCTGT…
chr6	155153830	155154542	chr6	155228863	155229999	4	+	+	uc003qqb.3:0-712	uc003qqc.1:371-1507	TIAM2	AK124484	Overlapping_Same	0	4	4	2	1	0.8	>4647940/2;pos=654;strand=+,GAAAGTGAACCAGTGGTAGAAAGCACAGAAACTGAGGGGACATAATCATCACTCAGTAGGCAAGATGATGATGA,>15425436/2;pos=672;strand=+,GAAAGCACAGAAACTGAGGGGACATAATCATCACTCAGTAGGCAAGATGATGATGAATGAAGTCCTGGCAGCTT,>15425436/1;pos=411;strand=-,ACTCAGTAGGCAAGATGATGATGAATGAAGTCCTGGCAGCTTCCTGTGTCCCAGGCCTTGTAGAAATAAATGAG
chr12	6457892	6473312	chr12	6437922	6443409	3	-	-	uc001qnv.3:0-1632,uc001qnx.3:0-1917,uc010sfb.2:0-1788,uc001qnw.3:0-2069	uc009zek.3:342-2096,uc010sey.2:342-2031,uc001qnu.3:342-2225,uc010sfa.2:342-1607	SCNN1A	TNFRSF1A	Read_Through	-4725	3	3	2	0.107143	0.0882353	>19430197/1;pos=339;strand=-,CTTCTTCAAGGAGCTGAACTACAAAACCAATTCTGAGTCTCCCTCTGTCACGGTGCTCCTGGAGCTGTTGGTGG,>24241778/2;pos=1573;strand=+,GTCAACATCTTCTTCAAGGAGCTGAACTACAAAACCAATTCTGAGTCTCCCTCTGTCACGGTGCTCCTGGAGCT,>24241778/1;pos=367;strand=-,AATTCTGAGTCTCCCTCTGTCACGGTGCTCCTGGAGCTGTTGGTGGGAATATACCCCTCAGGGGTTATTGGACT
chr1	143915747	143916307	chr1	206557368	206637782	3	+	+	uc010oxm.1:0-560	uc001hdy.3:163-5973,uc010prv.1:0-2493,uc010prt.1:163-2653,uc009xbt.4:163-2460,uc010pru.2:163-5970	SRGAP2B	SRGAP2C,SRGAP2	Intrachromosomal	62421722	3	3	2	0.0857143	0.05	>29082700/2;pos=526;strand=+,GGAGATCATAGCAGAGTACGATACTCAGGTCAAAGAGTAAAGAAGTCGGCCAGCAGCTCCAAGATGATTTGATG,>33177652/2;pos=527;strand=+,GAGATCATAGCAGAGTACGATACTCAGGTCAAAGAGTAAAGAAGTCGGCCAGCAGCTCCAAGATGATTTGATGA
chrX	3778830	3781614	chrX	3782438	3785846	3	-	-	uc004crl.3:0-279	uc011mhl.1:79-1680	AK000470	AK097803	Adjacent_Complex	823	3	3	2	1	1	>7767627/1;pos=83;strand=-,CAGCCTTGGGGGAGAAGCACTGCTGCCTATGCACTCCATTTACAGGAAAGCAACTAGAAGCCATTTGTGTCAAG,>24695624/2;pos=254;strand=+,CTGCTGCCTATGCACTCCATTTACAGGAAAGCAACTAGAAGCCATTTGTGTCAAGGTAACGTCTGGAGAAACAA
chrX	3817256	3820040	chrX	3782438	3785846	3	-	-	uc004crn.3:0-279	uc011mhl.1:79-1680	AK000470	AK097803	Read_Through	-9604	3	3	2	1	1	>7767627/1;pos=83;strand=-,CAGCCTTGGGGGAGAAGCACTGCTGCCTATGCACTCCATTTACAGGAAAGCAACTAGAAGCCATTTGTGTCAAG,>24695624/2;pos=254;strand=+,CTGCTGCCTATGCACTCCATTTACAGGAAAGCAACTAGAAGCCATTTGTGTCAAGGTAACGTCTGGAGAAACAA
chr13	32420919	32520317	chr13	32652970	32870775	3	+	+	uc001utu.3:0-388,uc010tdv.2:0-329	uc001utx.3:566-10716,uc010tdw.3:566-10714	EEF1DP3	FRY	Read_Through	77827	3	2	3	1	1	>13477515/2;pos=353;strand=+,TGAGGCACCCGAAGAAGAGACCATCCATATTTCCAGCTTCTCCCGTTGGCAACGGTTACATCAAGCCTCCGGTT,>21635477/2;pos=363;strand=+,GAAGAAGAGACCATCCATATTTCCAGCTTCTCCCGTTGGCAACGGTTACATCAAGCCTCCGGTTCCACCTGCTT
chr11	1775032	1785221	chr11	1753639	1769348	2	-	-	uc001luc.2:0-1203	uc021qbs.2:236-3708	CTSD	IFITM10	Read_Through	-2157	2	2	2	0.0140845	1	>20170150/2;pos=1138;strand=+,CCCGCGATCACACTGAAGCTGGGAGGCAAAGGCTACAAGCTGTCCCCAGAGGACTACACGCTCAAGGCCCAGGG,>20170150/1;pos=278;strand=-,GCTCAAGGCCCAGGGCCCCGGCCAGTGCCCAGCCCCGCTGGGAGACCCGGCCAGCACCACGGACGGCGCCCAGG,>11267400/2;pos=1141;strand=+,GCGATCACACTGAAGCTGGGAGGCAAAGGCTACAAGCTGTCCCCAGAGGACTACACGCTCAAGGCCCAGGGCCC
chr10	5734565	5751625	chr10	5754785	5805702	2	+	+	uc021pmm.1:0-449	uc001iij.3:338-8625	C10orf18	FAM208B	Overlapping_Complex	0	2	2	2	0.222222	0.4	>17424930/1;pos=364;strand=-,GACAGGGTCCCTATCAGAAAAGATACAAAACTTTTTACCAACAAAAAAAAGCAAGTAGTTATACTCAGGAAGAA,>38269878/1;pos=343;strand=-,TTCTCTCTTAGAGAAGATCGAGACAGGGTCCCTATCAGAAAAGATACAAAACTTTTTACCAACAAAAAAAAGCA
chr5	40764615	40798296	chr5	40711677	40747120	2	-	-	uc003jmb.3:0-1485,uc003jmc.3:0-1440	uc011cpm.2:147-5423,uc003jma.3:147-5505,uc010ivg.3:147-5291	PRKAA1	TTC33	Read_Through	-3408	2	2	2	0.117647	0.0952381	>28612399/2;pos=1433;strand=+,GTTATACCAAGTGGATAGTAGAACTTATCTACTGGATTTCCGTAGTATTGATGAATGGCTTCCTTTGGGTGGAA,>28612399/1;pos=172;strand=-,TACTGGATTTCCGTAGTATTGATGAATGGCTTCCTTTGGGTGGAAGAGGAAAATTGGTGAGAAGGTCTCAAAGG,>23962618/2;pos=1464;strand=+,CTGGATTTCCGTAGTATTGATGAATGGCTTCCTTTGGGTGGAAGAGGAAAATTGGTGAGAAGGTCTCAAAGGTC
chr9	34646585	34649560	chr9	34655214	34661897	2	+	+	uc003zve.4:0-1174,uc003zvf.4:0-1049	uc010mke.4:103-1793,uc003zvi.4:1356-3027,uc011loq.3:49-1720,uc031tdp.1:0-1204,uc003zvk.4:103-1774	GALT	IL11RA	Read_Through	103	2	2	2	0.285714	1	>20581725/2;pos=1113;strand=+,GGAAATTCATGGTTGGCTACGAAATGCTTGCTCAGGCTCAGAGGGACCTCACCCCTGAGCAGATGAGCAGCAGC,>20692559/2;pos=1148;strand=+,GCTCAGAGGGACCTCACCCCTGAGCAGATGAGCAGCAGCTGCTCAGGGCTGAGCAGGGTCCTGGTGGCCGTGGC
chr14	59942586	59951072	chr14	59895739	59927890	2	-	-	uc001xee.1:0-977	uc001xed.2:1939-2539	L3HYPDH	GPR135	Read_Through	-7346	2	2	2	0.25	0.4	>8794751/2;pos=934;strand=+,AAAGCAGTGCAACTGGCTCAGTATTCACAGGGAAAGCTGTGAGGGGCAACTTCCTGGGAGCTAAGGCTACTAAA,>6253583/2;pos=947;strand=+,TGGCTCAGTATTCACAGGGAAAGCTGTGAGGGGCAACTTCCTGGGAGCTAAGGCTACTAAAAGGTAGAAGCCAC
chr4	76649459	76649794	chr4	76567952	76587232	4	-	-	uc010iiy.3:0-335	uc003hir.3:141-4274,uc003hit.3:276-4310,uc003his.3:276-4409	AK311578	G3BP2	Read_Through	-50353	4	1	3	0.8	0.5	>35421139/2;pos=286;strand=+,TCTTATTTTGTTGAGTCGAAAGTGAAATTTTCCTTTGGCCAACGTGACAGCATTTGACATTGTGCAGCAAAGAA
chr21	30671219	30702013	chr21	30969889	31003066	3	+	+	uc002ynj.3:0-1890,uc002ynl.2:0-1919,uc002ynk.3:0-2018	uc002ynp.1:739-1072	BACH1	GRIK1-AS2	Read_Through	249890	3	1	2	0.25	1	>12772329/2;pos=1845;strand=+,AAAACTTGACTGTATACAGAATCTTGAATCAGAAATTGAGAAGCTGCCAACATCCCATGCACCATCGTGGAGAC
chr9	125693715	125693778	chr9	125670334	125674359	2	-	-	uc004bnk.3:0-63	uc004bnh.4:78-4103	ZBTB26	ZBTB6	Read_Through	-4770	2	1	2	0.666667	0.166667	>27122917/2;pos=8;strand=+,GAGGGGCTGGAGCTCCTGGCGGTGCCGGATCCTGACGGCGGCCTTCCCCCGGGTCTATTGTGATCATGGCTGCT
MCF10neoT
#chrom5p	start5p	end5p	chrom3p	start3p	end3p	score	strand5p	strand3p	transcript_ids_5p	transcript_ids_3p	genes5p	genes3p	type	distance	total_frags	spanning_frags	unique_alignment_positions	isoform_fraction_5p	isoform_fraction_3p	breakpoint_spanning_reads
chr4	76649459	76649794	chr4	76567952	76587232	17	-	-	uc010iiy.3:0-335	uc003hir.3:141-4274,uc003hit.3:276-4310,uc003his.3:276-4409	AK311578	G3BP2	Read_Through	-50353	17	17	15	1	0.548387	>13517594/1;pos=152;strand=-,TCAAATCTGAGGTCTTATTTTGTTGAGTCGAAAGTGAAATTTTCCTTTGGCCAACGTGACAGCATTTGACATTGTGCAGCAAAGAAATGGTTATGGAG,>24613351/1;pos=156;strand=-,ATCTGAGGTCTTATTTTGTTGAGTCGAAAGTGAAATTTTCCTTTGGCCAACGTGACAGCATTTGACATTGTGCAGCAAAGAAATGGTTATGGAGAAGC,>16980891/1;pos=176;strand=-,GAGTCGAAAGTGAAATTTTCCTTTGGCCAACGTGACAGCATTTGACATTGTGCAGCAAAGAAATGGTTATGGAGAAGCCCAGTCCGCTGCTTGTAGGG,>17919335/1;pos…
chr9	124725886	124725997	chr9	124584203	124633026	9	-	-	uc004bls.1:0-111	uc004blr.3:1795-3108,uc011lyl.2:1939-3252	BC039180	TTLL11	Overlapping_Same	0	9	8	9	1	0.9	>28463201/2;pos=27;strand=+,ATGTATGGGGAAGAATTTCCTGAGCTGATGTGAGAGTGTCATTCCACAGGGCCATCAGACAGGAGCCGAGCCCCTCTGCCGGCAGGTCTCAGCAGCTT,>28463201/1;pos=1812;strand=-,GTGAGAGTGTCATTCCACAGGGCCATCAGACAGGAGCCGAGCCCCTCTGCCGGCAGGTCTCAGCAGCTTGAAAAACCATTCGCTGGAAAGGAAGATGC,>20947887/1;pos=1833;strand=-,GCCATAGGACAGGAGCCGAGCCCCTCTGCCGGCAGGTCTCAGCAGCTTGAAAAACCATTCGCTGGAAAGGAAGATGCTTTGGACGGCGAGCTGACCAG,>21774861/2;po…
chr3	99357439	99509853	chr3	99865816	99897475	8	+	+	uc003dti.1:0-124,uc003dth.2:0-193,uc003dti.1:0-455,uc003dth.2:0-524,uc003dtg.2:0-586,uc003dtg.2:0-255	uc003dtl.3:210-1229,uc021xbt.1:0-1088	COL8A1	CMSS1	Read_Through	21100	8	7	7	0.5	0.205128	>20000371/1;pos=213;strand=-,CCCCAATATATGAAGGAAATTCAACCGGCGCCAAGAATGGGCAAGGAAGCCGTACCCAAGAAAGGCAAAGAAGCATCAGATGGTGAAGGAGAAGGAGA,>24719159/1;pos=227;strand=-,GGAAATTCAACCGGCGCCAAGAATGGGCAAGGAAGCCGTACCCAAGAAAGGCAAAGAAGCATCAGATGGTGAAGGAGAAGGAGACACAGAAGTGATGC,>889471/1;pos=211;strand=-,TACCCCAATATATGAAGGAAATTCAACCGGCGCCAAGAATGGGCAAGGAAGCCGTACCCAAGAAAGGCAAAGAAGCATCAGATGGTGAAGGAGGAGGA,>30034755/2;pos=5…
chr8	38854504	38948864	chr8	38975604	39142435	5	+	+	uc011lcg.2:0-2188,uc011lcf.2:0-2269,uc003xmr.3:0-2375	uc003xmt.4:303-2726,uc003xmu.4:303-2252	ADAM9	ADAM32	Read_Through	2270	5	5	2	0.0877193	1	>28549789/1;pos=315;strand=-,TTCTAGACAGCCGGGGAGTGTTCCTCGACATGTTTCTCCAGTGACACCTCCCAGAGAAGTTGTTTTCAAAATTCACTTCTACAGATCGTAATTCCAGA,>29412611/1;pos=326;strand=-,CGGGGAGTGTTCCTCGACATGTTTCTCCAGTGACACCTCCCAGAGAAGTTGTTTTCAAAATTCACTTCTACAGATCGTAATTCCAGAGAAAATCCAAA
chr10	5726800	5727137	chr10	5751492	5754479	4	+	+	uc001iij.3:0-337,uc001iij.3:0-433	uc021pmm.1:316-573	FAM208B	C10orf18	Overlapping_Same	0	4	4	4	1	1	>9088241/2;pos=245;strand=+,CCGGGAGGACGCAGAGCACGGCCGGGAGAAGCATGGGAAGGAGGCCGAGCCGGGATCTCAGGTCCTCGGGGGCGGCGGCCACGCCAAGGACGGCATTT,>9088241/1;pos=372;strand=-,GGCCACGCCAAGGACGGCATTTATGACATTAACAGAGAACAGGACTATGTCAAGAATTCTGAGGGTATACTTGGTGAAAATGAATTAAGACCACCCTC,>32547732/2;pos=247;strand=+,GGGAGGACGCAGAGCACGGCCGGGAGAAGCATGGGAAGGAGGCCGAGCCGGGATCTCAGGTCCTCGGGGGCGGCGGCCACGCCAAGGACGGCATTTAT,>32547732/1;pos=3…
chr1	179834570	179846940	chr9	74950307	74958125	4	-	+	uc001gnl.3:0-667	uc004aiu.1:353-2077	TOR1AIP2	AK095210	Interchromosomal	None	4	4	3	0.444444	1	>34073770/1;pos=348;strand=-,TAACTAATTTAGACTAGAGCCCTATCTCTTCTTGAGAAGCTGGGATTTGAAGGAGCTATCCTGAGATCTGTACTGCTAACGGAGTTTTGCTCTGTCGC,>12430354/1;pos=349;strand=-,AACTAATTTAGACTAGAGCCCTATCTCTTCTTGAGAAGCTGGGATTTGAAGGAGCTATCCTGAGATCTGTACTGCTAACGGAGTTTTGCTCTGTCGCC
chr17	60536018	60637486	chr1	243219615	243260600	4	+	-	uc010ddp.3:0-1098,uc002jaa.4:0-1005,uc002izz.4:0-1101,uc002izx.4:0-1086,uc010wpd.2:0-747	uc001hzq.2:359-3833	TLK2	LOC731275	Interchromosomal	None	4	4	2	0.266667	1	>20456988/1;pos=361;strand=-,AGATGCTAGAGAAATACAAGGAACAATTAAATAGATGTGTGACAATGAGCAAGAAACTCCTTATAGAAAAGATGATGATTATTCCCCACCTTCTAAGA,>33317517/1;pos=387;strand=-,TTAAATAGATGTGTGACAATGAGCAAGAAACTCCTTATAGAAAAGATGATGATTATTCCCCACCTTCTAAGAGACAAAGACCAACGAGCCACCACAGC
chr17	60536018	60637486	chr1	700244	709659	4	+	-	uc010ddp.3:0-1098,uc002jaa.4:0-1005,uc002izz.4:0-1101,uc002izx.4:0-1086,uc010wpd.2:0-747	uc001abo.3:405-1370	TLK2	LOC100288069	Interchromosomal	None	4	4	2	0.266667	0.8	>20456988/1;pos=407;strand=-,AGATGCTAGAGAAATACAAGGAACAATTAAATAGATGTGTGACAATGAGCAAGAAACTCCTTATAGAAAAGATGATGATTATTCCCCACCTTCTAAGA,>33317517/1;pos=433;strand=-,TTAAATAGATGTGTGACAATGAGCAAGAAACTCCTTATAGAAAAGATGATGATTATTCCCCACCTTCTAAGAGACAAAGACCAACGAGCCACCACAGC
chr17	60536018	60637486	chr11	141452	169051	4	+	-	uc010ddp.3:0-1098,uc002jaa.4:0-1005,uc002izz.4:0-1101,uc002izx.4:0-1086,uc010wpd.2:0-747	uc001lnz.2:133-1430	TLK2	AL137655	Interchromosomal	None	4	4	2	0.266667	0.444444	>20456988/1;pos=135;strand=-,AGATGCTAGAGAAATACAAGGAACAATTAAATAGATGTGTGACAATGAGCAAGAAACTCCTTATAGAAAAGATGATGATTATTCCCCACCTTCTAAGA,>33317517/1;pos=161;strand=-,TTAAATAGATGTGTGACAATGAGCAAGAAACTCCTTATAGAAAAGATGATGATTATTCCCCACCTTCTAAGAGACAAAGACCAACGAGCCACCACAGC
chr17	60536018	60637486	chr16	90195030	90204398	4	+	+	uc010ddp.3:0-1098,uc002jaa.4:0-1005,uc002izz.4:0-1101,uc002izx.4:0-1086,uc010wpd.2:0-747	uc002fqr.2:892-1780	TLK2	AX747598	Interchromosomal	None	4	4	2	0.266667	0.363636	>20456988/1;pos=894;strand=-,AGATGCTAGAGAAATACAAGGAACAATTAAATAGATGTGTGACAATGAGCAAGAAACTCCTTATAGAAAAGATGATGATTATTCCCCACCTTCTAAGA,>33317517/1;pos=920;strand=-,TTAAATAGATGTGTGACAATGAGCAAGAAACTCCTTATAGAAAAGATGATGATTATTCCCCACCTTCTAAGAGACAAAGACCAACGAGCCACCACAGC
chr17	60536018	60637486	chr3	197907625	197935257	4	+	+	uc010ddp.3:0-1098,uc002jaa.4:0-1005,uc002izz.4:0-1101,uc002izx.4:0-1086,uc010wpd.2:0-747	uc011buq.1:196-1497	TLK2	FAM157A	Interchromosomal	None	4	4	2	0.266667	0.8	>20456988/1;pos=198;strand=-,AGATGCTAGAGAAATACAAGGAACAATTAAATAGATGTGTGACAATGAGCAAGAAACTCCTTATAGAAAAGATGATGATTATTCCCCACCTTCTAAGA,>33317517/1;pos=224;strand=-,TTAAATAGATGTGTGACAATGAGCAAGAAACTCCTTATAGAAAAGATGATGATTATTCCCCACCTTCTAAGAGACAAAGACCAACGAGCCACCACAGC
chr9	66699511	66699950	chr2	89156873	89619677	3	-	-	uc004aej.3:0-439	uc031rol.1:383-10958	BC065763	abParts	Interchromosomal	None	3	3	3	1	1	>3778729/1;pos=385;strand=-,TTTTGGAAGAAGGAACATCTAAGATGATCACATGTCCTACAAAAAAACAGCTACAAAAGCAAGTACACATGGTGCCAGATGTGACATCCAGATGACCC,>5966049/2;pos=353;strand=+,TCTAATAAAACTGAAGTTTTGGAAGAAGGAACATCTAAGATGATCACATGTCCTACAAAAAAACAGCTACAAAAGCAAGTACACATGGTGCCAGATGT,>5966049/1;pos=397;strand=-,GAACATCTAAGATGATCACATGTCCTACAAAAAAACAGCTACAAAAGCAAGTACACATGGTGCCAGATGTGACATCCAGATGACCCAGTCTCCATCCT,>25672397/2;pos=85…
chr9	66699511	66699950	chr2	89901493	90471175	3	-	+	uc004aej.3:0-439	uc031rom.1:429-5875	BC065763	abParts	Interchromosomal	None	3	3	3	1	1	>3778729/1;pos=431;strand=-,TTTTGGAAGAAGGAACATCTAAGATGATCACATGTCCTACAAAAAAACAGCTACAAAAGCAAGTACACATGGTGCCAGATGTGACATCCAGATGACCC,>5966049/2;pos=353;strand=+,TCTAATAAAACTGAAGTTTTGGAAGAAGGAACATCTAAGATGATCACATGTCCTACAAAAAAACAGCTACAAAAGCAAGTACACATGGTGCCAGATGT,>5966049/1;pos=443;strand=-,GAACATCTAAGATGATCACATGTCCTACAAAAAAACAGCTACAAAAGCAAGTACACATGGTGCCAGATGTGACATCCAGATGACCCAGTCTCCATCCT,>25672397/2;pos=85…
chr20	35491060	35492086	chr18	8718421	8832774	3	-	+	uc021wcx.1:0-1026	uc002knq.2:155-6008,uc002knr.2:115-6091	SOGA1	SOGA2	Interchromosomal	None	3	3	2	1	1	>24724506/2;pos=994;strand=+,GAGGAGCTGCGCTCGGAGAACGACTATCTCAAGGATGAGTTAGATGAACTCCGTGCTGAGATGGAAGAGATGAGAGACAGTTATTTAGAGGAAGATGT
chr4	159091915	159092631	chr4	159100812	159123392	2	+	+	uc003ipt.1:0-716	uc003ipu.1:165-1551,uc003ipv.1:740-2723	AK126266	AK096792,AK126266	Read_Through	771	2	2	2	1	1	>21147988/2;pos=631;strand=+,GTTGAACGGAGTTTAAAGTCTGCAGTTGGCTCCTGCTAATGTGATGCATGGTTTCCTGACTTCAGCTGCCGCGTCCGCTTCGGGATGAAATGACCAGT,>21147988/1;pos=192;strand=-,GTGATGCATGGTTTCCTGACTTCAGCTGCCGCGTCCGCTTCGGGATGAAATGACCAGTGCTTTGGTTAAGAATGCACATTATACTGCAGTTCTTTGGG,>6649065/2;pos=677;strand=+,CATGGTTTCCTGACTTCAGCTGCCGCGTCCGCTTCGGGATGAAATGACCAGTGCTTTGGTTAAGAATGCACATTATACTGCAGTTCTTTGGGGAATGA,>6649065/1;pos=2…
chr2	102979092	102990452	chr12	124495927	124499985	2	+	+	uc010ywd.2:0-308	uc001uga.3:317-4271,uc001ugb.3:369-4323	IL18R1	ZNF664	Interchromosomal	None	2	2	2	0.666667	0.0571429	>27011325/2;pos=292;strand=+,ACTGATTCTACATTATGACCTGCAAATCCAAGAGACACATCTTTGGAAGATAAGAGAGCTTCTTCAAGACCAAAAAAGGAGACGGCATGATACCCATG,>16443707/2;pos=293;strand=+,CTGATTCTACATTATGACCTGCAAATCCAAGAGACACATCTTTGGAAGATAAGAGAGCTTCTTCAAGACCAAAAAAGGAGACGGCATGATACCCATGT
chr10	12110915	12162265	chr10	12175239	12207402	2	+	+	uc001ild.5:0-2774	uc001ile.2:154-2527,uc001ilg.4:154-2091,uc001ilh.4:154-2232,uc001ilf.4:154-2365,uc010qbq.1:154-2461	DHTKD1	SEC61A2	Read_Through	6412	2	2	2	0.5	0.25	>29425464/1;pos=173;strand=-,ATGTGTCCGTGGTCGTTTGTTTCTCCAAGGTTTGAAAAGCAGCTGGCCTGCAAGTCAAATTTTTAGAAGTTATCAAACCATTCTGTGCAGTTCTACCA,>30216755/2;pos=2693;strand=+,TATTTGGAGTCAGGAGGAACCTCAGAACATGGGTCCGTGGTCGTTTGTTTCTCCAAGGTTTGAAAAGCAGCTGGCCTGCAAGTCAAATTTTTAGAAGT,>30216755/1;pos=190;strand=-,TGTTTCTCCAAGGTTTGAAAAGCAGCTGGCCTGCAAGTCAAATTTTTAGAAGTTATCAAGCCATTCTGTGCAGTTCTACCAGAAATTCAGAAACCGGA
chrX	3778830	3781614	chrX	3744676	3747432	2	-	-	uc004crl.3:0-279	uc022bsb.1:554-1790,uc004crk.3:554-1534	AK000470	LOC389906	Read_Through	-9129	2	2	2	0.5	0.25	>10214252/1;pos=570;strand=-,ATTCCATCGCCCCAGCCTGGGGGGAGAAGCACTGCTGCCTATGCACTCCATTTACAGGAAAGCAACTAGAAGCCATTTGTGTCAAGGTAACGTCTGGA,>31102022/2;pos=245;strand=+,GGAGAAGCACTGCTGCCTATGCACTCCATTTACAGGAAAGCAACTAGAAGCCATTTGTGTCAAGGTAACGTCTGGAGAAACAAAAGGTCAGGAATGGC
chrX	3817256	3820040	chrX	3744676	3747432	2	-	-	uc004crn.3:0-279	uc022bsb.1:554-1790,uc004crk.3:554-1534	AK000470	LOC389906	Intrachromosomal	-47553	2	2	2	0.5	0.25	>10214252/1;pos=570;strand=-,ATTCCATCGCCCCAGCCTGGGGGGAGAAGCACTGCTGCCTATGCACTCCATTTACAGGAAAGCAACTAGAAGCCATTTGTGTCAAGGTAACGTCTGGA,>31102022/2;pos=245;strand=+,GGAGAAGCACTGCTGCCTATGCACTCCATTTACAGGAAAGCAACTAGAAGCCATTTGTGTCAAGGTAACGTCTGGAGAAACAAAAGGTCAGGAATGGC
chr16	2721595	2723439	chr16	2607703	2653190	2	-	+	uc010bsr.2:0-1132	uc002cqu.4:608-7677,uc010bsn.4:173-7031,uc002cqt.4:173-6861,uc002cqs.4:173-7242,uc010uwe.2:173-1181	ERVK13-1	PDPK1	Intrachromosomal_Converging	-55198	2	1	2	1	0.222222	>30343549/1;pos=225;strand=-,GTCAGCTGGATTCCCCCATGTTATGACGCCGTGCCCATCCAGTCCAGCGTGGTGTTATGTTCCTGCCCATCCCCATCAATGGTGAGGACCCAGACTGA
MCF10AT1
#chrom5p	start5p	end5p	chrom3p	start3p	end3p	score	strand5p	strand3p	transcript_ids_5p	transcript_ids_3p	genes5p	genes3p	type	distance	total_frags	spanning_frags	unique_alignment_positions	isoform_fraction_5p	isoform_fraction_3p	breakpoint_spanning_reads
chr9	66699511	66699950	chr2	89156873	89619677	12	-	-	uc004aej.3:0-439	uc031rol.1:2758-10958,uc031rol.1:383-10958	BC065763	abParts	Interchromosomal	None	12	12	10	0.923077	1	>18948113/1;pos=399;strand=-,ACATCTAAGATGATCACATGTCCTACAAAAAAACAGCTACAAAAGCAAGTACACATGGTGCCAGATGTGACATCCAGATGACCCAGTCTCCATCCTCC,>17672714/1;pos=403;strand=-,CTAAGATGATCACATGTCCTACAAAAAAACAGCTACAAAAGCAAGTACACATGGTGCCAGATGTGACATCCAGATGACCCAGTCTCCATCCTCCCTGT,>3252161/1;pos=390;strand=-,GAAGAAGGAACATCTAAGATGATCACATGTCCTACAAAAAAACAGCTACAAAAGCAAGTACACATGGTGCCAGATGTGACATCCAGATGACCCAGTCT,>20202993/1;pos=…
chr9	66699511	66699950	chr2	89901493	90471175	12	-	+	uc004aej.3:0-439	uc031rom.1:429-5875	BC065763	abParts	Interchromosomal	None	12	12	10	0.923077	1	>18948113/1;pos=445;strand=-,ACATCTAAGATGATCACATGTCCTACAAAAAAACAGCTACAAAAGCAAGTACACATGGTGCCAGATGTGACATCCAGATGACCCAGTCTCCATCCTCC,>17672714/1;pos=449;strand=-,CTAAGATGATCACATGTCCTACAAAAAAACAGCTACAAAAGCAAGTACACATGGTGCCAGATGTGACATCCAGATGACCCAGTCTCCATCCTCCCTGT,>3252161/1;pos=436;strand=-,GAAGAAGGAACATCTAAGATGATCACATGTCCTACAAAAAAACAGCTACAAAAGCAAGTACACATGGTGCCAGATGTGACATCCAGATGACCCAGTCT,>20202993/1;pos=…
chr16	70024499	70099850	chr16	22535140	22547840	6	-	+	uc002eyc.3:0-1891	uc010bxi.3:123-3539,uc021tew.1:196-3612,uc010bxg.3:302-3718,uc010vbv.2:399-3815	PDXDC2P	LOC100132247	Intrachromosomal_Converging	-47462360	6	6	5	1	0.545455	>9849413/2;pos=1828;strand=+,CTCAGGAAGGAAGGAGCGCCCAGAAGCAGGGACAGGGAGCTGGTTGGGGAGGACCAGAAATCAGGTTATCAATACTCTGGCTGACCATCATCATCGTG,>9849413/1;pos=360;strand=-,AGGACCAGAAATCAGGTTATCAATACTCTGGCTGACCATCATCATCGTGGGACTGACTTTGGTGGAAGTCCTTGGTTACATGTCATTATTGCGTTTCC,>26290983/2;pos=1853;strand=+,GCAGGGACAGGGAGCTGGTTGGGGAGGACCAGAAATCAGGTTATCAATACTCTGGCTGACCATCATCATCGTGGGACTGACTTTGGTGGAAGTCCTTG,>4128295/2;pos=…
chr16	70024499	70099850	chr16	30234349	30246899	6	-	-	uc002eyc.3:0-1891	uc010vel.2:158-3454,uc010vem.2:195-3491	PDXDC2P	LOC613037	Intrachromosomal	-39753269	6	6	5	1	0.545455	>9849413/2;pos=1828;strand=+,CTCAGGAAGGAAGGAGCGCCCAGAAGCAGGGACAGGGAGCTGGTTGGGGAGGACCAGAAATCAGGTTATCAATACTCTGGCTGACCATCATCATCGTG,>9849413/1;pos=216;strand=-,AGGACCAGAAATCAGGTTATCAATACTCTGGCTGACCATCATCATCGTGGGACTGACTTTGGTGGAAGTCCTTGGTTACATGTCATTATTGCGTTTCC,>26290983/2;pos=1853;strand=+,GCAGGGACAGGGAGCTGGTTGGGGAGGACCAGAAATCAGGTTATCAATACTCTGGCTGACCATCATCATCGTGGGACTGACTTTGGTGGAAGTCCTTG,>4128295/2;pos=…
chr16	70024499	70099850	chr16	29497000	29506927	6	-	-	uc002eyc.3:0-1891	uc021tgb.1:120-795	PDXDC2P	NPIPL3	Intrachromosomal	-40493288	6	6	5	1	0.6	>9849413/2;pos=1828;strand=+,CTCAGGAAGGAAGGAGCGCCCAGAAGCAGGGACAGGGAGCTGGTTGGGGAGGACCAGAAATCAGGTTATCAATACTCTGGCTGACCATCATCATCGTG,>9849413/1;pos=178;strand=-,AGGACCAGAAATCAGGTTATCAATACTCTGGCTGACCATCATCATCGTGGGACTGACTTTGGTGGAAGTCCTTGGTTACATGTCATTATTGCGTTTCC,>26290983/2;pos=1853;strand=+,GCAGGGACAGGGAGCTGGTTGGGGAGGACCAGAAATCAGGTTATCAATACTCTGGCTGACCATCATCATCGTGGGACTGACTTTGGTGGAAGTCCTTG,>4128295/2;pos=…
chr16	70024499	70099850	chr16	21415197	21426405	6	-	-	uc002eyc.3:0-1891	uc002dix.1:302-1604,uc002diu.1:2443-4269,uc021tei.1:237-3608,uc021tem.1:123-1579	PDXDC2P	NPIPL3,LOC100271836	Intrachromosomal	-48538945	6	6	5	1	0.545455	>9849413/2;pos=1828;strand=+,CTCAGGAAGGAAGGAGCGCCCAGAAGCAGGGACAGGGAGCTGGTTGGGGAGGACCAGAAATCAGGTTATCAATACTCTGGCTGACCATCATCATCGTG,>9849413/1;pos=2501;strand=-,AGGACCAGAAATCAGGTTATCAATACTCTGGCTGACCATCATCATCGTGGGACTGACTTTGGTGGAAGTCCTTGGTTACATGTCATTATTGCGTTTCC,>26290983/2;pos=1853;strand=+,GCAGGGACAGGGAGCTGGTTGGGGAGGACCAGAAATCAGGTTATCAATACTCTGGCTGACCATCATCATCGTGGGACTGACTTTGGTGGAAGTCCTTG,>4128295/2;pos…
chr4	76649459	76649794	chr4	76567952	76587232	5	-	-	uc010iiy.3:0-335	uc003hir.3:141-4274,uc003hit.3:276-4310,uc003his.3:276-4409	AK311578	G3BP2	Read_Through	-50353	5	5	5	1	0.625	>7719861/1;pos=159;strand=-,TGAGGTCTTATTTTGTTGAGTCGAAAGTGAAATTTTCCTTTGGCCAACGTGACAGCATTTGACATTGTGCAGCAAAGAAATGGTTATGGAGAAGCCCA,>4011799/2;pos=254;strand=+,GCGGGACTTACTGCAAGCTATCAAATCTGAGGTCTTATTTTGTTGAGTCGAAAGTGAAATTTTCCTTTGGCCAACGTGACAGCATTTGACATTGTGCA,>4011799/1;pos=189;strand=-,AATTTTCCTTTGGCCAACGTGACAGCATTTGACATTGTGCAGCAAAGAAATGGTTATGGAGAAGCCCAGTCCGCTGCTTGTAGGGCGGGAGTTTGCGA,>10187192/2;pos=25…
chr10	5726800	5727137	chr10	5751492	5754479	5	+	+	uc001iij.3:0-337,uc001iij.3:0-433	uc021pmm.1:316-573	FAM208B	C10orf18	Overlapping_Same	0	5	5	5	0.833333	0.833333	>4658180/2;pos=255;strand=+,GCAGAGCACGGCCGGGAGAAGCATGGGAAGGAGGCCGAGCCGGGATCTCAGGTCCTCGGGGGCGGCGGCCACGCCAAGGACGGCATTTATGACATTAA,>4658180/1;pos=362;strand=-,CGGGGGCGGCGGCCACGCCAAGGACGGCATTTATGACATTAACAGAGAACAGGACTATGTCAAGAATTCTGAGGGTATACTTGGTGAAAATGAATTAA,>9771946/1;pos=365;strand=-,GGGCGGCGGCCACGCCAAGGACGGCATTTATGACATTAACAGAGAACAGGACTATGTCAAGAATTCTGAGGGTATACTTGGTGAAAATGAATTAAGAC,>12961297/2;pos=27…
chr4	155665151	155666017	chr4	155717893	155749964	5	+	+	uc003iom.1:0-866,uc003ion.1:0-752	uc003ioo.4:165-2523,uc011cim.2:165-3683,uc003iop.2:168-3626	LRAT	RBM46	Read_Through	28153	5	5	4	0.263158	1	>19469983/1;pos=189;strand=-,CGTGACCTACTGCAGATATGGCACCCCGATCAGTCCCCAGTCCGACAAGGAACTGCAACCATGAATGAAGAAAATATAGATGGAACAAATGGATGCAG,>5193985/1;pos=172;strand=-,AACAACGGCGAGCACTTCGTGACCTACTGCAGATATGGCACCCCGATCAGTCCCCAGTCCGACAAGGAACTGCAACCATGAATGAAGAAAATATAGAT,>9738640/1;pos=172;strand=-,AACAACTGCCATCACTTCGTGACCTACTGCAGATATGGCACCCCGATCAGTCCCCAGTCCGACAAGGAACTGCAACCATGAATGAAGAAAATATAGAT,>9314825/1;pos=17…
chr17	44171925	44270165	chr17	44594067	44648234	4	-	-	uc010dav.3:0-1687,uc002ikc.3:0-1901,uc002ikd.3:0-1603	uc010wkd.1:287-752,uc002iks.2:287-5272,uc002iko.4:287-849	KANSL1	ARL17A	Intrachromosomal_Complex	323901	4	4	4	0.8	0.333333	>5949002/1;pos=309;strand=-,TATCGAATTCGTCAGCAAACAGACATTTACAAACAGATACGTGCTAATAAGGTTTCTGTGTGGAGACAGTAGAATATAAAAATAACACCTTCGCTGTC,>14879703/1;pos=292;strand=-,ATGTTTCTGACTTGGAATATCGAATTCGTCAGCAAACAGACATTTACAAACAGATACGTGCTAATAAGGTTTCTGTGTGGAGACAGTAGAATATAAAA,>25175984/2;pos=1848;strand=+,GAATATCGAATTCGTCAGCAAACAGACATTTACAAACAGATACGTGCTAATAAGGTTTCTGTGTGGAGACAGTAGAATATAAAAATAACACCTTCGCT,>25175984/1;pos…
chr17	44171925	44270165	chr17	44376499	44430295	4	-	-	uc010dav.3:0-1687,uc002ikc.3:0-1901,uc002ikd.3:0-1603	uc021tyy.1:287-752,uc002iki.4:287-849,uc002ikk.3:287-5270	KANSL1	ARL17A	Intrachromosomal_Complex	106333	4	4	4	0.8	0.333333	>5949002/1;pos=309;strand=-,TATCGAATTCGTCAGCAAACAGACATTTACAAACAGATACGTGCTAATAAGGTTTCTGTGTGGAGACAGTAGAATATAAAAATAACACCTTCGCTGTC,>14879703/1;pos=292;strand=-,ATGTTTCTGACTTGGAATATCGAATTCGTCAGCAAACAGACATTTACAAACAGATACGTGCTAATAAGGTTTCTGTGTGGAGACAGTAGAATATAAAA,>25175984/2;pos=1848;strand=+,GAATATCGAATTCGTCAGCAAACAGACATTTACAAACAGATACGTGCTAATAAGGTTTCTGTGTGGAGACAGTAGAATATAAAAATAACACCTTCGCT,>25175984/1;pos…
chr12	6457892	6473312	chr12	6437922	6443409	3	-	-	uc001qnv.3:0-1632,uc001qnx.3:0-1917,uc010sfb.2:0-1788,uc001qnw.3:0-2069	uc009zek.3:342-2096,uc010sey.2:342-2031,uc001qnu.3:342-2225,uc010sfa.2:342-1607	SCNN1A	TNFRSF1A	Read_Through	-4725	3	3	3	0.1875	0.3	>13720986/1;pos=370;strand=-,AAGGAGCTGAACTACAAAACCAATTCTGAGTCTCCCTCTGTCACGGTGCTCCTGGAGCTGTTGGTGGGAATATACCCCTCAGGGGTTATTGGACTGGT,>24859970/1;pos=374;strand=-,AGCTGAACTACAAAACCAATTCTGAGTCTCCCTCTGTCACGGTGCTCCTGGAGCTGTTGGTGGGAATATACCCCTCAGGGGTTATTGGACTGGTCCCT,>17379633/2;pos=1557;strand=+,AAATGGAGTGGCCAAAGTCAACATCTTCTTCAAGGAGCTGAACTACAAAACCAATTCTGAGTCTCCCTCTGTCACGGTGCTCCTGGAGCTGTTGGTGG,>17379633/1;po…
chr1	85028939	85040162	chr1	84964005	84967652	3	-	-	uc001dkc.3:0-1285,uc001dka.2:0-1021,uc001dkb.2:0-812	uc001djw.4:435-805	CTBS	GNG5	Read_Through	-46541	3	3	3	0.75	0.0681818	>4755181/1;pos=468;strand=-,ATGGGATAAAGATCAGCGGGCTCCTTATTATAACTATAAAGTTTCCCAGGCAGCTGCAGACTTGAAACAGTTCTGTCTGCAGAATGCTCAACATGACC,>26143638/2;pos=940;strand=+,AACGATCATGAAGCAAATAAATAGTTCTATTTCTGGAAACCTATGGGATAAAGATCAGCGGGCTCCTTATTATAACTATAAAGTTTCCCAGGCAGCTG,>26143638/1;pos=502;strand=-,TATAAAGTTTCCCAGGCAGCTGCAGACTTGAAACAGTTCTGTCTGCAGAATGCTCAACATGACCCTCTGCTGACTGGAGTATCTTCAAGTACAAATCC,>24096915/2;pos=…
chr1	94240752	94240929	chr1	94027342	94171697	3	-	-	uc001dqd.1:0-177	uc001dqb.4:227-3221	MIG7	BCAR3	Overlapping_Same	0	3	3	2	0.2	1	>9789026/1;pos=249;strand=-,GGAGAGATAAAAGCATCAGCACCATGAGATTCACCTGCCTCTGGTCGTTAGGAGCTGCTTCATCTGACCCAAGCTGGCCTGGAGAAAGGAGGAAGAGG,>22962614/1;pos=248;strand=-,AGGAGAGATAAAAGCATCAGCACCATGAGATTCACCTGCCTCTGGTCGTTAGGAGCTGCTTCATCTGACCCAAGCTGGCCTGGAGAAAGGAGGAAGAG
chr19	51504353	51504964	chr19	51479734	51485169	3	-	-	uc002pus.1:0-255,uc002pur.1:0-255,uc002puq.1:0-255,uc002puu.1:0-1108,uc002put.1:0-255	uc010eok.3:214-1959,uc002puo.3:175-1920,uc002pup.3:345-2090	KLK8	KLK7	Read_Through	-12192	3	3	2	1	0.0357143	>11460150/1;pos=175;strand=-,ACCATGGGACGCCCCCGACCTCGTGCGGCCAAGACGTGGATGTTCCTGCTCTTGCTGGGGGGAGCCTNGGCAGCCCAGGGTGACAAGATTATTGATGG,>13003325/1;pos=175;strand=-,ACCATGGGACGCCCCCGACCTCGTGCGGCCAAGACGTGGATGTTCCTGCTCTTGCTGGGGGGAGCCTGGGCAGCCCAGGGTGACAAGATTATTGATGG,>1149288/2;pos=224;strand=+,GTTCCTGCTCTTGCTGGGGGGAGCCTGGGCAGCCCAGGGTGACAAGATTATTGATGGCGCCCCATGTGCAAGAGGCTCCCACCCATGGCAGGTGGCCC
chr2	112101637	112252691	chr2	112525213	112596088	3	-	-	uc002the.2:0-496	uc002thi.3:2287-7735	LOC541471	ANAPC1	Intrachromosomal_Complex	272521	3	3	2	1	0.0909091	>17932943/2;pos=430;strand=+,GGGCTCTGAAAGCTAGAAGAAAAGGTGTACTTGCAAGAAACCTCAGGACTTGAGTAACAGCAACATGTTTGACTTTGAAGGATCACTTTCCCCTGTCA,>19841295/2;pos=431;strand=+,GGCTCTGAAAGCTAGAAGAAAAGGTGTACTTGCAAGAAACCTCAGGACTTGAGTAACAGCAACATGTTTGACTTTGAAGGATCACTTTCCCCTGTCAT
chr10	124134093	124134321	chr10	124066703	124097675	3	+	+	uc001lge.2:0-228	uc001lgc.1:1042-1847,uc001lgd.1:1045-1850	PLEKHA1	BTBD16	Adjacent_Complex	-36417	3	3	2	0.6	1	>2011083/2;pos=149;strand=+,TCGCGGACGCCGCTCCGGGCAGCCGAGCCTCTGTGGGAGCCGGGGCCGCGGCGGCGCGGGTGCTCCGGGCCGAGGCCGCGGTTATTTACCTTTAGTGA,>2011083/1;pos=1083;strand=-,CGGCGGCGCGGGTGCTCCGGGCCGAGGCCGCGGTTATTTACCTTTAGTGAATTCCATCTTCTGAAAACAATGCTTTTGTGGGTCTTCTTGCAACTGAA,>3450386/1;pos=1083;strand=-,CGGCGGCGCGGGTGCTCCGGGCCGATGCCGCGGTTATTTACCTTTAGTGAATTCCATCTTCTGAAAACAATGCTTTTGTGGGTCTTCTTCCAACTGAA,>25638543/2;pos=…
chr4	159091915	159092631	chr4	159100812	159123392	2	+	+	uc003ipt.1:0-716	uc003ipu.1:165-1551,uc003ipv.1:740-2723	AK126266	AK096792,AK126266	Read_Through	771	2	2	2	1	0.666667	>15196260/2;pos=623;strand=+,ATCCACATGTTGAACGGAGTTTAAAGTCTGCAGTTGGCTCCTGCTAATGTGATGCATGGTTTCCTGACTTCAGCTGCCGCGTCCGCTTCGGGATGAAA,>15196260/1;pos=199;strand=-,ATGGTTTCCTGACTTCAGCTGCCGCGTCCGCTTCGGGATGAAATGACCAGTGCTTTGGTTAAGAATGCACATTATACTGCAGTTCTTTGGGGAATGAA,>15395351/2;pos=638;strand=+,GGAGTTTAAAGTCTGCAGTTGGCTCCTGCTAATGTGATGCATGGTTTCCTGACTTCAGCTGCCGCGTCCGCTTCGGGATGAAATGACCAGTGCTTTGG,>15395351/1;pos…
chr5	93294481	93447403	chr5	93486555	93489828	2	-	-	uc003kkm.4:0-773,uc011cuf.2:0-649,uc010jbd.3:0-773,uc011cui.2:0-672	uc011cuk.2:3967-7240,uc003kkn.3:823-4096	FAM172A	KIAA0825	Adjacent_Complex	39151	2	2	2	0.222222	1	>24515980/1;pos=833;strand=-,CTTATTATAAATGAAGATCTGGACAGTGGCACACAGATACCGTTTATTAAAAGAGCTGTGGCTGTGGGAAATGAAGAAGGATGAAACACTAGAAGAGG,>20753420/2;pos=684;strand=+,GTCAGGGCAGGGCAGTGGGCTAGAAGACTTATTATAAATGAAGATCTGGACAGTGGCACACAGATACCGTTTATTAAAAGAGCTGTGGCTGTGGGAAA,>20753420/1;pos=852;strand=-,TGGACAGTGGCACACAGATACCGTTTATTAAAAGAGCTGTGGCTGTGGGAAATGAAGAAGGATGAAACACTAGAAGAGGAAGAAAAAGCAATACTGGA
chr13	32420919	32520317	chr13	32652970	32870775	2	+	+	uc001utu.3:0-388,uc010tdv.2:0-329	uc001utx.3:566-10716,uc010tdw.3:566-10714	EEF1DP3	FRY	Read_Through	77827	2	2	2	1	1	>20731065/1;pos=571;strand=-,AAGAAACATTAAGAACTTGGATCCCATTCACCTGAGGCACCCGAAGAAGAGACCATCCATATTTCCAGCTTCTCCCGTTGGCAACGGTTACATCAAGC,>20635611/2;pos=347;strand=+,TTCACCTGAGGCACCCGAAGAAGAGACCATCCATATTTCCAGCTTCTCCCGTTGGCAACGGTTACATCAAGCCTCCGGTTCCACCTGCTTCTGGCACG
chr9	124725886	124725997	chr9	124584203	124633026	2	-	-	uc004bls.1:0-111	uc004blr.3:1795-3108,uc011lyl.2:1939-3252	BC039180	TTLL11	Overlapping_Same	0	2	1	2	0.5	1	>25224183/2;pos=34;strand=+,GGGAAGAATTTCCTGAGCTGATGTGAGAGTGTCATTCCACAGGGCCATCAGACAGGAGCCGAGCCCCTCTGCCGGCAGGTCTCAGCAGCTTGAAAAAC
MCF10DCIS.com
#chrom5p	start5p	end5p	chrom3p	start3p	end3p	score	strand5p	strand3p	transcript_ids_5p	transcript_ids_3p	genes5p	genes3p	type	distance	total_frags	spanning_frags	unique_alignment_positions	isoform_fraction_5p	isoform_fraction_3p	breakpoint_spanning_reads
chr4	76649459	76649794	chr4	76567952	76587232	9	-	-	uc010iiy.3:0-335	uc003hir.3:141-4274,uc003hit.3:276-4310,uc003his.3:276-4409,uc003hir.3:0-4274	AK311578	G3BP2	Read_Through	-50353	9	9	7	1	0.45	>2185478/1;pos=151;strand=-,ATCAAATCTGAGGTCTTATTTTGTTGAGTCGAAAGTGAAATTTTCCTTTGGCCAACGTGACAGCATTTGACATTGTGCAGCAAAGAAATGGTTATGGA,>5510567/1;pos=191;strand=-,TTTTCCTTTGGCCAACGTGACAGCATTTGACATTGTGCAGCAAAGAAATGGTTATGGAGAAGCCCAGTCCGCTGCTTGTAGGGCGGGAGTTTGTGAGG,>28686529/2;pos=247;strand=+,TCGCCAAGCGGGACTTACTGCAAGCTATCAAATCTGAGGTCTTATTTTGTTGAGTCGAAAGTGAAATTTTCCTTTGGCCAACGTGACAGCATTTGACA,>28686529/1;pos=1…
chr16	81118067	81129979	chr16	81087101	81087698	9	-	-	uc002fgd.3:0-520	uc010chf.3:1313-1910	GCSH	C16orf46	Read_Through	-4679	9	9	7	0.243243	1	>16518678/1;pos=1320;strand=-,TAACTGAAATTAATGAAGCTCTTGCAGAAAATCCAGGACTTGTAAACAAATCTTGTTATGAAGATGCACAGGAAAAAGAAGATAAAGTAGGAGAGGGC,>31671986/1;pos=1316;strand=-,GAAGTAACTGAAATTAATGAAGCTCTTGCAGAAAATCCAGGACTTGTAAACAAATCTTGTTATGAAGATGCACAGGAAAAAGAAGATAAAGTAGGAGA,>24554630/1;pos=1319;strand=-,GTAACTGAAATTAATGAAGCTCTTGCAGAAAATCCAGGACTTGTAAACAAATCTTGTTATGAAGATGCACAGGAAAAAGAAGATAAAGTAGGAGAGGG,>21489313/2;…
chr4	159091915	159092631	chr4	159100812	159123392	8	+	+	uc003ipt.1:0-716	uc003ipu.1:165-1551,uc003ipv.1:740-2723	AK126266	AK096792,AK126266	Read_Through	771	8	8	6	1	1	>30196498/1;pos=168;strand=-,AGTCTGCAGTTGGCTCCTGCTAATGTGATGCATGGTTTCCTGACTTCAGCTGCCGCGTCCGCTTCGGGATGAAATGACCAGTGCTTTGGTTAAGAATG,>7985617/2;pos=638;strand=+,GGAGTTTAAAGTCTGCAGTTGGCTCCTGCTAATGTGATGCATGGTTTCCTGACTTCAGCTGCCGCGTCCGCTTCGGGATGAAATGACCAGTGCTTTGG,>7985617/1;pos=191;strand=-,TGTGATGCATGGTTTCCTGACTTCAGCTGCCGCGTCCGCTTCGGGATGAAATGACCAGTGCTTTGGTTAAGAATGCACATTATACTGCAGTTCTTTGG,>33820320/2;pos=6…
chr1	94240752	94240929	chr1	94027342	94171697	6	-	-	uc001dqd.1:0-177	uc001dqb.4:227-3221	MIG7	BCAR3	Overlapping_Same	0	6	6	5	0.222222	1	>33437183/2;pos=105;strand=+,TCTTATATGATGCCCCAGCCCAGGAGAGATAAAAGCATCAGCACCATGAGATTCACCTGCCTCTGGCCGTTAGGAGCTGCTTCATCTGACCCAAGCTG,>33437183/1;pos=268;strand=-,CACCATGAGATTCGCCTGCCTCTGGTCGTTAGGAGCTGCTTCATCTGACCCAAGCTGGCCTGGAGAAAGGAGGAAGAGGCAAGAGTTGAGAATTATGG,>28685405/2;pos=127;strand=+,GGAGAGATAAAAGCATCAGCACCATGAGATTCACCTGCCTCTGGTCGTTAGGAGCTGCTTCATCTGACCCAAGCTGGCCTGGAGAAAGGAGGAAGAGG,>28685405/1;pos…
chr10	5734565	5751625	chr10	5754785	5805702	6	+	+	uc021pmm.1:0-449	uc001iij.3:338-8625	C10orf18	FAM208B	Overlapping_Complex	0	6	5	5	0.375	0.5	>11098887/1;pos=359;strand=-,CAGCTACATTCTCTCTTAGAGAAGATCGAGACAGGGTCCCTATCAGAAAAGATACAAAACTTTTTACCAACAAAAAAAAGCAAGTAGTTATACTCAGG,>7005960/2;pos=368;strand=+,CTTGGTGAAAATGAATTAAGACCACCCTCCCAGCTACATTCTCTCTTAGAGAAGATCGAGACAGGGTCCCTATCAGAAAAGATACAAAACTTTTTACC,>7005960/1;pos=358;strand=-,CCAGCTACATTCTCTCTTAGAGAAGATCGAGACAGGGTCCCTATCAGAAAAGATACAAAACTTTTTACCAACAAAAAAAAGCAAGTAGTTATACTCAG,>28255289/2;pos=3…
chr10	5726800	5727137	chr10	5751492	5754479	6	+	+	uc001iij.3:0-337	uc021pmm.1:316-573,uc021pmm.1:450-573	FAM208B	C10orf18	Overlapping_Same	0	6	5	5	1	0.857143	>14525048/2;pos=266;strand=+,CCGGGAGAAGCATGGGAAGGAGGCCGAGCCGGGATCTCAGGTCCTCGGGGGCGGCGGCCACGCCAAGGACGGCATTTATGACATTAACAGAGAACAGG,>899563/2;pos=267;strand=+,CGGGAGAAGCATGGGAAGGAGGCCGAGCCGGGATCTCAGGTCCTCGGGGGCGGCGGCCACGCCAAGGACGGCATTTATGACATTAACAGAGAACAGGA,>899563/1;pos=364;strand=-,GGAGCGGCTGCCACGCCAAGGACGGCATTTATGACATTAACAGAGAACAGGACTATGTCAAGAATTCTGAGGGTATACTTGGTGAAAATGAATTAAGA,>27175757/2;pos=274…
chr2	135809834	135815655	chr11	532241	533943	5	+	-	uc010fng.3:0-192,uc010fnf.3:0-192,uc002tuj.3:0-192	uc001lpv.3:299-1043,uc010qvy.2:299-1125,uc010qvx.2:299-1151,uc010qvw.2:299-1233	RAB3GAP1	HRAS	Interchromosomal	None	5	5	5	0.2	0.013089	>21433861/2;pos=103;strand=+,TCGGAATGGGAAAGGTTTATTTCCAAAGTTGAAGAAGTCTTGAATGACTGGAAACTGATTGGAAACTCTTTGGGAAAGCCACTCGAAAAGGATTCCTA,>21433861/1;pos=342;strand=-,GGAAACTCTTTGGGAAAGCCACTCGAAAAGGATTCCTACCGGAAGCAGGTGGTCATTGATGGGGAGACGTGCCTGTTGGACATCCTGGATACCGCCGG,>4132682/2;pos=126;strand=+,CAAAGTTGAAGAAGTCTTGAATGACTGGAAACTGATTGGAAACTCTTTGGGAAAGCCACTCGAAAAGGATTCCTACCGGAAGCAGGTGGTCATTGATG,>13752501/2;pos=…
chr2	10262694	10269280	chr2	10281980	10350941	3	+	+	uc021vdr.1:0-1247	uc021vds.1:0-727	RRM2	C2orf48	Read_Through	10434	3	3	3	0.0196078	1	>1884381/1;pos=4;strand=-,TGCACTCTAATGAAGCAATACATTGAGTTTGTGGCAGACAGACTTATGCTGGAACTGGGTTTTAGCAAGGTGCTGGGAGACCGTGAAGTGCAAAGCAG,>2329000/1;pos=33;strand=-,TGTGGCAGACAGACTTATGCTGGAACTGGGTTTTAGCAAGGTGCTGGGAGACCGTGAAGTGCAAAGCAGATGGAGTCCAGGCCCTCGGGGAGACAGCA,>13262567/2;pos=1175;strand=+,GAATTGCACTCTAATGAAGCAATACATTGAGTTTGTGGCAGACAGACTTATGCTGGAACTGGGTTTTAGCAAGGTGCTGGGAGACCGTGAAGTGCAAA,>13262567/1;pos=56;…
chr2	112101637	112252691	chr2	112525213	112596088	3	-	-	uc002the.2:0-496	uc002thi.3:2287-7735	LOC541471	ANAPC1	Intrachromosomal_Complex	272521	3	2	3	1	0.0545455	>26364785/2;pos=424;strand=+,GAGAAAGGGCTCTGAAAGCTAGAAGAAAAGGTGTACTTGCAAGAAACCTCAGGACTTGAGTAACAGCAACATGTTTGACTTTGAAGGATCACTTTCCC,>31059952/2;pos=438;strand=+,AAAGCTAGAAGAAAAGGTGTACTTGCAAGAAACCTCAGGACTTGAGTAACAGCAACATGTTTGACTTTGAAGGATCACTTTCCCCTGTCATTGCGCCC
chr8	182128	182317	chr11	120810	121425	2	-	-	uc003woq.4:0-189,uc010lra.3:0-189,uc010lrb.4:0-189	uc010qvj.2:1558-2173	RPL23AP53	AL137655	Interchromosomal	None	2	2	2	1	1	>1682713/2;pos=110;strand=+,GCGCGTGTCTGCGTCGGGTTCTGTTGGAGTGCGTTCGGTGTGCCGTGGGTCCGCGCTGCTTCCACCCAACTTCCTGTTAGCTGCAGGACAAGTTCGAG,>90909/2;pos=99;strand=+,GCCGGTTGAAAGCGCGTGTCTGCGTCGGGTTCTGTTGGAGTGCGTTCGGTGTGCCGTGGGTCCGCGCTGCTTCCACCCAACTTCCTGTTAGCTGCAGG,>90909/1;pos=1593;strand=-,CCGTGGGTCCGCGCTGCTTCCACCCAACTTCCTGTTAGCTGCAGGACAAGTTCGAGCATCTTAAAATGATTCAACAGGAGGAGATAAGGAAGCTCGAG
chr7	107204401	107217036	chr7	107221203	107263761	2	+	+	uc011klx.3:0-1168,uc031syw.1:0-950,uc003veh.4:0-1068,uc031syx.1:0-800,uc031syv.1:0-918,uc011klw.3:0-907,uc010ljl.3:0-644	uc011kma.1:0-5772,uc003vej.2:325-6018	DUS4L	BCAP29	Read_Through	1453	2	2	2	1	0.0555556	>12315066/2;pos=981;strand=+,GAAAATATGTCTATACCTGTAATTGCTAATGGAGACATCAGAAGCTTAAAGGAAGCAGAAAATGTGTGGCGGATTACTGGGACAGATGGTGTGAAGAA,>12315066/1;pos=363;strand=-,AGCAGAAAATGTGTGGCGGATTACTGGGACAGATGGTGTGAAGAAAAAAATGACACTCCAATGGGCTGCAGTGGCAACCTTTCTTTATGCCGAAATAG,>9070128/2;pos=998;strand=+,TGTAATTGCTAATGGAGACATCAGAAGCTTAAAGGAAGCAGAAAATGTGTGGCGGATTACTGGGACAGATGGTGTGAAGAAAAAAATGACACTCCAAT,>9070128/1;pos=3…
chr8	182128	182317	chr7	55861236	55863784	2	-	-	uc003woq.4:0-189,uc010lra.3:0-189,uc010lrb.4:0-189	uc003tqz.2:1236-3784	RPL23AP53	2014-09-01	Interchromosomal	None	2	2	2	1	1	>1682713/2;pos=110;strand=+,GCGCGTGTCTGCGTCGGGTTCTGTTGGAGTGCGTTCGGTGTGCCGTGGGTCCGCGCTGCTTCCACCCAACTTCCTGTTAGCTGCAGGACAAGTTCGAG,>90909/2;pos=99;strand=+,GCCGGTTGAAAGCGCGTGTCTGCGTCGGGTTCTGTTGGAGTGCGTTCGGTGTGCCGTGGGTCCGCGCTGCTTCCACCCAACTTCCTGTTAGCTGCAGG,>90909/1;pos=1271;strand=-,CCGTGGGTCCGCGCTGCTTCCACCCAACTTCCTGTTAGCTGCAGGACAAGTTCGAGCATCTTAAAATGATTCAACAGGAGGAGATAAGGAAGCTCGAG
chr1	121260909	121261256	chr2	96142714	96144604	2	+	-	uc001eiu.1:0-347	uc021vle.1:891-1667	EMBP1	TRIM43B	Interchromosomal	None	2	2	2	0.5	1	>13420636/1;pos=898;strand=-,TGCTTCTCCTCCTCCAGTGCCTTCTCGCCGCCGCGCGCCCAAGCTCGGCGGACGGCAGTGCCCCAGGAGTGAGTCCGTGCTGCTGCACATGCCCCAGC,>29434228/1;pos=892;strand=-,CCCGGCTGCTTCTCCTCCGCCAGTGCCTCCTCGCCGCCGCGCGCCCAAGCTCGGCGGACGGCAGTGCCCCAGGAGTGAGTCCGTGCTGCTGCACATGC
chr1	121260909	121261256	chr11	89773032	89775192	2	+	+	uc001eiu.1:0-347	uc010rua.2:1090-2162	EMBP1	TRIM49C	Interchromosomal	None	2	2	2	0.5	1	>13420636/1;pos=1097;strand=-,TGCTTCTCCTCCTCCAGTGCCTTCTCGCCGCCGCGCGCCCAAGCTCGGCGGACGGCAGTGCCCCAGGAGTGAGTCCGTGCTGCTGCACATGCCCCAGC,>29434228/1;pos=1091;strand=-,CCCGGCTGCTTCTCCTCCGCCAGTGCCTCCTCGCCGCCGCGCGCCCAAGCTCGGCGGACGGCAGTGCCCCAGGAGTGAGTCCGTGCTGCTGCACATGC
chr1	121260909	121261256	chr2	96263627	96265468	2	+	+	uc001eiu.1:0-347	uc002suv.3:897-1624	EMBP1	TRIM43	Interchromosomal	None	2	2	2	0.5	1	>13420636/1;pos=904;strand=-,TGCTTCTCCTCCTCCAGTGCCTTCTCGCCGCCGCGCGCCCAAGCTCGGCGGACGGCAGTGCCCCAGGAGTGAGTCCGTGCTGCTGCACATGCCCCAGC,>29434228/1;pos=898;strand=-,CCCGGCTGCTTCTCCTCCGCCAGTGCCTCCTCGCCGCCGCGCGCCCAAGCTCGGCGGACGGCAGTGCCCCAGGAGTGAGTCCGTGCTGCTGCACATGC
chr22	42076247	42084912	chr12	66516848	66522892	2	-	-	uc003bav.3:0-236	uc010ssw.2:49-1216,uc010ssx.2:706-1873	NHP2L1	LLPH	Interchromosomal	None	2	2	2	0.0645161	0.0526316	>1775099/2;pos=159;strand=+,CCCACCTCACCAAGAAGCTACTGGACCTCGTTCAGCAGTCATGTAACTATAAGCAGCTTCGGAAAGGAGCCAATGAGGGTAAAACATGGCTAAAAGCT,>1775099/1;pos=72;strand=-,CGTTCAGCAGTCATGTAACTATAAGCAGCTTCGGAAAGGAGCCAATGAGGGTAAAACATGGCTAAAAGCTTACGGAGTAAGTGGAAAAGAAAGATGCG,>1064259/1;pos=62;strand=-,TACTGGACCTCGTTCAGCAGTCATGTAACTATAAGCAGCTTCGGAAAGGAGCCAATGAGGGTGAAACATGGCTAAAAGCTTACGGAGTAAGTGGAAAA
chr1	121260909	121261256	chr11	89530822	89532980	2	+	-	uc001eiu.1:0-347	uc001pdb.3:1090-2162	EMBP1	TRIM49	Interchromosomal	None	2	2	2	0.5	1	>13420636/1;pos=1097;strand=-,TGCTTCTCCTCCTCCAGTGCCTTCTCGCCGCCGCGCGCCCAAGCTCGGCGGACGGCAGTGCCCCAGGAGTGAGTCCGTGCTGCTGCACATGCCCCAGC,>29434228/1;pos=1091;strand=-,CCCGGCTGCTTCTCCTCCGCCAGTGCCTCCTCGCCGCCGCGCGCCCAAGCTCGGCGGACGGCAGTGCCCCAGGAGTGAGTCCGTGCTGCTGCACATGC
chr1	121260909	121261256	chr11	55036717	55038594	2	+	+	uc001eiu.1:0-347	uc010rid.2:664-1444	EMBP1	TRIM48	Interchromosomal	None	2	2	2	0.5	1	>13420636/1;pos=671;strand=-,TGCTTCTCCTCCTCCAGTGCCTTCTCGCCGCCGCGCGCCCAAGCTCGGCGGACGGCAGTGCCCCAGGAGTGAGTCCGTGCTGCTGCACATGCCCCAGC,>29434228/1;pos=665;strand=-,CCCGGCTGCTTCTCCTCCGCCAGTGCCTCCTCGCCGCCGCGCGCCCAAGCTCGGCGGACGGCAGTGCCCCAGGAGTGAGTCCGTGCTGCTGCACATGC
chr8	182128	182317	chr16	90244124	90289080	2	-	+	uc003woq.4:0-189,uc010lra.3:0-189,uc010lrb.4:0-189	uc002fqw.3:0-1617	RPL23AP53	BC071667	Interchromosomal	None	2	2	2	1	1	>1682713/2;pos=110;strand=+,GCGCGTGTCTGCGTCGGGTTCTGTTGGAGTGCGTTCGGTGTGCCGTGGGTCCGCGCTGCTTCCACCCAACTTCCTGTTAGCTGCAGGACAAGTTCGAG,>90909/2;pos=99;strand=+,GCCGGTTGAAAGCGCGTGTCTGCGTCGGGTTCTGTTGGAGTGCGTTCGGTGTGCCGTGGGTCCGCGCTGCTTCCACCCAACTTCCTGTTAGCTGCAGG,>90909/1;pos=35;strand=-,CCGTGGGTCCGCGCTGCTTCCACCCAACTTCCTGTTAGCTGCAGGACAAGTTCGAGCATCTTAAAATGATTCAACAGGAGGAGATAAGGAAGCTCGAG
chr1	121260909	121261256	chr11	89644578	89646468	2	+	-	uc001eiu.1:0-347	uc009yvu.3:875-1648	EMBP1	TRIM49D2P	Interchromosomal	None	2	2	2	0.5	1	>13420636/1;pos=882;strand=-,TGCTTCTCCTCCTCCAGTGCCTTCTCGCCGCCGCGCGCCCAAGCTCGGCGGACGGCAGTGCCCCAGGAGTGAGTCCGTGCTGCTGCACATGCCCCAGC,>29434228/1;pos=876;strand=-,CCCGGCTGCTTCTCCTCCGCCAGTGCCTCCTCGCCGCCGCGCGCCCAAGCTCGGCGGACGGCAGTGCCCCAGGAGTGAGTCCGTGCTGCTGCACATGC
chr1	121260909	121261256	chr11	89582277	89584135	2	+	+	uc001eiu.1:0-347	uc010rtx.2:956-1727	EMBP1	TRIM53AP	Interchromosomal	None	2	2	2	0.5	1	>13420636/1;pos=963;strand=-,TGCTTCTCCTCCTCCAGTGCCTTCTCGCCGCCGCGCGCCCAAGCTCGGCGGACGGCAGTGCCCCAGGAGTGAGTCCGTGCTGCTGCACATGCCCCAGC,>29434228/1;pos=957;strand=-,CCCGGCTGCTTCTCCTCCGCCAGTGCCTCCTCGCCGCCGCGCGCCCAAGCTCGGCGGACGGCAGTGCCCCAGGAGTGAGTCCGTGCTGCTGCACATGC
chr8	182128	182317	chr3	197955064	197955677	2	-	+	uc003woq.4:0-189,uc010lra.3:0-189,uc010lrb.4:0-189	uc003fza.3:1558-2171	RPL23AP53	AL137655	Interchromosomal	None	2	2	2	1	1	>1682713/2;pos=110;strand=+,GCGCGTGTCTGCGTCGGGTTCTGTTGGAGTGCGTTCGGTGTGCCGTGGGTCCGCGCTGCTTCCACCCAACTTCCTGTTAGCTGCAGGACAAGTTCGAG,>90909/2;pos=99;strand=+,GCCGGTTGAAAGCGCGTGTCTGCGTCGGGTTCTGTTGGAGTGCGTTCGGTGTGCCGTGGGTCCGCGCTGCTTCCACCCAACTTCCTGTTAGCTGCAGG,>90909/1;pos=1593;strand=-,CCGTGGGTCCGCGCTGCTTCCACCCAACTTCCTGTTAGCTGCAGGACAAGTTCGAGCATCTTAAAATGATTCAACAGGAGGAGATAAGGAAGCTCGAG
chr1	121260909	121261256	chr11	49057852	49059528	2	+	+	uc001eiu.1:0-347	uc021qix.1:761-1358	EMBP1	TRIM49B	Interchromosomal	None	2	2	2	0.5	1	>13420636/1;pos=768;strand=-,TGCTTCTCCTCCTCCAGTGCCTTCTCGCCGCCGCGCGCCCAAGCTCGGCGGACGGCAGTGCCCCAGGAGTGAGTCCGTGCTGCTGCACATGCCCCAGC,>29434228/1;pos=762;strand=-,CCCGGCTGCTTCTCCTCCGCCAGTGCCTCCTCGCCGCCGCGCGCCCAAGCTCGGCGGACGGCAGTGCCCCAGGAGTGAGTCCGTGCTGCTGCACATGC
chr1	121260909	121261256	chr11	89726708	89728568	2	+	-	uc001eiu.1:0-347	uc010rtz.2:956-1729	EMBP1	TRIM53AP	Interchromosomal	None	2	2	2	0.5	1	>13420636/1;pos=963;strand=-,TGCTTCTCCTCCTCCAGTGCCTTCTCGCCGCCGCGCGCCCAAGCTCGGCGGACGGCAGTGCCCCAGGAGTGAGTCCGTGCTGCTGCACATGCCCCAGC,>29434228/1;pos=957;strand=-,CCCGGCTGCTTCTCCTCCGCCAGTGCCTCCTCGCCGCCGCGCGCCCAAGCTCGGCGGACGGCAGTGCCCCAGGAGTGAGTCCGTGCTGCTGCACATGC
chr1	121260909	121261256	chr11	89664338	89666228	2	+	+	uc001eiu.1:0-347	uc009yvv.3:875-1648	EMBP1	TRIM49D2P	Interchromosomal	None	2	2	2	0.5	1	>13420636/1;pos=882;strand=-,TGCTTCTCCTCCTCCAGTGCCTTCTCGCCGCCGCGCGCCCAAGCTCGGCGGACGGCAGTGCCCCAGGAGTGAGTCCGTGCTGCTGCACATGCCCCAGC,>29434228/1;pos=876;strand=-,CCCGGCTGCTTCTCCTCCGCCAGTGCCTCCTCGCCGCCGCGCGCCCAAGCTCGGCGGACGGCAGTGCCCCAGGAGTGAGTCCGTGCTGCTGCACATGC
chr9	66699511	66699950	chr2	89156873	89513202	2	-	-	uc004aej.3:0-439	uc031rol.1:2758-10958	BC065763	abParts	Interchromosomal	None	2	1	2	0.666667	1	>30271702/2;pos=375;strand=+,AAGAAGGAACATCTAAGATGATCACATGTCCTACAAAAAAACAGCTACAAAAGCAAGTACACATGGTGCCAGATGTGACATCCAGATGACCCAGTCTC
MCF10Ca1a
#chrom5p	start5p	end5p	chrom3p	start3p	end3p	score	strand5p	strand3p	transcript_ids_5p	transcript_ids_3p	genes5p	genes3p	type	distance	total_frags	spanning_frags	unique_alignment_positions	isoform_fraction_5p	isoform_fraction_3p	breakpoint_spanning_reads
chr4	76649459	76649794	chr4	76567952	76587232	11	-	-	uc010iiy.3:0-335	uc003hir.3:141-4274,uc003hit.3:276-4310,uc003his.3:276-4409	AK311578	G3BP2	Read_Through	-50353	11	11	9	0.916667	0.423077	>28470364/1;pos=175;strand=-,TGAGTCGAAAGTGAAATTTTCCTTTGGCCAACGTGACAGCATTTGACATTGTGCAGCAAAGAAATGGTTATGGAGAAGCCCAGTCCGCTGCTTGGAGG,>20414532/1;pos=181;strand=-,GANAGTGAAATTTTCCTTTGGCCAACGTGACAGCATTTGACATTGTGCAGCAAAGAAATGGTTATGGAGAAGCCCAGTCCGCTGCTTGTAGGGCGGGA,>3823515/2;pos=254;strand=+,GCGGGACTTACTGCAAGCTATCAAATCTGAGGTCTTATTTTGTTGAGTCGAAAGTGAAATTTTCCTTTGGCCAACGTGACAGCATTTGACATTGTGCA,>3823515/1;pos=1…
chr2	135809834	135815655	chr11	532241	533943	9	+	-	uc010fng.3:0-192,uc010fnf.3:0-192,uc002tuj.3:0-192	uc001lpv.3:299-1043,uc010qvy.2:299-1125,uc010qvx.2:299-1151,uc010qvw.2:299-1233	RAB3GAP1	HRAS	Interchromosomal	None	9	9	7	0.375	0.0211268	>24284070/2;pos=119;strand=+,TTATTTCCAAAGTTGAAGAAGTCTTGAATGACTGGAAACTGATTGGAAACTCTTTGGGAAAGCCACTCGAAAAGGATTCCTACCGGAAGCAGGTGGTC,>24284070/1;pos=342;strand=-,GGAAACTCTTTGGGAAAGCCACTCGAAAAGGATTCCTACCGGAAGCAGGTGGTCATTGATGGGGAGACGTGCCTGTTGGACATCCTGGATACCGCCGG,>961851/2;pos=125;strand=+,CCAAAGTTGAAGAAGTCTTGAATGACTGGAAACTGATTGGAAACTCTTTGGGAAAGCCACTCGAAAAGGATTCCTACCGGAAGCAGGTGGTCATTGAT,>30378187/2;pos=1…
chr10	5726800	5727137	chr10	5751492	5754479	7	+	+	uc001iij.3:0-337	uc021pmm.1:316-573	FAM208B	C10orf18	Overlapping_Same	0	7	7	6	1	1	>21825948/2;pos=265;strand=+,GCCGGGAGAAGCATGGGAAGGAGGCCGAGCCGGGATCTCAGGTCCTCGGGGGCGGCGGCCACGCCAAGGACGGCATTTATGACATTAACAGAGAACAG,>21825948/1;pos=353;strand=-,TCAGGTCCTCGGGGGCGGCGGCCACGCCAAGGACGGCATTTATGACATTAACAGAGAACAGGACTATGTCAAGAATTCTGAGGGTATACTTGGTGAAA,>26645050/2;pos=267;strand=+,CGGGAGAAGCATGGGAAGGAGGCCGAGCCGGGATCTCAGGTCCTCGGGGGCGGCGGCCACGCCAAGGACGGCATTTATGACATTAACAGAGAACAGGA,>26645050/1;pos…
chr17	44171925	44270165	chr17	44630121	44648234	5	-	-	uc010dav.3:0-1687,uc002ikc.3:0-1901,uc002ikd.3:0-1603	uc002iks.2:287-5272	KANSL1	ARL17A	Intrachromosomal_Complex	359955	5	5	5	0.714286	0.277778	>15139116/1;pos=314;strand=-,AATTCGTCAGCAAACAGACATTTACAAACAGATACGTGCTAATAAGGTTTCTGTGTGGAGACAGTAGAATATAAAAATAACACCTTCGCTGTCTGGGA,>10217423/1;pos=285;strand=-,CAGGCTCATGTTTCTGACTTGGAATATCGAATTCGTCAGCAAACAGACATTTACAAACAGATACGTGCTAATAAGGTTTCTGTGTGGAGACAGTAGAA,>9756264/2;pos=1824;strand=+,CTTCAGGCTCATGTTTCTGACTTGGAATATCGAATTCGTCAGCAAACAGACATTTACAAACAGATACGTGCTAATAAGGTTTCTGTGTGGAGACAGTA,>9756264/1;pos=…
chr17	44171925	44270165	chr17	44412267	44430295	5	-	-	uc010dav.3:0-1687,uc002ikc.3:0-1901,uc002ikd.3:0-1603	uc002ikk.3:287-5270	KANSL1	ARL17A	Intrachromosomal_Complex	142101	5	5	5	0.714286	0.277778	>15139116/1;pos=314;strand=-,AATTCGTCAGCAAACAGACATTTACAAACAGATACGTGCTAATAAGGTTTCTGTGTGGAGACAGTAGAATATAAAAATAACACCTTCGCTGTCTGGGA,>10217423/1;pos=285;strand=-,CAGGCTCATGTTTCTGACTTGGAATATCGAATTCGTCAGCAAACAGACATTTACAAACAGATACGTGCTAATAAGGTTTCTGTGTGGAGACAGTAGAA,>9756264/2;pos=1824;strand=+,CTTCAGGCTCATGTTTCTGACTTGGAATATCGAATTCGTCAGCAAACAGACATTTACAAACAGATACGTGCTAATAAGGTTTCTGTGTGGAGACAGTA,>9756264/1;pos=…
chr4	159091915	159092631	chr4	159100812	159123392	3	+	+	uc003ipt.1:0-716	uc003ipu.1:165-1551,uc003ipv.1:740-2723	AK126266	AK096792,AK126266	Read_Through	771	3	3	2	1	0.75	>14319864/2;pos=632;strand=+,TTGAACGGAGTTTAAAGTCTGCAGTTGGCTCCTGCTAATGTGATGCATGGTTTCCTGACTTCAGCTGCCGCGTCCGCTTCGGGATGAAATGACCAGTG,>14319864/1;pos=193;strand=-,TGATGCATGGTTTCCTGACTTCAGCTGCCGCGTCCGCTTCGGGATGAAATGACCAGTGCTTTGGTTAAGAATGCACATTATACTGCAGTTCTTTGGGG,>23523454/2;pos=642;strand=+,TTTAAAGTCTGCAGTTGGCTCCTGCTAATGTGATGCATGGTTTCCTGACTTCAGCTGCCGCGTCCGCTTCGGGATGAAATGACCAGTGCTTTGGTTAA,>23523454/1;pos…
chr22	42076247	42084912	chr12	66516848	66522892	3	-	-	uc003bat.4:0-468,uc003bav.3:0-236	uc010ssw.2:49-1216,uc010ssx.2:706-1873	NHP2L1	LLPH	Interchromosomal	None	3	3	2	0.136364	0.0810811	>22816723/2;pos=380;strand=+,CCTTGCCGATGCCCACCTCACCAAGAAGCTACTGGACCTCGTTCAGCAGTCATGTAACTATAAGCAGCTTCGGAAAGGAGCCAATGAGGGTGAAACAT,>22816723/1;pos=72;strand=-,CGTTCAGCAGTCATGTAACTATAAGCAGCTTCGGAAAGGAGCCAATGAGGGTGAAACATGGCTAAAAGCTTACGGAGTAAGTGGAAAAGAAAGATGCG,>1558387/2;pos=397;strand=+,TCACCAAGAAGCTACTGGACCTCGTTCAGCAGTCATGTAACTATAAGCAGCTTCGGAAAGGAGCCAATGAGGGTAAAACATGGCTAAAAGCTTACGGA,>1558387/1;pos=83…
chrX	3778830	3781614	chrX	3744676	3747432	3	-	-	uc004crl.3:0-279	uc022bsb.1:554-1790,uc004crk.3:554-1534	AK000470	LOC389906	Read_Through	-9129	3	3	2	0.75	0.5	>8091466/1;pos=585;strand=-,CCTTGGGGGAGAAGCACTGCTGCCTATGCACTCCATTTACAGGAAAGCAACTAGAAGCCATTTGTGTCAAGGTAACGTCTGGAGAAACAAAAGGTCAG,>12282647/1;pos=571;strand=-,TTCCATCGCCCCAGCCTTGGGGGAGAAGCACTGCTGCCTATGCACTCCATTTACAGGAAAGCAACTAGAAGCCATTTGTGTCAAGGTAACGTCTGGAA
chrX	3817256	3820040	chrX	3782438	3785846	3	-	-	uc004crn.3:0-279	uc011mhl.1:79-1680	AK000470	AK097803	Read_Through	-9604	3	3	2	0.75	1	>8091466/1;pos=110;strand=-,CCTTGGGGGAGAAGCACTGCTGCCTATGCACTCCATTTACAGGAAAGCAACTAGAAGCCATTTGTGTCAAGGTAACGTCTGGAGAAACAAAAGGTCAG,>12282647/1;pos=96;strand=-,TTCCATCGCCCCAGCCTTGGGGGAGAAGCACTGCTGCCTATGCACTCCATTTACAGGAAAGCAACTAGAAGCCATTTGTGTCAAGGTAACGTCTGGAA
chr10	5734565	5751625	chr10	5754785	5805702	3	+	+	uc021pmm.1:0-449	uc001iij.3:338-8625	C10orf18	FAM208B	Overlapping_Complex	0	3	3	2	1	0.2	>11905814/1;pos=346;strand=-,AAGACCACCCTCCCAGCTACATTCTCTCTTAGAGAAGATCGAGACAGGGTCCCTATCAGAAAAGATACAAAACTTTTTACCAACAAAAAAAAGCAAGT,>2347573/2;pos=377;strand=+,AATGAATTAAGACCACCCTCCCAGCTACATTCTCTCTTAGAGAAGATCGAGACAGGGTCCCTATCAGAAAAGATACAAAACTTTTTACCAACAAAAAA,>2347573/1;pos=370;strand=-,TCTCTTAGAGAAGATCGAGACAGGGTCCCTATCAGAAAAGATACAAAACTTTTTACCAACAAAAAAAAGCAAGTAGTTATACTCAGGAAGAACTTCAA
chr16	18823082	18937725	chr16	18802990	18810155	3	-	-	uc010bwa.3:0-7350,uc010bwb.3:0-10659,uc002dfm.3:0-11270	uc010van.1:172-2330	SMG1	ARL6IP1	Read_Through	-3482	3	3	2	0.428571	1	>3982607/1;pos=190;strand=-,CAAGTTAGAGGGCCGAGATGTTGATCCGAATAGGAGGATGTCAGTTGCTGAACAGGCTGCAGAGACTGCAAGTCTGGAAGAACAGCTGCAAGGATGGG,>19119103/2;pos=11201;strand=+,GAAGAGAGTGAAAGCCAAGTTAGAGGGCCGAGATGTTGATCCGAATAGGAGGATGTCAGTTGCTGAACAGGCTGCAGAGACTGCAAGTCTGGAAGAAC,>19119103/1;pos=205;strand=-,AGATGTTGATCCGAATAGGAGGATGTCAGTTGCTGAACAGGCTGCAGAGACTGCAAGTCTGGAAGAACAGCTGCAAGGATGGGGAGAAGTGATGCTGA
chrX	3817256	3820040	chrX	3744676	3747432	3	-	-	uc004crn.3:0-279	uc022bsb.1:554-1790,uc004crk.3:554-1534	AK000470	LOC389906	Intrachromosomal	-47553	3	3	2	0.75	0.5	>8091466/1;pos=585;strand=-,CCTTGGGGGAGAAGCACTGCTGCCTATGCACTCCATTTACAGGAAAGCAACTAGAAGCCATTTGTGTCAAGGTAACGTCTGGAGAAACAAAAGGTCAG,>12282647/1;pos=571;strand=-,TTCCATCGCCCCAGCCTTGGGGGAGAAGCACTGCTGCCTATGCACTCCATTTACAGGAAAGCAACTAGAAGCCATTTGTGTCAAGGTAACGTCTGGAA
chrX	3778830	3781614	chrX	3782438	3785846	3	-	-	uc004crl.3:0-279	uc011mhl.1:79-1680	AK000470	AK097803	Adjacent_Complex	823	3	3	2	0.75	1	>8091466/1;pos=110;strand=-,CCTTGGGGGAGAAGCACTGCTGCCTATGCACTCCATTTACAGGAAAGCAACTAGAAGCCATTTGTGTCAAGGTAACGTCTGGAGAAACAAAAGGTCAG,>12282647/1;pos=96;strand=-,TTCCATCGCCCCAGCCTTGGGGGAGAAGCACTGCTGCCTATGCACTCCATTTACAGGAAAGCAACTAGAAGCCATTTGTGTCAAGGTAACGTCTGGAA
chr2	112101637	112252691	chr2	112525213	112596088	4	-	-	uc002the.2:0-496	uc002thi.3:2287-7735	LOC541471	ANAPC1	Intrachromosomal_Complex	272521	4	2	3	1	0.1	>16093328/2;pos=428;strand=+,AAGGGCTCTGAAAGCTAGAAGAAAAGGTGTACTTGCAAGAAACCTCAGGACTTGAGTAACAGCAACATGTTTGACTTTGAAGGATCACTTTCCCCTGT,>1679852/2;pos=445;strand=+,GAAGAAAAGGTGTACTTGCAAGAAACCTCAGGACTTGAGTAACAGCAACATGTTTGACTTTGAAGGATCACTTTCCCCTGTCATTGCGCCCAAAAAAG
chr20	35491060	35492086	chr18	8718421	8832774	2	-	+	uc021wcx.1:0-1026	uc002knq.2:155-6008,uc002knr.2:115-6091	SOGA1	SOGA2	Interchromosomal	None	2	2	2	0.666667	1	>13963193/2;pos=995;strand=+,AGGAGCTGCGCTCGGAGAACGACTATCTCAAGGATGAGATAGATGAACTCCGTGCTGAGATGGAAGAGATGAGAGACAGTTATTTAGAGGAAGATGTT,>2749680/2;pos=998;strand=+,AGCTGCGCTCGGAGAACGACTATCTCAAGGATGAGTTAGATGAACTCCGTGCTGAGATGGAAGAGATGAGAGACAGTTATTTAGAGGAAGATGTTTAC
MCF10Ca1d
#chrom5p	start5p	end5p	chrom3p	start3p	end3p	score	strand5p	strand3p	transcript_ids_5p	transcript_ids_3p	genes5p	genes3p	type	distance	total_frags	spanning_frags	unique_alignment_positions	isoform_fraction_5p	isoform_fraction_3p	breakpoint_spanning_reads
chr2	135809834	135815655	chr11	532241	533943	22	+	-	uc010fng.3:0-192,uc010fnf.3:0-192,uc002tuj.3:0-192	uc010qvy.2:135-1125,uc001lpv.3:135-1043,uc010qvy.2:299-1125,uc010qvx.2:135-1151,uc010qvw.2:135-1233,uc001lpv.3:299-1043,uc010qvx.2:299-1151,uc010qvw.2:299-1233	RAB3GAP1	HRAS	Interchromosomal	None	22	19	17	0.431373	0.0356564	>12611859/1;pos=316;strand=-,TTGGAAACTCTTTGGGAAAGCCACTCGAAAAGGATTCCTACCGGAAGCAGGTGGTCATTGATGGGGAGACGTGC,>26855392/1;pos=306;strand=-,TGGAAACTGATTGGAAACTCTTTGGGAAAGCCACTCGAAAAGGATTCCTACCGGAAGCAGGTGGTCATTGATGG,>45293347/1;pos=343;strand=-,AAAAGGATTCCTACCGGAAGCAGGTGGTCATTGATGGGGAGACGTGCCTGTTGGACATCCTGGATACCGCCGGC,>14900163/2;pos=137;strand=+,AAGTCTTGAATGACTGGAAACTGATTGGAAACTCTTTGGGAAAGCCACTCGAAAAGGA…
chr4	76649459	76649794	chr4	76567952	76587232	7	-	-	uc010iiy.3:0-335	uc003hir.3:141-4274,uc003hit.3:276-4310,uc003his.3:276-4409	AK311578	G3BP2	Read_Through	-50353	7	5	5	1	0.291667	>24583592/1;pos=159;strand=-,AAGTGAAATTTTCCTTTGGCCAACGTGACAGCATTTGACATTGTGCAGCAAAGAAATGGTTATGGAGAAGCCCA,>3501623/1;pos=165;strand=-,AATTTTCCTTTGGCCAACGTGACAGCATTTGACATTGTGCAGCAAAGAAATGGTTATGGAGAAGCCCAGTCCGC,>7895665/2;pos=290;strand=+,ATTTTGTTGAGTCGTAAGTGAAATTTTCCTTTGGCCAACGTGACAGCATTTGACATTGTGCAGCAAAGAAATGG,>7895665/1;pos=181;strand=-,ACGTGACAGCATTTGACATTGTGCAGCAAAGAAATGGTTATGGAGAAGCCCAGTCCGCTGC…
chr17	44430185	44439162	chr17	44107281	44172066	6	-	-	uc002ikk.3:0-397	uc010dav.3:1546-5131,uc002ikc.3:1760-5348,uc002ikd.3:1462-5050	ARL17A	KANSL1	Read_Through	-142101	6	5	4	0.545455	0.3	>11711099/2;pos=341;strand=+,TTGGCAGCCACTTCAAAATCAGACCTCTGTGGCAGCATTTTTTCCAGAACACAAAAGGAGACGCAGGTCAGAAT,>11711099/1;pos=1792;strand=-,TTTCCAGAACACAAAAGGAGACGCAGGTCAGAATGGAAATGGGCTGCAGACCGGGCAGCTATTGTCAGCCACTG,>17899419/2;pos=357;strand=+,AATCAGACCTCTGTGGCAGCATTTTTTCCAGAACACAAAAGGAGACGCAGGTCAGAATGGAAATGGGCTGCAGA,>17899419/1;pos=1799;strand=-,AACACAAAAGGAGACGCAGGTCAGAATGGAAATGGGCTGCAGACCGGGCAGCTATT…
chr17	44648124	44657087	chr17	44107281	44172066	6	-	-	uc002iks.2:0-397	uc010dav.3:1546-5131,uc002ikc.3:1760-5348,uc002ikd.3:1462-5050	ARL17A	KANSL1	Intrachromosomal	-359955	6	5	4	0.545455	0.3	>11711099/2;pos=341;strand=+,TTGGCAGCCACTTCAAAATCAGACCTCTGTGGCAGCATTTTTTCCAGAACACAAAAGGAGACGCAGGTCAGAAT,>11711099/1;pos=1792;strand=-,TTTCCAGAACACAAAAGGAGACGCAGGTCAGAATGGAAATGGGCTGCAGACCGGGCAGCTATTGTCAGCCACTG,>17899419/2;pos=357;strand=+,AATCAGACCTCTGTGGCAGCATTTTTTCCAGAACACAAAAGGAGACGCAGGTCAGAATGGAAATGGGCTGCAGA,>17899419/1;pos=1799;strand=-,AACACAAAAGGAGACGCAGGTCAGAATGGAAATGGGCTGCAGACCGGGCAGCTATT…
chr16	18805920	18812856	chr16	18794276	18800439	4	-	-	uc002dfl.1:0-561,uc010van.1:0-628	uc002dfh.1:91-542	ARL6IP1	RPS15A	Read_Through	-1334	4	4	4	0.0225989	0.0106952	>38175568/1;pos=131;strand=-,ACCTGATAGCCACAATGGTGCGCATGAATGTCCTGGCAGATGCTCTCAAGAGTATCAACAATGCCGAAAAGAGA,>11787323/2;pos=495;strand=+,GTTTCCCTTGCTGCGGGTGCTTGGGGGGGACAACAAGTCCACAACCTGCTTCTCACCTACCTGATAGCCACAAT,>11787323/1;pos=132;strand=-,CCTGATAGCCACAATGGTGCGCATGAATGTCCTGGCAGATGCTCTCAAGAGTATCAACAATGCCGAAAAGAGAG,>16473370/2;pos=524;strand=+,ACAACAAGTCCACAACCTGCTTCTCACCTACCTGATAGCCACAATGGTGCGCATGAAT…
chr11	532630	535549	chr2	135848567	135928278	7	-	+	uc001lpv.3:0-762,uc010qvy.2:0-844	uc010fng.3:193-4912,uc002tuj.3:193-4916,uc010fnf.3:193-4937,uc010fnh.1:219-3505	HRAS	RAB3GAP1	Interchromosomal	None	7	4	3	0.0406977	0.0972222	>28355951/2;pos=709;strand=+,TGATGAGAGTGGCCCCGGCTGCATGAGCTGCAAGTGTGTGCTCTCCTGACGCAGGGTGTATTTACTTCTGGCAC,>34884800/2;pos=709;strand=+,TGATGAGAGTGGCCCCGGCTGCATGAGCTGCAAGTGTGTGCTCTCCTGACGCAGGGTATATTTACTTCTGGCAC,>30082076/2;pos=721;strand=+,CCCCGGCTGCATGAGCTGCAAGTGTGTCCTCTCCTGACGCAGGGTATATTTACTTCTGGCACATGGGAAGAGAA
chr6	7330081	7374363	chr6	7281287	7310261	4	-	-	uc003mxj.3:0-2982,uc003mxk.2:0-2903,uc003mxl.2:0-3008,uc021ylc.1:0-2604,uc003mxh.3:0-1845	uc003mxf.4:267-9857	CAGE1	SSR1	Read_Through	-13345	4	4	3	1	0.0179372	>2185621/2;pos=1787;strand=+,AAAAAGCCAGAAAACCAAGATCAAAAAGCTTAGAAAATCATCCGAAGTCCATGACCATGGCTCGTTAGCAGTGG,>17403885/2;pos=1802;strand=+,CAAGATCAAAAAGCTTAGAAAATCATCCGAAGTCCATGACCATGGCTTGTTAGCAGTGGCACAAGATCTTACAG,>31234864/2;pos=1812;strand=+,AAGCTTAGAAAATCATCCGAAGTCCATGACCATGGCTTGTTAGCAGTGGCACAAGATCTTACAGAGGATGAAGA
chr19	49990810	49993178	chr19	49993222	49993303	50	+	+	uc002pny.4:0-163	uc010emy.1:0-81	RPL13A	SNORD32A	Overlapping_Same	0	50	3	34	0.0135062	1	>12812390/1;pos=45;strand=-,CTGGAGGTCAGTGATGAGCAACATTCACCATCTTTCGTTTGAGTCTCACGGCCATGAGATCAACCCCATGCACC
chr4	159091915	159092631	chr4	159100812	159123392	3	+	+	uc003ipt.1:0-716	uc003ipu.1:165-1551,uc003ipv.1:740-2723	AK126266	AK096792,AK126266	Read_Through	771	3	3	3	1	1	>29684762/1;pos=193;strand=-,CTGCCGCGTCCGCTTCGGGATGAAATGACCAGTGCTTTGGTTAAGAATGCACATTATACTGCAGTTCTTTGGGG,>26583796/1;pos=194;strand=-,TGCCGCGTCCGCTTCGGGATGAAATGACCAGTGCTTTGGTTAAGAATGCACATTATACTGCAGTTCTTTGGGGA,>21032946/2;pos=666;strand=+,CTAATGTGATGCATGGTTTCCTGACTTCAGCTGCCGCGTCCGCTTCGGGATGAAATGACCAGTGCTTTGGTTAA,>21032946/1;pos=201;strand=-,TCCGCTTCGGGATGAAATGACCAGTGCTTTGGTTAAGAATGCACATTATACTGCAGTT…
chr10	5726800	5727137	chr10	5751492	5754479	3	+	+	uc001iij.3:0-337,uc001iij.3:0-433	uc021pmm.1:316-573	FAM208B	C10orf18	Overlapping_Same	0	3	3	3	0.428571	1	>48008553/1;pos=337;strand=-,TCGGGGGCGGCGGCCACGCCAAGGACGGCATTTATGACATTAACAGAGAACAGGACTATGTCAAGAATTCCGAG,>23761631/2;pos=270;strand=+,GAGAAGCATGGGAAGGAGGCCGAGCCGGGATCTCAGGTCCTCGGGGGCGGCGGCCACGCCAAGGACGGCATTTA,>3572825/2;pos=285;strand=+,GAGGCCGAGCCGGGATCTCAGGTCCTCGGGGGCGGCGGCCACGCCAAGGACGGCATTTATGACATTAACAGAGA
chr1	85028939	85040162	chr1	84964005	84967652	3	-	-	uc001dkc.3:0-1285,uc001dka.2:0-1021,uc001dkb.2:0-812	uc001djw.4:435-805	CTBS	GNG5	Read_Through	-46541	3	3	3	0.3	0.026087	>36638870/1;pos=436;strand=-,GGAAACCTATGGGATAAAGATCAGCGGGCTCCTTATTATAACTATAAAGTTTCCCAGGCAGCTGCAGACTTGAA,>47015388/1;pos=474;strand=-,TAACTATAAAGTTTCCCAGGCAGCTGCAGACTTGAAACAGTTCTGTCTGCAGAATGCTCAACATGACCCTCTGC,>11311854/2;pos=998;strand=+,CGGGCTCCTTATTATAACTATAAAGTTTCCCAGGCAGCTGCAGACTTGAAACAGTTCTGTCTGCAGAATGCTCA
chr9	99711836	99775861	chr9	97101117	97123229	3	-	+	uc004aws.3:0-608	uc004auq.1:513-2161	HIATL2	LOC100132077	Intrachromosomal_Converging	-2585096	3	3	2	1	1	>979058/2;pos=561;strand=+,TGTATTCTTTACCTGCTTCCCAATCCCACTGATGAGGATCAGCCCATGAAGTTTTCATGGGCTGAGCTGCTGAG,>15760903/2;pos=587;strand=+,CACTGATGAGGATCAGCCCATGAAGTTTTCATGGGCTGAGCTGCTGAGTTCAGCCTGGGAACTGAGGCCAACAA
chr17	44171925	44270165	chr17	44594067	44648234	3	-	-	uc010dav.3:0-1687,uc002ikc.3:0-1901,uc002ikd.3:0-1603	uc010wkd.1:287-752,uc002iks.2:287-5272,uc002iko.4:287-849	KANSL1	ARL17A	Intrachromosomal_Complex	323901	3	3	2	0.272727	0.1875	>35388181/2;pos=1855;strand=+,GAATTCGTCAGCAAACAGACATTTACAAACAGATACGTGCTAATAAGGTTTCTGTGTGGAGACAGTAGAATATA
chr9	97136832	97200809	chr9	97101117	97123229	3	+	+	uc011luh.2:0-286,uc004aur.3:0-663	uc004auq.1:513-2161	HIATL1	LOC100132077	Adjacent_Complex	-13602	3	3	2	0.0638298	1	>979058/2;pos=616;strand=+,TGTATTCTTTACCTGCTTCCCAATCCCACTGATGAGGATCAGCCCATGAAGTTTTCATGGGCTGAGCTGCTGAG,>15760903/2;pos=642;strand=+,CACTGATGAGGATCAGCCCATGAAGTTTTCATGGGCTGAGCTGCTGAGTTCAGCCTGGGAACTGAGGCCAACAA
chr17	44171925	44270165	chr17	44376499	44430295	3	-	-	uc010dav.3:0-1687,uc002ikc.3:0-1901,uc002ikd.3:0-1603	uc021tyy.1:287-752,uc002iki.4:287-849,uc002ikk.3:287-5270	KANSL1	ARL17A	Intrachromosomal_Complex	106333	3	3	2	0.272727	0.1875	>35388181/2;pos=1855;strand=+,GAATTCGTCAGCAAACAGACATTTACAAACAGATACGTGCTAATAAGGTTTCTGTGTGGAGACAGTAGAATATA
chr8	38854504	38948864	chr8	38994175	39142435	3	+	+	uc011lcg.2:0-2188,uc011lcf.2:0-2269,uc003xmr.3:0-2375	uc011lch.2:303-2328,uc003xmt.4:383-2726,uc003xmu.4:383-2252	ADAM9	ADAM32	Read_Through	2270	3	3	2	0.0172414	0.75	>31982596/1;pos=404;strand=-,TTCTCCAGTGACACCTCCCAGAGAAGTTGAACAAATATCCTATATTATTCCAATAGATGAGAAACTGTACACTG,>5711402/1;pos=408;strand=-,CCAGTGACACCTCCCAGAGAAGTTGAACAAATATCCTATATTATTCCAATAGATGAGAAACTGTACACTGTGCA
chr9	66699511	66699950	chr2	89156873	89513202	3	-	-	uc004aej.3:0-439	uc031rol.1:2758-10958	BC065763	abParts	Interchromosomal	None	3	2	3	0.428571	1	>13727335/1;pos=2786;strand=-,CTACAAAAGCAAGTACACATGGTGCCAGATGTGACATCCAGATGACCCAGTCTCCATCCTCCCTGTCTGCATCT,>26146787/2;pos=58;strand=+,AAAGCAAGTACACATGGTGCCAGATGTGACATCCAGATGACCCAGTCTCCATCCTCCCTGTCTGCATCTGTAGG
chr9	124725886	124725997	chr9	124584203	124633026	3	-	-	uc004bls.1:0-111	uc004blr.3:1795-3108,uc011lyl.2:1939-3252	BC039180	TTLL11	Overlapping_Same	0	3	2	3	1	1	>1493297/2;pos=57;strand=+,TGAGAGTGTCATTCCACAGGGCCATCAGACAGGAGCCGAGCCCCTCTGCCCGCAGGTGTCAGCAGCTTGAAAAA,>28905624/2;pos=83;strand=+,AGACAGGAGCCGAGCCCCTCTGCCGGCAGGTCTCAGCAGCTTGAAAAACCATTCGCTGGAAAGGAAGATGCTTT
chr17	70599241	70636610	chr17	70399462	70427364	2	-	-	uc021ucl.1:0-1160	uc002jiz.2:602-2256	LINC00511	LINC00673	Read_Through	-5236	2	2	2	1	0.285714	>9114503/2;pos=1126;strand=+,AAGAAATGACCGAGGGAGAAGGGAGGGCATTTGAGGTATTTTTCCCTCTCCACCCTGGTCTTCTCCTGTAACGT,>41911371/2;pos=1130;strand=+,AATGACCGAGGGAGAAGGGAGGGCATTTGAGGTATTTTTCCCTCTCCACCCTGGTCTTCTCCTGTAACGTGTGG
chr10	5734565	5751625	chr10	5754785	5805702	2	+	+	uc021pmm.1:0-449	uc001iij.3:338-8625	C10orf18	FAM208B	Overlapping_Complex	0	2	2	2	0.333333	0.166667	>46411915/1;pos=342;strand=-,ATTCTCTCTTAGAGAAGATCGAGACAGGGTCCCTATCAGAAAAGATACAAAACTTTTTACCAACAAAAAAAAGC,>38637242/1;pos=381;strand=-,AAAAGATACAAAACTTTTTACCAACAAAAAAAAGCAAGTAGTTATACTCAGGAAGAACTTCAAGACACTTACGG
chrX	3781542	3781614	chrX	3744676	3747432	2	-	-	uc004crl.3:0-72	uc022bsb.1:554-1790,uc004crk.3:554-1534	AK000470	LOC389906	Read_Through	-9129	2	2	2	0.285714	0.4	>31136733/2;pos=19;strand=+,ATTACCTCAGTAATTCTGGTCTGTGTTCTCAGGAGACCCTGGAAGTAAACAATGGAAAGCAACTAGAAGCCATT,>33430783/2;pos=44;strand=+,TTCTCAGGAGACCCTGGAAATAAACAATGGAAAGCAACTAGAAGCCATTTGTGTCAAGGTAACGTCTGGAGAAA
chr3	72937384	73016869	chr3	73047227	73115010	2	+	+	uc003dpg.3:0-1148	uc003dph.1:104-1461	GXYLT2	PPP4R2	Read_Through	21596	2	2	2	0.117647	0.018018	>21029598/1;pos=122;strand=-,GTTCAGAGCACTCTATGAAGCAATACGGGATATTTTGAGAAGAGGGGGAAAAAGGAAGTTTGTCCTGTCCTGGA,>26883249/2;pos=1095;strand=+,TACCATGACGATAAGCAACCAACGTTCAGAGCACTCTATGAAGCAATACGGGATATTTTGAGAAGAGGGGGAAA
chr1	94240752	94240929	chr1	94027342	94171697	2	-	-	uc001dqd.1:0-177	uc001dqb.4:227-3221	MIG7	BCAR3	Overlapping_Same	0	2	2	2	0.0689655	1	>44326080/1;pos=257;strand=-,ACCTGCCTCTGGTCGTTAGGAGCTGCTTCATCTGACCCAAGCTGGCCTGGAGAAAGGAGGAAGAGGCAAGAGTT,>44069398/2;pos=119;strand=+,CCAGCCCAGGAGAGATAAAAGCATCAGCACCGTGAGATTCACCTGCCTCTGGTCGTTAGGAGCTGCTTCATCTG,>44069398/1;pos=249;strand=-,TGAGATGCCCCTGCCTCTGGTCGTTAGGAGCTGCTTCATCTGACCCAAGCTGGCCTGGAGAAAGGAGGAAGAGG
chrX	3819968	3820040	chrX	3744676	3747432	2	-	-	uc004crn.3:0-72	uc022bsb.1:554-1790,uc004crk.3:554-1534	AK000470	LOC389906	Intrachromosomal	-47553	2	2	2	0.285714	0.4	>31136733/2;pos=19;strand=+,ATTACCTCAGTAATTCTGGTCTGTGTTCTCAGGAGACCCTGGAAGTAAACAATGGAAAGCAACTAGAAGCCATT,>33430783/2;pos=44;strand=+,TTCTCAGGAGACCCTGGAAATAAACAATGGAAAGCAACTAGAAGCCATTTGTGTCAAGGTAACGTCTGGAGAAA
chr10	4934795	4950611	chr10	4872866	4890250	3	+	+	uc001iho.3:0-294	uc031ptd.1:101-1622,uc001ihj.4:187-1708,uc010qam.2:187-1118,uc001ihk.4:187-1468,uc001ihi.4:187-1639,uc001ihh.2:187-1537,uc009xhw.4:187-1345	AKR1C1	AKR1E2	Intrachromosomal_Complex	-44544	3	1	2	1	0.5	>8782667/2;pos=245;strand=+,CCTACTCTAACCAACTGTCAAAAGGCTGTGTTAAGTGATTCTCTGACAAGGCTTCTCCAGGGAAAGTGACCGAG
MCF10Ca1h
#chrom5p	start5p	end5p	chrom3p	start3p	end3p	score	strand5p	strand3p	transcript_ids_5p	transcript_ids_3p	genes5p	genes3p	type	distance	total_frags	spanning_frags	unique_alignment_positions	isoform_fraction_5p	isoform_fraction_3p	breakpoint_spanning_reads
chr19	34919267	34943051	chr19	34912423	34917071	16	+	+	uc010xrx.1:0-981,uc002nvk.3:0-1201,uc010xrx.1:0-887,uc002nvl.3:0-1247,uc002nvk.3:0-1107,uc002nvl.3:0-1341	uc002nvj.3:979-1156,uc002nvj.3:830-1156	UBA2	PDCD2L	Adjacent_Complex	-2195	16	15	13	0.195122	0.32	>1228380/1;pos=843;strand=-,GAAAAGGGGGATGGAGCTGAGCTCATATGGGATAAGGTATTCCTGGAGTGGAGAGCCACTCTTTTTGACCTGCC,>7674853/1;pos=851;strand=-,GGATGGAGCTGAGCTCATATGGGATAAGGTATTCCTGGAGTGGAGAGCCACTCTTTTTGACCTGCCCTACATCA,>5256370/1;pos=844;strand=-,AAAAGGGGGATGGAGCTGAGCTCATATGGGATAAGGTATTCCTGGAGTGGAGAGCCACTCTTTTTGACCTGCCC,>16356528/1;pos=869;strand=-,ATGGGATAAGGTATTCCTGGAGTGGAGAGCCACTCTTTTTGACCTGCCCTACATCAGAAGT…
chr17	57697049	57742269	chr17	57915655	57917951	13	+	+	uc002ixp.3:0-2086,uc002ixq.1:0-2086,uc002ixr.1:0-2098	uc010woi.2:1156-2082,uc010woj.2:1045-1971,uc010wog.2:1111-2037,uc002ixu.4:1247-2173,uc010woh.2:1079-2005	CLTC	VMP1	Read_Through	16676	13	11	11	0.0751445	0.180556	>17602783/1;pos=1260;strand=-,GTTCAAGATGAAGAGCCTCTTGCTGACATCACACAGTGCTGTCCCCGGCATAGGTCCATCTCTGCAGAAGCCAT,>16902097/1;pos=1265;strand=-,AGATGAAGAGCCTCTTGCTGACATCACACAGTGCTGTCCCCGGCATAGGTCCATCTCTGCAGAAGCCATTTCAG,>36109302/2;pos=2027;strand=+,GGACAGCAGTTTGCCCAAATGTTAGTTCAAGATGAAGAGCCTCTTGCTGACATCACACAGTGCTGTCCCCGGCA,>36109302/1;pos=1283;strand=-,TGACATCACACAGTGCTGTCCCCGGCATAGGTCCATCTCTGCAGAAGCCATTTC…
chr4	76649459	76649794	chr4	76567952	76587232	13	-	-	uc010iiy.3:0-335	uc003hir.3:141-4274,uc003hit.3:276-4310,uc003his.3:276-4409	AK311578	G3BP2	Read_Through	-50353	13	8	8	1	0.371429	>5033354/1;pos=151;strand=-,TGAGTCGAAAGTGAAATTTTCCTTTGGCCAACGTGACAGCATTTGACATTGTGCAGCAAAGAAATGGTTATAGA,>9474839/1;pos=151;strand=-,TGAGTCGAAAGTGAAATTTTCCTTTGGCCAACGTGACAGCATTTGACATTGTGCAGCAAAGAAATGGTTATGGA,>21407414/1;pos=156;strand=-,CGAAAGTGAAATTTTCCTTTGGCCAACGTGACAGCATTTGACATTGTGCAGCAAAGAAATGGTTATGGAGAAGC,>11194417/1;pos=165;strand=-,AATTTTCCTTTGGCCAACGTGACAGCATTTGACATTGTGCAGCAAAGAAATGGTTATGGA…
chr4	159091915	159092631	chr4	159100812	159123392	7	+	+	uc003ipt.1:0-716	uc003ipu.1:165-1551,uc003ipv.1:740-2723	AK126266	AK096792,AK126266	Read_Through	771	7	7	6	1	1	>19821544/1;pos=191;strand=-,AGCTGCCGCGTCCGCTTCGGGATGAAATGACCAGTGCTTTGGTTAAGAATGCACATTATACTGCAGTTCTTTGG,>36562789/1;pos=201;strand=-,TCCGCTTCGGGATGAAATGACCAGTGCTTTGGTTAAGAATGCACATTATACTGCAGTTCTTTGGGGAATGAAGC,>12598192/2;pos=659;strand=+,GCTCCTGCTAATGTGATGCATGGTTTCCTGACTTCAGCTGCCGCGTCCGCTTCGGGATGAAATGACCAGTGCTT,>16689366/2;pos=677;strand=+,CATGGTTTCCTGACTTCAGCTGCCGCGTCCGCTTCGGGATGAAATGACCAGTGCTTTG…
chr13	32420919	32520317	chr13	32652970	32870775	7	+	+	uc001utu.3:0-388,uc010tdv.2:0-329	uc001utx.3:566-10716,uc010tdw.3:566-10714	EEF1DP3	FRY	Read_Through	77827	7	7	4	0.875	0.777778	>16741742/1;pos=595;strand=-,GAGCCCATCCATATTTCCAGCTTCTCCCGTTGGCAACGGTTACATCAAGCCTCCGGTTCCACCTGCTTCTGGCA,>27299116/1;pos=595;strand=-,GAGACCATCCATATTTCCAGCTTCTCCCGTTGGCAACGGTTACATCAAGCCTCCGGTTCCACCTGCTTCTGGCA,>32592239/2;pos=331;strand=+,AAGAACTTGGATCCCATTCACCTGAGGCACCCGAAGAAGAGACCATCCATATTTCCAGCTTCTCCCGTTGGCAA,>10306739/2;pos=361;strand=+,CCGAAGAAGAGACCATCCATATTTCCAGCTTCTCCCGTTGGCAACGGTTACATCAAGC…
chr10	5726800	5727137	chr10	5751492	5754479	7	+	+	uc001iij.3:0-337	uc021pmm.1:316-573	FAM208B	C10orf18	Overlapping_Same	0	7	6	6	0.636364	0.875	>17362726/1;pos=318;strand=-,GAGCCGGGATCTCAGGTCCTCGGGGGCGGCGGCCACGCCAAGGACGGCATTTATGACATTAACAGAGAACAGGA,>15994226/2;pos=273;strand=+,AAGCATGGGAAGGAGGCCGAGCCGGGATCTCAGGTCCTCGGGGGCGGCGGCCACGCCAAGGACGGCATTTATGA,>24325889/2;pos=286;strand=+,AGGCCGAGCCGGGATCTCAGGTCCTCGGGGGCGGCGGCCACGCCAAGGACGGCATTTATGACATTAACAGAGAA,>1292413/2;pos=288;strand=+,GCCGAGCCGGGATCTCAGGTCCTCGGGGGCGGCGGCCACGCCAAGGACGGCATTTATGA…
chr12	56708634	56710127	chr12	56665482	56680428	5	-	-	uc001sku.2:0-752	uc010sql.1:319-3062,uc001skr.1:315-3058,uc001sks.1:232-2975	CNPY2	CS	Read_Through	-10037	5	5	3	0.049505	0.217391	>1269263/2;pos=689;strand=+,CAAGAAGACCATTCAGATGGGATCTTTCCGGATCAATCCAGATGGCAGCCAGTCAGTGGTGGAGAATGCATCTT,>25598818/2;pos=695;strand=+,GACCATTCAGATGGGATCTTTCCGGATCAATCCAGATGGCAGCCAGTCAGTGGTGGAGAATGCATCTTGTCTTG,>25598818/1;pos=340;strand=-,GATGGCAGCCAGTCAGTGGTGGAGAATGCATCTTGTCTTGTTCTTGCAGCCCGGCATGCCAGTGCTTCCTCCAC,>33453383/2;pos=728;strand=+,AGATGGCAGCCAGTCAGTGGTGGAGAATGCATCTTGTCTTGTTCTTGCAGCCCGGCATG…
chr2	135809834	135815655	chr11	532241	534374	4	+	-	uc010fng.3:0-192,uc010fnf.3:0-192,uc002tuj.3:0-192	uc010qvx.2:135-1151,uc010qvw.2:135-1233,uc010qvy.2:135-1125,uc001lpv.3:135-1043	RAB3GAP1	HRAS	Interchromosomal	None	4	4	2	0.148148	0.027972	>19615187/2;pos=140;strand=+,TCTTGAATGACTGGAAACTGATTGGAAACTCTTTGGGAAAGCCACTCGAAAAGGTGGGGCAGGAGACCCTGTAG,>22589604/1;pos=143;strand=-,GGAAACTGATTGGAAACTCTTTGGGAAAGCCACTCGAAAAGGTGGGGCAGGAGACCCTGTAGGAGGACCCCGGG
chr19	51871139	51872256	chr19	51848408	51857561	4	-	-	uc002pwi.1:0-735	uc002pwh.3:149-915	CLDND2	ETFB	Read_Through	-679	4	3	4	1	0.0181818	>26613122/1;pos=188;strand=-,TTCCTCGGCGATCCGAGTGAAGCCTGACAGGACCGGTGTGGTCACGGATGGTGTGAAGCACTCCATGAACCCCT,>7371521/2;pos=683;strand=+,CGAGGGCGAGTCGCTGCGGGGCCAGACCACGAGCGCCTTCCTCTTCCTCGGCGATCCGAGTGAAGCCTGACAGG,>30936621/2;pos=716;strand=+,CGCCTTCCTCTTCCTCGGCGATCCGAGTGAAGCCTGACAGGACCGGTGTGGTCACGGATGGTGTGAAGCACTCC
chr16	18805920	18812856	chr16	18794276	18800439	3	-	-	uc002dfl.1:0-561,uc010van.1:0-628	uc002dfh.1:91-542	ARL6IP1	RPS15A	Read_Through	-1334	3	3	3	0.025	0.011236	>5745232/1;pos=93;strand=-,TTGGGTGGGACAACAAGTCCACAACCTGCTTCTCACCTACCTGATAGCCACAATGGTGCGCATGAATGTCCTGG,>29149958/1;pos=90;strand=-,TGCTTGGGTGGGACAACAAGTCCACAACCTGCTTCTCACCTACCTGATAGCCACAATGGTGCGCATGAATGTCC
chr2	190526124	190532670	chr2	190554252	190611375	3	+	+	uc002uqt.3:0-2079	uc002uqu.3:338-4238,uc002uqw.2:689-4415,uc002uqv.1:636-1668	ASNSD1	ANKAR	Read_Through	3661	3	3	2	0.130435	1	>12581094/2;pos=2034;strand=+,TTGGTCGTGATGACAGAGTTATTGGTGATCATGGAAAAGAAGCAAGGTTTGACTGATATTACAAAGGATCCAGA,>22775383/2;pos=2041;strand=+,TGATGACAGAGTTATTGGTGATCATGGAAAAGAAGCAAGGTTTGACTGATATTACAAAGGATCCAGACTTTAAT
chr19	49990810	49993178	chr19	49993222	49993303	32	+	+	uc002pny.4:0-163	uc010emy.1:0-81	RPL13A	SNORD32A	Overlapping_Same	0	32	2	23	0.0116406	1	>4998862/1;pos=44;strand=-,GCTGGAGGTCAGTGATGAGCAACATTCACCATCTTTCGTTTGAGTCTCACGGCCATGAGATCAACCCCATGCAC
chr1	94240752	94240929	chr1	94027342	94171697	4	-	-	uc001dqd.1:0-177	uc001dqb.4:227-3221	MIG7	BCAR3	Overlapping_Same	0	4	2	3	0.266667	1	>32900491/2;pos=136;strand=+,AAAGCATCAGCACCATGAGATTCACCTGCCTCTGGTCGTTAGGAGCTGCTTCATCTGACCCAAGCTGGCCTGGA,>32835697/1;pos=252;strand=-,GATTCACCTGCCTCTGGTCGTTAGGAGCTGCTTCATCTGACCCAAGCTGGCCTGGAGAAAGGAGGAAGAGGCGA
chr5	78908242	78964850	chr5	79024737	79096048	4	+	+	uc003kfz.2:0-1771,uc003kgb.2:0-1659,uc003kga.2:0-1613,uc010jae.1:0-1625,uc010jaf.1:0-1900	uc003kgc.3:221-12891	PAPD4	CMYA5	Read_Through	3187	4	2	2	0.307692	1	>25243464/1;pos=235;strand=-,CTGGGCTTTCTTAAATATTATGCTACAGAATTTGAGTTATCAGACCAGGATGAAGAGGGAAAGATCAAGCAGGA
chr9	99589361	99616388	chr9	99518146	99538526	3	-	-	uc011lup.1:0-208,uc004awp.1:0-524	uc004awo.1:475-5615,uc004awn.1:13-5153	ZNF782	ZNF510	Read_Through	-38944	3	2	2	0.6	1	>13623145/2;pos=462;strand=+,AACAAGGAGAAGATCCATGGTTATTAGAGAAAGAGAAAGGATTTCTAAGCAGGAACTCCCCAGGAAGGAGGGAG
chrX	3746546	3761934	chrX	3771064	3779036	2	-	-	uc004crk.3:0-1440,uc022bsb.1:0-1440	uc004crl.3:73-2183	LOC389906	AK000470	Adjacent_Complex	9129	2	2	2	0.666667	0.222222	>11414073/1;pos=97;strand=-,AGAGTCAGCACGCAGTGGCCTGCAGTGTCTTCTGTGGCTTCAGCGTCACCTAGTGCAGGCTGCCATTCAACAAA,>25006893/1;pos=77;strand=-,GCCCGCTCCTGCTTGGTGAGAGAGTCAGCACGCAGTGGCCTGCAGTGTCTTCTGTGGCTTCAGCGTCACCTAGT
chrX	3746546	3761934	chrX	3809488	3817462	2	-	-	uc004crk.3:0-1440,uc022bsb.1:0-1440	uc004crn.3:73-2183	LOC389906	AK000470	Intrachromosomal_Complex	47553	2	2	2	0.666667	0.222222	>11414073/1;pos=97;strand=-,AGAGTCAGCACGCAGTGGCCTGCAGTGTCTTCTGTGGCTTCAGCGTCACCTAGTGCAGGCTGCCATTCAACAAA,>25006893/1;pos=77;strand=-,GCCCGCTCCTGCTTGGTGAGAGAGTCAGCACGCAGTGGCCTGCAGTGTCTTCTGTGGCTTCAGCGTCACCTAGT
chr5	40764615	40798296	chr5	40711677	40747120	2	-	-	uc003jmb.3:0-1485,uc003jmc.3:0-1440	uc011cpm.2:147-5423,uc003jma.3:147-5505,uc010ivg.3:147-5291	PRKAA1	TTC33	Read_Through	-3408	2	2	2	0.125	0.0540541	>13809622/1;pos=161;strand=-,TAGAACTTATCTACTGGATTTCCGTAGTATTGATGAATGGCTTCCTTTGGGTGGAAGAGGAAAATTGGTGAGAA,>13898726/1;pos=155;strand=-,GGATAGTAGAACTTATCTACTGGATTTCCGTAGTATTGATGAATGGCTTCCTTTGGGTGGAAGAGGAAAATTGG
chr15	68510873	68522079	chr15	68483042	68489965	2	-	-	uc031qso.1:0-629,uc002arf.3:0-355,uc010ujz.2:0-531,uc010ujy.2:0-355	uc002arc.3:897-4493,uc002are.3:866-4462,uc002arb.3:1038-4634,uc002ard.3:1007-4603	CLN6	CALML4	Read_Through	-881	2	2	2	0.333333	1	>737249/2;pos=290;strand=+,CTCGACCTCTGGTTCTACTTCACACTGCAGAACTGGGTTCTGGACTTTGGGCGTCCCATTGCCATGACGGAAAT,>737249/1;pos=1063;strand=-,GACTTTGGGCGTCCCATTGCCATGACGGAAATGGAGAGCTGGATTTCTCCACTTTTCTGACCATTATGCACATG
chr11	532630	535549	chr2	135848567	135928278	2	-	+	uc001lpv.3:0-762,uc010qvy.2:0-844	uc010fng.3:193-4912,uc002tuj.3:193-4916,uc010fnf.3:193-4937,uc010fnh.1:219-3505	HRAS	RAB3GAP1	Interchromosomal	None	2	2	2	0.019802	0.047619	>35178767/1;pos=196;strand=-,GTGGCCCCGGCTGCATGAGCTGCAAGTGTGTGCTCTCCTGACGCAGGGTATATTTACTTCTGGCACATGGGAAG,>18265418/1;pos=206;strand=-,CTGCATGAGCTGCAAGTGTGTGCTCTCCTGACGCAGGGTATATTTACTTCTGGCACATGGGAAGAGAAATCAGA
chr10	4934795	4950611	chr10	4872866	4890250	2	+	+	uc001iho.3:0-294	uc031ptd.1:101-1622,uc001ihj.4:187-1708,uc010qam.2:187-1118,uc001ihk.4:187-1468,uc001ihi.4:187-1639,uc001ihh.2:187-1537,uc009xhw.4:187-1345	AKR1C1	AKR1E2	Intrachromosomal_Complex	-44544	2	2	2	1	0.666667	>28270937/2;pos=250;strand=+,TCTAACCAACTGTCAAAAGGCTGTGTTAAGTGATTCTCTGACAAGGCTTCTCCAGGGAAAGTGACCGAGGCAGT,>28270937/1;pos=228;strand=-,CTGACAAGGCTTCTCCAGGGAAAGTGACCGAGGCAGTGAAAGAGGCCATTGACGCAGGGTACCGGCACTTCGAC,>24707983/2;pos=265;strand=+,AAAGGCTGTGTTAAGTGATTCTCTGACAAGGCTTCTCCAGGGAAAGTGACCGAGGCAGTGAAAGAGGCCATTGA

## Sheet: Chimerascan_spheroids
Supplementary Table S4: Expressed fusion genes identified from RNA-sequencing of cell lines grown as spheroids identified by both DeFuse and Chimerascan algorithms
Expressed fusion genes identified from RNA-sequencing of cell lines grown as spheroids. Chimerascan algorithm
MCF10A
#chrom5p	start5p	end5p	chrom3p	start3p	end3p	score	strand5p	strand3p	transcript_ids_5p	transcript_ids_3p	genes5p	genes3p	type	distance	total_frags	spanning_frags	unique_alignment_positions	isoform_fraction_5p	isoform_fraction_3p	breakpoint_spanning_reads
chr9	124725886	124725997	chr9	124584203	124633026	5	-	-	uc004bls.1:0-111	uc004blr.3:1795-3108,uc011lyl.2:1939-3252	BC039180	TTLL11	Overlapping_Same	0	5	4	4	0.625	1	>8218057/2;pos=58;strand=+,GAGAGTGTCATTCCACAGGGCCATCAGACAGGAGCCGAGCCCCTCTGCCGGCAGGTCTCAGCAGCTTGAAAAAC,>11471777/2;pos=58;strand=+,GAGAGTGTCATTCCACAGGGCCATCAGACAGGAGCCGAGCCCCTCTGCCGGCAGGTCTCAGCTGCTTGAAAAAC,>10512961/2;pos=83;strand=+,AGACAGGAGCCGAGCCCCTCTGCCGGCAGGTCTCAGCAGCTTGAAAAACCATTCGCTGGAAAGGAAGATGCTTT
chr17	60536018	60637486	chr1	243219615	243260600	4	+	-	uc010ddp.3:0-1098,uc002jaa.4:0-1005,uc002izz.4:0-1101,uc002izx.4:0-1086,uc010wpd.2:0-747	uc001hzq.2:359-3833	TLK2	LOC731275	Interchromosomal	None	4	4	3	0.2	1	>4820443/2;pos=1048;strand=+,AGATGTGTGACAATGAGCAAGAAACTCCTTATAGAAAAGATGATGATTATTCCCCACCTTCTAAGAGACAAAGA,>2928826/1;pos=367;strand=-,ATAGATGTGTGACAATGAGCAAGAAACTCCTTATAGAAAAGATGATGATTATTCCCCACCTTCTAAGAGACAAA,>18140727/1;pos=380;strand=-,AATGAGCAAGAAACTCCTTATAGAAAAGATGATGATTATTCCCCACCTTCTAAGAGACAAAGACCAACGAGCCA
chrX	64808260	64808491	chrX	64936679	64961792	4	+	+	uc004dwe.3:0-231	uc004dwf.3:210-3969,uc010nkp.1:173-352	BC067907	MSN	Read_Through	41750	4	4	3	1	0.0206186	>11047902/2;pos=170;strand=+,GCCGCTCAACCAGCCATCAGTCCCTTAACTGCCAGTGTTCGTGGACCATGCAAAACAACCAAATCAGTGTGCGT,>7651141/1;pos=229;strand=-,CAGTGTTCGTGGACCATGCAAAACAACCAAATCAGTGTGCGTGTGACCACCATGGATGCAGAGCTGGAGTTTGC,>4264460/1;pos=213;strand=-,TCAGTCCCTTAACTGCCAGTGTTCGTGGACCATGCAAAACAACCAAATCAGTGTGCGTGTGACCACCATGGATG
chr17	60536018	60637486	chr11	141452	169051	4	+	-	uc010ddp.3:0-1098,uc002jaa.4:0-1005,uc002izz.4:0-1101,uc002izx.4:0-1086,uc010wpd.2:0-747	uc001lnz.2:133-1430	TLK2	AL137655	Interchromosomal	None	4	4	3	0.2	0.307692	>4820443/2;pos=1048;strand=+,AGATGTGTGACAATGAGCAAGAAACTCCTTATAGAAAAGATGATGATTATTCCCCACCTTCTAAGAGACAAAGA,>2928826/1;pos=141;strand=-,ATAGATGTGTGACAATGAGCAAGAAACTCCTTATAGAAAAGATGATGATTATTCCCCACCTTCTAAGAGACAAA,>18140727/1;pos=154;strand=-,AATGAGCAAGAAACTCCTTATAGAAAAGATGATGATTATTCCCCACCTTCTAAGAGACAAAGACCAACGAGCCA
chr17	60536018	60637486	chr16	90195030	90204398	4	+	+	uc010ddp.3:0-1098,uc002jaa.4:0-1005,uc002izz.4:0-1101,uc002izx.4:0-1086,uc010wpd.2:0-747	uc002fqr.2:892-1780	TLK2	AX747598	Interchromosomal	None	4	4	3	0.2	0.210526	>4820443/2;pos=1048;strand=+,AGATGTGTGACAATGAGCAAGAAACTCCTTATAGAAAAGATGATGATTATTCCCCACCTTCTAAGAGACAAAGA,>2928826/1;pos=900;strand=-,ATAGATGTGTGACAATGAGCAAGAAACTCCTTATAGAAAAGATGATGATTATTCCCCACCTTCTAAGAGACAAA,>18140727/1;pos=913;strand=-,AATGAGCAAGAAACTCCTTATAGAAAAGATGATGATTATTCCCCACCTTCTAAGAGACAAAGACCAACGAGCCA
chr17	60536018	60637486	chr3	197907625	197935257	4	+	+	uc010ddp.3:0-1098,uc002jaa.4:0-1005,uc002izz.4:0-1101,uc002izx.4:0-1086,uc010wpd.2:0-747	uc011buq.1:196-1497	TLK2	FAM157A	Interchromosomal	None	4	4	3	0.2	0.571429	>4820443/2;pos=1048;strand=+,AGATGTGTGACAATGAGCAAGAAACTCCTTATAGAAAAGATGATGATTATTCCCCACCTTCTAAGAGACAAAGA,>2928826/1;pos=204;strand=-,ATAGATGTGTGACAATGAGCAAGAAACTCCTTATAGAAAAGATGATGATTATTCCCCACCTTCTAAGAGACAAA,>18140727/1;pos=217;strand=-,AATGAGCAAGAAACTCCTTATAGAAAAGATGATGATTATTCCCCACCTTCTAAGAGACAAAGACCAACGAGCCA
chr10	5726800	5727137	chr10	5751492	5754479	4	+	+	uc001iij.3:0-337	uc021pmm.1:316-573	FAM208B	C10orf18	Overlapping_Same	0	4	3	4	1	1	>9631421/1;pos=313;strand=-,AGGCCGAGCCGGGATCTCAGGTCCTCGGGGGCGGCGGCCACGCCAAGGACGGCATTTATGACATTAACAGAGAA,>16918248/2;pos=280;strand=+,GGAAGGAGGCCGAGCCGGGATCTCAGGTCCTCGGGGGCGGCGGCCACGCCAAGGACGGCATTTATGACATTAAC,>15729299/2;pos=304;strand=+,AGGTCCTCGGGGGCGGCGGCCACGCCAAGGACGGCATTTATGACATTAACAGAGAACAGGACTATGTCAAGAAT
chr10	5734565	5751625	chr10	5754785	5805702	3	+	+	uc021pmm.1:0-449	uc001iij.3:338-8625	C10orf18	FAM208B	Overlapping_Complex	0	3	3	2	0.6	1	>15344154/1;pos=359;strand=-,ATCGAGACAGGGTCCCTATCAGAAAAGATACAAAACTTTTTACCAACAAAAAAAAGCAAGTAGTTATACTCAGG,>9794945/1;pos=359;strand=-,ATCGAGAGAGGGTCCCTATCAGAAAAGATACAAAACTTTTTACCAACAAAAAAAAGCAAGTAGTTATACTCAGG,>4096752/1;pos=358;strand=-,GATCGAGACAGGGTCCCTATCAGAAAAGATACAAAACTTTTTACCAACAAAAAAAAGCAAGTAGTTATACTCAG
chr1	94240752	94240929	chr1	94027342	94171697	3	-	-	uc001dqd.1:0-177	uc001dqb.4:227-3221	MIG7	BCAR3	Overlapping_Same	0	3	3	2	0.0810811	1	>18577214/1;pos=261;strand=-,GCCTCTGGTCGTTAGGAGCTGCTTCATCTGACCCAAGCTGGCCTGGAGAAAGGAGGAAGAGGCAAGAGTTGAGA,>20176396/1;pos=259;strand=-,CTGCCTCTGGTCGTTAGGAGCTGCTTCATCTGACCCAAGCTGGCCTGGAGAAAGGAGGAAGAGGCAAGAGTTGA
chr4	76649459	76649794	chr4	76567952	76587232	6	-	-	uc010iiy.3:0-335	uc003hir.3:141-4274,uc003hit.3:276-4310,uc003his.3:276-4409	AK311578	G3BP2	Read_Through	-50353	6	2	6	1	0.24	>12309485/1;pos=165;strand=-,AATTTTCCTTTGGCCAACGTGACAGCATTTGACATTGTGCAGCAAAGAAATGGTTATGGAGAAGCCCAGTCCGC,>18674298/2;pos=308;strand=+,TGAAATTTTCCTTTGGCCAACGTGACAGCATTTGACATTGTGCAGCAAAGAAATGGTTATGGAGAAGCCCAGTC
chr17	44430185	44439162	chr17	44107281	44172066	4	-	-	uc002ikk.3:0-397	uc010dav.3:1546-5131,uc002ikc.3:1760-5348,uc002ikd.3:1462-5050	ARL17A	KANSL1	Read_Through	-142101	4	2	2	0.571429	0.190476	>10790916/2;pos=375;strand=+,GCATTTTTTCCAGAACACAAAAGGAGACGCAGGTCAGAATGGAAATGGGCTGCAGACCGGGCAGCTATTGGCAG,>15757275/2;pos=375;strand=+,GCATTTTTTCCAGAACACAAAAGGAGACGCAGGTCAGAATGGAAATGGGCTGCAGACCGGGCAGCTATTGTCAG
chr17	44648124	44657087	chr17	44107281	44172066	4	-	-	uc002iks.2:0-397	uc010dav.3:1546-5131,uc002ikc.3:1760-5348,uc002ikd.3:1462-5050	ARL17A	KANSL1	Intrachromosomal	-359955	4	2	2	0.571429	0.190476	>10790916/2;pos=375;strand=+,GCATTTTTTCCAGAACACAAAAGGAGACGCAGGTCAGAATGGAAATGGGCTGCAGACCGGGCAGCTATTGGCAG,>15757275/2;pos=375;strand=+,GCATTTTTTCCAGAACACAAAAGGAGACGCAGGTCAGAATGGAAATGGGCTGCAGACCGGGCAGCTATTGTCAG
chr1	143915747	143916307	chr1	206557368	206628045	4	+	+	uc010oxm.1:0-560	uc010prv.1:0-2493	SRGAP2B	SRGAP2	Intrachromosomal	62462891	4	2	2	0.125	1	>10935343/2;pos=521;strand=+,GATAAGGAGATCATAGCAGAGTACGATACTCAGGTCAAAGAGTAAAGAAGTCGGCCAGCAGCTCCAAGATGATT
chr1	209963011	209979519	chr1	209955661	209957053	3	-	-	uc010psm.2:0-1233,uc001hhq.2:0-1482	uc001hhp.1:168-1560	IRF6	C1orf74	Read_Through	-1077	3	2	2	0.0267857	0.2	>14535087/2;pos=1419;strand=+,CTTATGCTTTGGGGAAGAATGGCCAGATGGGAAACCATTGGAAAGGAAACTCATCTTGGTTCAGGCCCCTCCTC,>14535087/1;pos=204;strand=-,CATCTTGGTTCAGGCCCCTCCTCAAGTGTCTGGCTGAAAGATGCCACCCAGGGAAGGGAACTCGGGCTAGCTAA
MCF10NeoT
#chrom5p	start5p	end5p	chrom3p	start3p	end3p	score	strand5p	strand3p	transcript_ids_5p	transcript_ids_3p	genes5p	genes3p	type	distance	total_frags	spanning_frags	unique_alignment_positions	isoform_fraction_5p	isoform_fraction_3p	breakpoint_spanning_reads
chr9	124725886	124725997	chr9	124584203	124633026	8	-	-	uc004bls.1:0-111	uc004blr.3:1795-3108,uc011lyl.2:1939-3252	BC039180	TTLL11	Overlapping_Same	0	8	6	6	1	0.888889	>29209497/1;pos=1829;strand=-,CCCCTCTGCCGGCAGGTCTCAGCAGCTTGAAAAACCATTCGCTGGAAAGGAAGATGCTTTGGACGGCGAGCTGA,>22818040/1;pos=1797;strand=-,TCATTCCACAGGGCCATCAGACAGGAGCCGAGCCCCTCTGCCGGCAGGTCTCAGCAGCTTGAAAAACCATTCGC,>24702635/2;pos=72;strand=+,ACAGGGCCATCAGACAGGAGCCGAGCCCCTCTGCCGGCAGGTCTCAGCAGCTTGAAAAACCATTCGCTGGAAAG,>5969053/2;pos=81;strand=+,TCAGACAGGAGCCGAGCCCCTCTGCCGGCAGGTCTCAGCAGCTTGAAAAACCATTCGCT…
chr1	85028939	85040162	chr1	84964005	84967652	5	-	-	uc001dkc.3:0-1285,uc001dka.2:0-1021,uc001dkb.2:0-812	uc001djw.4:435-805	CTBS	GNG5	Read_Through	-46541	5	5	3	0.5	0.0337838	>16047773/2;pos=965;strand=+,TCTATTTCTGGAAACCTATGGGATAAAGATCAGAGGGCTCCTTATTATAACTATAAAGTTTCCCAGGCAGCGGC,>16047773/1;pos=477;strand=-,CTATAAAGTTTCCCAGGCAGCTGCAGACTTGAAACAGTTCTGTCTGCAGAATGCTCAACATGACCCTCTGCTGA,>11475293/2;pos=981;strand=+,TATGGGATAAAGATCAGCGGGCTCCTTATTATAACTATAAAGTTTCCCAGGCAGCTGCAGACTTGAAACAGTTC,>1288531/2;pos=990;strand=+,AAGATCAGCGGGCTCCTTATTATAACTATAAAGTTTCCCAGGCAGCTGCAGACTTGAAA…
chr20	19780217	19780390	chr20	19870209	19983102	5	+	+	uc002wrm.1:0-173	uc010gcu.2:0-2947,uc002wro.2:260-4506	BC090059	RIN2	Read_Through	76227	5	5	2	1	1	>1696578/2;pos=127;strand=+,TGGGCTGAACTGCAGTGGGAGAGGAGAAGAGATGCTGGCGTGAAGGGGAGTCCCCGGCGTGCAGTGGAGCCTCG,>1002570/1;pos=289;strand=-,AGAGATGCTGGCGTGAAGGGGAGTCCCCGGCGTGCAGTGGAGCCTCGCTGGGGGAAATGACAGCTTGGACCATG
chr4	76649459	76649794	chr4	76567952	76587232	6	-	-	uc010iiy.3:0-335	uc003hir.3:141-4274,uc003hit.3:276-4310,uc003his.3:276-4409	AK311578	G3BP2	Read_Through	-50353	6	3	4	1	0.545455	>27959197/2;pos=281;strand=+,TGAGGTCTTATTTTGTTGAGTCGAAAGTGAAATTTTCCTTTGGCCAACGTGACAGCATTTGACATTGTGCAGCA,>1735296/2;pos=292;strand=+,TTTGTTGAGTCGAAAGTGAAATTTTCCTTTGGCCAACGTGACAGCATTTGACATTGTGCAGCAAAGAAATGGTT
chr10	5726800	5727137	chr10	5751492	5754479	4	+	+	uc001iij.3:0-337	uc021pmm.1:316-573	FAM208B	C10orf18	Overlapping_Same	0	4	3	4	0.333333	1	>14461851/1;pos=318;strand=-,GAGCCGGGATCTCAGGTCCTCGGGGGCGGCGGCCACGCCAAGGACGGCATTTATGACATTAACAGAGAACAGGA,>13995299/2;pos=289;strand=+,CCGAGCCGGGATCTCAGGTCCTCGGGGGCGGCGGCCACGCCAAGGACGGCATTTATGACATTAACAGAGAACAG,>2430136/2;pos=294;strand=+,CCGGGATCTCAGGTCCTCGGGGGCGGCGGCCACGCCAAGGACGGCATTTATGACATTAACAGAGAACAGGACTA
chr16	18805920	18812856	chr16	18794276	18800439	3	-	-	uc002dfl.1:0-561,uc010van.1:0-628	uc002dfh.1:91-542	ARL6IP1	RPS15A	Read_Through	-1334	3	3	2	0.037037	0.0104895	>25315483/1;pos=91;strand=-,GCTTGGGTGGGACAACAAGTCCACAACCTGCTTCTCACCTACCTGATAGCCACAATGGTGCGCATGAATGTCCT,>1485246/2;pos=540;strand=+,CTGCTTCTCACCTACCTGATAGCCACAATGGTGCGCATGAATGTCCTGGCAGATGCTCTCAAGAGTATCAACAA
chrX	3746546	3761934	chrX	3809488	3817462	2	-	-	uc004crk.3:0-1440,uc022bsb.1:0-1440	uc004crn.3:73-2183	LOC389906	AK000470	Intrachromosomal_Complex	47553	2	2	2	1	0.285714	>11491865/1;pos=77;strand=-,GCCCGCTCCTGCTTGGTGAGAGAGTCAGCACGCAGTGGCCTGCAGTGTCTTCTGTGGCTTCAGCGTCACCTAGT,>6778488/2;pos=1404;strand=+,CTGCTTGGTGAGAGAGTCAGCACGCAGTGGCCTGCAGTGTCTTCTGTGGCTTCAGCGTCACCTAGTGCAGGCTG
chrX	3746546	3761934	chrX	3771064	3779036	2	-	-	uc004crk.3:0-1440,uc022bsb.1:0-1440	uc004crl.3:73-2183	LOC389906	AK000470	Adjacent_Complex	9129	2	2	2	1	0.285714	>11491865/1;pos=77;strand=-,GCCCGCTCCTGCTTGGTGAGAGAGTCAGCACGCAGTGGCCTGCAGTGTCTTCTGTGGCTTCAGCGTCACCTAGT,>6778488/2;pos=1404;strand=+,CTGCTTGGTGAGAGAGTCAGCACGCAGTGGCCTGCAGTGTCTTCTGTGGCTTCAGCGTCACCTAGTGCAGGCTG
chrX	46404924	46405061	chrX	46457194	46457837	2	+	+	uc004dgs.5:0-137	uc004dgt.3:1667-2310	ZNF674-AS1	CHST7	Read_Through	25281	2	1	2	1	0.666667	>24413935/2;pos=91;strand=+,ACAGTGTTCGCTCTAAGGGGAGAAGGAATGTGTGACCATTTCCAACGGTCAGTCACCACGAACAGGGGCACTCG
chr17	44171925	44270165	chr17	44376499	44430295	2	-	-	uc010dav.3:0-1687,uc002ikc.3:0-1901,uc002ikd.3:0-1603	uc021tyy.1:287-752,uc002iki.4:287-849,uc002ikk.3:287-5270	KANSL1	ARL17A	Intrachromosomal_Complex	106333	2	1	2	0.2	0.5	>11481116/1;pos=312;strand=-,TACAAACAGATACGTGCTAATAAGGTTTCTGTGTGGAGACAGTAGAATATAAAAATAACACCTTCGCTGTCTGG
chr17	44171925	44270165	chr17	44594067	44648234	2	-	-	uc010dav.3:0-1687,uc002ikc.3:0-1901,uc002ikd.3:0-1603	uc010wkd.1:287-752,uc002iks.2:287-5272,uc002iko.4:287-849	KANSL1	ARL17A	Intrachromosomal_Complex	323901	2	1	2	0.2	0.5	>11481116/1;pos=312;strand=-,TACAAACAGATACGTGCTAATAAGGTTTCTGTGTGGAGACAGTAGAATATAAAAATAACACCTTCGCTGTCTGG
MCF10AT1
#chrom5p	start5p	end5p	chrom3p	start3p	end3p	score	strand5p	strand3p	transcript_ids_5p	transcript_ids_3p	genes5p	genes3p	type	distance	total_frags	spanning_frags	unique_alignment_positions	isoform_fraction_5p	isoform_fraction_3p	breakpoint_spanning_reads
chr9	66699511	66699950	chr2	89156873	89619677	7	-	-	uc004aej.3:0-439	uc031rol.1:383-10958	BC065763	abParts	Interchromosomal	None	7	7	7	1	1	>22496009/1;pos=386;strand=-,GATCACATGTCCTACAAAAAAACAGCTACAAAAGCAAGTACACATGGTGCCAGATGTGACATCCAGATGACCCA,>4573409/1;pos=406;strand=-,AACAGCTACAAAAGCAAGTACACATGGTGCCAGATGTGACATCCAGATGACCCAGTCTCCATCCTCCCTGTCTG,>352542/1;pos=384;strand=-,ATGATCACATGTCCTACAAAAAAACAGCTACAAAAGCAAGTACACATGGTGCCAGATGTGACATCCAGATGACC,>1878665/1;pos=417;strand=-,AAGCAAGTACACATGGTGCCAGATGTGACATCCAGATGACCCAGTCTCCATCCTCCCTGTCT…
chrX	3778830	3781614	chrX	3744676	3747432	8	-	-	uc004crl.3:0-279	uc022bsb.1:554-1790,uc004crk.3:554-1534	AK000470	LOC389906	Read_Through	-9129	8	5	7	0.533333	0.363636	>4899267/1;pos=568;strand=-,GGAGAAGCACTGCTGCCTATGCACTCCATTTACAGGAAGGCAACTGGAAGCCATTTGTGTCAAGGTAACGTCTG,>18298240/1;pos=558;strand=-,CAGCCTTGGGGGAGAAGCACTGCTGCCTATGCACTCCATTTACAGGAAAGCAACTAGAAGCCATTTGTGTCAAA,>2113399/1;pos=592;strand=-,TCCATTTACAGGAAAGCAACTAGAAGCCATTTGTGTCAAGGTAACGTCTGGAGAAACAAAAGGTCAGGAATGGC,>9058141/2;pos=219;strand=+,ACTGATTCCATCGCCCCAGCCTTGGGGGAGAAGCACTGCTGCCTATGCACTCCATTTACAG…
chrX	3817256	3820040	chrX	3744676	3747432	8	-	-	uc004crn.3:0-279	uc022bsb.1:554-1790,uc004crk.3:554-1534	AK000470	LOC389906	Intrachromosomal	-47553	8	5	7	0.533333	0.363636	>4899267/1;pos=568;strand=-,GGAGAAGCACTGCTGCCTATGCACTCCATTTACAGGAAGGCAACTGGAAGCCATTTGTGTCAAGGTAACGTCTG,>18298240/1;pos=558;strand=-,CAGCCTTGGGGGAGAAGCACTGCTGCCTATGCACTCCATTTACAGGAAAGCAACTAGAAGCCATTTGTGTCAAA,>2113399/1;pos=592;strand=-,TCCATTTACAGGAAAGCAACTAGAAGCCATTTGTGTCAAGGTAACGTCTGGAGAAACAAAAGGTCAGGAATGGC,>9058141/2;pos=219;strand=+,ACTGATTCCATCGCCCCAGCCTTGGGGGAGAAGCACTGCTGCCTATGCACTCCATTTACAG…
chr4	76649459	76649794	chr4	76567952	76587232	7	-	-	uc010iiy.3:0-335	uc003hir.3:141-4274,uc003hit.3:276-4310,uc003his.3:276-4409	AK311578	G3BP2	Read_Through	-50353	7	5	6	0.875	0.466667	>10674963/1;pos=144;strand=-,ATTTTGTTGAGTCGAAAGTGAAATTTTCCTTTGGCCAACGTGACAGCATTTGACATTGTGCAGCAAAGAAATGG,>21183409/1;pos=149;strand=-,GTTGAGTCGAAAGTGAAATTTTCCTTTGGCCAACGTGACAGCATTTGACATTGTGCAGCAAAGAAATGGTTATG,>3883752/1;pos=177;strand=-,GCCAACGTGACAGCATTTGACATTGTGCAGCAAAGAAATGGTTATGGAGAAGCCCAGTCCGCTGCTTGTTGGGC,>12965612/2;pos=291;strand=+,TTTTGTTGAGTCGAAAGGGAAATTTTCCTTTGGCCAACGTGACAGCATTTGACATTGTG…
chr12	6457892	6473312	chr12	6437922	6443409	5	-	-	uc001qnv.3:0-1632,uc001qnx.3:0-1917,uc010sfb.2:0-1788,uc001qnw.3:0-2069	uc001qnu.3:342-2225,uc010sfa.2:342-1607	SCNN1A	TNFRSF1A	Read_Through	-4725	5	5	5	0.0632911	0.0769231	>9023659/1;pos=341;strand=-,TCTTCAAGGAGCTGAACTACAAAACCAATTCTGAGTCTCCCTCTGTCACGGTGCTCCTGGAGCTGTTGGTGGGA,>4019742/2;pos=1568;strand=+,CCAAAGTCAACATCTTCTTCAAGGAGCTGAACTACAAAACCAATTCTGAGTCTCCCTCTGTCACGGTGCTCCTG,>10981206/2;pos=1594;strand=+,CTGAACTACAAAACCAATTCTGAGTCTCCCTCTGTCACGGTGCTCCTGGAGCTGTTGGTGGGAATATACCCCTC,>20358586/2;pos=1601;strand=+,ACAAAACCAATTCTGAGTCTCCCTCTGTCACGGTGCTCCTGGAGCTGTTGGTGGGAA…
chr17	60536018	60637486	chr1	243219615	243260600	5	+	-	uc002izz.4:0-990,uc010ddp.3:0-987,uc002izx.4:0-1086,uc002jaa.4:0-894,uc010wpd.2:0-747,uc002jaa.4:0-1005,uc010wpd.2:0-636,uc002izz.4:0-1101,uc010ddp.3:0-1098,uc002izx.4:0-975	uc001hzq.2:359-3833	TLK2	LOC731275	Interchromosomal	None	5	5	4	0.138889	1	>19555209/2;pos=1043;strand=+,TAAATAGATGTGTGACAATGAGCAAGAAACTCCTTATAGAAAAGATGATGATTATTCCCCACCTTCTAAGAGAC,>5187221/2;pos=1048;strand=+,AGATGTGTGACAATGAGCAAGAAACTCCTTATAGAAAAGATGATGATTATTCCCCACCTTCTAAGAGACAAAGA,>19253737/2;pos=1055;strand=+,TGACAATGAGCAAGAAACTCCTTATAGAAAAGATGATGATTATTCCCCACCTTCTAAGAGACAAAGACCAACGA,>15168262/1;pos=378;strand=-,ACAATGAGCAAGAAACTCCTTATAGAAAAGATGATGATTATTCCCCACCTTCTAAG…
chr17	60536018	60637486	chr1	700244	709659	5	+	-	uc002izz.4:0-990,uc010ddp.3:0-987,uc002izx.4:0-1086,uc002jaa.4:0-894,uc010wpd.2:0-747,uc002jaa.4:0-1005,uc010wpd.2:0-636,uc002izz.4:0-1101,uc010ddp.3:0-1098,uc002izx.4:0-975	uc001abo.3:405-1370	TLK2	LOC100288069	Interchromosomal	None	5	5	4	0.138889	0.5	>19555209/2;pos=1043;strand=+,TAAATAGATGTGTGACAATGAGCAAGAAACTCCTTATAGAAAAGATGATGATTATTCCCCACCTTCTAAGAGAC,>5187221/2;pos=1048;strand=+,AGATGTGTGACAATGAGCAAGAAACTCCTTATAGAAAAGATGATGATTATTCCCCACCTTCTAAGAGACAAAGA,>19253737/2;pos=1055;strand=+,TGACAATGAGCAAGAAACTCCTTATAGAAAAGATGATGATTATTCCCCACCTTCTAAGAGACAAAGACCAACGA,>15168262/1;pos=424;strand=-,ACAATGAGCAAGAAACTCCTTATAGAAAAGATGATGATTATTCCCCACCTTCTAAG…
chr17	60536018	60637486	chr11	141452	169051	5	+	-	uc010ddp.3:0-1098,uc002jaa.4:0-1005,uc002izz.4:0-1101,uc002izx.4:0-1086,uc010wpd.2:0-747	uc001lnz.2:133-1430	TLK2	AL137655	Interchromosomal	None	5	5	4	0.138889	0.384615	>19555209/2;pos=1043;strand=+,TAAATAGATGTGTGACAATGAGCAAGAAACTCCTTATAGAAAAGATGATGATTATTCCCCACCTTCTAAGAGAC,>5187221/2;pos=1048;strand=+,AGATGTGTGACAATGAGCAAGAAACTCCTTATAGAAAAGATGATGATTATTCCCCACCTTCTAAGAGACAAAGA,>19253737/2;pos=1055;strand=+,TGACAATGAGCAAGAAACTCCTTATAGAAAAGATGATGATTATTCCCCACCTTCTAAGAGACAAAGACCAACGA,>15168262/1;pos=152;strand=-,ACAATGAGCAAGAAACTCCTTATAGAAAAGATGATGATTATTCCCCACCTTCTAAG…
chr17	60536018	60637486	chr3	197907625	197907734	5	+	+	uc002izz.4:0-990,uc010ddp.3:0-987,uc002izx.4:0-1086,uc002jaa.4:0-894,uc010wpd.2:0-747,uc002jaa.4:0-1005,uc010wpd.2:0-636,uc002izz.4:0-1101,uc010ddp.3:0-1098,uc002izx.4:0-975	uc011bup.1:1172-1281,uc011buq.1:196-1497	TLK2	FAM157A	Interchromosomal	None	5	5	4	0.138889	1	>19555209/2;pos=1043;strand=+,TAAATAGATGTGTGACAATGAGCAAGAAACTCCTTATAGAAAAGATGATGATTATTCCCCACCTTCTAAGAGAC,>5187221/2;pos=1048;strand=+,AGATGTGTGACAATGAGCAAGAAACTCCTTATAGAAAAGATGATGATTATTCCCCACCTTCTAAGAGACAAAGA,>19253737/2;pos=1055;strand=+,TGACAATGAGCAAGAAACTCCTTATAGAAAAGATGATGATTATTCCCCACCTTCTAAGAGACAAAGACCAACGA,>15168262/1;pos=1191;strand=-,ACAATGAGCAAGAAACTCCTTATAGAAAAGATGATGATTATTCCCCACCTTCTAA…
chr13	32420919	32520317	chr13	32652970	32870775	4	+	+	uc010tdv.2:0-329	uc001utx.3:566-10716,uc010tdw.3:566-10714	EEF1DP3	FRY	Read_Through	71715	4	4	4	1	1	>16104163/1;pos=593;strand=-,AAGAGACCATCCATATTTCCAGCTTCTCCCGTTGGCAACGGTTACATCAAGCCTCCGGTTCCACCTGCTTCTGG,>1080507/2;pos=278;strand=+,TTGGATCCCATTCACCTGAGGCACCCGAAGAAGAGACCATCCATATTTCCAGCTTCTCCCGTTGGCAACGGTTA,>676507/2;pos=284;strand=+,CCCATTCACCTGAGGCACCCGAAGAAGAGACCATCCATATTTCCAGCTTCTCCCGTTGGCAACGGTTACATCAA
chr20	19780217	19780390	chr20	19870209	19983102	4	+	+	uc002wrm.1:0-173	uc010gcu.2:0-2947,uc002wro.2:260-4506	BC090059	RIN2	Read_Through	76227	4	3	4	1	0.666667	>24245154/2;pos=115;strand=+,CGCTGGGGAGGTTGGGCTGAACTGCAGTGGGAGAGGAGAAGAGATGCTGGCGTGAAGGGGAGTCCCCGGCGTGC,>1628585/2;pos=153;strand=+,AAGAGATGCTGGCGTGAAGGGGAGTCCCCGGCGTGCAGTGGAGCCTCGCTGGGGGAAATGACAGCTTGGACCAT,>15085197/1;pos=299;strand=-,GCGTGAAGGGGAGTCCCCGGCGTGCAGTGGAGCCTCGCTGGGGGAAATGACAGCTTGGACCATGGGCGCCCGCG
chr9	124725886	124725997	chr9	124584203	124633026	4	-	-	uc004bls.1:0-111	uc004blr.3:1795-3108,uc011lyl.2:1939-3252	BC039180	TTLL11	Overlapping_Same	0	4	3	4	1	1	>8303974/1;pos=1821;strand=-,GAGCCGAGCCCCTCTGCCGGCAGGTCTCAGCAGCTTGAAACACCATTCGCTGGAAAGGAAGATGCTTTGGCCGG,>3231829/2;pos=46;strand=+,CTGAGCTGATGTGAGAGTGTCATTCCACAGGGCCATCAGACAGGAGCCGAGCCCCTCTGCCGGCAGGTCTCAGC,>3231829/1;pos=1823;strand=-,GCCGAGCCCCTCTGCCGGCAGGTCTCAGCAGCTTGAAAAACCATTCGCTGGAAAGGAAGATGCTTTGGACGGCG,>195229/2;pos=64;strand=+,GTCATTCCACAGGGCCATCAGACAGGAGCCGAGCCCCTCTGCCGGCAGGTCTCAGCAGCTTGA…
chr2	135809834	135815655	chr11	532241	533943	3	+	-	uc010fng.3:0-192,uc010fnf.3:0-192,uc002tuj.3:0-192	uc001lpv.3:299-1043,uc010qvy.2:299-1125,uc010qvx.2:299-1151,uc010qvw.2:299-1233	RAB3GAP1	HRAS	Interchromosomal	None	3	3	2	0.136364	0.0188679	>20124794/1;pos=315;strand=-,ATTGGAAACTCTTTGGGAAAGCCACTCGAAAAGGATTCCTACCGGAAGCAGGTGGTCATTGATGGGGAGACGTG,>14184882/2;pos=159;strand=+,GATTGGAAACTCTTTGGGAAAGCCACTCGAAAAGGATTCCTACCGGAAGCAGGTGGTCATTGATGGGGAGACGT
chr11	532630	535549	chr2	135848567	135933963	5	-	+	uc001lpv.3:0-762,uc010qvy.2:0-844	uc010fnh.1:219-3505	HRAS	RAB3GAP1	Interchromosomal	None	5	2	2	0.0909091	0.714286	>11591228/2;pos=720;strand=+,GCCCCGGCTGCATGAGCTGCAAGTGTGTGTTCTCCTGACGCAGGGTATATTTACTTCTGGCACATGGGAAGAGA,>11591228/1;pos=263;strand=-,CGCAGGGTATATTTACTTCTGGCACATGGGAAGAGAAATCAGATGAAATTTCCTTTGCTGACTTCAAGTTCTCA
chrX	3746546	3761934	chrX	3809488	3817462	4	-	-	uc004crk.3:0-1440,uc022bsb.1:0-1440	uc004crn.3:73-2183	LOC389906	AK000470	Intrachromosomal_Complex	47553	4	2	2	1	0.285714	>24744692/1;pos=108;strand=-,GCAGTGGCCTGCAGTGTCTTCTGTGGCTTCAGCGTCACCTAGTGCAGGCTGCCATTCAACAAACGCATTGCCAA
chrX	3746546	3761934	chrX	3771064	3779036	4	-	-	uc004crk.3:0-1440,uc022bsb.1:0-1440	uc004crl.3:73-2183	LOC389906	AK000470	Adjacent_Complex	9129	4	2	2	1	0.285714	>24744692/1;pos=108;strand=-,GCAGTGGCCTGCAGTGTCTTCTGTGGCTTCAGCGTCACCTAGTGCAGGCTGCCATTCAACAAACGCATTGCCAA
chr10	124134093	124134321	chr10	124066703	124097675	2	+	+	uc001lge.2:0-228	uc001lgc.1:1042-1847,uc001lgd.1:1045-1850	PLEKHA1	BTBD16	Adjacent_Complex	-36417	2	2	2	0.333333	1	>3433823/1;pos=1067;strand=-,CGGGTGCTCCGGGCCGAGGCCGCGGTTATTTACCTTTAGTGAATTCCATCTTCTGAAAACAATGCTTTTGTGGG,>17335224/1;pos=1064;strand=-,GCGCGGGTGCTCCGGGCCGAGGCCGCGGTTATTTACCTTTAGTGAATTCCATCTTCTGAAAACAATGCTTTTGT
chr19	44156376	44174497	chr19	44126521	44131941	2	-	-	uc002oxg.2:0-844,uc002oxd.2:0-979,uc002oxf.2:0-979	uc002oxc.1:113-2175	PLAUR	CADM4	Read_Through	-6255	2	2	2	0.0740741	1	>10628072/1;pos=128;strand=-,ATGAATCAATGTCTGGTAGCCACCGGCACTCACGGGGCAGGACAGGAAGTACAGACAGAGAACGTGACAGTGGC,>21037069/1;pos=126;strand=-,CCATGAATCAATGTCTGGTAGCCACCGGCACTCACGGGGCAGGACAGGAAGTACAGACAGAGAACGTGACAGTG
chrX	64808260	64808491	chrX	64936679	64961792	7	+	+	uc004dwe.3:0-231	uc004dwf.3:210-3969,uc010nkp.1:257-352,uc004dwf.3:294-3969,uc010nkp.1:173-352	BC067907	MSN	Read_Through	41750	7	1	6	1	0.0336538	>4313663/1;pos=233;strand=-,GTTCGTGGACCATGCAAAACAACCAAATCAGTGTGCGTGTGACCACCATGGATGCAGAGCTGGAGTTTGCCATC
chr1	147874654	147874817	chr1	144300511	144301535	4	+	-	uc010paa.1:0-163	uc001eks.3:184-774,uc001ekt.4:248-1272,uc001ekr.4:248-838	AK311108	LOC728875,LINC00623	Intrachromsomal_Diverging	-3533881	4	1	3	0.666667	0.25	>15815518/2;pos=95;strand=+,TCGCAGCTGTGTGTTAGGGCTAGGATGGCTCCTGGATGCGCGTGACGCAAGTGACCTTGCGTGTAAAGGGGCCC,>15815518/1;pos=265;strand=-,GCGCGTGACGCAAGTGACCTTGCGTGTAAAGGGGCCCGCCTGGCAGGACGACTGAGCAAGTTCTTGGAAAACCA
chr1	143687129	143687308	chr1	149615764	149616785	4	+	+	uc001ejq.3:0-179,uc009whw.2:0-179	uc001esk.5:439-1460,uc001esl.5:439-1026	LOC100130000	LINC00623	Intrachromosomal	5862081	4	1	3	0.666667	0.25	>15815518/2;pos=111;strand=+,TCGCAGCTGTGTGTTAGGGCTAGGATGGCTCCTGGATGCGCGTGACGCAAGTGACCTTGCGTGTAAAGGGGCCC,>15815518/1;pos=456;strand=-,GCGCGTGACGCAAGTGACCTTGCGTGTAAAGGGGCCCGCCTGGCAGGACGACTGAGCAAGTTCTTGGAAAACCA
chr1	143687129	143687308	chr1	144300511	144301535	4	+	-	uc001ejq.3:0-179,uc009whw.2:0-179	uc001eks.3:184-774,uc001ekt.4:248-1272,uc001ekr.4:248-838	LOC100130000	LOC728875,LINC00623	Intrachromosomal_Converging	586331	4	1	3	0.666667	0.25	>15815518/2;pos=111;strand=+,TCGCAGCTGTGTGTTAGGGCTAGGATGGCTCCTGGATGCGCGTGACGCAAGTGACCTTGCGTGTAAAGGGGCCC,>15815518/1;pos=265;strand=-,GCGCGTGACGCAAGTGACCTTGCGTGTAAAGGGGCCCGCCTGGCAGGACGACTGAGCAAGTTCTTGGAAAACCA
chr1	143687129	143687308	chr1	144480745	144481764	4	+	-	uc001ejq.3:0-179,uc009whw.2:0-179	uc001eky.4:236-821,uc001ela.4:236-1256,uc001ekz.4:184-769	LOC100130000	LOC728875	Intrachromosomal_Converging	766565	4	1	3	0.666667	0.266667	>15815518/2;pos=111;strand=+,TCGCAGCTGTGTGTTAGGGCTAGGATGGCTCCTGGATGCGCGTGACGCAAGTGACCTTGCGTGTAAAGGGGCCC,>15815518/1;pos=253;strand=-,GCGCGTGACGCAAGTGACCTTGCGTGTAAAGGGGCCCGCCTGGCAGGACGACTGAGCAAGTTCTTGGAAAACCA
chr1	147874654	147874817	chr1	144480745	144481764	4	+	-	uc010paa.1:0-163	uc001eky.4:236-821,uc001ela.4:236-1256,uc001ekz.4:184-769	AK311108	LOC728875	Intrachromsomal_Diverging	-3353645	4	1	3	0.666667	0.266667	>15815518/2;pos=95;strand=+,TCGCAGCTGTGTGTTAGGGCTAGGATGGCTCCTGGATGCGCGTGACGCAAGTGACCTTGCGTGTAAAGGGGCCC,>15815518/1;pos=253;strand=-,GCGCGTGACGCAAGTGACCTTGCGTGTAAAGGGGCCCGCCTGGCAGGACGACTGAGCAAGTTCTTGGAAAACCA
chr1	147874654	147874817	chr1	149615764	149616785	4	+	+	uc010paa.1:0-163	uc001esk.5:439-1460,uc001esl.5:439-1026	AK311108	LINC00623	Intrachromosomal	1682779	4	1	3	0.666667	0.25	>15815518/2;pos=95;strand=+,TCGCAGCTGTGTGTTAGGGCTAGGATGGCTCCTGGATGCGCGTGACGCAAGTGACCTTGCGTGTAAAGGGGCCC,>15815518/1;pos=456;strand=-,GCGCGTGACGCAAGTGACCTTGCGTGTAAAGGGGCCCGCCTGGCAGGACGACTGAGCAAGTTCTTGGAAAACCA
chr1	164528596	164532547	chr1	164651546	164651719	2	+	+	uc001gcs.3:0-727,uc010pku.2:0-727,uc001gct.3:0-727	uc001gcu.1:1690-1863	PBX1	AX748175	Overlapping_Same	0	2	1	2	0.285714	1	>25661858/1;pos=1734;strand=-,AACAGGTATTTCGAAAAAAGCCTGGTTTTGGTACAGCTCTTCCAGAACCCACGGGAAGAACCTGTTCATCAGCT
chr1	100435344	100483370	chr1	100515464	100548928	2	+	+	uc001dsr.2:0-1113,uc001dss.2:0-843,uc001dsp.2:0-1278	uc001dst.3:84-2636	SLC35A3	HIAT1	Read_Through	11254	2	1	2	0.1	0.0909091	>6447500/2;pos=1246;strand=+,CTATTTTTGGCTTCAAGATTTTGTGCCAACCAGCCTCAAGGAATAGGTTCTCCTAGTGTCTATCATGCAGTTAT
chr17	44171925	44270165	chr17	44376499	44430295	2	-	-	uc010dav.3:0-1687,uc002ikc.3:0-1901,uc002ikd.3:0-1603	uc021tyy.1:287-752,uc002iki.4:287-849,uc002ikk.3:287-5270	KANSL1	ARL17A	Intrachromosomal_Complex	106333	2	1	2	0.222222	0.4	>20122428/1;pos=301;strand=-,AAACAGACATTTACAAACAGATACGTGCTAATAAGGTTTCTGTGTGGAGACAGTAGAATATAAAAATAACACCA
chr17	44171925	44270165	chr17	44594067	44648234	2	-	-	uc010dav.3:0-1687,uc002ikc.3:0-1901,uc002ikd.3:0-1603	uc010wkd.1:287-752,uc002iks.2:287-5272,uc002iko.4:287-849	KANSL1	ARL17A	Intrachromosomal_Complex	323901	2	1	2	0.222222	0.4	>20122428/1;pos=301;strand=-,AAACAGACATTTACAAACAGATACGTGCTAATAAGGTTTCTGTGTGGAGACAGTAGAATATAAAAATAACACCA
MCF10DCIS.com
#chrom5p	start5p	end5p	chrom3p	start3p	end3p	score	strand5p	strand3p	transcript_ids_5p	transcript_ids_3p	genes5p	genes3p	type	distance	total_frags	spanning_frags	unique_alignment_positions	isoform_fraction_5p	isoform_fraction_3p	breakpoint_spanning_reads
chr17	44171925	44270165	chr17	44412267	44430295	9	-	-	uc010dav.3:0-1687,uc002ikc.3:0-1901,uc002ikd.3:0-1603	uc002ikf.3:0-979,uc002ikk.3:287-5270	KANSL1	ARL17A	Intrachromosomal_Complex	142101	9	8	6	0.409091	0.5	>14218721/1;pos=313;strand=-,ACAAACAGATACGTGCTAATAAGGTTTCTGTGTGGAGACAGTAGAATATAAAAATAACACCTTCGCTGTCTGGG,>20577762/1;pos=300;strand=-,CAAACAGACATTTACAAACAGATACGTGCTAATAAGGTTTCTGTGTGGAGACAGTAGAATATAAAAATAACACC,>456334/1;pos=300;strand=-,CAAACAGACATTTACAAACAGATACGTGCTAATAAGGTTTCTGTGTGGACACAGTAGAATATAAAAATAACACC,>17333896/1;pos=296;strand=-,TCAGCAAACAGACATTTACAAACAGATACGTGCTAATAAGGTTTCTGTGTGGAGACAGTA…
chr17	44171925	44270165	chr17	44630121	44648234	9	-	-	uc010dav.3:0-1687,uc002ikc.3:0-1901,uc002ikd.3:0-1603	uc002iks.2:287-5272	KANSL1	ARL17A	Intrachromosomal_Complex	359955	9	8	6	0.409091	0.5	>14218721/1;pos=313;strand=-,ACAAACAGATACGTGCTAATAAGGTTTCTGTGTGGAGACAGTAGAATATAAAAATAACACCTTCGCTGTCTGGG,>20577762/1;pos=300;strand=-,CAAACAGACATTTACAAACAGATACGTGCTAATAAGGTTTCTGTGTGGAGACAGTAGAATATAAAAATAACACC,>456334/1;pos=300;strand=-,CAAACAGACATTTACAAACAGATACGTGCTAATAAGGTTTCTGTGTGGACACAGTAGAATATAAAAATAACACC,>17333896/1;pos=296;strand=-,TCAGCAAACAGACATTTACAAACAGATACGTGCTAATAAGGTTTCTGTGTGGAGACAGTA…
chr4	76649459	76649794	chr4	76567952	76587232	11	-	-	uc010iiy.3:0-335	uc003hir.3:141-4274,uc003hit.3:276-4310,uc003his.3:276-4409	AK311578	G3BP2	Read_Through	-50353	11	6	7	1	0.733333	>11768377/1;pos=175;strand=-,TGGCCAACGTGACAGCATTTGACATTGTGCAGCAAAGAAATGGTTATGGAGAAGCCCAGTCCGCTGCTTGTAGG,>3350249/1;pos=160;strand=-,AGTGAAATTTTCCTTTGGCCAACGTGACAGCATTTGACATTGTGCAGCAAAGAAATGGTTATGGAGAAGCCCAG,>12279120/2;pos=276;strand=+,AAATCTGAGGTCTTATTTTGTTGAGTCGAAAGTGAAATTTTCCTTTGGCCAACGTGACAGCATTTGACATTGTG,>16695059/2;pos=288;strand=+,TTATTTTGTTGAGTCGAAAGTGAAATTTTCCTTTGGCCAACGTGACAGCATTTGACATT…
chr1	179834570	179846940	chr9	74950307	74958125	5	-	+	uc001gnl.3:0-667	uc004aiu.1:353-2077	TOR1AIP2	AK095210	Interchromosomal	None	5	5	4	0.192308	1	>16264033/1;pos=348;strand=-,TCTCTTCTTGAGAAGCTGGGATTTGAAGGAGCTATCCTGAGATCTGTACTGCTAACGGAGTTTTGCTCTGTCGC,>11756390/1;pos=346;strand=-,TATCTCTTCTTGAGAAGCTGGGATTTGAAGGAGCTATCCTGAGATCTGTACTGCTAACGGAGTTTTGCTCTGTC,>913387/1;pos=349;strand=-,CTCTTCTTGAGAAGCTGGGATTTGAAGGAGCTATCCTGAGATCTGTACTGCTAACGGAGTTTTGCTCTGTCGCC
chr21	36421138	36421640	chr21	36096104	36107052	6	-	-	uc002yuk.4:0-502	uc031rvf.1:73-693	RUNX1	LINC00160	Read_Through	-50618	6	4	4	0.3	0.857143	>25954886/1;pos=99;strand=-,GTACCCACAGTGCTTCATGAGAGACAGATGCTTCCAGAATCAATCACCGAATGGTGGATCTACAGCCAACCACC,>21425041/2;pos=434;strand=+,AGGAGGAAGCGATGGCTTCAGACAGCATATTTGAGTCATTTCCTTCGTACCCACAGTGCTTCATGAGAGACAGA,>21425041/1;pos=109;strand=-,TGCTTCATGAGAGACAGATGCTTCCAGAATCAATCACCGAATGGTGGATCTACAGCCAACCACCCATTCTCTTC,>13609584/2;pos=473;strand=+,TTCCTTCGTACCCACAGTGCTTCATGAGAGACAGATGCTTCCAGAATCAATCACCGAAT…
chr7	99569368	99573734	chr7	99520891	99521225	4	-	-	uc003ush.3:0-428	uc011kjd.2:781-1115	AZGP1	GJC3	Read_Through	-37106	4	4	3	0.0272109	0.4	>14320227/1;pos=789;strand=-,GACCCTCAAAGACATCGTGGAGTATTACAACGACAGTAACGTTCCAGGAAGAAGCTTAGCCCAGGAAAAACAAA,>14184942/1;pos=789;strand=-,GACCCTGAAAGACATCGTGGAGTATTACAACGACAGTAACGTTCCAGGAAGAAGCTTAGCCCAGGAAAAACAAA,>4851998/2;pos=367;strand=+,CAGGGAGGACATCTTTATGGAGACCCTGAAAGACATCGTGGAGTATTACAACGACAGTAACGTTCCAGGAAGAA,>4851998/1;pos=800;strand=-,ACATCGTGGAGTATTACAACGACAGTAACGTTCCAGGAAGAAGCTTAGCCCAGGAAAAAC…
chr1	94240752	94240929	chr1	94027342	94171697	4	-	-	uc001dqd.1:0-177	uc001dqb.4:227-3221	MIG7	BCAR3	Overlapping_Same	0	4	4	2	0.222222	1	>12394938/2;pos=146;strand=+,CACCATGAGATTCACCTGCCTCTGGTCGTTAGGAGCTGCTTCATCTGACCCAAGCTGGCCTGGAGAAAGGAGGA,>22404375/2;pos=152;strand=+,GAGATTCACCTGCCTCTGGTCGTTAGGAGCTGCTTCATCTGACCCAAGCTGGCCTGGAGAAAGGAGGAAGAGGC
chr2	135809834	135815655	chr11	532241	534374	3	+	-	uc010fnf.3:0-192,uc010fng.3:0-116,uc002tuj.3:0-192,uc010fnf.3:0-116,uc010fng.3:0-192,uc002tuj.3:0-116	uc010qvx.2:135-1151,uc010qvw.2:135-1233,uc010qvy.2:135-1125,uc001lpv.3:135-1043	RAB3GAP1	HRAS	Interchromosomal	None	3	3	3	0.136364	0.0194805	>11747957/2;pos=131;strand=+,TTGAAGAAGTCTTGAATGACTGGAAACTGATTGGAAACTCTTTGGGAAAGCCACTCGAAAAGGTGAGGCAGGAG,>8908288/2;pos=162;strand=+,TGGAAACTCTTTGGGAAAGCCACTCGAAAAGGTGGGGCAGGAGACCCTGTAGGAGGACCCCGGGCCGCAGGCCC,>23934302/2;pos=163;strand=+,GGAAACTCTTTGGGAAAGCCACTCGAAAAGGTGGGGCAGGAGACCCTGTAGGAGGACCCCGGGCCGCAGGCCCC
chr17	70599241	70636610	chr17	70399462	70427364	4	-	-	uc021ucl.1:0-1160	uc002jiz.2:602-2256,uc002jiz.2:762-2256,uc002jiz.2:699-2256	LINC00511	LINC00673	Read_Through	-5236	4	3	2	0.5	0.235294	>13350712/2;pos=1097;strand=+,CTGCCCTTGTGACCTGCTCACTGGAAAGGAAGAAATGACCGAGGGAGAAGGGAGGGCATTTGAGGTATTTTTCC
chr17	60536018	60637486	chr1	243219615	243260600	3	+	-	uc010ddp.3:0-1098,uc002jaa.4:0-1005,uc002izz.4:0-1101,uc002izx.4:0-1086,uc010wpd.2:0-747	uc001hzq.2:469-3833,uc001hzq.2:359-3833	TLK2	LOC731275	Interchromosomal	None	3	3	2	0.0857143	0.428571	>23889059/2;pos=1054;strand=+,GTGACAATGAGCAAGAAACTCCTTATAGAAAAGATGATGATTATTCCCCACCTTCTAAGAGACAAAGACCAACG,>21191483/1;pos=373;strand=-,GTGTGACAATGAGCAAGAAACTCCTTATAGAAAAGATGATGATTATTCCCCACCTTCTAAGAGACAAAGACCAA
chr17	60536018	60637486	chr1	700244	709659	3	+	-	uc010ddp.3:0-1098,uc002jaa.4:0-1005,uc002izz.4:0-1101,uc002izx.4:0-1086,uc010wpd.2:0-747	uc001abo.3:515-1370,uc001abo.3:405-1370	TLK2	LOC100288069	Interchromosomal	None	3	3	2	0.0857143	0.428571	>23889059/2;pos=1054;strand=+,GTGACAATGAGCAAGAAACTCCTTATAGAAAAGATGATGATTATTCCCCACCTTCTAAGAGACAAAGACCAACG,>21191483/1;pos=419;strand=-,GTGTGACAATGAGCAAGAAACTCCTTATAGAAAAGATGATGATTATTCCCCACCTTCTAAGAGACAAAGACCAA
chr17	60536018	60637486	chr16	90195030	90204398	3	+	+	uc010ddp.3:0-1098,uc002jaa.4:0-1005,uc002izz.4:0-1101,uc002izx.4:0-1086,uc010wpd.2:0-747	uc002fqr.2:892-1780,uc002fqr.2:1002-1780	TLK2	AX747598	Interchromosomal	None	3	3	2	0.0857143	0.15	>23889059/2;pos=1054;strand=+,GTGACAATGAGCAAGAAACTCCTTATAGAAAAGATGATGATTATTCCCCACCTTCTAAGAGACAAAGACCAACG,>21191483/1;pos=906;strand=-,GTGTGACAATGAGCAAGAAACTCCTTATAGAAAAGATGATGATTATTCCCCACCTTCTAAGAGACAAAGACCAA
chr17	60536018	60637486	chr3	197907625	197935257	3	+	+	uc010ddp.3:0-1098,uc002jaa.4:0-1005,uc002izz.4:0-1101,uc002izx.4:0-1086,uc010wpd.2:0-747	uc011buq.1:196-1497,uc011buq.1:306-1497	TLK2	FAM157A	Interchromosomal	None	3	3	2	0.0857143	0.333333	>23889059/2;pos=1054;strand=+,GTGACAATGAGCAAGAAACTCCTTATAGAAAAGATGATGATTATTCCCCACCTTCTAAGAGACAAAGACCAACG,>21191483/1;pos=210;strand=-,GTGTGACAATGAGCAAGAAACTCCTTATAGAAAAGATGATGATTATTCCCCACCTTCTAAGAGACAAAGACCAA
chrX	3778830	3781614	chrX	3744676	3747432	6	-	-	uc004crl.3:0-279	uc022bsb.1:554-1790,uc004crk.3:554-1534	AK000470	LOC389906	Read_Through	-9129	6	2	5	0.4	0.285714	>19180400/1;pos=570;strand=-,AGAAGCACTGCTGCCTATGCACTCCATTTACAGGAAAGCAACTAGAAGCCATTTGTGTCAAGGTAACGTCTGGA,>6960487/2;pos=257;strand=+,CTGCCTATGCACTCCATTTACAGGAAAGCAACTAGAAGCCATTTGTGTCAAGGTAACGTCTGGAGAAACAAAAG
chrX	3817256	3820040	chrX	3744676	3747432	6	-	-	uc004crn.3:0-279	uc022bsb.1:554-1790,uc004crk.3:554-1534	AK000470	LOC389906	Intrachromosomal	-47553	6	2	5	0.4	0.285714	>19180400/1;pos=570;strand=-,AGAAGCACTGCTGCCTATGCACTCCATTTACAGGAAAGCAACTAGAAGCCATTTGTGTCAAGGTAACGTCTGGA,>6960487/2;pos=257;strand=+,CTGCCTATGCACTCCATTTACAGGAAAGCAACTAGAAGCCATTTGTGTCAAGGTAACGTCTGGAGAAACAAAAG
chr1	85028939	85040162	chr1	84964005	84967652	7	-	-	uc001dkc.3:0-1285,uc001dka.2:0-1021,uc001dkb.2:0-812	uc001djw.4:580-805,uc001djw.4:435-805	CTBS	GNG5	Read_Through	-46541	7	2	4	0.538462	0.0555556	>26724092/1;pos=466;strand=-,CCTTATTATAACTATAAAGTTTCCCAGGCAGCTGCAGACTTGAAACAGTTCTGTCTGCAGAATGCTCAACATGA,>14270787/2;pos=989;strand=+,AAAGATCAGCGGGCTCCTTATTATAACTATAAAGTTTCCCAGGCAGCTGCAGACTTGAAACAGTTCTGACTGCA
chr9	66699511	66699950	chr2	89156873	89619677	3	-	-	uc004aej.3:0-439	uc031rol.1:383-10958	BC065763	abParts	Interchromosomal	None	3	2	3	1	1	>11764581/1;pos=415;strand=-,AAAAGCAAGTACACATGGTGCCAGATGTGACATCCAGATGACCCAGTCTCCATCCTCCCTGTCTGCATCTGTAG,>16888794/1;pos=386;strand=-,GATCACATGTCCTACAAAAAAACAGCTACAAAAGCAAGTACACATGGTGCCAGATGTGACATCCAGATGACCCG
chr10	4934795	4951797	chr10	4872866	4890250	3	+	+	uc001iho.3:0-368,uc001iho.3:0-294	uc031ptd.1:101-1622,uc001ihj.4:187-1708,uc010qam.2:187-1118,uc001ihk.4:187-1468,uc001ihi.4:187-1639,uc001ihh.2:187-1537,uc009xhw.4:187-1345	AKR1C1	AKR1E2	Intrachromosomal_Complex	-44544	3	2	2	1	0.428571	>19027746/1;pos=200;strand=-,ATCATTTTGGTGGCGTGTACAGGGACATGAGGAAGGGCTTCTCCAGGGAAAGTGACCGAGGCAGTGAAAGAGGG,>6494779/1;pos=212;strand=-,GCGTGTACAGGGACATGAGGAAGGGCTTCTCCAGGGAAAGTGACCGAGGCAGTGAAAGAGGCCATTGACGCAGG
chr6	155153830	155154542	chr6	155228863	155229999	2	+	+	uc003qqb.3:0-712	uc003qqc.1:371-1507	TIAM2	AK124484	Overlapping_Same	0	2	2	2	1	1	>4436510/1;pos=390;strand=-,AACTGAGGGGACATAATCATCACTCAGTAGGCAAGATGATGATGAATGAAGTCCTGGCAGCTTCCTGTGTCCCA,>28680202/2;pos=647;strand=+,TGATATAGAAAGTGAACCAGTGGTAGAAAGCACAGAAACTGAGGGGACATAATCATCACTCAGTAGGCAAGATG,>28680202/1;pos=392;strand=-,CTGAGGGGACATAATCATCACTCAGTAGGCAAGATGATGATGAATGAAGTCCTGGCAGCTTCCTGTGTCCCAGG
chr10	5726800	5727137	chr10	5751492	5754479	6	+	+	uc001iij.3:0-337	uc021pmm.1:316-573	FAM208B	C10orf18	Overlapping_Same	0	6	1	5	0.857143	1	>2942039/1;pos=313;strand=-,AGGCCGAGCCGGGATCTCAGGTCCTCGGGGGCGGCGGCCACGCCAAGGACGGCATTTATGACATTAACAGAGAA
chr11	532630	535549	chr2	135848567	135928278	7	-	+	uc001lpv.3:0-762	uc010fng.3:193-4912,uc002tuj.3:193-4916,uc010fnf.3:193-4937,uc010fnh.1:219-3505	HRAS	RAB3GAP1	Interchromosomal	None	7	1	4	0.0419162	0.241379	>21112459/2;pos=699;strand=+,TGAACCCTCCTGATGAGAGTGGCCCCGGCTGCATGAGCTGCAAGTGTGTGCTCTCCTGACGCAGGGTATATTTA
chr10	4868368	4889490	chr10	4950542	5020157	3	+	+	uc001ihh.2:0-965,uc001ihj.4:0-1136,uc031ptd.1:0-1050	uc001iho.3:225-2036	AKR1E2	AKR1C1	Read_Through	44544	3	1	3	0.6	1	>127552/1;pos=245;strand=-,TACAGATTGAATGATTGGTGTCTGAATAGGCACAAAAACGTGTTTTGAACCTACTCTAACCAACTGTCAAAAGG
chr11	61560108	61560499	chr11	61605249	61634824	4	+	+	uc001nsg.3:0-391	uc001nsl.1:357-3148,uc010rlo.1:293-3084,uc001nsk.3:357-1741,uc001nsj.2:171-2962	FEN1	FADS2	Read_Through	19013	4	1	2	0.0645161	0.5	>14828898/2;pos=331;strand=+,CCTGCCCGGGGCAACCCCGAACCAAGCTTTAGCCGCCGAGGCCGCGTGTCCCAAAGGCCAGGATGCCTTCCGCG
chr19	17516551	17517104	chr19	17534306	17536139	2	+	+	uc002ngm.1:0-248,uc010eat.1:0-521	uc002ngo.1:446-1192	AK311380,AK055623	MVB12A	Read_Through	4366	2	1	2	0.5	0.047619	>552947/2;pos=192;strand=+,TGCAGGAAACAAGCTCCTACTTCCAGAAAAAGTGCTCCTGGGACTCCAGGATACCAGGGACATGGGCGGCTTTG
chr15	63334837	63354475	chr15	63068962	63136828	2	+	+	uc002als.3:0-732,uc002alp.3:0-721,uc002alg.3:0-892,uc010uie.2:0-721	uc002ald.3:799-2115,uc002alb.4:5367-11648,uc002alc.4:3282-9563	TPM1	TLN2	Adjacent_Complex	-198008	2	1	2	0.117647	0.0512821	>17269540/1;pos=5390;strand=-,AGGTCCTTTCCGACAAGCTGAAGGAGGCACAACACACCCATGACGCCATCACAGAGGCCGCCCAGTTGATGAAG
MCF10Ca1a
#chrom5p	start5p	end5p	chrom3p	start3p	end3p	score	strand5p	strand3p	transcript_ids_5p	transcript_ids_3p	genes5p	genes3p	type	distance	total_frags	spanning_frags	unique_alignment_positions	isoform_fraction_5p	isoform_fraction_3p	breakpoint_spanning_reads
chr7	99569368	99573734	chr7	99520891	99521225	8	-	-	uc003ush.3:0-428	uc011kjd.2:781-1115	AZGP1	GJC3	Read_Through	-37106	8	8	5	0.057554	0.615385	>11183617/1;pos=791;strand=-,CCCTGAAAGACATCGTGGAGTATTACAACGACAGTAACGTTCCAGGAAGAAGCTTAGCCCAGGAAAAACAAAGA,>10911130/1;pos=779;strand=-,TCTTTATGGAGACCCTGAAAGACATCGTGGAGTATTACAACGACAGTAACGTTCCAGGAAGAAGCTTAGCCCGG,>1512252/1;pos=779;strand=-,TCTTTATGGAGACCCTGAAAGACATCGTGGAGTATTACAACGACAGTAACGTTCCAGGAAGAAGCTTAGCCCAG,>10923250/2;pos=374;strand=+,GACATCTTTATGGAGACCCTGAAAGACATCGTGGAGTATTACAACGACAGTAACGTTCC…
chr4	76649459	76649794	chr4	76567952	76587232	10	-	-	uc010iiy.3:0-335	uc003hit.3:395-4310,uc003his.3:276-4409,uc003hir.3:141-4274,uc003his.3:395-4409,uc003hir.3:260-4274,uc003hit.3:276-4310	AK311578	G3BP2	Read_Through	-50353	10	5	10	0.833333	0.434783	>5756306/1;pos=159;strand=-,AAGTGAAATTTTCCTTTGGCCAACGTGACAGCATTTGACATTGTGCAGCAAAGAAATGGTTATGGAGAAGCCCA,>11342376/1;pos=151;strand=-,TGAGTCGAAAGTGAAATTTTCCTTTGGCCAACGTGACAGCATTTGACATTGTGCAGCAAAGAAATGGTTATGGA,>802924/1;pos=150;strand=-,TTGAGTCGAAAGTGAAATTTTCCTTTGGCCAACGTGACAGCATTTGACATTGTGCAGCAAAGAAATGGTTATGG,>27070485/1;pos=159;strand=-,AAGTGATATTTTCCTTTGGCCAACGTGACAGCATTTGACATTGTGCAGCAAAGAAATGGTT…
chr1	85028939	85040162	chr1	84964005	84967652	5	-	-	uc001dkc.3:0-1285,uc001dka.2:0-1021,uc001dkb.2:0-812	uc001djw.4:435-805	CTBS	GNG5	Read_Through	-46541	5	4	5	0.294118	0.025	>3758606/1;pos=469;strand=-,TATTATAACTATAAAGTTTCCCAGGCAGCTGCAGACTTGAAACAGTTCTGTCTGCAGAATGCTCAACATGACCC,>7782810/1;pos=466;strand=-,CCTTATTATAACTATAAAGTTTCCCAGGCAGCTGCAGACTTGAAACAGTTCTGTCTGCAGAATGCTCAACATGA,>3690431/2;pos=970;strand=+,TTCTGGAAACCTATGGGATAAAGATCAGCGGGCTCCTTATTATAACTATAAAGTTTCCCAGGCAGCTGCAGACT,>17818346/2;pos=989;strand=+,AAAGATCAGCGGGCTCCTTATTATAACTATAAAGTTTCCCAGGCAGCTGCAGACTTGAAAC…
chr17	44171925	44270165	chr17	44412267	44430295	7	-	-	uc010dav.3:0-1687,uc002ikc.3:0-1901,uc002ikd.3:0-1603	uc002ikk.3:287-5270	KANSL1	ARL17A	Intrachromosomal_Complex	142101	7	4	4	0.233333	0.388889	>6328911/1;pos=291;strand=-,ATTCGTCAGCAAACAGACATTTACAAACAGATACGTGCTAATAAGGTTTCTGTGTGGAGACAGTAGAATATAAA,>15725086/2;pos=1878;strand=+,TACAAACAGATACGTGCTAATAAGGTTTCTGTGTGGAGACAGTAGAATATAAAAATAACACCTTCGCTGTCTGG
chr17	44171925	44270165	chr17	44630121	44648234	7	-	-	uc010dav.3:0-1687,uc002ikc.3:0-1901,uc002ikd.3:0-1603	uc002iks.2:287-5272	KANSL1	ARL17A	Intrachromosomal_Complex	359955	7	4	4	0.233333	0.388889	>6328911/1;pos=291;strand=-,ATTCGTCAGCAAACAGACATTTACAAACAGATACGTGCTAATAAGGTTTCTGTGTGGAGACAGTAGAATATAAA,>15725086/2;pos=1878;strand=+,TACAAACAGATACGTGCTAATAAGGTTTCTGTGTGGAGACAGTAGAATATAAAAATAACACCTTCGCTGTCTGG
chr6	7330081	7374363	chr6	7281287	7310261	4	-	-	uc003mxj.3:0-2982,uc003mxk.2:0-2903,uc003mxl.2:0-3008,uc021ylc.1:0-2604,uc003mxh.3:0-1845	uc003mxf.4:267-9857	CAGE1	SSR1	Read_Through	-13345	4	4	3	0.8	0.0186047	>27749031/1;pos=294;strand=-,TCATCCGAAGTCCATGACCATGGCTTGTTAGCAGTGGCACAAGATCTTACAGAGGATGAAGAAACAGTAGAAGA,>10076948/1;pos=297;strand=-,TCCGAAGTCCATGACCATGGCTTGTTAGCAGTGGCACAAGATCTTACAGAGGATGAAGAAACAGTAGAAGATTC,>2250433/2;pos=1802;strand=+,CAAGATCAAAAAGCTTAGAAAATCATCCGAAGTCCATGACCATGGCTTGTTAGCAGTGGCACAAGATCTTACAG
chr11	532630	535549	chr2	135848567	135933963	6	-	+	uc001lpv.3:0-762,uc010qvy.2:0-844,uc010qvx.2:0-1151,uc010qvw.2:0-1233	uc010fng.3:193-4912,uc002tuj.3:193-4916,uc010fnf.3:193-4937,uc010fnh.1:219-3505	HRAS	RAB3GAP1	Interchromosomal	None	6	3	6	0.025641	0.75	>4943522/2;pos=698;strand=+,CTGAACCCTCCTGATGAGAGTGGCCCCGGCTGCATGAGCTGCAAGTGTGTGCTCTCCTGACGCAGGGTATATTT,>11464185/2;pos=710;strand=+,GATGAGAGTGGCCCCGGCTGCATGAGCTGCAAGTGTGTGCTCTCCTGACGCAGGGTATATTTACTTCTGGCACA,>4385806/2;pos=723;strand=+,CCGGCTGCATGAGCTGCAAGTGTGTGCTCTCCTGACGCAGGGTATATTTACTTCTGGCACATGGGAAGAGAAAT
chr10	5726800	5727137	chr10	5751492	5754479	5	+	+	uc001iij.3:0-337	uc021pmm.1:316-573	FAM208B	C10orf18	Overlapping_Same	0	5	3	5	0.555556	1	>25763204/1;pos=315;strand=-,GCCGAGCCGGGATCTCAGGTCCTCGGGGGCGGCGGCCACGCCAAGGACGGCATTTATGACATTAACAGAGAACA,>27655660/1;pos=335;strand=-,CCTCGGGGGCGGCGGCCACGCCAAGGACGGCATTTATGACATTAACAGAGAACAGGACTATGTCAAGAATTCTG,>3057070/2;pos=298;strand=+,GATCTCAGGTCCTCGGGGGCGGCGGCCACGCCAAGGACGGCATTTATGACATTAACAGAGAACAGGACTATGTC
chr1	82165454	82402520	chr4	62598471	62800740	3	+	+	uc001dit.4:0-577,uc001div.3:0-612,uc001diu.3:0-612,uc009wcd.3:0-612	uc003hcs.1:0-1658	LPHN2	LPHN3	Interchromosomal	None	3	3	3	0.0697674	1	>24133762/2;pos=560;strand=+,ATGAATGTGTCCCTTACATTTTTCTTTGTCCTGGACTACTAAAAGGAGTATACCAGAGTGAACATTTGTTTGAG,>15047321/2;pos=562;strand=+,GAATGTGTCCCTTACATTTTTCTTTGTCCTGGACTACTAAAAGGAGTATACCAGAGTGAACATTTGTTTGAGTC
chr6	155153830	155154542	chr6	155228863	155229999	3	+	+	uc003qqb.3:0-712	uc003qqc.1:371-1507	TIAM2	AK124484	Overlapping_Same	0	3	3	3	0.3	1	>15567731/1;pos=373;strand=-,GTGGTAGAAAGCACAGAAACTGAGGGGACATAATCATCACTCAGTAGGCAAGATGATGATGAATGAAGTCCTGG,>18593702/1;pos=383;strand=-,GCACAGAAACTGAGGGGACATAATCATCACTCAGTAGGCAAGATGATGATGAATGAAGTCCTGGCAGCTTCCTG,>18402406/2;pos=643;strand=+,TTGCTGATATAGAAAGTGAACCAGTGGTAGAAAGCACAGAAACTGAGGGGACATAATCATCACTCAGTAGGCAA
chr1	100435344	100480975	chr1	100515464	100548928	3	+	+	uc001dsp.2:0-1144,uc001dsr.2:0-979,uc001dss.2:0-709	uc001dst.3:84-2636	SLC35A3	HIAT1	Read_Through	11254	3	3	2	0.2	0.0555556	>622231/2;pos=1116;strand=+,GACTGACCTGGATAGTAGTTGTTCTTCAGCCTCAAGGAATAGGTTCTCCTAGTGTCTATCATGCAGTTATCGTC,>12519191/2;pos=1119;strand=+,TGACCTGGATAGTAGTTGTTCTTCAGCCTCAAGGAATAGGTTCTCCTAGTGTCTATCATGCAGTTATCGTCATC
chrX	3817256	3820040	chrX	3744676	3747432	3	-	-	uc004crn.3:0-279	uc022bsb.1:554-1790,uc004crk.3:554-1534	AK000470	LOC389906	Intrachromosomal	-47553	3	2	3	0.272727	0.2	>1722858/2;pos=241;strand=+,TGGGGGAGAAGCACTGCTGCCTATGCACTCCATTTACAGGAAAGCAACTAGAAGCCATTTGTGTCAAGGTAACG,>13753879/2;pos=243;strand=+,GGGGAGAAGCACTGCTGCCTATGCACTCCATTTACAGGAAAGCAACTAGAAGCCATTTGTGTCAAGGTAACGTC
chr9	66699511	66699950	chr2	90458373	90458464	3	-	+	uc004aej.3:0-439	uc021vkw.1:22-113	BC065763	IGL@	Interchromosomal	None	3	2	3	0.428571	1	>18271482/1;pos=18;strand=-,CTAAGATGATCACATGTCCTACAAAAAAACAGCTACAAAAGCAAGTACACATGGTGCCAGATGTGACATCCAGA,>17799673/1;pos=35;strand=-,CCTACAAAAAAACAGCTACAAAAGCAAGTACACATGGTGCCAGATGTGACATCCAGATGACCCAGTCTCCATCC
chr9	66699511	66699950	chr2	89901493	90471175	3	-	+	uc004aej.3:0-439	uc031rom.1:429-5875	BC065763	abParts	Interchromosomal	None	3	2	3	0.428571	1	>18271482/1;pos=425;strand=-,CTAAGATGATCACATGTCCTACAAAAAAACAGCTACAAAAGCAAGTACACATGGTGCCAGATGTGACATCCAGA,>17799673/1;pos=442;strand=-,CCTACAAAAAAACAGCTACAAAAGCAAGTACACATGGTGCCAGATGTGACATCCAGATGACCCAGTCTCCATCC
chrX	3778830	3781614	chrX	3744676	3747432	3	-	-	uc004crl.3:0-279	uc022bsb.1:554-1790,uc004crk.3:554-1534	AK000470	LOC389906	Read_Through	-9129	3	2	3	0.272727	0.2	>1722858/2;pos=241;strand=+,TGGGGGAGAAGCACTGCTGCCTATGCACTCCATTTACAGGAAAGCAACTAGAAGCCATTTGTGTCAAGGTAACG,>13753879/2;pos=243;strand=+,GGGGAGAAGCACTGCTGCCTATGCACTCCATTTACAGGAAAGCAACTAGAAGCCATTTGTGTCAAGGTAACGTC
chr9	66699511	66699950	chr2	89156873	89619677	3	-	-	uc004aej.3:0-439	uc031rol.1:383-10958	BC065763	abParts	Interchromosomal	None	3	2	3	0.428571	1	>18271482/1;pos=379;strand=-,CTAAGATGATCACATGTCCTACAAAAAAACAGCTACAAAAGCAAGTACACATGGTGCCAGATGTGACATCCAGA,>17799673/1;pos=396;strand=-,CCTACAAAAAAACAGCTACAAAAGCAAGTACACATGGTGCCAGATGTGACATCCAGATGACCCAGTCTCCATCC
chr17	60536018	60637486	chr1	243219615	243260600	2	+	-	uc010ddp.3:0-1098,uc002jaa.4:0-1005,uc002izz.4:0-1101,uc002izx.4:0-1086,uc010wpd.2:0-747	uc001hzq.2:359-3833	TLK2	LOC731275	Interchromosomal	None	2	2	2	0.0625	0.4	>4260579/2;pos=1042;strand=+,TTAAATAGATGTGTGACAATGAGCAAGAAACTCCTTATAGAAAAGATGATGATTATTCCCCACCTTCTAAGAGA,>24943697/2;pos=367;strand=-,ATAGATGTGTGACAATGAGCAAGAAACTCCTTATAGAAAAGATGATGATTATTCCCCACCTTCTAAGAGACAAA
chr17	60536018	60637486	chr1	700244	709659	2	+	-	uc010ddp.3:0-1098,uc002jaa.4:0-1005,uc002izz.4:0-1101,uc002izx.4:0-1086,uc010wpd.2:0-747	uc001abo.3:405-1370	TLK2	LOC100288069	Interchromosomal	None	2	2	2	0.0625	0.25	>4260579/2;pos=1042;strand=+,TTAAATAGATGTGTGACAATGAGCAAGAAACTCCTTATAGAAAAGATGATGATTATTCCCCACCTTCTAAGAGA,>24943697/2;pos=413;strand=-,ATAGATGTGTGACAATGAGCAAGAAACTCCTTATAGAAAAGATGATGATTATTCCCCACCTTCTAAGAGACAAA
chr20	19780217	19780390	chr20	19870209	19983102	2	+	+	uc002wrm.1:0-173	uc010gcu.2:0-2947,uc002wro.2:260-4506	BC090059	RIN2	Read_Through	76227	2	2	2	1	1	>23147330/2;pos=126;strand=+,TTGGGCTGAACTGCAGTGGGAGAGGAGAAGAGATGCTGGCGTGAAGGGGAGTCCCCGGCGTGCAGTGGAGCCTC,>28570290/1;pos=296;strand=-,CTGGCGTGAAGGGGAGTCCCCGGCGTGCAGTGGAGCCTCACTGGGGGAAAGGACAGCTTGGACCATGGGCGCCC
chr9	99589361	99616388	chr9	99518146	99538526	2	-	-	uc004awp.1:0-524	uc004awo.1:475-5615	ZNF782	ZNF510	Read_Through	-38934	2	2	2	0.4	0.666667	>6626747/1;pos=493;strand=-,GAGAAAGGATTTCTAAGCAGGAACTCCCCAGGAAGGAGGGAGCCCCAGGAACAGGAGTCCCACCGAAGAACTGC,>20093370/2;pos=489;strand=+,AGAAAGAGAAAGGATTTCTAAGCAGGAACTCCCCAGGAAGGAGGGAGCCCCAGGAACAGGAGTCCCACCGAAGA
chr17	60536018	60637486	chr16	90195030	90204398	2	+	+	uc010ddp.3:0-1098,uc002jaa.4:0-1005,uc002izz.4:0-1101,uc002izx.4:0-1086,uc010wpd.2:0-747	uc002fqr.2:892-1780	TLK2	AX747598	Interchromosomal	None	2	2	2	0.0625	0.0714286	>4260579/2;pos=1042;strand=+,TTAAATAGATGTGTGACAATGAGCAAGAAACTCCTTATAGAAAAGATGATGATTATTCCCCACCTTCTAAGAGA,>24943697/2;pos=900;strand=-,ATAGATGTGTGACAATGAGCAAGAAACTCCTTATAGAAAAGATGATGATTATTCCCCACCTTCTAAGAGACAAA
chr19	17516551	17517104	chr19	17531121	17532021	2	+	+	uc002ngm.1:0-248,uc010eat.1:0-521	uc002ngo.1:123-1192,uc002ngn.1:123-571	AK311380,AK055623	MVB12A	Read_Through	4366	2	2	2	1	0.111111	>24053194/2;pos=219;strand=+,AAAAGTGCTCCTGGGACTCCAGGATACCAGATCTCCTGCACCGTCGAGGGGGCACCCGCCAGCTTTGGCAAGAG,>8951764/1;pos=151;strand=-,CCTGGGACTCCAGGATACCAGATCTCCTGCACCGTCGAGGGGGCACCCGCCAGCTTTGGCAAGAGCTTCGCGCA
chr22	20800729	20850169	chr22	20778873	20786274	2	-	-	uc011ahr.2:0-1529,uc002zsl.2:0-1695	uc002zsk.2:278-3493,uc002zsj.2:278-3508	KLHL22	SCARF2	Read_Through	-3659	2	2	2	0.0909091	1	>12713676/2;pos=1645;strand=+,GTGATCGGGGGCAGCAACAACGATGCCGGATACAGGAGGGACGTGCACCAGCTCCCAGGTGCCCACGTGCTGCG,>17564883/2;pos=1663;strand=+,AACGATGCCGGATACAGGAGGGACGTGCACCAGCTCCCAGGTGCCCACGTGCTGCGCTGGCTGGAGGCAGCAAG
chr9	20658308	20885228	chr3	68587906	68594770	2	+	+	uc003zog.1:0-2987,uc003zoh.1:0-1094	uc003dne.3:749-2008,uc003dng.3:656-1915,uc003dnd.3:475-1734	FOCAD	FAM19A1	Interchromosomal	None	2	2	2	0.0909091	1	>9308151/1;pos=479;strand=-,AGAGGGCGAAGTTTCAAGCAGACTTCACTTGCTCTTGTACATGAGCCTCCATAGTGATTGGGAAATGGTGGTGT,>27080988/2;pos=2937;strand=+,GCCAGCAGAGGGCGAAGTTTCAAGCAGACTTCACTTGCTCTTGTACATGAGCCTCCATAGTGATTGGGAAATGG
chr1	94240752	94240929	chr1	94027342	94171697	2	-	-	uc001dqd.1:0-177	uc001dqb.4:227-3221	MIG7	BCAR3	Overlapping_Same	0	2	2	2	0.0714286	0.666667	>15765694/1;pos=228;strand=-,GAGATAAAAGCATCAGCACCATGAGATTCACCTGCCTCTGGTCGTTAGGAGCTGCTTCATCTGACCCAAGCTGG,>27086254/1;pos=234;strand=-,AAAGCATCAGCACCATGAGATTCACCTGCCTCTGGTCGTTAGGAGCTGCTTCATCTGACCCAAGCTGGCCTGGA
chr17	60536018	60637486	chr3	197907625	197935257	2	+	+	uc010ddp.3:0-1098,uc002jaa.4:0-1005,uc002izz.4:0-1101,uc002izx.4:0-1086,uc010wpd.2:0-747	uc011buq.1:196-1497	TLK2	FAM157A	Interchromosomal	None	2	2	2	0.0625	0.285714	>4260579/2;pos=1042;strand=+,TTAAATAGATGTGTGACAATGAGCAAGAAACTCCTTATAGAAAAGATGATGATTATTCCCCACCTTCTAAGAGA,>24943697/2;pos=204;strand=-,ATAGATGTGTGACAATGAGCAAGAAACTCCTTATAGAAAAGATGATGATTATTCCCCACCTTCTAAGAGACAAA
chr6	5004049	5021706	chr6	5042821	5043682	2	+	+	uc003mwn.1:0-236	uc003mwo.3:224-1085	AK094934	BC042032	Overlapping_Same	0	2	2	2	1	1	>24203427/1;pos=253;strand=-,CCAAAGTGCTGAGATTAAAGTTGCACAGGGTACCTCAGACCCACATCCCAGATGACATTCCTCAGAAGCTCGCA,>22861125/1;pos=229;strand=-,AAGTGATCCACCCACCGTGGCCTCCCAAAGTGCTGAGATTAAAGTTGCACAGGGTACCTCAGACCCACATCCCA
chr21	9825831	9826010	chr20	26188821	26188913	3	+	-	uc021wgv.1:0-179	uc021wbn.1:0-92	MIR3648	MIR663A	Interchromosomal	None	3	1	3	1	1	>9806181/2;pos=112;strand=+,CGGCTGCGGTCGGCCGCGCTCGAGGGGTCCCCGTGGCGTCCCCTTCCCCGCCGGCCGCCTTTCTCGCGCCTTCC
chr3	72937384	73016869	chr3	73096336	73115010	3	+	+	uc003dpg.3:0-1148	uc003dph.1:186-1461	GXYLT2	PPP4R2	Read_Through	21596	3	1	3	0.0625	0.0154639	>27531304/2;pos=1123;strand=+,GAGCACTCTATGAAGCAATACGGGATGATTCAGTGGTCCCAATTTAAAGGCTATTTTATTTTCAAACTGGAGAA
chr1	144340525	144340772	chr1	149291203	149291742	3	-	+	uc001ekv.2:0-247,uc001ekt.4:0-247,uc001ekr.4:0-247	uc001esg.4:1446-1985	LINC00623	BC023516	Intrachromsomal_Diverging	4946677	3	1	2	0.25	0.75	>18975977/1;pos=27;strand=-,CGACGTCGTGATCCAGAAGTCCAGAGCTGAGGACTGCCTGTTTGCAGCTAAACAAGCACTGGCCTTGAGATAAG
chr15	35830474	35838403	chr15	35148551	35193063	3	-	-	uc001zjb.2:0-373	uc001ziv.3:2182-5079	DPH6	AQR	Intrachromosomal	-550478	3	1	2	0.6	0.0666667	>4399401/1;pos=2185;strand=-,AGGTGATGAGGTTGAAGATCTCTATGAGCTTTTGAAACTTGTTAAGGCTGTGCTGGAGACTATTCGGAACCTGA
chr1	143744200	143744586	chr1	149291203	149291742	3	-	+	uc001ejr.4:0-386,uc009whx.2:0-386,uc001ejp.3:0-386,uc009why.2:0-386	uc001esg.4:1446-1985	LINC00875	BC023516	Intrachromsomal_Diverging	5542863	3	1	2	0.6	0.75	>18975977/1;pos=27;strand=-,CGACGTCGTGATCCAGAAGTCCAGAGCTGAGGACTGCCTGTTTGCAGCTAAACAAGCACTGGCCTTGAGATAAG
chr1	147931723	147931979	chr1	149291203	149291742	3	-	+	uc009wjx.1:0-256,uc009wjz.1:0-256,uc009wjy.1:0-256,uc001eql.2:0-256	uc001esg.4:1446-1985	FLJ39739	BC023516	Intrachromsomal_Diverging	1355470	3	1	2	0.6	0.75	>18975977/1;pos=27;strand=-,CGACGTCGTGATCCAGAAGTCCAGAGCTGAGGACTGCCTGTTTGCAGCTAAACAAGCACTGGCCTTGAGATAAG
chr1	149576261	149576699	chr1	149291203	149291742	3	+	+	uc009wld.3:0-438,uc001esl.5:0-438,uc001esk.5:0-438,uc031poo.1:0-438,uc031pop.1:0-438,uc009wlc.3:0-438,uc009wlb.1:0-539	uc001esg.4:1446-1985	LINC00623,AX746564,LINC00869	BC023516	Intrachromosomal_Complex	-284518	3	1	2	0.230769	0.75	>18975977/1;pos=27;strand=-,CGACGTCGTGATCCAGAAGTCCAGAGCTGAGGACTGCCTGTTTGCAGCTAAACAAGCACTGGCCTTGAGATAAG
chrX	46404924	46405061	chrX	46457194	46457837	2	+	+	uc004dgs.5:0-137	uc004dgt.3:1667-2310	ZNF674-AS1	CHST7	Read_Through	25281	2	1	2	0.4	0.2	>19235442/2;pos=93;strand=+,AGTGTTCGCTCTAAGGGGAGAAGGAATGTGTGACCATTTCCAACGGTCAGTCACCACGAACAGGGGCACTCGGC
chr10	4934795	4951797	chr10	4872866	4890250	2	+	+	uc001iho.3:0-368	uc031ptd.1:101-1622,uc001ihj.4:187-1708,uc010qam.2:187-1118,uc001ihk.4:187-1468,uc001ihi.4:187-1639,uc001ihh.2:187-1537,uc009xhw.4:187-1345	AKR1C1	AKR1E2	Intrachromosomal_Complex	-44544	2	1	2	1	0.333333	>776239/1;pos=219;strand=-,CAGGGACATGAGGAAGGGCTTCTCCAGGGAAAGTGACCGAGGCAGTGAAAGAGGCCATTGACGCAGGGTACCGA
chr20	34183398	34190187	chr20	34151621	34172014	2	-	-	uc031rtb.1:0-1600	uc010gfg.1:153-3185	FER1L4	FER1L4	Read_Through	-6702	2	1	2	1	1	>9625895/1;pos=192;strand=-,GGCTGAGGAGGCACCCGGGGCAGCCCCTGGTGAGGTCTGTGCCAAGCTGGAGCTCTTCCTGCGGCTGGGCCTGG
MCF10Ca1d
#chrom5p	start5p	end5p	chrom3p	start3p	end3p	score	strand5p	strand3p	transcript_ids_5p	transcript_ids_3p	genes5p	genes3p	type	distance	total_frags	spanning_frags	unique_alignment_positions	isoform_fraction_5p	isoform_fraction_3p	breakpoint_spanning_reads
chr4	76649459	76649794	chr4	76567952	76587232	12	-	-	uc010iiy.3:0-335	uc003hir.3:141-4274,uc003hit.3:276-4310,uc003his.3:276-4409	AK311578	G3BP2	Read_Through	-50353	12	11	10	0.923077	0.48	>11635366/1;pos=144;strand=-,ATTTTGTTGAGTCGAAAGTGAAATTTTCCTTTGGCCAACGTGACAGCATTTGACATTGTGCAGCAAAGAAATGG,>15622871/1;pos=155;strand=-,TCGAAAGTGAAATTTTCCTTTGGCCAACGTGACAGCATTTGACATTGTGCAGCAAAGAAATGGTTATGGAGAAG,>27749213/1;pos=178;strand=-,CCAACGTGACAGCATTTGACATTGTGCAGCAAAGAAATGGTTATGGAGAAGCCCAGTCCGCTGCTTGTAGGGCG,>19305143/1;pos=149;strand=-,GTTGAGTCGAAAGTGAAATTTTCCTTTGGCCAACGTGACAGCATTTGACATTGTGCAG…
chr16	18805920	18812856	chr16	18794276	18800439	8	-	-	uc002dfl.1:0-561,uc010van.1:0-628	uc002dfh.1:91-542	ARL6IP1	RPS15A	Read_Through	-1334	8	7	7	0.0522876	0.0232558	>7414596/1;pos=93;strand=-,TTGGGTGGGACAACAAGTCCACAACCTGCTTCTCACCTACCTGATAGCCACAATGGTGCGCATGAATGTCCTGG,>12101799/1;pos=88;strand=-,GTTGCTTGGGTGGGACAACAAGTCCACAACCTGCTTCTCACCTACCTGATAGCCACAATGGTGCGCATGAATGT,>8761063/1;pos=95;strand=-,GGGTGGGACAACAAGTCCACAACCTGCTTCTCACCTACCTGATAGCCACAATGGTGCGCATGAATGTCCTGGCA,>20649574/2;pos=526;strand=+,AACAAGTCCACAACCTGCTTCTCACCTACCTGATAGCCACAATGGTGCGCATGAATGTCCTGG…
chrX	3817256	3820040	chrX	3782438	3785846	10	-	-	uc004crn.3:0-72,uc004crn.3:0-279	uc011mhl.1:79-1680	AK000470	AK097803	Read_Through	-9604	10	7	6	0.666667	0.588235	>14433767/1;pos=100;strand=-,CACTGCTGCCTATGCACTCCATTTACAGGAAAGCAACTAGAAGCCATTTGTGTCAAGGTAACGTCTGGAGAAAA,>1394055/1;pos=117;strand=-,TCCATTTACAGGAAAGCAACTAGAAGCCATTTGTGTCAAGGTAACGTCTGGAGAAACAAAAGGTCAGGAACGAC,>3450023/1;pos=117;strand=-,TCCATTTACAGGAAAGCAACTAGAAGCCATTTGTGTCAAGGTATCGTCTGGAGAAACAAAAGGTCAGGAACGAC,>29292540/2;pos=247;strand=+,AGAAGCACTGCTGCCTATGCACTCCATTTACAGGAAAGCAACTAGAAGCCATTTGTGTCA…
chrX	3778830	3781614	chrX	3782438	3785846	10	-	-	uc004crl.3:0-72,uc004crl.3:0-279	uc011mhl.1:79-1680	AK000470	AK097803	Adjacent_Complex	823	10	7	6	0.666667	0.588235	>14433767/1;pos=100;strand=-,CACTGCTGCCTATGCACTCCATTTACAGGAAAGCAACTAGAAGCCATTTGTGTCAAGGTAACGTCTGGAGAAAA,>1394055/1;pos=117;strand=-,TCCATTTACAGGAAAGCAACTAGAAGCCATTTGTGTCAAGGTAACGTCTGGAGAAACAAAAGGTCAGGAACGAC,>3450023/1;pos=117;strand=-,TCCATTTACAGGAAAGCAACTAGAAGCCATTTGTGTCAAGGTATCGTCTGGAGAAACAAAAGGTCAGGAACGAC,>29292540/2;pos=247;strand=+,AGAAGCACTGCTGCCTATGCACTCCATTTACAGGAAAGCAACTAGAAGCCATTTGTGTCA…
chr1	179834570	179846940	chr9	74950307	74958125	5	-	+	uc001gnl.3:0-667	uc004aiu.1:353-2077	TOR1AIP2	AK095210	Interchromosomal	None	5	5	3	0.333333	1	>12972717/1;pos=349;strand=-,CTCTTCTTGAGAAGCTGGGATTTGAAGGAGCTATCCTGAGATCTGTACTGCTAACGGAGTTTTGCTCTGTCGCC,>25210489/1;pos=348;strand=-,TCTCTTCTTGAGAAGCTGGGATTTGAAGGAGCTATCCTGAGATCTGTACTGCTAACGGAGTTTTGCTCTGTCGC
chr9	66699511	66699950	chr2	89156873	89619677	4	-	-	uc004aej.3:0-439	uc031rol.1:383-10958	BC065763	abParts	Interchromosomal	None	4	4	3	1	1	>4412353/1;pos=403;strand=-,AAAAACAGCTACAAAAGCAAGTACACATGGTGCCAGATGTGACATCCAGATGACCCAGTCTCCATCCTCCCTGT,>11492271/1;pos=388;strand=-,TCACATGTCCTACAAAAAAACAGCTACAAAAGCAAGTACACATGGTGCCAGATGTGACATCCAGATGACCCAGT,>7847375/1;pos=382;strand=-,AGATGATCACATGTCCTACAAAAAAACAGCTACAAAAGCAAGTACACATGGTGCCAGATGTGACATCCAGACGA
chr11	532630	535549	chr2	135848567	135933963	4	-	+	uc001lpv.3:0-762	uc010fnh.1:219-3505	HRAS	RAB3GAP1	Interchromosomal	None	4	4	3	0.0384615	0.8	>12552392/1;pos=224;strand=-,GGCCCCGGCTGCATGAGCTGCAAGTGTGTGCTCTCCTGACGCAGGGTATATTTACTTCTGGCACATGGGAAGAG,>20475418/1;pos=262;strand=-,ACGCAGGGTATATTTACTTCTGGCACATGGGAAGAGAAATCAGATGAAATTTCCTTTGCTGACTTCAAGTTCTC,>23834309/2;pos=718;strand=+,TGGCCCCGGCTGCATGAGCTGCAAGTGTGTGCTCTCCTGACGCAGGGTATATTTACTTCTGGCACATGGGAAGA
chr5	93294481	93447403	chr5	93486555	93489828	3	-	-	uc003kkm.4:0-773,uc011cuf.2:0-649,uc010jbd.3:0-773,uc011cui.2:0-672	uc011cuk.2:3967-7240,uc003kkn.3:823-4096	FAM172A	KIAA0825	Adjacent_Complex	39151	3	3	3	0.2	1	>4123242/1;pos=826;strand=-,TCTGGACAGTGGCACACAGATACCGTTTATTAAAAGAGCTGTGGCTGTGGGAAATGAAGAAGGATGAAACACTA,>14127888/2;pos=743;strand=+,ACAGATACCGTTTATTAAAAGAGCTGTGGCTGTGGGAAATGAAGAAGGATGAAACACTAGAAGAGGAAGAAAAA
chr8	182128	182317	chr7	55861236	55863784	3	-	-	uc003woq.4:0-189,uc010lra.3:0-189,uc010lrb.4:0-189	uc003tqz.2:1236-3784	RPL23AP53	2014-09-01	Interchromosomal	None	3	3	2	0.75	1	>15105696/2;pos=159;strand=+,TCCGCGCTGCTTCCACCCAACTTCCTGTTAGCTGCAGGACAAGTTCGAGCATCTTAAAATGATTCAACAGGAGG,>15830127/2;pos=161;strand=+,CGCGCTGCTTCCACCCAACTTCCTGTTAGCTGCAGGACAAGTTCGAGCATCTTAAAATGATTCAACAGGAGGAG
chr1	762970	763154	chr3	197955064	197955677	3	+	+	uc001abp.2:0-184,uc009vjn.2:0-184,uc031pjj.1:0-184,uc009vjo.2:0-184,uc021oem.2:0-184	uc003fza.3:1558-2171	LOC643837	AL137655	Interchromosomal	None	3	3	2	1	1	>15105696/2;pos=154;strand=+,TCCGCGCTGCTTCCACCCAACTTCCTGTTAGCTGCAGGACAAGTTCGAGCATCTTAAAATGATTCAACAGGAGG,>15830127/2;pos=156;strand=+,CGCGCTGCTTCCACCCAACTTCCTGTTAGCTGCAGGACAAGTTCGAGCATCTTAAAATGATTCAACAGGAGGAG
chr1	762970	763154	chr11	120810	121425	3	+	-	uc001abp.2:0-184,uc009vjn.2:0-184,uc031pjj.1:0-184,uc009vjo.2:0-184,uc021oem.2:0-184	uc010qvj.2:1558-2173	LOC643837	AL137655	Interchromosomal	None	3	3	2	1	1	>15105696/2;pos=154;strand=+,TCCGCGCTGCTTCCACCCAACTTCCTGTTAGCTGCAGGACAAGTTCGAGCATCTTAAAATGATTCAACAGGAGG,>15830127/2;pos=156;strand=+,CGCGCTGCTTCCACCCAACTTCCTGTTAGCTGCAGGACAAGTTCGAGCATCTTAAAATGATTCAACAGGAGGAG
chr8	182128	182317	chr11	120810	121425	3	-	-	uc003woq.4:0-189,uc010lra.3:0-189,uc010lrb.4:0-189	uc010qvj.2:1558-2173	RPL23AP53	AL137655	Interchromosomal	None	3	3	2	0.75	1	>15105696/2;pos=159;strand=+,TCCGCGCTGCTTCCACCCAACTTCCTGTTAGCTGCAGGACAAGTTCGAGCATCTTAAAATGATTCAACAGGAGG,>15830127/2;pos=161;strand=+,CGCGCTGCTTCCACCCAACTTCCTGTTAGCTGCAGGACAAGTTCGAGCATCTTAAAATGATTCAACAGGAGGAG
chr1	762970	763154	chr16	90244124	90289080	3	+	+	uc001abp.2:0-184,uc009vjn.2:0-184,uc031pjj.1:0-184,uc009vjo.2:0-184,uc021oem.2:0-184	uc002fqw.3:0-1617	LOC643837	BC071667	Interchromosomal	None	3	3	2	1	1	>15105696/2;pos=154;strand=+,TCCGCGCTGCTTCCACCCAACTTCCTGTTAGCTGCAGGACAAGTTCGAGCATCTTAAAATGATTCAACAGGAGG,>15830127/2;pos=156;strand=+,CGCGCTGCTTCCACCCAACTTCCTGTTAGCTGCAGGACAAGTTCGAGCATCTTAAAATGATTCAACAGGAGGAG
chr1	762970	763154	chr7	55861236	55863784	3	+	-	uc001abp.2:0-184,uc009vjn.2:0-184,uc031pjj.1:0-184,uc009vjo.2:0-184,uc021oem.2:0-184	uc003tqz.2:1236-3784	LOC643837	2014-09-01	Interchromosomal	None	3	3	2	1	1	>15105696/2;pos=154;strand=+,TCCGCGCTGCTTCCACCCAACTTCCTGTTAGCTGCAGGACAAGTTCGAGCATCTTAAAATGATTCAACAGGAGG,>15830127/2;pos=156;strand=+,CGCGCTGCTTCCACCCAACTTCCTGTTAGCTGCAGGACAAGTTCGAGCATCTTAAAATGATTCAACAGGAGGAG
chr8	182128	182317	chr3	197955064	197955677	3	-	+	uc003woq.4:0-189,uc010lra.3:0-189,uc010lrb.4:0-189	uc003fza.3:1558-2171	RPL23AP53	AL137655	Interchromosomal	None	3	3	2	0.75	1	>15105696/2;pos=159;strand=+,TCCGCGCTGCTTCCACCCAACTTCCTGTTAGCTGCAGGACAAGTTCGAGCATCTTAAAATGATTCAACAGGAGG,>15830127/2;pos=161;strand=+,CGCGCTGCTTCCACCCAACTTCCTGTTAGCTGCAGGACAAGTTCGAGCATCTTAAAATGATTCAACAGGAGGAG
chr8	182128	182317	chr16	90244124	90289080	3	-	+	uc003woq.4:0-189,uc010lra.3:0-189,uc010lrb.4:0-189	uc002fqw.3:0-1617	RPL23AP53	BC071667	Interchromosomal	None	3	3	2	0.75	1	>15105696/2;pos=159;strand=+,TCCGCGCTGCTTCCACCCAACTTCCTGTTAGCTGCAGGACAAGTTCGAGCATCTTAAAATGATTCAACAGGAGG,>15830127/2;pos=161;strand=+,CGCGCTGCTTCCACCCAACTTCCTGTTAGCTGCAGGACAAGTTCGAGCATCTTAAAATGATTCAACAGGAGGAG
chr10	5726800	5727137	chr10	5751492	5754479	3	+	+	uc001iij.3:0-337	uc021pmm.1:316-573	FAM208B	C10orf18	Overlapping_Same	0	3	2	3	0.6	1	>4364395/1;pos=312;strand=-,GAGGCCGAGCCGGGATCTCAGGTCCTCGGGGGCGGCGGCCACGCCAAGGACGGCATTTATGACATTAACAGAGA,>29249052/1;pos=336;strand=-,CTCGGGGGCGGCGGCCACGCCAAGGACGGCATTTATGACATTAACAGAGAACAGGACTATGTCAAGAATTCTGA
chr17	44171925	44270165	chr17	44412267	44430295	3	-	-	uc010dav.3:0-1687,uc002ikc.3:0-1901,uc002ikd.3:0-1603	uc021tyy.1:287-752,uc002ikk.3:287-5270	KANSL1	ARL17A	Intrachromosomal_Complex	142101	3	2	2	0.214286	0.125	>5234008/2;pos=1867;strand=+,AAACAGACATTTACAAACAGATACGTGCTAATAAGGTTTCTGTGTGGAGACAGTAGAATATAAAAATAACACCT
chr17	44171925	44270165	chr17	44630121	44648234	3	-	-	uc010dav.3:0-1687,uc002ikc.3:0-1901,uc002ikd.3:0-1603	uc010wkd.1:287-752,uc002iks.2:287-5272	KANSL1	ARL17A	Intrachromosomal_Complex	359955	3	2	2	0.214286	0.125	>5234008/2;pos=1867;strand=+,AAACAGACATTTACAAACAGATACGTGCTAATAAGGTTTCTGTGTGGAGACAGTAGAATATAAAAATAACACCT
chr17	60536018	60637486	chr1	243219615	243260600	2	+	-	uc010ddp.3:0-1098,uc002jaa.4:0-1005,uc002izz.4:0-1101,uc002izx.4:0-1086,uc010wpd.2:0-747	uc001hzq.2:359-3833	TLK2	LOC731275	Interchromosomal	None	2	2	2	0.125	1	>21845231/1;pos=358;strand=-,AACAATTAAATAGATGTGTGACAATGAGCAAGAAACTCCTTATAGAAAAGATGATGATTATTCCCCACCTTCTA,>6752577/1;pos=359;strand=-,ACAATTAAATAGATGTGTGACAATGAGCAAGAAACTCCTTATAGAAAAGATGATGATTATTCCCCACCTTCTAA
chrX	3781542	3781614	chrX	3744676	3747432	2	-	-	uc004crl.3:0-72	uc022bsb.1:554-1790,uc004crk.3:554-1534	AK000470	LOC389906	Read_Through	-9129	2	2	2	0.166667	0.153846	>10605085/2;pos=41;strand=+,GTGTTCTCAGGAGACCCTGGAAATAAACAATGGAAAGCAACTAGAAGCCATTTGTGTCAAGGTAACGTCTGGAG,>27320027/2;pos=5;strand=+,GAAAATGTGCCAAGATTACCTCAGTAATTCTGGTCTGTGTTCTCAGGAGACCCTGGAAATAAACAATGGAAAGC
chr17	60536018	60637486	chr1	700244	709659	2	+	-	uc010ddp.3:0-1098,uc002jaa.4:0-1005,uc002izz.4:0-1101,uc002izx.4:0-1086,uc010wpd.2:0-747	uc001abo.3:405-1370	TLK2	LOC100288069	Interchromosomal	None	2	2	2	0.125	0.666667	>21845231/1;pos=404;strand=-,AACAATTAAATAGATGTGTGACAATGAGCAAGAAACTCCTTATAGAAAAGATGATGATTATTCCCCACCTTCTA,>6752577/1;pos=405;strand=-,ACAATTAAATAGATGTGTGACAATGAGCAAGAAACTCCTTATAGAAAAGATGATGATTATTCCCCACCTTCTAA
chr17	60536018	60637486	chr16	90195030	90204398	2	+	+	uc010ddp.3:0-1098,uc002jaa.4:0-1005,uc002izz.4:0-1101,uc002izx.4:0-1086,uc010wpd.2:0-747	uc002fqr.2:892-1780	TLK2	AX747598	Interchromosomal	None	2	2	2	0.125	0.166667	>21845231/1;pos=891;strand=-,AACAATTAAATAGATGTGTGACAATGAGCAAGAAACTCCTTATAGAAAAGATGATGATTATTCCCCACCTTCTA,>6752577/1;pos=892;strand=-,ACAATTAAATAGATGTGTGACAATGAGCAAGAAACTCCTTATAGAAAAGATGATGATTATTCCCCACCTTCTAA
chr19	17516551	17517104	chr19	17531121	17532021	2	+	+	uc002ngm.1:0-248,uc010eat.1:0-521	uc002ngo.1:123-1192,uc002ngn.1:123-571	AK311380,AK055623	MVB12A	Read_Through	4366	2	2	2	0.5	0.0740741	>11116553/1;pos=158;strand=-,CTCCAGGATACCAGATCTCCTGCACCGTCGAGGGGGCACCCGCCAGCTTTGGCAAGAGCTTCGCGCAGAAATCT,>30617776/1;pos=151;strand=-,CCTGGGACTCCAGGATACCAGATCTCCTGCACCGTCGAGGGGGCACCCGCCAGCTTTGGCAAGAGCTTCGCGCA
chrX	3819968	3820040	chrX	3744676	3747432	2	-	-	uc004crn.3:0-72	uc022bsb.1:554-1790,uc004crk.3:554-1534	AK000470	LOC389906	Intrachromosomal	-47553	2	2	2	0.166667	0.153846	>10605085/2;pos=41;strand=+,GTGTTCTCAGGAGACCCTGGAAATAAACAATGGAAAGCAACTAGAAGCCATTTGTGTCAAGGTAACGTCTGGAG,>27320027/2;pos=5;strand=+,GAAAATGTGCCAAGATTACCTCAGTAATTCTGGTCTGTGTTCTCAGGAGACCCTGGAAATAAACAATGGAAAGC
chr7	28448994	28449041	chr7	28527792	28865510	2	+	+	uc003szp.3:0-47	uc003szq.3:393-8531,uc003szr.3:74-8212	BC087859	CREB5	Read_Through	1771	2	2	2	1	1	>23747214/2;pos=7;strand=+,CTTCACCCGGGCTCCGCTCTTGCCTTCTCCACACTTGTTTGATTTATGAGGAATCCAAGATGAATTTGGAGCAG,>27432115/2;pos=8;strand=+,TTCACCCGGGCTCCGCTCTTGCCTTCTCCACACTTGTTTGATTTATGAGGAATCCAAGATGAATTTGGAGCAGG
chr17	60536018	60637486	chr11	141452	169051	2	+	-	uc010ddp.3:0-1098,uc002jaa.4:0-1005,uc002izz.4:0-1101,uc002izx.4:0-1086,uc010wpd.2:0-747	uc001lnz.2:133-1430	TLK2	AL137655	Interchromosomal	None	2	2	2	0.125	0.222222	>21845231/1;pos=132;strand=-,AACAATTAAATAGATGTGTGACAATGAGCAAGAAACTCCTTATAGAAAAGATGATGATTATTCCCCACCTTCTA,>6752577/1;pos=133;strand=-,ACAATTAAATAGATGTGTGACAATGAGCAAGAAACTCCTTATAGAAAAGATGATGATTATTCCCCACCTTCTAA
chrX	64808260	64808491	chrX	64936679	64947770	2	+	+	uc004dwe.3:0-231	uc010nkp.1:173-352	BC067907	MSN	Read_Through	52476	2	2	2	1	0.166667	>3315623/1;pos=213;strand=-,AACAACCAAATCAGTGTGCGTGTGACCACCATGGATGCAGAGCTGGAGTTTGCCATCCAGCCCAACACCACCGG,>28736800/2;pos=164;strand=+,AGCCCCGCCGCTCAACCAGCCATCAGTCCCTTAACTGCCAGTGTTCGTGGACCATGCAAAACAACCAAATCAGT
chr15	49126965	49255640	chr15	49030134	49097852	2	-	-	uc010uez.1:0-1098,uc001zxb.1:0-2165,uc010uey.1:0-1838	uc001zwy.3:186-5468,uc001zxa.2:186-4459,uc001zwz.3:186-5636	SHC4	CEP152	Read_Through	-12590	2	2	2	0.0606061	0.5	>21361427/1;pos=193;strand=-,GGCCAAGCAAAACATCTTCTCCTGGTGGATCCTGAAGGCAAGGAGGACCATGTCATTAGACTTTGGCAGTGTGG,>26262302/2;pos=2115;strand=+,CTACAGGGAGGCCAAGCAAAACATCTTCTCCTGGTGGATCCTGAAGGCAAGGAGGACCATGTCATTAGACTTTG
chr17	60536018	60637486	chr3	197907625	197935257	2	+	+	uc010ddp.3:0-1098,uc002jaa.4:0-1005,uc002izz.4:0-1101,uc002izx.4:0-1086,uc010wpd.2:0-747	uc011buq.1:196-1497	TLK2	FAM157A	Interchromosomal	None	2	2	2	0.125	0.666667	>21845231/1;pos=195;strand=-,AACAATTAAATAGATGTGTGACAATGAGCAAGAAACTCCTTATAGAAAAGATGATGATTATTCCCCACCTTCTA,>6752577/1;pos=196;strand=-,ACAATTAAATAGATGTGTGACAATGAGCAAGAAACTCCTTATAGAAAAGATGATGATTATTCCCCACCTTCTAA
chr9	124725886	124725997	chr9	124584203	124633026	4	-	-	uc004bls.1:0-111	uc004blr.3:1795-3108,uc011lyl.2:1939-3252	BC039180	TTLL11	Overlapping_Same	0	4	1	3	0.571429	1	>5867351/2;pos=87;strand=+,AGGAGCCGAGCCCCTCTGCCGGCAGGTCTCAGCAGCTTGAAAAACCATTCGCTGGAAAGGAAGATGCTTTGGAC
chr1	85028939	85040162	chr1	84964005	84967652	3	-	-	uc001dkc.3:0-1285,uc001dka.2:0-1021,uc001dkb.2:0-812	uc001djw.4:435-805	CTBS	GNG5	Read_Through	-46541	3	1	3	0.272727	0.0160428	>6557523/1;pos=475;strand=-,AACTATAAAGTTTCCCAGGCAGCTGCAGACTTGAAACAGTTCTGTCTGCAGAATGCTCAACATGACCCTCTGCT
chr5	40746899	40756071	chr5	40759480	40771964	2	-	-	uc011cpm.2:0-368	uc003jmb.3:414-5129,uc003jmc.3:369-5084	TTC33	PRKAA1	Adjacent_Complex	3408	2	1	2	0.333333	0.1	>4359092/1;pos=422;strand=-,CAGCTGAAGGATGAAGGAGCCAGTTTGGCTGAAAATAAAAGCTGGATGAAAAAGAAAGTCGGCGTCTGTTCCAA
chr1	147874654	147874817	chr1	144300511	144301535	2	+	-	uc010paa.1:0-163	uc001ekt.4:248-1272,uc001ekr.4:248-838	AK311108	LINC00623	Intrachromsomal_Diverging	-3533881	2	1	2	1	0.181818	>17956893/1;pos=253;strand=-,TGGCTCCGGGATGCGCGTGAGGCAAGTGACCTTGCGTGTAAAGGGGCCCGCCTGGCAGGACGACTGAGCAAGTC
chr1	143687129	143687308	chr1	149615764	149616785	2	+	+	uc001ejq.3:0-179,uc009whw.2:0-179	uc001esk.5:439-1460,uc001esl.5:439-1026	LOC100130000	LINC00623	Intrachromosomal	5862081	2	1	2	1	0.181818	>17956893/1;pos=444;strand=-,TGGCTCCGGGATGCGCGTGAGGCAAGTGACCTTGCGTGTAAAGGGGCCCGCCTGGCAGGACGACTGAGCAAGTC
chr1	143687129	143687308	chr1	144300511	144301535	2	+	-	uc001ejq.3:0-179,uc009whw.2:0-179	uc001ekt.4:248-1272,uc001ekr.4:248-838	LOC100130000	LINC00623	Intrachromosomal_Converging	586331	2	1	2	1	0.181818	>17956893/1;pos=253;strand=-,TGGCTCCGGGATGCGCGTGAGGCAAGTGACCTTGCGTGTAAAGGGGCCCGCCTGGCAGGACGACTGAGCAAGTC
chr1	143687129	143687308	chr1	144480745	144481764	2	+	-	uc001ejq.3:0-179,uc009whw.2:0-179	uc001eky.4:236-821,uc001ela.4:236-1256	LOC100130000	LOC728875	Intrachromosomal_Converging	766565	2	1	2	1	0.181818	>17956893/1;pos=241;strand=-,TGGCTCCGGGATGCGCGTGAGGCAAGTGACCTTGCGTGTAAAGGGGCCCGCCTGGCAGGACGACTGAGCAAGTC
chr1	147874654	147874817	chr1	144480745	144481764	2	+	-	uc010paa.1:0-163	uc001eky.4:236-821,uc001ela.4:236-1256	AK311108	LOC728875	Intrachromsomal_Diverging	-3353645	2	1	2	1	0.181818	>17956893/1;pos=241;strand=-,TGGCTCCGGGATGCGCGTGAGGCAAGTGACCTTGCGTGTAAAGGGGCCCGCCTGGCAGGACGACTGAGCAAGTC
chr1	147874654	147874817	chr1	149615764	149616785	2	+	+	uc010paa.1:0-163	uc001esk.5:439-1460,uc001esl.5:439-1026	AK311108	LINC00623	Intrachromosomal	1682779	2	1	2	1	0.181818	>17956893/1;pos=444;strand=-,TGGCTCCGGGATGCGCGTGAGGCAAGTGACCTTGCGTGTAAAGGGGCCCGCCTGGCAGGACGACTGAGCAAGTC
MCF10Ca1h
#chrom5p	start5p	end5p	chrom3p	start3p	end3p	score	strand5p	strand3p	transcript_ids_5p	transcript_ids_3p	genes5p	genes3p	type	distance	total_frags	spanning_frags	unique_alignment_positions	isoform_fraction_5p	isoform_fraction_3p	breakpoint_spanning_reads
chr4	76649459	76649794	chr4	76567952	76587232	20	-	-	uc010iiy.3:0-335	uc003hir.3:260-4274,uc003hit.3:395-4310,uc003his.3:276-4409,uc003his.3:395-4409,uc003hit.3:276-4310	AK311578	G3BP2	Read_Through	-50029	20	12	16	0.8	0.115607	>16176947/1;pos=294;strand=-,AAGTGAAATTTTCCTTTGGCCAACGTGACAGCATTTGACATTGTGCAGCAAAGAAATGGTTATGGAGAAGCCCA,>10956432/1;pos=299;strand=-,AAATTTTCCTTTGGCCAACGTGACAGCATTTGACATTGTGCAGCAAAGAAATGGTTATGGAGAAGCCCAGTCCG,>10521110/1;pos=304;strand=-,TTCCTTTGGCCAACGTGACAGCATTTGACATTGTGCAGCAAAGAAATGGTTATGGAGAAGCCCAGTCCGCTGCT,>1362528/2;pos=267;strand=+,CAAGCTATCAAATCTGAGGTCTTATTTTGTTGAGTCGAAAGTGAAATTTTCCTTTGGCC…
chr19	34919267	34943051	chr19	34912423	34917071	22	+	+	uc010xrx.1:0-981,uc002nvk.3:0-1201,uc002nvl.3:0-1080,uc010xrx.1:0-887,uc010xrx.1:0-720,uc002nvk.3:0-940,uc002nvl.3:0-1247,uc002nvk.3:0-1107,uc002nvl.3:0-1341	uc002nvj.3:979-1156,uc002nvj.3:830-1156	UBA2	PDCD2L	Adjacent_Complex	-2195	22	11	17	0.258824	0.338462	>12341153/1;pos=871;strand=-,GGGATAAGGTATTCCTGGAGTGGAGAGCCACTCTTTTTGACCTGCCCTACATCAGAAGTCACCGAGCTCCCAGC,>9900026/2;pos=1048;strand=+,GAGACTTTGAGAGTTCATTTAGCAGAAAAGGGGGATGGAGCTGAGCTCATATGGGATAAGGTATTCCTGGAGTG,>3872376/2;pos=1049;strand=+,AGACTTTGAGAGTTCATTTAGCAGAAAAGGGGGATGGAGCTGAGCTCATATGGGATAAGGTATTCCTGGAGTGG,>12931586/2;pos=1053;strand=+,TTTGAGAGTTCATTTAGCAGAAAAGGGGGATGGAGCTGAGCTCATATGGGATAAGGT…
chr10	5726800	5727137	chr10	5751492	5754479	7	+	+	uc001iij.3:0-337	uc021pmm.1:316-573,uc021pmm.1:450-573	FAM208B	C10orf18	Overlapping_Same	0	7	6	7	0.5	1	>16375069/1;pos=316;strand=-,CCGAGCCGGGATCTCAGGTCCTCGGGGGCGGCGGCCACGCCAAGGACGGCATTTATGACATTAACAGAGAACAG,>26928408/1;pos=333;strand=-,GTCCTCGGGGGCGGCGGCCACGCCAAGGACGGCATTTATGACATTAACAGAGAACAGGACTATGTCAAGAATTC,>5328772/2;pos=281;strand=+,GAAGGAGGCCGAGCCGGGATCTCAGGTCCTCGGGGGCGGCGGCCACGCCAAGGACGGCATTTATGACATTAACA,>16117393/2;pos=284;strand=+,GGAGGCCGAGCCGGGATCTCAGGTCCTCGGGGGCGGCGGCCACGCCAAGGACGGCATTT…
chr17	57697049	57742269	chr17	57915655	57917951	13	+	+	uc002ixp.3:0-1963,uc002ixp.3:0-2086,uc002ixr.1:0-2098,uc002ixr.1:0-1975,uc002ixq.1:0-2086,uc002ixq.1:0-1963	uc010woi.2:1259-2082,uc002ixu.4:1185-2173,uc002ixu.4:1247-2173,uc010wog.2:1214-2037,uc010woh.2:1017-2005,uc010woi.2:1156-2082,uc010woh.2:1182-2005,uc010woh.2:1079-2005,uc010woj.2:983-1971,uc010woj.2:1148-1971,uc002ixu.4:1350-2173,uc010woi.2:1094-2082,uc010woj.2:1045-1971,uc010wog.2:1111-2037,uc010wog.2:1049-2037	CLTC	VMP1	Read_Through	16676	13	5	11	0.0921986	0.13	>22804013/1;pos=1255;strand=-,TGTTAGTTCAAGATGAAGAGCCTCTTGCTGACATCACACAGTGCTGTCCCCGGCATAGGTCCATCTCTGCAGAA,>26666907/2;pos=2027;strand=+,GGACAGCAGTTTGCCCAAATGTTAGTTCAAGATGAAGAGCCTCTTGCTGACATCACACAGTGCTGTCCCCGGCA,>5580451/2;pos=2041;strand=+,CCAAATGTTAGTTCAAGATGAAGAGCCTCTTGCTGACATCACACAGTGCTGTCCCCGGCATAGGTCCATCTCTG,>23874427/2;pos=2047;strand=+,GTTAGTTCAAGATGAAGGGCCTCTTGCTGACATCACACAGTGCTGTCCCCGGCAT…
chr4	159091915	159092631	chr4	159100812	159123392	5	+	+	uc003ipt.1:0-716	uc003ipu.1:240-1551,uc003ipv.1:815-2723,uc003ipu.1:165-1551	AK126266	AK096792,AK126266	Read_Through	771	5	5	4	1	1	>27017157/1;pos=160;strand=-,CTGCTAATGTGATGCATGGTTTCCTGACTTCAGCTGCCGCGTCCGCTTCGGGATGAAATGACCAGTGCTTTGGT,>20115637/1;pos=169;strand=-,TGATGCATGGTTTCCTGACTTCAGCTGCCGCGTCCGCTTCGGGATGAAATGACCAGTGCTTTGGTTAAGAATGC,>21824626/2;pos=681;strand=+,GTTTCCTGACTTCAGCTGCCGCGTCCGCTTCGGGATGAAATGACCAGTGCTTTGGTTAAGAATGCACATTATAC,>27053109/2;pos=684;strand=+,TCCTGACTTCAGCTGCCGCGTCCGCTTCGGGATGAAATGACCAGTGCTTTGGTTAAGA…
chr11	532630	535549	chr2	135848567	135928278	5	-	+	uc001lpv.3:0-762	uc010fng.3:193-4912,uc002tuj.3:193-4916,uc010fnf.3:193-4937	HRAS	RAB3GAP1	Interchromosomal	None	5	4	4	0.0438596	0.15625	>12704155/1;pos=194;strand=-,GAGTGGCCCCGGCTGCATGAGCTGCAAGTGTGTGCTCTCCTGACGCAGGGTATATTTACTTCTGGCACATGGGA,>4234912/1;pos=192;strand=-,GAGAGTGGCCCCGGCTGCATGAGCTGCAAGTGTGTGCTCTCCTGACGCAGGGTATATTTACTTCTGGCACATGG,>25918459/1;pos=236;strand=-,ACGCAGGGTATATTTACTTCTGGCACATGGGAAGAGAAATCAGATGAAATTTCCTTTGCTGACTTCAAGTTCTC
chrX	3817256	3820040	chrX	3782438	3785846	4	-	-	uc004crn.3:0-279	uc011mhl.1:79-1680	AK000470	AK097803	Read_Through	-9604	4	4	4	0.444444	0.5	>25368531/1;pos=116;strand=-,CTCCATTTACAGGAAAGCAACTAGAAGCCATTTGTGTCAAGGTAACGTCTGGAGAAACAAAAGGTCAGGAACGG,>25771665/1;pos=94;strand=-,GAGAAGCACTGCTGCCTATGCACTCCATTTACAGGAAAGCAACTAGAAGCCATTTGTGTCAAGGTAACGTCTGG,>12016745/2;pos=257;strand=+,CTGCCTATGCACTCCATTTACAGGAAAGCAACTAGAAGCCATTTGTGTCAAGGTAACGTCTGGAGAAACAAAAG,>25418619/1;pos=83;strand=-,CAGCCTTGGGGGAGAAGCACTGCTGCCTATGCACTCCATTTACAGGAAAGCAACTAGAAG…
chrX	3817256	3820040	chrX	3744676	3747432	4	-	-	uc004crn.3:0-279	uc022bsb.1:554-1790,uc004crk.3:554-1534	AK000470	LOC389906	Intrachromosomal	-47553	4	4	4	0.444444	0.363636	>25771665/1;pos=569;strand=-,GAGAAGCACTGCTGCCTATGCACTCCATTTACAGGAAAGCAACTAGAAGCCATTTGTGTCAAGGTAACGTCTGG,>5361433/2;pos=242;strand=+,GGGGGAGAAGCACTGCTGCCTATGCACTCCATTTACAGGAAAGCAACTAGAAGCCATTTGTGTCAAGGTAACGT,>12016745/2;pos=257;strand=+,CTGCCTATGCACTCCATTTACAGGAAAGCAACTAGAAGCCATTTGTGTCAAGGTAACGTCTGGAGAAACAAAAG,>25418619/1;pos=558;strand=-,CAGCCTTGGGGGAGAAGCACTGCTGCCTATGCACTCCATTTACAGGAAAGCAACTAGAA…
chr5	93294481	93447403	chr5	93486555	93489828	4	-	-	uc003kkm.4:0-773,uc011cuf.2:0-649,uc010jbd.3:0-773,uc011cui.2:0-672	uc011cuk.2:3967-7240,uc003kkn.3:823-4096	FAM172A	KIAA0825	Adjacent_Complex	39151	4	4	4	0.444444	1	>3118276/1;pos=850;strand=-,GTTTATTAAAAGAGCTGTGGCTGTGGGAAATGAAGAAGGATGAAACACTAGAAGAGGAAGAAAAAGCAATACTG,>28114774/1;pos=854;strand=-,ATTAAAAGAGCTGTGGCTGTGGGAAATGAAGAAGGATGAAACACTAGAAGAGGAAGAAAAAGCAATACTGAAGC,>13153527/2;pos=729;strand=+,CTGGACAGTGGCACACAGATACCGTTTATTAAAAGAGCTGTGGCTGTGGGAAATGAAGAAGGATGAAACACTAG
chrX	3778830	3781614	chrX	3744676	3747432	4	-	-	uc004crl.3:0-279	uc022bsb.1:554-1790,uc004crk.3:554-1534	AK000470	LOC389906	Read_Through	-9129	4	4	4	0.444444	0.363636	>25771665/1;pos=569;strand=-,GAGAAGCACTGCTGCCTATGCACTCCATTTACAGGAAAGCAACTAGAAGCCATTTGTGTCAAGGTAACGTCTGG,>5361433/2;pos=242;strand=+,GGGGGAGAAGCACTGCTGCCTATGCACTCCATTTACAGGAAAGCAACTAGAAGCCATTTGTGTCAAGGTAACGT,>12016745/2;pos=257;strand=+,CTGCCTATGCACTCCATTTACAGGAAAGCAACTAGAAGCCATTTGTGTCAAGGTAACGTCTGGAGAAACAAAAG,>25418619/1;pos=558;strand=-,CAGCCTTGGGGGAGAAGCACTGCTGCCTATGCACTCCATTTACAGGAAAGCAACTAGAA…
chrX	3778830	3781614	chrX	3782438	3785846	4	-	-	uc004crl.3:0-279	uc011mhl.1:79-1680	AK000470	AK097803	Adjacent_Complex	823	4	4	4	0.444444	0.5	>25368531/1;pos=116;strand=-,CTCCATTTACAGGAAAGCAACTAGAAGCCATTTGTGTCAAGGTAACGTCTGGAGAAACAAAAGGTCAGGAACGG,>25771665/1;pos=94;strand=-,GAGAAGCACTGCTGCCTATGCACTCCATTTACAGGAAAGCAACTAGAAGCCATTTGTGTCAAGGTAACGTCTGG,>12016745/2;pos=257;strand=+,CTGCCTATGCACTCCATTTACAGGAAAGCAACTAGAAGCCATTTGTGTCAAGGTAACGTCTGGAGAAACAAAAG,>25418619/1;pos=83;strand=-,CAGCCTTGGGGGAGAAGCACTGCTGCCTATGCACTCCATTTACAGGAAAGCAACTAGAAG…
chr16	18805920	18812856	chr16	18794276	18800439	4	-	-	uc002dfl.1:0-561,uc010van.1:0-628	uc002dfh.1:91-542	ARL6IP1	RPS15A	Read_Through	-1334	4	4	3	0.0188679	0.0155642	>3756192/1;pos=90;strand=-,TGCTTGGGTGGGACAACAAGTCCACAACCTGCTTCTCACCTACCTGATAGCCACAATGGTGCGCATGAATGTCC,>27336886/1;pos=93;strand=-,TTGGGTGGGACAACAAGTCCACAACCTGCTTCTCACCTACCTGATAGCCACAATGGTGCGCATGAATGTCCTGG,>13492118/2;pos=537;strand=+,AACCTGCTTCTCACCTACCTGATAGCCACAATGGTGCGCATGAATGTCCTGGCAGATGCTCTCAAGAGTATCAA
chr3	72937384	73016869	chr3	73047227	73115010	3	+	+	uc003dpg.3:0-1148	uc003dpi.1:104-1290,uc003dph.1:104-1461	GXYLT2	PPP4R2	Read_Through	21596	3	3	2	0.214286	0.0555556	>1124262/1;pos=144;strand=-,ATACGGGATATTTTGAGAAGAGGGGGAAAAAGGAAGTTTGTCCTGTCCTGGATCAGTTTCTTTGTCATGTAGCC,>19385473/2;pos=1085;strand=+,CCGAGGCGTCTACCATGACGATAAGCAACCAACGTTCAGAGCACTCTATGAAGCAATACGGGATATTTTGAGAA,>19385473/1;pos=132;strand=-,CTCTATGAAGCAATACGGGATATTTTGAGAAGAGGGGGAAAAAGGAAGTTTGTCCTGTCCTGGATCAGTTTCTT,>682696/2;pos=1085;strand=+,CCGAGGCGTCTACCATGACGATAAGCAACCAACGTTCAAAGCACTCTATGAAGCAATAC…
chr6	7330081	7374363	chr6	7281287	7310261	3	-	-	uc003mxj.3:0-2982,uc003mxl.2:0-3008,uc021ylc.1:0-2604,uc003mxh.3:0-1845	uc003mxf.4:267-9857	CAGE1	SSR1	Read_Through	-13345	3	3	2	0.6	0.0104895	>16182678/1;pos=289;strand=-,GAAAATCATCCGAAGTCCATGACCATGGCTCGTTAGCAGTGGCACAAGATCTTACAGAGGATGAAGAAACAGTA,>3821050/2;pos=1809;strand=+,AAAAAGCTTAGAAAATCATCCGAAGTCCATGACCATGGCTTGTTAGCAGTGGCACAAGATCTTACAGAGGATGA
chr1	85028939	85040162	chr1	84964005	84967652	2	-	-	uc001dkc.3:0-1285,uc001dka.2:0-1021,uc001dkb.2:0-812	uc001djw.4:435-805	CTBS	GNG5	Read_Through	-46541	2	2	2	0.222222	0.0153846	>12348296/2;pos=1001;strand=+,GCTCCTTATTATAACTATAAAGTTTCCCAGGCAGCTGCAGACTTGAAACAGTTCTGTCTGCAGAATGCTCAACA,>8495521/2;pos=964;strand=+,TTCTATTTCTGGAAACCTATGGGATAAAGATCAGCGGGCTCCTTATTATAACTATAAAGTTTCCCAGGCAGCTG
chr5	69321472	69321557	chr5	70197651	70203943	2	+	+	uc003jyc.1:0-85	uc003mqa.3:214-706	SERF1	SERF1A	Intrachromosomal	874931	2	2	2	1	0.0217391	>6901789/2;pos=55;strand=+,ACGGCCGCCCCAGGAGGGTCCTTGTTTGGAGGTGGAAATCAACGAGAACTTGCCCGCCAGAAAAACATGAAGAA,>20855520/2;pos=57;strand=+,GGCCGCCCCAGGAGGGTCCTTGTTTGGAGGTGGAAATCAACGAGAACTTGCCCGCCAGAAAAACATGAAGAAAA
chr5	69321472	69321557	chr5	69322233	69328524	2	+	+	uc003jyc.1:0-85	uc003jxz.3:214-706	SERF1	SERF1A	Overlapping_Complex	0	2	2	2	1	0.0217391	>6901789/2;pos=55;strand=+,ACGGCCGCCCCAGGAGGGTCCTTGTTTGGAGGTGGAAATCAACGAGAACTTGCCCGCCAGAAAAACATGAAGAA,>20855520/2;pos=57;strand=+,GGCCGCCCCAGGAGGGTCCTTGTTTGGAGGTGGAAATCAACGAGAACTTGCCCGCCAGAAAAACATGAAGAAAA
chr5	70196890	70196975	chr5	70197651	70203943	2	+	+	uc003kaj.1:0-85	uc003mqa.3:214-706	SERF1	SERF1A	Overlapping_Complex	0	2	2	2	1	0.0217391	>6901789/2;pos=55;strand=+,ACGGCCGCCCCAGGAGGGTCCTTGTTTGGAGGTGGAAATCAACGAGAACTTGCCCGCCAGAAAAACATGAAGAA,>20855520/2;pos=57;strand=+,GGCCGCCCCAGGAGGGTCCTTGTTTGGAGGTGGAAATCAACGAGAACTTGCCCGCCAGAAAAACATGAAGAAAA
chr5	70196890	70196975	chr5	69322233	69328524	2	+	+	uc003kaj.1:0-85	uc003jxz.3:214-706	SERF1	SERF1A	Intrachromosomal_Complex	-868365	2	2	2	1	0.0217391	>6901789/2;pos=55;strand=+,ACGGCCGCCCCAGGAGGGTCCTTGTTTGGAGGTGGAAATCAACGAGAACTTGCCCGCCAGAAAAACATGAAGAA,>20855520/2;pos=57;strand=+,GGCCGCCCCAGGAGGGTCCTTGTTTGGAGGTGGAAATCAACGAGAACTTGCCCGCCAGAAAAACATGAAGAAAA
chr10	4868368	4889421	chr10	4950542	5020157	3	+	+	uc001ihi.4:0-1067,uc009xhw.4:0-773,uc001ihk.4:0-896	uc001iho.3:225-2036	AKR1E2	AKR1C1	Read_Through	44544	3	1	2	1	1	>23320723/1;pos=264;strand=-,TGTTCCCCATGCACAAAAACGTGTTTTGAACCTACTCTAACCAACTGTCAAAAGGCTGTGTTAAGTGATTCTCT
chrX	3784990	3799883	chrX	3771064	3779036	3	-	-	uc011mhl.1:0-935	uc004crl.3:73-2183	AK097803	AK000470	Read_Through	-823	3	1	2	0.5	0.157895	>26159964/2;pos=907;strand=+,GGCGTGAGGGAGGGGCCCGCTCCTGCTTGTGTCTTCTGTGGCTTCAGCGTCACCTAGTGCAGGCTGCCATTCAA
chrX	3784990	3799883	chrX	3809488	3817462	3	-	-	uc011mhl.1:0-935	uc004crn.3:73-2183	AK097803	AK000470	Adjacent_Complex	9604	3	1	2	0.5	0.157895	>26159964/2;pos=907;strand=+,GGCGTGAGGGAGGGGCCCGCTCCTGCTTGTGTCTTCTGTGGCTTCAGCGTCACCTAGTGCAGGCTGCCATTCAA
chrX	134477185	134478011	chrX	134419722	134429964	2	-	-	uc022cep.1:0-826	uc022ceq.1:0-3268,uc004eyo.3:0-2983	BC029787	ZNF75D	Overlapping_Complex	0	2	1	2	1	1	>11571183/1;pos=32;strand=-,TGAAACTGAGGGAATAGGTCCACAGAACTCGACCCTGGAAGAGAGAGTCGGGGTCAGGTCTTCGGGAGGTGGAG
chr1	143915747	143916307	chr1	206557368	206628045	2	+	+	uc010oxm.1:0-560	uc010prv.1:0-2493	SRGAP2B	SRGAP2	Intrachromosomal	62462891	2	1	2	0.105263	1	>20152177/2;pos=526;strand=+,GGAGATCATAGCAGAGTACGATACTCAGGTCAAAGAGTAAAGAAGTCGGCCAGCAGCTCCAAGATGATTTGATG
chr10	4934795	4951797	chr10	4872866	4890250	2	+	+	uc001iho.3:0-368	uc031ptd.1:101-1622,uc001ihj.4:187-1708,uc010qam.2:187-1118,uc001ihk.4:187-1468,uc001ihi.4:187-1639,uc001ihh.2:187-1537,uc009xhw.4:187-1345	AKR1C1	AKR1E2	Intrachromosomal_Complex	-44544	2	1	2	1	1	>1560525/2;pos=308;strand=+,CTGAACTAAGAAGCAAAAATTCTGCATCATTTTGGTGGCGTGTACAGGGACATGAGGAAGGGCTTCTCCAGGGA
chr17	44171925	44270165	chr17	44412267	44430295	2	-	-	uc010dav.3:0-1687,uc002ikc.3:0-1901,uc002ikd.3:0-1603	uc002ikk.3:287-5270	KANSL1	ARL17A	Intrachromosomal_Complex	142101	2	1	2	0.153846	0.285714	>8682500/2;pos=1864;strand=+,AGCAAACAGACATTTACAAACAGATACGTGCTAATAAGGTTTCTGTGTGGAGACAGTAGAATATAAAAATAACA
chr17	44171925	44270165	chr17	44630121	44648234	2	-	-	uc010dav.3:0-1687,uc002ikc.3:0-1901,uc002ikd.3:0-1603	uc002iks.2:287-5272	KANSL1	ARL17A	Intrachromosomal_Complex	359955	2	1	2	0.153846	0.285714	>8682500/2;pos=1864;strand=+,AGCAAACAGACATTTACAAACAGATACGTGCTAATAAGGTTTCTGTGTGGAGACAGTAGAATATAAAAATAACA
