# Supplementary material for: Three‐dimensional modelling identifies novel genetic dependencies associated with breast cancer progression in the isogenic MCF10 model
Source: J Pathol. 2016 Oct 19;240(3):315–28. doi: 10.1002/path.4778 (PMC5082563; doi:10.1002/path.4778)
Supplement: Supplementary file 13 — Table S5 Differentially expressed genes between pre‐invasive and invasive cells grown on plastic and as spheroids. [file PATH-240-315-s012.xlsx]

## Sheet: DEG_plastic
Supplementary Table S5: Differentially expressed genes between pre-invasive and invasive cells grown on plastic and as spheroids
Differentially expressed genes between pre-invasive and invasive cells grown on plastic
ENSEMBL_ID	Gene Name	baseMeanA	baseMeanB	baseMean	log2FoldChange	lfcSE	stat	pvalue	padj	MCF10A	MCF10NeoT	MCF10AT1	MCF10DCIS.com	MCF10Ca1a	MCF10Ca1d	MCF10Ca1h
ENSG00000109193	SULT1E1	1083.03	2.76735	542.898	-7.47319	0.619332	-12.0665	1.58711e-33	2.68031e-29	1828.28	743.837	734.301	10.714	0	2.0995	6.325
ENSG00000166828	SCNN1G	405.159	9.21755	207.188	-5.04336	0.488326	-10.3279	5.27192e-25	4.45161e-21	411.364	296.1	529.637	21.428	5.20379	14.6965	8.13215
ENSG00000109906	ZBTB16	759.3	0.593459	379.947	-7.53023	0.768822	-9.7945	1.18885e-22	6.69245e-19	1801.71	256.142	261.361	0	0	0	1.80714
ENSG00000135299	ANKRD6	2.73675	217.898	110.318	5.63416	0.585386	9.62468	6.29012e-22	2.65569e-18	3.18887	1.02457	4.14859	269.635	239.374	266.636	156.318
ENSG00000132821	VSTM2L	334.742	0	167.371	-7.52226	0.787004	-9.5581	1.19943e-21	4.05119e-18	714.306	139.341	168.709	0	0	0	0
ENSG00000163219	ARHGAP25	0.337036	174.102	87.2195	6.54099	0.732509	8.92958	4.27638e-19	1.20366e-15	0	1.02457	0	161.603	130.095	261.037	138.246
ENSG00000166825	ANPEP	2839.11	181.585	1510.35	-3.76256	0.427538	-8.80052	1.36183e-18	3.28552e-15	2644.63	3471.24	2544.47	226.779	137.38	126.67	288.239
ENSG00000096060	FKBP5	5630.94	242.443	2936.69	-4.22178	0.491707	-8.58596	9.00799e-18	1.90159e-14	8922.45	4674.08	3589.91	406.239	188.377	159.562	389.439
ENSG00000179593	ALOX15B	345.223	0.75689	172.99	-6.54413	0.770562	-8.49267	2.01949e-17	3.78945e-14	821.665	89.1374	143.818	0	0	1.39966	0.903572
ENSG00000147394	ZNF185	485.955	12.5923	249.274	-4.73773	0.566334	-8.36562	5.97994e-17	1.00989e-13	703.677	267.412	513.043	18.7495	4.16303	22.3946	11.7464
ENSG00000179869	ABCA13	14.5638	1250.12	632.34	5.49215	0.667774	8.22457	1.95897e-16	3.00755e-13	15.9443	17.4177	11.0629	629.446	169.644	2316.44	1317.41
ENSG00000197857	ZNF44	147.402	1.12027	74.2612	-5.72999	0.700281	-8.18242	2.78199e-16	3.91519e-13	223.221	62.4987	164.561	0	0	0.699832	2.71072
ENSG00000168447	SCNN1B	186.689	0.23008	93.4595	-6.46248	0.791679	-8.16301	3.26789e-16	4.24524e-13	408.175	58.4004	103.715	2.6785	0	0.699832	0
ENSG00000149596	JPH2	290.597	0.343059	145.47	-6.5574	0.812297	-8.07267	6.87785e-16	8.29665e-13	704.74	134.218	48.4002	0.892832	1.04076	0	0
ENSG00000166394	CYB5R2	3.9671	346.877	175.422	5.40075	0.695193	7.76871	7.92868e-15	8.92664e-12	2.12591	3.0737	6.91432	324.098	407.977	580.161	65.9607
ENSG00000158246	FAM46B	266.953	8.50768	137.73	-4.44594	0.586697	-7.57791	3.51171e-14	3.70661e-11	394.357	160.857	259.978	3.57133	3.12227	5.59865	17.1679
ENSG00000173597	SULT1B1	278.003	1.417	139.71	-5.79522	0.777014	-7.45832	8.76343e-14	8.7057e-11	397.545	418.024	31.8059	0.892832	0	0.699832	3.61429
ENSG00000088280	ASAP3	291.388	25.5093	158.449	-3.31049	0.448332	-7.38402	1.53575e-13	1.33527e-10	416.679	185.447	287.636	5.35699	21.8559	25.8938	29.8179
ENSG00000176153	GPX2	17.0351	815.123	416.079	4.82251	0.652271	7.39341	1.4311e-13	1.33527e-10	38.2664	4.09827	9.68005	624.089	1193.75	928.677	354.2
ENSG00000259828	RP11-63E9.1	249.192	2.65182	125.922	-5.3686	0.727439	-7.38013	1.58132e-13	1.33527e-10	369.909	66.5969	324.973	0.892832	6.24455	0	1.80714
ENSG00000168497	SDPR	1377.71	48.0728	712.892	-4.32711	0.593295	-7.29336	3.02329e-13	2.4313e-10	1685.85	1786.85	728.769	105.354	24.9782	20.995	100.296
ENSG00000104368	PLAT	295.816	5679.71	2987.76	3.8995	0.539604	7.2266	4.95239e-13	3.80163e-10	172.199	295.076	435.602	2651.71	5605.52	9409.24	2248.99
ENSG00000125538	IL1B	28.9599	1394.8	711.879	4.77661	0.67213	7.10668	1.18867e-12	8.72794e-10	40.3923	40.9827	6.91432	152.674	1626.71	2316.44	295.468
ENSG00000182472	CAPN12	0.684883	72.1717	36.4283	5.15656	0.731006	7.05406	1.73772e-12	1.22277e-09	1.06296	1.02457	0	17.8566	54.1194	99.3761	65.9607
ENSG00000136010	ALDH1L2	185.6	3.36081	94.4803	-4.85177	0.689882	-7.03275	2.02498e-12	1.36791e-09	326.327	95.2848	145.201	5.35699	0	2.0995	8.13215
ENSG00000183671	GPR1	207.377	1.417	104.397	-5.45704	0.782673	-6.97231	3.11775e-12	2.0251e-09	486.834	99.3831	47.0174	0	0	0.699832	3.61429
ENSG00000205426	KRT81	7152.12	556.089	3854.11	-3.42098	0.498045	-6.86881	6.47411e-12	4.04943e-09	8525.97	6510.11	6792.63	4190.95	203.989	646.645	841.225
ENSG00000143127	ITGA10	81.6803	4.76318	43.2218	-3.72659	0.54679	-6.81541	9.39968e-12	5.66935e-09	99.9178	91.1866	58.0803	19.6423	4.16303	4.89882	5.42143
ENSG00000105655	ISYNA1	2.29551	116.275	59.2854	4.71354	0.695946	6.77285	1.26269e-11	7.35322e-09	4.25182	0	2.76573	108.925	60.364	90.9781	202.4
ENSG00000101144	BMP7	1.73924	151.597	76.6682	5.01264	0.75699	6.6218	3.5485e-11	1.99757e-08	5.31478	0	0	140.175	64.527	295.329	101.2
ENSG00000180855	ZNF443	48.9179	0	24.4589	-5.52096	0.839813	-6.57404	4.89692e-11	2.66772e-08	44.6441	24.5896	80.2061	0	0	0	0
ENSG00000154822	PLCL2	4.0849	71.7339	37.9094	3.71535	0.56973	6.52125	6.97238e-11	3.67968e-08	3.18887	5.12284	4.14859	90.176	64.527	77.6813	75.9
ENSG00000185499	MUC1	101.015	1.2837	51.1492	-4.90156	0.753567	-6.50449	7.79587e-11	3.9896e-08	125.429	21.5159	161.795	6.24982	0	2.0995	1.80714
ENSG00000181634	TNFSF15	7.38873	125.723	66.5558	3.7068	0.570688	6.49531	8.28643e-11	4.11592e-08	6.37773	5.12284	11.0629	46.4273	78.0569	199.452	104.814
ENSG00000165092	ALDH1A1	1.12613	78.4995	39.8128	4.77343	0.751566	6.35131	2.13488e-10	1.03011e-07	0	2.04914	1.38286	32.1419	31.2227	72.0827	135.536
ENSG00000170442	KRT86	122.976	11.3489	67.1625	-3.19021	0.505487	-6.31116	2.76946e-10	1.29918e-07	157.317	79.9163	138.286	108.033	11.4483	7.69815	15.3607
ENSG00000115112	TFCP2L1	3471.06	297.457	1884.26	-3.26349	0.521424	-6.2588	3.87949e-10	1.77072e-07	2727.54	1587.06	6290.65	1234.79	212.315	409.402	282.818
ENSG00000128274	A4GALT	129.615	17.4072	73.5112	-2.73866	0.441644	-6.20105	5.6087e-10	2.49263e-07	132.869	106.555	156.264	0	21.8559	17.4958	13.5536
ENSG00000169429	IL8	197.328	6883.73	3540.53	4.31451	0.699244	6.17025	6.81821e-10	2.95246e-07	61.6514	431.343	107.863	1701.74	6829.46	12615.2	1477.34
ENSG00000135477	KRT121P	82.8144	9.75231	46.2834	-2.89081	0.476309	-6.06919	1.28554e-09	5.30555e-07	73.3439	92.2111	87.1204	70.5337	10.4076	8.39798	10.8429
ENSG00000160712	IL6R	151.527	13.6075	82.5672	-3.18673	0.525094	-6.06888	1.28806e-09	5.30555e-07	224.284	153.685	84.3547	57.1412	8.32607	16.796	16.2643
ENSG00000147642	SYBU	126.944	16.6853	71.8149	-2.75892	0.456389	-6.04511	1.49304e-09	6.00345e-07	95.666	158.808	132.755	16.9638	16.6521	13.2968	20.7822
ENSG00000144820	GPR128	0	63.1299	31.565	5.22373	0.866683	6.02726	1.66762e-09	6.40064e-07	0	0	0	118.747	10.4076	74.1822	107.525
ENSG00000169715	MT1E	4367.83	392.498	2380.16	-3.19169	0.529482	-6.02796	1.66046e-09	6.40064e-07	2909.31	8238.55	2158.65	6.24982	264.353	429.697	499.675
ENSG00000115008	IL1A	151.583	3336.95	1744.26	3.8808	0.646796	6.00003	1.9728e-09	7.40369e-07	149.877	214.135	98.1833	700.873	2933.9	6653.3	555.697
ENSG00000124882	EREG	400.829	2225.43	1313.13	2.36527	0.394637	5.99352	2.05342e-09	7.53873e-07	318.887	499.989	403.796	2952.6	2851.68	2427.02	1484.57
ENSG00000135083	CCNJL	21.1038	169.497	95.3006	2.82377	0.472437	5.97702	2.27249e-09	8.1655e-07	14.8814	20.4914	29.0401	328.562	118.646	170.059	226.797
ENSG00000135842	FAM129A	0.452059	59.4495	29.9508	4.89269	0.819639	5.96933	2.38235e-09	8.38192e-07	0	0	1.38286	4.46416	35.3858	118.272	27.1072
ENSG00000173210	ABLIM3	3143.54	322.114	1732.83	-3.0398	0.50982	-5.96249	2.48419e-09	8.56185e-07	4128.52	3530.66	1930.48	92.8545	482.912	361.113	134.632
ENSG00000127863	TNFRSF19	10.3339	162.809	86.5714	3.56017	0.601219	5.92158	3.18854e-09	1.07696e-06	7.44069	6.14741	17.9772	33.0348	72.8531	268.735	153.607
ENSG00000049246	PER3	14.3174	114.633	64.4753	2.81262	0.475938	5.90963	3.42877e-09	1.12353e-06	12.7555	14.344	16.5944	191.959	83.2607	146.965	118.368
ENSG00000173227	SYT12	175.334	10.223	92.7783	-3.62811	0.614189	-5.90715	3.48076e-09	1.12353e-06	121.177	84.0146	330.504	6.24982	8.32607	5.59865	17.1679
ENSG00000175130	MARCKSL1	27.0012	188.463	107.732	2.63628	0.446446	5.90502	3.52599e-09	1.12353e-06	32.9516	28.6879	20.743	122.318	188.377	134.368	250.289
ENSG00000197565	COL4A6	560.991	65.9601	313.475	-2.87632	0.487382	-5.90156	3.6007e-09	1.12608e-06	772.769	331.96	608.46	79.462	39.5488	58.086	103.007
ENSG00000196466	ZNF799	41.1489	0.52681	20.8379	-4.611	0.783876	-5.88231	4.0457e-09	1.24225e-06	60.5885	19.4668	45.6345	0	0	0.699832	0.903572
ENSG00000180730	SHISA2	20.4771	305.417	162.947	3.48806	0.59724	5.8403	5.21058e-09	1.57136e-06	7.44069	20.4914	34.5716	332.133	123.85	446.493	358.718
ENSG00000145287	PLAC8	1379.91	86.9766	733.442	-3.53989	0.609563	-5.80726	6.35051e-09	1.84909e-06	1995.17	820.679	1398.08	4.46416	68.69	22.3946	173.486
ENSG00000196549	MME	1336.07	39.6085	687.841	-4.20016	0.723052	-5.80893	6.28724e-09	1.84909e-06	3398.27	456.957	225.407	34.8204	23.9374	31.4924	65.0572
ENSG00000078114	NEBL	2658.78	158.069	1408.42	-3.59326	0.620472	-5.79118	6.98954e-09	2.00067e-06	4818.38	1278.66	2023.13	41.9631	161.318	275.734	43.3714
ENSG00000073756	PTGS2	33.0146	213.535	123.275	2.5497	0.441819	5.7709	7.88481e-09	2.21931e-06	35.0775	25.6142	40.1031	72.3194	228.967	276.434	143.668
ENSG00000006534	ALDH3B1	933.555	86.9982	510.277	-3.12715	0.543021	-5.7588	8.47143e-09	2.34534e-06	1843.17	495.891	511.66	63.3911	94.709	102.875	66.8643
ENSG00000144730	IL17RD	66.4079	696.774	381.591	3.10438	0.541953	5.72814	1.01539e-08	2.76579e-06	34.0146	51.2284	117.543	2921.35	347.613	869.191	902.668
ENSG00000118257	NRP2	911.772	183.649	547.71	-2.21535	0.387493	-5.71713	1.08338e-08	2.90415e-06	724.936	772.524	1286.06	56.2484	199.826	149.764	208.725
ENSG00000166289	PLEKHF1	16.9568	152.138	84.5475	2.9261	0.513683	5.69631	1.2243e-08	3.23063e-06	6.37773	24.5896	20.743	187.495	135.299	170.059	157.221
ENSG00000070404	FSTL3	832.562	77.4977	455.03	-3.12443	0.548911	-5.69205	1.25522e-08	3.26126e-06	1439.24	785.844	315.293	3.57133	113.443	52.4874	69.575
ENSG00000261534	RP11-244O19.1	52.4375	1.21705	26.8273	-4.23945	0.745607	-5.68591	1.30115e-08	3.32937e-06	91.4142	40.9827	27.6573	1.78566	0	2.79933	0.903572
ENSG00000143341	HMCN1	7.69889	235.242	121.471	4.07105	0.717343	5.67517	1.3855e-08	3.49228e-06	5.31478	15.3685	2.76573	474.987	47.8749	181.956	486.122
ENSG00000172575	RASGRP1	1.70402	68.8577	35.2809	4.27732	0.75496	5.66563	1.46489e-08	3.63809e-06	1.06296	0	4.14859	282.135	57.2417	123.17	28.9143
ENSG00000180672	AC007362.1	177.901	26.6083	102.255	-2.58182	0.456635	-5.65401	1.56745e-08	3.83638e-06	167.947	124.997	250.298	14.2853	35.3858	23.7943	21.6857
ENSG00000185885	IFITM1	6.70107	151.467	79.084	3.8526	0.682418	5.64552	1.64681e-08	3.97306e-06	4.25182	1.02457	15.2115	33.9276	66.6085	157.462	236.736
ENSG00000239713	APOBEC3G	16.1361	720.332	368.234	4.34076	0.773232	5.61379	1.97941e-08	4.70822e-06	10.6296	0	38.7202	251.779	251.864	745.321	1194.52
ENSG00000189431	RASSF10	0.347848	55.7923	28.0701	4.70127	0.845581	5.55981	2.70069e-08	6.33461e-06	1.06296	0	0	44.6416	9.36682	79.081	81.3215
ENSG00000143382	ADAMTSL4	38.1038	0.29673	19.2002	-4.64737	0.838057	-5.54542	2.93253e-08	6.78418e-06	75.4699	21.5159	19.3601	0	0	0	0.903572
ENSG00000122861	PLAU	170.905	1365.84	768.373	2.77653	0.505144	5.49651	3.87375e-08	8.72265e-06	162.632	212.086	146.584	294.635	2352.11	1202.31	594.55
ENSG00000132819	RBM38	35.6648	167.464	101.564	2.14293	0.389771	5.49791	3.8431e-08	8.72265e-06	29.7628	34.8353	44.2516	177.674	168.603	174.258	166.257
ENSG00000176659	C20orf197	0	46.267	23.1335	4.84448	0.882405	5.49009	4.01733e-08	8.92694e-06	0	0	0	24.1065	93.6682	37.7909	9.03572
ENSG00000095321	CRAT	125.471	2.50075	63.9858	-4.32266	0.788239	-5.48395	4.15924e-08	9.12223e-06	301.879	52.253	29.0401	0	0	4.89882	2.71072
ENSG00000161243	FBXO27	7.75821	81.5614	44.6598	3.09073	0.563913	5.48087	4.23245e-08	9.16379e-06	9.5666	3.0737	11.0629	49.9986	61.4047	100.776	85.8393
ENSG00000165548	TMEM63C	69.5193	1.38048	35.4499	-4.26975	0.780986	-5.46713	4.57379e-08	9.77748e-06	89.2883	23.5651	99.5662	7.14266	0	4.19899	0
ENSG00000155265	GOLGA7B	1.92604	59.9123	30.9192	3.9977	0.7389	5.41034	6.2906e-08	1.32795e-05	1.06296	2.04914	2.76573	34.8204	116.565	39.1906	26.2036
ENSG00000179094	PER1	298.787	46.8964	172.842	-2.50132	0.465477	-5.37368	7.71472e-08	1.60847e-05	420.93	176.226	315.293	29.4635	39.5488	65.0844	37.95
ENSG00000233901	RP11-65J3.1	21.384	162.3	91.8421	2.7192	0.506342	5.37028	7.86126e-08	1.61904e-05	8.50365	23.5651	33.1887	84.819	146.747	177.757	168.968
ENSG00000154678	PDE1C	58.3703	1038.17	548.271	3.56931	0.668757	5.33723	9.4375e-08	1.92025e-05	13.8184	88.1129	76.0575	3324.91	1516.38	1398.26	239.447
ENSG00000250486	FAM218A	99.6843	17.8982	58.7912	-2.34617	0.444494	-5.2783	1.30385e-07	2.62137e-05	117.988	92.2111	94.0347	23.2136	18.7336	13.9966	21.6857
ENSG00000101977	MCF2	130.819	7.64194	69.2306	-3.50515	0.668044	-5.24688	1.54693e-07	3.03774e-05	110.547	147.538	141.052	2.6785	0	6.99832	16.2643
ENSG00000233766	AC098617.1	68.8691	1.21705	35.0431	-4.25706	0.811146	-5.2482	1.53593e-07	3.03774e-05	36.1405	15.3685	159.029	1.78566	0	2.79933	0.903572
ENSG00000103044	HAS3	27.7605	402.036	214.898	3.36737	0.642206	5.24344	1.57613e-07	3.0595e-05	4.25182	38.9336	41.4859	599.983	499.564	536.071	186.136
ENSG00000139737	SLAIN1	0.904117	39.2961	20.1001	4.15146	0.793363	5.23273	1.67026e-07	3.20538e-05	0	0	2.76573	77.6764	61.4047	33.5919	24.3964
ENSG00000134070	IRAK2	29.3496	208.097	118.723	2.61437	0.502019	5.20772	1.91177e-07	3.62764e-05	31.8887	36.8845	20.743	66.9624	203.989	315.624	112.946
ENSG00000111077	TENC1	303.253	18.9347	161.094	-3.44969	0.663247	-5.20121	1.97997e-07	3.7153e-05	562.304	282.781	80.2061	36.6061	9.36682	11.1973	37.0464
ENSG00000185100	ADSSL1	44.9811	2.15357	23.5673	-3.61748	0.707794	-5.11092	3.20592e-07	5.94962e-05	77.5958	38.9336	20.743	7.14266	1.04076	2.79933	2.71072
ENSG00000152495	CAMK4	16.4912	184.188	100.339	3.0983	0.607034	5.10399	3.32558e-07	6.10461e-05	4.25182	22.5405	23.5087	291.956	87.4237	244.241	228.604
ENSG00000119138	KLF9	848.861	135.932	492.397	-2.46422	0.484368	-5.08749	3.62825e-07	6.58859e-05	1315.94	655.724	619.523	15.1781	77.0161	132.268	204.207
ENSG00000197249	SERPINA1	64.713	680.109	372.411	3.02764	0.598882	5.05548	4.29307e-07	7.71291e-05	19.1332	103.481	74.6747	1024.08	288.29	979.065	801.468
ENSG00000164056	SPRY1	61.0456	323.351	192.198	2.27145	0.451919	5.02623	5.00221e-07	8.89235e-05	42.5182	55.3267	88.5033	355.347	217.518	333.12	432.811
ENSG00000018408	WWTR1	759.807	2515.59	1637.7	1.67327	0.33673	4.96916	6.7243e-07	0.000118292	617.577	874.981	825.57	4115.06	2909.96	2622.97	2113.45
ENSG00000231023	LINC00326	0	32.2145	16.1073	4.45191	0.89747	4.96051	7.03081e-07	0.000122409	0	0	0	56.2484	9.36682	18.1956	70.4786
ENSG00000142619	PADI3	20.7734	373.827	197.3	3.49608	0.710249	4.92233	8.55193e-07	0.000147373	1.06296	15.3685	47.0174	621.411	243.537	566.164	327.093
ENSG00000187957	DNER	534.169	46.2492	290.209	-3.09215	0.631795	-4.89424	9.86882e-07	0.000168348	826.98	579.906	222.641	36.6061	14.5706	94.4773	31.625
ENSG00000250742	RP11-834C11.4	29.014	0.343059	14.6785	-4.20608	0.862315	-4.87767	1.07347e-06	0.000181288	45.7071	35.8599	6.91432	5.35699	1.04076	0	0
ENSG00000106366	SERPINE1	5281.5	352.752	2817.12	-3.32668	0.683739	-4.86543	1.1421e-06	0.000190967	11195	4070.61	853.227	210.708	488.116	449.992	133.729
ENSG00000151726	ACSL1	4255.61	868.044	2561.83	-2.16467	0.445744	-4.85631	1.19594e-06	0.00019801	6273.56	2329.87	4393.36	1208	1146.92	787.311	703.882
ENSG00000111319	SCNN1A	1837.6	453.363	1145.48	-1.9297	0.398047	-4.84792	1.2476e-06	0.000204558	1925.01	1226.41	2460.11	281.242	439.2	364.612	574.672
ENSG00000162804	SNED1	67.2245	2.27067	34.7476	-3.77556	0.780726	-4.83596	1.32505e-06	0.000215168	144.562	44.0564	16.5944	3.57133	0	4.19899	2.71072
ENSG00000240065	PSMB9	21.2568	171.041	96.1491	2.72344	0.56502	4.82007	1.43506e-06	0.000230813	20.1962	22.5405	22.1258	44.6416	65.5678	153.963	300.889
ENSG00000160326	SLC2A6	26.7766	191.614	109.196	2.59838	0.540209	4.80994	1.50972e-06	0.00024053	8.50365	39.9582	33.1887	134.818	162.358	176.358	243.964
ENSG00000100181	TPTEP1	139.695	17.4059	78.5505	-2.70539	0.564142	-4.79559	1.62199e-06	0.000251304	216.843	104.506	105.098	8.92832	7.28531	29.3929	16.2643
ENSG00000108846	ABCC3	1528.34	418.693	973.515	-1.79505	0.374175	-4.79736	1.60771e-06	0.000251304	2008.99	1145.47	1511.47	1232.11	445.445	494.781	332.514
ENSG00000163283	ALPP	24.4453	0.23008	12.3377	-4.14212	0.863152	-4.79882	1.59601e-06	0.000251304	20.1962	10.2457	44.2516	2.6785	0	0.699832	0
ENSG00000227292	AC009229.5	150.217	6.16171	78.1894	-3.65314	0.763708	-4.78343	1.72333e-06	0.000264578	283.809	93.2357	81.589	41.0703	1.04076	16.796	0.903572
ENSG00000150556	LYPD6B	0	29.2212	14.6106	4.30853	0.904684	4.76247	1.9124e-06	0.00029096	0	0	0	8.03549	7.28531	17.4958	64.1536
ENSG00000049239	H6PD	301.748	48.5257	175.137	-2.43121	0.512079	-4.74774	2.05706e-06	0.000310176	471.952	149.587	300.081	77.6764	33.3043	69.9832	44.275
ENSG00000163362	C1orf106	110.074	662.003	386.038	2.40038	0.506008	4.74376	2.09791e-06	0.000313535	119.051	43.0319	174.241	800.87	526.624	847.496	638.825
ENSG00000003436	TFPI	3328.75	521.675	1925.21	-2.46427	0.519972	-4.73923	2.14529e-06	0.000317804	6038.65	1465.13	2663.4	194.637	657.759	369.511	558.407
ENSG00000168398	BDKRB2	17.9312	170.578	94.2546	2.87576	0.608832	4.7234	2.31937e-06	0.000340604	38.2664	8.19655	8.29718	302.67	104.076	220.447	194.268
ENSG00000150907	FOXO1	3129.23	253.859	1691.54	-3.1275	0.662688	-4.71941	2.36525e-06	0.000344347	7533.17	1349.36	673.455	63.3911	216.478	311.425	243.964
ENSG00000050344	NFE2L3	201.332	2050.81	1126.07	2.95028	0.625724	4.71499	2.41725e-06	0.000348911	34.0146	174.177	406.562	925.867	2096.09	1844.76	2294.17
ENSG00000143850	PLEKHA6	312.843	39.2936	176.068	-2.70303	0.574138	-4.70799	2.50177e-06	0.00035805	620.766	134.218	200.515	84.819	47.8749	27.2934	44.275
ENSG00000180287	PLD5	234.905	8.71007	121.807	-3.70862	0.789625	-4.69669	2.64409e-06	0.000375238	544.233	77.8672	95.4176	46.4273	16.6521	9.79765	0
ENSG00000146006	LRRTM2	1.92604	44.9239	23.425	3.59121	0.765897	4.68889	2.74689e-06	0.000385381	1.06296	2.04914	2.76573	14.2853	12.4891	41.9899	82.225
ENSG00000163032	VSNL1	32.7953	184.403	108.599	2.31977	0.495027	4.68614	2.78402e-06	0.000385381	36.1405	26.6388	37.3373	230.351	96.7905	280.633	183.425
ENSG00000166833	NAV2	1913.11	161.184	1037.15	-3.08666	0.658635	-4.68645	2.77987e-06	0.000385381	4309.22	795.065	738.449	441.059	67.6493	277.133	145.475
ENSG00000171509	RXFP1	122.207	7.41273	64.81	-3.35135	0.716476	-4.67754	2.90339e-06	0.000398638	248.732	51.2284	73.2918	0.892832	8.32607	13.2968	0.903572
ENSG00000188487	INSC	54.5906	2.49251	28.5416	-3.55803	0.76727	-4.63725	3.53069e-06	0.000480857	13.8184	113.727	38.7202	0	4.16303	0.699832	2.71072
ENSG00000253408	RP11-231D20.2	0.347848	22.2126	11.2802	3.90604	0.845411	4.62029	3.83206e-06	0.000517727	1.06296	0	0	13.3925	29.1412	20.2951	18.0714
ENSG00000204616	TRIM31	4.40556	103.389	53.8972	3.60232	0.781014	4.61237	3.98112e-06	0.000533596	0	1.02457	12.4458	1.78566	154.032	36.3913	123.789
ENSG00000141449	GREB1L	678.653	90.6274	384.64	-2.62482	0.571063	-4.59638	4.29902e-06	0.000567202	1403.1	336.058	333.27	54.4627	94.709	67.8837	112.946
ENSG00000164520	RAET1E	301.428	52.5655	176.997	-2.33358	0.507641	-4.59691	4.28804e-06	0.000567202	457.071	249.995	212.961	15.1781	74.9346	59.4857	25.3
ENSG00000244694	PTCHD4	256.37	54.4783	155.424	-2.09585	0.456219	-4.59396	4.34912e-06	0.000569364	328.453	207.987	246.15	55.3556	30.182	77.6813	57.8286
ENSG00000172985	SH3RF3	205.19	53.6878	129.439	-1.84355	0.401956	-4.58645	4.50838e-06	0.000585673	266.802	170.078	189.452	25.8921	49.9564	67.1839	46.0822
ENSG00000225697	SLC26A6	392.488	119.464	255.976	-1.65509	0.361018	-4.5845	4.55071e-06	0.000586659	467.701	367.82	362.31	155.353	109.28	102.175	151.8
ENSG00000164761	TNFRSF11B	4.88758	50.1445	27.516	2.89562	0.635334	4.55763	5.17345e-06	0.000661889	5.31478	8.19655	1.38286	1.78566	65.5678	52.4874	34.3357
ENSG00000142973	CYP4B1	153.804	5.16238	79.4834	-3.69931	0.814599	-4.54127	5.59167e-06	0.000710016	389.042	33.8108	47.0174	2.6785	7.28531	8.39798	0
ENSG00000021762	OSBPL5	867.992	135.745	501.869	-2.44833	0.540034	-4.53365	5.79718e-06	0.000730618	1521.09	584.004	544.848	149.103	173.807	176.358	62.3465
ENSG00000177181	RIMKLA	2.60011	42.9583	22.7792	3.29942	0.728975	4.52611	6.00807e-06	0.00075095	1.06296	4.09827	2.76573	107.14	77.0161	33.5919	19.8786
ENSG00000265527	MIR5690	16.9322	0	8.4661	-4.11408	0.909556	-4.52317	6.09191e-06	0.00075095	26.5739	7.17198	17.9772	3.57133	0	0	0
ENSG00000269962	RP13-238F13.5	1.91522	45.1155	23.5154	3.53737	0.781984	4.52359	6.08001e-06	0.00075095	0	3.0737	2.76573	93.7473	73.8938	12.597	50.6
ENSG00000005073	HOXA11	0.904117	28.4544	14.6793	3.69816	0.820415	4.50767	6.55445e-06	0.000790654	0	0	2.76573	29.4635	27.0597	16.0961	43.3714
ENSG00000178222	RNF212	12.278	145.502	78.8902	3.03985	0.674321	4.50801	6.54371e-06	0.000790654	2.12591	29.7125	5.53146	108.925	167.562	164.46	110.236
ENSG00000258657	RP11-104E19.1	3.50145	55.3352	29.4183	3.31266	0.734702	4.50885	6.51811e-06	0.000790654	0	1.02457	9.68005	54.4627	56.2009	49.6881	62.3465
ENSG00000260578	CTD-2541J13.1	64.7963	2.5836	33.6899	-3.57745	0.796455	-4.49171	7.06529e-06	0.000846232	149.877	36.8845	11.0629	3.57133	1.04076	1.39966	5.42143
ENSG00000177508	IRX3	337.765	56.3044	197.035	-2.37353	0.529278	-4.48447	7.30948e-06	0.000869314	617.577	148.562	265.51	116.068	49.9564	55.2867	65.9607
ENSG00000182902	SLC25A18	21.5667	0.75689	11.1618	-3.54705	0.799889	-4.43442	9.23192e-06	0.00109027	15.9443	19.4668	30.423	4.46416	0	1.39966	0.903572
ENSG00000152463	OLAH	72.0455	2.47631	37.2609	-3.62932	0.820179	-4.42503	9.64292e-06	0.0011309	102.044	114.752	2.76573	1.78566	3.12227	3.49916	0.903572
ENSG00000088543	C3orf18	23.65	0.46016	12.0551	-3.77017	0.852735	-4.42127	9.81224e-06	0.00114282	37.2034	26.6388	8.29718	0.892832	0	1.39966	0
ENSG00000196739	COL27A1	12.9204	101.4	57.1604	2.6659	0.603896	4.41451	1.0124e-05	0.00117106	6.37773	8.19655	24.8916	124.104	64.527	83.9798	159.932
ENSG00000137474	MYO7A	0	20.1741	10.0871	4.01407	0.91205	4.40115	1.07678e-05	0.00123705	0	0	0	16.071	15.6114	38.4908	7.22857
ENSG00000153283	CD96	5.43304	91.1035	48.2683	3.28062	0.749304	4.37823	1.19649e-05	0.0013653	3.18887	9.22111	4.14859	49.9986	15.6114	60.1855	201.497
ENSG00000146950	SHROOM2	12.4995	112.516	62.5075	2.7794	0.635225	4.37546	1.21176e-05	0.00137344	22.3221	2.04914	13.8286	171.424	96.7905	163.061	82.225
ENSG00000173083	HPSE	309.106	42.546	175.826	-2.56486	0.587501	-4.36571	1.26711e-05	0.0014266	589.94	238.724	114.778	34.8204	46.8341	58.086	24.3964
ENSG00000227184	EPPK1	232.728	14.201	123.464	-3.26976	0.74934	-4.36352	1.27985e-05	0.0014314	55.2737	45.081	611.226	57.1412	8.32607	16.796	18.0714
ENSG00000120256	LRP11	1128.49	427.73	778.11	-1.36187	0.312331	-4.36035	1.29857e-05	0.00144278	1199.01	952.848	1292.98	271.421	430.874	436.695	432.811
ENSG00000171476	HOPX	32.4309	0.916199	16.6736	-3.67312	0.843636	-4.35391	1.33728e-05	0.00147608	55.2737	5.12284	38.7202	0.892832	2.08152	0.699832	0
ENSG00000089723	OTUB2	70.9022	314.695	192.799	2.0202	0.465141	4.34319	1.40431e-05	0.00154	39.3294	87.0883	89.8862	389.275	320.554	419.199	216.857
ENSG00000200169	RNU5D-1	51.4117	613.633	332.522	3.0205	0.696967	4.33377	1.46576e-05	0.00159701	78.6587	49.1793	29.0401	47.3201	62.4455	664.84	1140.31
ENSG00000054277	OPN3	1630.82	207.262	919.039	-2.6413	0.610379	-4.32732	1.50938e-05	0.001634	3677.83	772.524	529.637	326.776	215.437	211.349	203.304
ENSG00000087253	LPCAT2	455.821	1925.6	1190.71	1.95813	0.453556	4.31729	1.57958e-05	0.0016991	331.642	462.08	597.397	3096.34	1059.49	2852.51	1944.49
ENSG00000115041	KCNIP3	126.8	18.4942	72.6473	-2.49714	0.580882	-4.29888	1.7166e-05	0.00183481	227.473	97.334	62.2289	21.428	11.4483	16.796	28.0107
ENSG00000101577	LPIN2	458.406	162.168	310.287	-1.45238	0.339159	-4.28231	1.84965e-05	0.00195159	525.1	479.498	394.116	114.282	182.133	170.759	140.054
ENSG00000175874	CREG2	77.6968	5.40297	41.5499	-3.14716	0.735145	-4.281	1.86053e-05	0.00195159	15.9443	38.9336	182.538	0.892832	5.20379	4.89882	6.325
ENSG00000178104	PDE4DIP	2353.86	424.556	1389.21	-2.26882	0.529876	-4.28179	1.85399e-05	0.00195159	4349.61	856.539	1984.41	772.3	386.121	464.688	440.039
ENSG00000130005	GAMT	48.5988	1.18692	24.8929	-3.69782	0.864138	-4.2792	1.87562e-05	0.00195528	114.799	22.5405	11.0629	33.0348	0	0	3.61429
ENSG00000197256	KANK2	684.796	94.7652	389.78	-2.5489	0.596462	-4.27336	1.92545e-05	0.00199491	1465.82	407.778	217.11	97.3187	98.872	104.275	84.9357
ENSG00000234284	ZNF879	24.3022	0	12.1511	-3.96653	0.932491	-4.25369	2.10273e-05	0.0021653	58.4626	14.344	1.38286	0	0	0	0
ENSG00000092295	TGM1	147.709	11.1769	79.4431	-3.06937	0.726397	-4.22548	2.38436e-05	0.00244043	321.013	30.737	99.5662	8.03549	9.36682	20.995	3.61429
ENSG00000016602	CLCA4	1.14775	32.2666	16.7072	3.49919	0.829244	4.21973	2.4459e-05	0.00248833	2.12591	0	1.38286	1.78566	9.36682	64.3845	24.3964
ENSG00000109667	SLC2A9	69.6201	275.361	172.49	1.87673	0.446545	4.20278	2.63652e-05	0.0026662	56.3367	63.5232	92.6519	343.74	188.377	405.902	243.061
ENSG00000025039	RRAGD	16.625	110.331	63.478	2.46025	0.588206	4.18264	2.8814e-05	0.00289649	5.31478	16.3931	29.0401	163.388	160.277	97.2766	77.7072
ENSG00000105426	PTPRS	523.143	152.976	338.06	-1.69199	0.405452	-4.1731	3.00479e-05	0.00300266	717.495	322.739	557.294	147.317	161.318	160.961	142.764
ENSG00000204103	MAFB	177.292	9.0014	93.1468	-3.32351	0.796943	-4.17032	3.04169e-05	0.00302165	460.26	56.3513	24.8916	5.35699	4.16303	19.5953	3.61429
ENSG00000171451	DSEL	1249.84	199.257	724.549	-2.39038	0.574373	-4.16171	3.15872e-05	0.00311956	1937.77	1493.82	380.288	93.7473	172.766	119.671	313.539
ENSG00000198719	DLL1	4.32576	48.995	26.6604	2.94252	0.708741	4.15175	3.29942e-05	0.00323957	4.25182	2.04914	6.91432	79.462	20.8152	34.2918	93.9715
ENSG00000002587	HS3ST1	17.7972	141.231	79.5142	2.62597	0.633227	4.14696	3.36918e-05	0.00328894	10.6296	17.4177	26.2744	76.7835	237.293	154.663	37.0464
ENSG00000184226	PCDH9	1428.69	66.2683	747.477	-3.37372	0.814973	-4.13967	3.47811e-05	0.00337577	3578.97	674.166	109.246	21.428	29.1412	12.597	159.932
ENSG00000119630	PGF	26.0493	176.531	101.29	2.47479	0.598778	4.13306	3.57962e-05	0.00337724	10.6296	16.3931	52.5488	38.3918	275.801	132.268	128.307
ENSG00000148346	LCN2	39.4863	611.452	325.469	3.16955	0.766649	4.13429	3.56051e-05	0.00337724	20.1962	5.12284	95.4176	333.919	327.839	1363.27	168.064
ENSG00000178773	CPNE7	118.245	23.7458	70.9955	-2.14112	0.517972	-4.13365	3.57043e-05	0.00337724	167.947	116.801	76.0575	21.428	19.7744	15.3963	37.0464
ENSG00000204683	C10orf113	18.8649	0	9.43247	-3.85548	0.932174	-4.13601	3.53396e-05	0.00337724	40.3923	2.04914	15.2115	0	0	0	0
ENSG00000213694	S1PR3	1845.18	96.706	970.943	-3.30248	0.79834	-4.13668	3.52368e-05	0.00337724	3571.53	2008.15	48.4002	43.7488	87.4237	28.6931	178.004
ENSG00000163053	SLC16A14	934.228	138.868	536.548	-2.45789	0.595849	-4.12502	3.70699e-05	0.00347798	1274.48	805.311	771.638	228.565	70.7716	51.7876	299.986
ENSG00000102048	ASB9	28.3274	111.915	70.1212	1.87275	0.454308	4.1222	3.75266e-05	0.00348213	27.6368	21.5159	37.3373	45.5344	108.239	87.479	144.571
ENSG00000143067	ZNF697	128.714	395.012	261.863	1.55548	0.377243	4.12328	3.73511e-05	0.00348213	110.547	126.022	156.264	233.029	466.26	441.594	292.757
ENSG00000130592	LSP1	26.5616	1.80639	14.184	-3.12343	0.759985	-4.10985	3.95908e-05	0.00365361	24.448	44.0564	12.4458	0.892832	2.08152	0.699832	2.71072
ENSG00000237413	RP11-183M13.1	40.3386	1.35035	20.8445	-3.48212	0.847887	-4.10682	4.01146e-05	0.00368182	88.2253	30.737	4.14859	0.892832	0	1.39966	2.71072
ENSG00000105854	PON2	2842.1	648.102	1745.1	-1.98925	0.484643	-4.10457	4.0506e-05	0.00369765	4484.61	3033.75	1151.93	627.661	636.944	671.139	662.318
ENSG00000182585	EPGN	970.693	230.066	600.38	-1.94193	0.474151	-4.0956	4.21073e-05	0.00382316	1122.48	528.677	1313.72	349.99	141.543	326.821	231.314
ENSG00000113448	PDE4D	1968.26	615.812	1292.03	-1.60401	0.391877	-4.09313	4.25581e-05	0.00384343	2187.56	1693.61	2126.84	400.882	380.918	694.233	797.854
ENSG00000141574	SECTM1	182.65	11.1059	96.8778	-3.18626	0.781021	-4.07961	4.5111e-05	0.00400965	329.516	114.752	113.395	16.071	0	4.89882	28.9143
ENSG00000146070	PLA2G7	2.94518	38.8295	20.8873	3.05249	0.748177	4.07991	4.5053e-05	0.00400965	1.06296	1.02457	6.91432	5.35699	61.4047	38.4908	18.0714
ENSG00000235098	ANKRD65	0.789094	19.2485	10.0188	3.35802	0.822777	4.08133	4.47787e-05	0.00400965	0	1.02457	1.38286	26.785	18.7336	15.3963	24.3964
ENSG00000128394	APOBEC3F	3.58269	56.8012	30.192	3.13813	0.771735	4.06634	4.77576e-05	0.00421895	9.5666	0	1.38286	38.3918	29.1412	49.6881	93.9715
ENSG00000251095	RP11-115D19.1	627.871	98.0856	362.978	-2.39902	0.590117	-4.06533	4.79653e-05	0.00421895	1311.69	199.791	406.562	54.4627	91.5867	118.971	87.6465
ENSG00000196268	ZNF493	215.202	17.5113	116.357	-2.97783	0.733253	-4.06113	4.88361e-05	0.00427328	547.422	53.2775	56.6974	25.8921	9.36682	16.796	27.1072
ENSG00000150165	ANXA8L1	287.282	912.995	600.138	1.59665	0.393301	4.05961	4.91546e-05	0.00427898	311.446	221.307	344.333	545.52	1228.09	892.286	654.186
ENSG00000174080	CTSF	224.468	23.1777	123.823	-2.78668	0.686805	-4.05746	4.96103e-05	0.0042965	548.485	58.4004	78.8232	27.6778	24.9782	23.7943	21.6857
ENSG00000107201	DDX58	197.647	607.709	402.678	1.55579	0.384101	4.05047	5.11142e-05	0.00440417	141.373	201.84	259.978	228.565	627.577	720.127	499.675
ENSG00000073712	FERMT2	1480.37	197.408	838.89	-2.55346	0.630945	-4.04705	5.18682e-05	0.00444645	3096.39	1094.24	327.739	490.165	126.973	192.454	281.011
ENSG00000224259	LINC01133	26.1699	2.42998	14.3	-2.84341	0.705026	-4.03307	5.5054e-05	0.00469571	39.3294	18.4422	22.1258	3.57133	2.08152	3.49916	1.80714
ENSG00000165905	GYLTL1B	3.51226	60.0838	31.7981	3.20646	0.796174	4.02733	5.6414e-05	0.00478754	1.06296	0	9.68005	59.8197	60.364	101.476	20.7822
ENSG00000104361	NIPAL2	536.273	139.989	338.131	-1.82365	0.453324	-4.02284	5.75017e-05	0.00485544	811.035	361.673	464.642	282.135	91.5867	152.563	181.618
ENSG00000171051	FPR1	65.9958	8.87263	37.4342	-2.54938	0.634153	-4.02014	5.81647e-05	0.004887	109.484	61.4741	30.423	0	8.32607	4.19899	14.4571
ENSG00000143507	DUSP10	379.143	50.9585	215.051	-2.54124	0.632502	-4.01775	5.87555e-05	0.00491219	849.302	197.742	110.629	74.105	55.1602	60.8854	38.8536
ENSG00000174705	SH3PXD2B	464.588	88.1663	276.377	-2.18366	0.545716	-4.00146	6.29524e-05	0.00523714	424.119	415.975	578.037	147.317	28.1005	156.063	84.0322
ENSG00000154080	CHST9	0	18.9181	9.45906	3.72045	0.931491	3.99409	6.49439e-05	0.00537634	0	0	0	19.6423	2.08152	32.8921	22.5893
ENSG00000079819	EPB41L2	235.506	796.662	516.084	1.67334	0.419085	3.99283	6.52887e-05	0.00537852	181.765	199.791	337.419	1583.88	560.969	817.404	1044.53
ENSG00000164400	CSF2	1.01111	26.9193	13.9652	3.33517	0.836264	3.98818	6.65819e-05	0.00545843	0	3.0737	0	16.9638	40.5896	10.4975	30.7214
ENSG00000070087	PFN2	734.93	1919.5	1327.22	1.34108	0.33766	3.97169	7.13648e-05	0.0057596	667.536	920.062	654.095	1590.13	2267.81	1858.05	1708.65
ENSG00000109956	B3GAT1	0	13.2442	6.62208	3.66107	0.922251	3.96971	7.19609e-05	0.0057596	0	0	0	52.6771	8.32607	17.4958	14.4571
ENSG00000145901	TNIP1	756.097	1990.8	1373.45	1.35208	0.34031	3.97309	7.09472e-05	0.0057596	796.154	812.483	698.346	751.764	1648.56	2586.58	1817.99
ENSG00000156463	SH3RF2	136.089	705.972	421.031	2.17058	0.546665	3.97058	7.16993e-05	0.0057596	86.0994	65.5724	264.127	510.7	484.993	983.264	678.582
ENSG00000260539	RP11-252A24.7	153.412	39.1029	96.2576	-1.84915	0.465596	-3.97158	7.13979e-05	0.0057596	220.032	96.3094	152.115	66.0696	31.2227	37.0911	50.6
ENSG00000164442	CITED2	1209.23	161.987	685.61	-2.53522	0.640808	-3.95628	7.6125e-05	0.00606415	2786.01	599.372	306.996	150.889	176.929	120.371	195.172
ENSG00000185261	KIAA0825	209.055	69.4918	139.274	-1.52166	0.385067	-3.95169	7.76017e-05	0.00615276	271.054	176.226	190.835	61.6054	59.3232	76.9815	74.9965
ENSG00000099994	SUSD2	37.3606	3.21288	20.2867	-2.88829	0.731136	-3.95042	7.80137e-05	0.00615652	54.2107	22.5405	37.3373	6.24982	4.16303	5.59865	0
ENSG00000058866	DGKG	11.192	104.616	57.9039	2.74336	0.696015	3.94152	8.09673e-05	0.00635989	2.12591	7.17198	24.8916	135.71	86.3829	51.0877	180.714
ENSG00000167291	TBC1D16	768.143	286.893	527.518	-1.37299	0.348669	-3.93781	8.22296e-05	0.00642207	1009.81	643.429	691.432	249.1	264.353	301.628	306.311
ENSG00000186807	ANXA8L2	326.318	994.989	660.653	1.54074	0.391351	3.93696	8.25195e-05	0.00642207	298.691	259.216	438.368	619.625	1257.24	1035.75	730.99
ENSG00000163734	CXCL3	18.4985	124.16	71.3294	2.42839	0.617401	3.93324	8.38075e-05	0.00649239	14.8814	23.5651	17.9772	18.7495	31.2227	172.159	174.389
ENSG00000187800	PEAR1	20.8495	0.80322	10.8263	-3.31845	0.844475	-3.9296	8.50884e-05	0.00656152	38.2664	18.4422	6.91432	0.892832	1.04076	1.39966	0
ENSG00000160685	ZBTB7B	644.514	223.85	434.182	-1.46609	0.374546	-3.91431	9.06634e-05	0.00695965	842.924	452.859	672.072	304.456	243.537	237.243	199.689
ENSG00000064655	EYA2	4.75341	57.9459	31.3497	2.95194	0.754608	3.91189	9.15768e-05	0.00696644	1.06296	1.02457	12.4458	9.82115	42.6711	100.076	33.4322
ENSG00000170153	RNF150	140.945	10.0922	75.5188	-3.02188	0.77233	-3.91268	9.12757e-05	0.00696644	251.921	18.4422	160.412	27.6778	1.04076	9.79765	19.8786
ENSG00000113719	ERGIC1	2841.01	671.884	1756.45	-1.93362	0.494957	-3.90663	9.35905e-05	0.00708769	4213.56	3364.68	1086.93	649.089	556.806	751.619	734.604
ENSG00000232803	RP11-93B14.5	0.452059	21.2293	10.8407	3.48537	0.893205	3.90209	9.53648e-05	0.00718983	0	0	1.38286	5.35699	20.8152	39.1906	4.51786
ENSG00000142494	SLC47A1	4.45437	34.2945	19.3745	2.54863	0.653547	3.89969	9.63146e-05	0.00719717	6.37773	3.0737	4.14859	41.9631	24.9782	50.3879	28.9143
ENSG00000227308	AC009502.4	7.51735	40.2078	23.8626	2.19643	0.563197	3.89993	9.62191e-05	0.00719717	8.50365	6.14741	8.29718	37.4989	38.5081	47.5886	36.1429
ENSG00000254605	RP11-626H12.2	0.904117	28.433	14.6686	3.39815	0.87218	3.89616	9.77307e-05	0.00727082	0	0	2.76573	18.7495	61.4047	16.796	8.13215
ENSG00000174640	SLCO2A1	24.3004	0.343059	12.3218	-3.55931	0.917077	-3.88114	0.000103967	0.00770084	41.4553	1.02457	31.8059	0	1.04076	0	0
ENSG00000134716	CYP2J2	6.89343	47.7891	27.3413	2.45943	0.634947	3.87345	0.000107305	0.00791343	2.12591	9.22111	9.68005	11.6068	32.2635	67.8837	45.1786
ENSG00000185432	METTL7A	1684	158.255	921.126	-2.82099	0.728616	-3.87171	0.000108073	0.00793536	3701.21	954.898	485.385	33.9276	29.1412	109.174	343.357
ENSG00000158825	CDA	55.6637	4.29733	29.9805	-2.94611	0.765917	-3.84652	0.000119809	0.00875902	17.0073	40.9827	112.012	0	1.04076	2.0995	9.93929
ENSG00000159399	HK2	392.641	1914.18	1153.41	2.08848	0.543548	3.84232	0.000121878	0.00887191	161.569	380.115	656.86	2764.21	2923.49	1815.36	1077.06
ENSG00000131746	TNS4	1246.9	423.414	835.156	-1.49314	0.389014	-3.83827	0.000123902	0.00898054	1369.09	1283.78	1151.93	238.386	600.518	402.403	283.722
ENSG00000101986	ABCD1	50.9255	9.0922	30.0089	-2.23711	0.58371	-3.83256	0.000126816	0.00915244	85.0365	35.8599	34.5716	16.071	10.4076	9.09781	8.13215
ENSG00000164120	HPGD	326.083	96.3374	211.21	-1.66464	0.43512	-3.82571	0.000130397	0.00937086	457.071	183.398	355.396	104.461	103.035	102.175	87.6465
ENSG00000169851	PCDH7	825.75	74.0837	449.917	-2.84184	0.744253	-3.81837	0.000134334	0.00961286	1753.88	632.159	134.138	110.711	20.8152	35.6914	168.968

## Sheet: DEG_spheroids
Supplementary Table S5: Differentially expressed genes between pre-invasive and invasive cells grown on plastic and as spheroids
Differentially expressed genes between pre-invasive and invasive cells grown as spheroids
ENSEMBL_ID	Gene Name	baseMeanA	baseMeanB	baseMean	log2FoldChange	lfcSE	stat	pvalue	padj	MCF10A	MCF10NeoT	MCF10AT1	MCF10DCIS.com	MCF10Ca1a	MCF10Ca1d	MCF10Ca1h
ENSG00000166828	SCNN1G	2807.92	22.3618	1415.14	-6.77235	0.359309	-18.8483	3.0369e-79	5.47037e-75	2453.75	2907.11	3238.85	14.8305	15.8274	31.614	20.8965
ENSG00000143341	HMCN1	8.67368	1975.87	992.272	7.50384	0.415578	18.0564	7.02422e-73	6.32637e-69	5.52646	8.63376	12.3951	6825.51	2031.66	1757.27	2248.64
ENSG00000096060	FKBP5	10012.7	266.942	5139.84	-5.13572	0.286553	-17.9224	7.8826e-72	4.73298e-68	9617.42	12697.8	8356.81	393.444	253.238	279.899	282.557
ENSG00000179593	ALOX15B	4288.4	0.47173	2144.44	-11.0194	0.664655	-16.5791	9.87116e-62	4.44523e-58	4633.93	6201.5	2304.26	33.1505	1.43885	0	0
ENSG00000109906	ZBTB16	1751.29	1.79427	876.542	-8.9714	0.594415	-15.0928	1.80506e-51	6.50289e-48	2155.32	2266.98	944.51	0	0.719426	3.85536	0.908543
ENSG00000184357	HIST1H1B	2767.86	0.593768	1384.23	-10.1515	0.711826	-14.2611	3.82123e-46	1.1472e-42	5283.29	1836.52	1368.42	3007.97	0	0	1.81709
ENSG00000104368	PLAT	777.729	23066	11921.9	4.7631	0.343696	13.8585	1.13038e-43	2.9088e-40	624.49	626.564	1130.44	31949.2	21369.1	22929.4	26187.8
ENSG00000124731	TREM1	2392.92	101.031	1246.97	-4.46038	0.325032	-13.7229	7.40205e-43	1.66666e-39	3169.42	2223.81	1939.84	161.391	87.0506	117.203	104.482
ENSG00000185499	MUC1	712.876	13.8458	363.361	-5.45392	0.427641	-12.7535	2.98009e-37	5.96449e-34	747.453	986.715	449.944	40.1296	14.3885	11.5661	16.3538
ENSG00000168447	SCNN1B	2509.04	4.79251	1256.92	-8.1066	0.637409	-12.718	4.69497e-37	8.45705e-34	1756.03	1235.86	4689.08	25.2991	0.719426	8.48179	5.45126
ENSG00000185100	ADSSL1	1268.16	21.1142	644.637	-5.61812	0.465593	-12.0666	1.58571e-33	2.59668e-30	1427.21	1847.62	611.081	25.2991	23.0216	16.9636	24.5307
ENSG00000101144	BMP7	9.16565	538.323	273.744	5.56973	0.47055	11.8367	2.52314e-32	3.78745e-29	8.28969	9.86715	9.91612	512.088	520.145	755.651	368.868
ENSG00000168702	LRP1B	0.449892	1309.45	654.95	8.9599	0.758847	11.8073	3.58042e-32	4.96109e-29	1.38161	0	0	2588.36	579.138	954.587	2470.33
ENSG00000189221	MAOA	8949.43	37.7236	4493.58	-7.16885	0.616343	-11.6313	2.85779e-31	3.67696e-28	14222.3	11716	1501.05	13.9581	35.9713	39.3247	39.9759
ENSG00000120129	DUSP1	8702.82	306.893	4504.86	-4.64604	0.409383	-11.3489	7.51124e-30	9.02e-27	12344.7	9281.29	5048.54	290.503	230.216	310.742	397.033
ENSG00000142619	PADI3	9.82569	1220.91	615.366	6.41192	0.565566	11.3372	8.5865e-30	9.66679e-27	4.14484	18.5009	7.43709	2850.07	1864.75	1252.22	611.449
ENSG00000156103	MMP16	8.62451	1004.41	506.52	6.33416	0.571512	11.0832	1.51425e-28	1.60448e-25	16.5794	8.63376	1.23951	4090.6	760.434	783.409	1526.35
ENSG00000169715	MT1E	4478.29	257.087	2367.69	-3.99846	0.370149	-10.8023	3.35681e-27	3.35924e-24	5042.89	5809.28	2869.48	0	220.864	235.948	328.892
ENSG00000128567	PODXL	20.2321	487.374	253.803	4.41534	0.415652	10.6227	2.33727e-26	2.21586e-23	24.8691	13.5673	23.5508	1179.46	642.448	373.97	472.442
ENSG00000160307	S100B	0.402921	730.144	365.274	8.16452	0.78854	10.354	4.01489e-25	3.61601e-22	0	1.23339	0	4175.22	864.75	198.166	1168.39
ENSG00000178222	RNF212	0.810734	285.221	143.016	7.08244	0.699118	10.1305	4.04372e-24	3.46855e-21	0	0	2.47903	344.591	313.67	342.356	215.325
ENSG00000171401	KRT13	14.4976	2387.47	1200.98	6.56578	0.659059	9.96235	2.22737e-23	1.82371e-20	11.0529	23.4345	9.91612	157.901	4192.1	2657.89	438.826
ENSG00000109193	SULT1E1	822.245	4.83709	413.541	-6.55377	0.676555	-9.68696	3.42567e-22	2.68289e-19	1428.59	240.512	851.547	3.48953	0.719426	7.71072	6.3598
ENSG00000144820	GPR128	2.47673	400.723	201.6	6.43881	0.668244	9.63541	5.6664e-22	4.25287e-19	1.38161	0	6.19757	410.019	631.656	383.994	208.056
ENSG00000155307	SAMSN1	221.958	0.296884	111.127	-7.47253	0.776375	-9.62491	6.27629e-22	4.52219e-19	315.008	101.138	264.017	0.872382	0	0	0.908543
ENSG00000122694	GLIPR2	2.56088	202.635	102.598	5.7258	0.603026	9.49512	2.19962e-21	1.52391e-18	4.14484	2.46679	1.23951	374.252	222.303	251.37	145.367
ENSG00000132821	VSTM2L	686.952	1.95267	344.452	-7.09855	0.74877	-9.48027	2.53615e-21	1.69199e-18	1581.95	229.411	296.244	0	2.87771	3.08429	0
ENSG00000105655	ISYNA1	4.05122	377.639	190.845	5.87903	0.62113	9.46506	2.93405e-21	1.88754e-18	0	1.23339	11.1556	417.871	413.67	296.863	443.369
ENSG00000197857	ZNF44	158.996	0	79.4978	-7.69715	0.816459	-9.42749	4.20036e-21	2.609e-18	200.334	143.074	143.784	0	0	0	0
ENSG00000149596	JPH2	414.47	0.707595	207.589	-7.34784	0.781172	-9.40618	5.14513e-21	3.0893e-18	819.297	342.883	109.077	0	2.15828	0	0
ENSG00000179094	PER1	1426	92.7643	759.384	-3.79597	0.404442	-9.38569	6.25073e-21	3.63208e-18	1342.93	1830.36	1194.89	133.474	125.9	105.637	51.7869
ENSG00000253522	MIR146A	0	448.532	224.266	7.91228	0.849019	9.31931	1.17096e-20	6.59142e-18	0	0	0	263.459	118.705	422.548	830.408
ENSG00000168497	SDPR	885.197	7.61465	446.406	-6.13558	0.660299	-9.29214	1.51224e-20	8.25453e-18	939.498	1021.25	751.146	12.2133	0	6.93965	16.3538
ENSG00000125148	MT2A	13894.8	1912.51	7903.66	-2.80372	0.302926	-9.25546	2.1332e-20	1.13016e-17	15012.6	17045.5	10512.3	2928.59	1836.7	1783.49	2224.11
ENSG00000160326	SLC2A6	28.021	548.153	288.087	4.10348	0.444021	9.24163	2.42781e-20	1.24949e-17	40.0668	12.3339	33.4669	294.865	500.001	491.944	683.224
ENSG00000165507	C10orf10	3542.24	389.998	1966.12	-3.10408	0.336067	-9.23652	2.5465e-20	1.27417e-17	3850.56	2403.88	4596.12	382.976	433.814	361.633	396.125
ENSG00000175920	DOK7	0.810734	189.608	95.2093	6.55418	0.711889	9.20674	3.36177e-20	1.63664e-17	0	0	2.47903	768.568	215.828	147.275	216.233
ENSG00000095970	TREM2	2.46694	200.567	101.517	5.68691	0.620025	9.17207	4.64042e-20	2.19968e-17	1.38161	4.93358	1.23951	1096.58	133.094	253.683	226.227
ENSG00000189431	RASSF10	0	199.463	99.7314	7.39982	0.825819	8.96058	3.22962e-19	1.49167e-16	0	0	0	171.859	176.979	167.323	265.294
ENSG00000156140	ADAMTS3	2.92417	164.669	83.7967	5.29228	0.59226	8.93574	4.04468e-19	1.82142e-16	2.76323	1.23339	4.95806	433.574	190.648	122.6	189.885
ENSG00000167207	NOD2	298.382	12.4436	155.413	-4.32264	0.483963	-8.93176	4.19289e-19	1.84211e-16	223.822	350.284	339.627	19.1924	17.2662	16.1925	4.54271
ENSG00000100181	TPTEP1	231.467	21.3431	126.405	-3.33147	0.376639	-8.84527	9.13074e-19	3.916e-16	291.521	239.278	178.49	20.0648	20.1439	22.3611	22.7136
ENSG00000061656	SPAG4	160.895	9.04629	84.9705	-3.96004	0.449802	-8.80396	1.3207e-18	5.53252e-16	145.069	127.04	220.634	6.10667	10.072	8.48179	9.08543
ENSG00000198417	MT1F	157.295	8.16037	82.7279	-4.04815	0.46389	-8.72653	2.62595e-18	1.07503e-15	175.465	187.476	118.993	13.0857	7.91369	11.5661	5.45126
ENSG00000165548	TMEM63C	332.818	26.7329	179.776	-3.50032	0.402875	-8.68835	3.67751e-18	1.47207e-15	469.749	268.88	281.37	64.5562	32.3742	29.3007	19.9879
ENSG00000070404	FSTL3	2187.94	131.883	1159.91	-3.86929	0.447911	-8.63853	5.69432e-18	2.22982e-15	3693.05	1871.06	1144.07	39.2572	149.641	123.372	129.922
ENSG00000157514	TSC22D3	4345.62	119.557	2232.59	-4.80726	0.55835	-8.60977	7.32097e-18	2.8058e-15	3282.72	7512.6	2514.98	445.787	204.317	112.577	48.1528
ENSG00000261115	TMEM178B	1.20876	186.378	93.7934	6.12716	0.71489	8.57077	1.02798e-17	3.85771e-15	0	3.70018	0	690.926	246.763	106.408	216.233
ENSG00000148053	NTRK2	29.2138	7232.01	3630.61	6.65253	0.779072	8.53905	1.35335e-17	4.97509e-15	1.38161	8.63376	79.3289	22427.2	4958.29	6232.58	10916.1
ENSG00000113140	SPARC	127.315	19958.9	10043.1	6.28047	0.736132	8.53172	1.44189e-17	5.19455e-15	316.39	16.0341	58.2572	36670.6	9763.33	19331.5	31926.2
ENSG00000064651	SLC12A2	1521.33	14359.2	7940.25	3.14153	0.368523	8.52466	1.53253e-17	5.41284e-15	1749.12	1448	1463.87	33463.7	21349	12866.1	9639.64
ENSG00000104490	NCALD	5.92761	904.343	455.135	6.21934	0.733664	8.47709	2.30895e-17	7.99828e-15	8.28969	7.40036	2.47903	622.881	342.447	246.743	2176.87
ENSG00000188487	INSC	337.756	0	168.878	-7.57875	0.896766	-8.4512	2.88312e-17	9.7988e-15	864.89	112.239	59.4967	0	0	0	0
ENSG00000147180	ZNF711	140.271	0	70.1353	-7.21546	0.863317	-8.35784	6.38777e-17	2.13079e-14	247.309	128.273	54.5386	138.709	0	0	0
ENSG00000095321	CRAT	282.818	10.7337	146.776	-4.43099	0.530448	-8.35331	6.63782e-17	2.17395e-14	360.601	201.043	304.921	9.5962	5.75541	6.16858	20.8965
ENSG00000184347	SLIT3	4.32082	373.748	189.034	5.64218	0.693384	8.13717	4.04627e-16	1.30152e-13	8.28969	0	4.95806	1241.4	220.864	724.037	197.154
ENSG00000259828	RP11-63E9.1	133.935	0.296884	67.1161	-6.68208	0.821515	-8.13385	4.1588e-16	1.31425e-13	96.713	57.9695	255.34	0	0	0	0.908543
ENSG00000111012	CYP27B1	200.237	12.7603	106.499	-3.78527	0.466989	-8.10571	5.24402e-16	1.62863e-13	168.557	293.548	151.221	65.4286	8.63312	13.1082	17.2623
ENSG00000166289	PLEKHF1	16.0522	194.256	105.154	3.45487	0.426849	8.09389	5.77873e-16	1.76428e-13	20.7242	9.86715	18.5927	221.585	227.339	168.094	198.062
ENSG00000242265	PEG10	1096.02	5669.88	3382.95	2.32813	0.287883	8.08706	6.11198e-16	1.83492e-13	987.854	975.614	1393.21	8698.52	6513.69	5459.19	5349.5
ENSG00000137726	FXYD6	0	190.568	95.2838	7.02233	0.868836	8.08246	6.3474e-16	1.87435e-13	0	0	0	426.595	59.7124	231.322	291.642
ENSG00000129521	EGLN3	2863.17	142.101	1502.64	-4.07758	0.506537	-8.04993	8.28416e-16	2.40682e-13	2973.23	3109.39	2688.51	318.419	190.648	199.708	43.61
ENSG00000153283	CD96	9.1681	231.563	120.366	4.33381	0.54091	8.01208	1.12785e-15	3.22476e-13	8.28969	8.63376	11.1556	283.524	120.144	224.382	363.417
ENSG00000233766	AC098617.1	128.236	0.235865	64.2361	-6.62952	0.830261	-7.98487	1.40673e-15	3.9593e-13	70.4623	256.546	65.6943	3.48953	0.719426	0	0
ENSG00000065534	MYLK	61.0206	1050.7	555.858	3.88419	0.489789	7.93034	2.18546e-15	6.05641e-13	96.713	32.0682	58.2572	3214.73	581.296	1205.96	1424.59
ENSG00000163219	ARHGAP25	5.62108	165.566	85.5936	4.51837	0.570802	7.91582	2.45627e-15	6.70377e-13	11.0529	2.46679	3.71854	237.288	152.518	229.779	123.562
ENSG00000112299	VNN1	93.4622	0	46.7311	-6.85154	0.866767	-7.90471	2.68562e-15	7.2203e-13	150.596	83.8708	52.0596	0	0	0	0
ENSG00000253315	CTB-11I22.2	77.589	2.16387	39.8764	-4.71727	0.609209	-7.74327	9.68893e-15	2.56657e-12	84.2785	60.4363	92.9636	0	1.43885	1.54214	3.63417
ENSG00000178104	PDE4DIP	5094.72	830.291	2962.51	-2.55483	0.330203	-7.73713	1.01683e-14	2.65451e-12	6555.76	5519.44	3537.57	1256.23	753.239	827.36	956.695
ENSG00000064205	WISP2	348.774	1.49738	175.136	-6.29498	0.815628	-7.71795	1.18213e-14	3.04195e-12	284.613	48.1024	735.032	0	0.719426	3.85536	0
ENSG00000238266	LINC00707	510.977	23.2468	267.112	-4.1536	0.538978	-7.70644	1.29378e-14	3.28237e-12	737.782	434.155	394.166	8.72382	17.9857	43.9511	9.08543
ENSG00000140937	CDH11	0.402921	247.119	123.761	6.60696	0.85845	7.69638	1.39975e-14	3.50191e-12	0	1.23339	0	1032.9	43.1656	196.623	516.052
ENSG00000135299	ANKRD6	10.5943	321.239	165.917	4.49568	0.594548	7.56151	3.98404e-14	9.83075e-12	2.76323	17.2675	12.3951	385.593	379.857	454.161	147.184
ENSG00000123104	ITPR2	1420.7	4973.96	3197.33	1.78579	0.237288	7.52584	5.23818e-14	1.27507e-11	1563.99	1351.8	1436.6	5106.92	4635.26	5175.44	5388.57
ENSG00000187957	DNER	3190.1	196.636	1693.37	-3.7875	0.503496	-7.5224	5.37786e-14	1.29162e-11	5298.49	2977.41	1504.77	473.703	163.31	303.031	134.464
ENSG00000135048	TMEM2	612.668	4624.2	2618.44	2.82484	0.375768	7.51751	5.58314e-14	1.32328e-11	536.066	455.122	885.014	4207.5	3741.02	4284.85	6107.22
ENSG00000203709	C1orf132	186.755	24.0774	105.416	-2.85516	0.380281	-7.50801	6.0031e-14	1.40434e-11	233.493	175.142	163.616	68.0458	25.1799	29.3007	19.0794
ENSG00000148346	LCN2	48.7115	2535.23	1291.97	5.04882	0.682071	7.40218	1.33963e-13	3.09369e-11	27.6323	6.16697	115.275	1815.43	2697.85	3085.06	1962.45
ENSG00000187908	DMBT1	79.6291	4378.91	2229.27	5.10192	0.690651	7.38712	1.50049e-13	3.4213e-11	134.017	44.4022	65.6943	106.431	9238.15	668.519	3462.46
ENSG00000169116	PARM1	4.63713	237.572	121.104	5.00545	0.68182	7.3413	2.11525e-13	4.76276e-11	5.52646	0	8.6766	288.758	92.806	330.019	303.453
ENSG00000250742	RP11-834C11.4	63.3491	0	31.6745	-6.41491	0.882081	-7.27247	3.52976e-13	7.84958e-11	93.9498	39.4686	60.7362	13.0857	0	0	0
ENSG00000146950	SHROOM2	19.2509	295.667	157.459	3.69717	0.510622	7.24051	4.46995e-13	9.81918e-11	8.28969	34.535	16.1137	394.317	248.921	405.584	248.941
ENSG00000157388	CACNA1D	27.5116	253.548	140.53	3.07267	0.426483	7.20466	5.81901e-13	1.26287e-10	24.8691	22.2011	37.1854	436.191	353.958	225.153	195.337
ENSG00000119698	PPP4R4	9.63047	385.106	197.368	4.75995	0.661047	7.20062	5.99375e-13	1.2853e-10	22.1058	0	7.43709	498.13	300.001	406.355	470.625
ENSG00000182578	CSF1R	308.558	15.1541	161.856	-4.02116	0.562662	-7.14668	8.89017e-13	1.88398e-10	171.32	498.291	275.172	15.7029	26.6188	6.93965	12.7196
ENSG00000135678	CPM	257.448	7.70382	132.576	-4.56127	0.642364	-7.10076	1.24075e-12	2.59879e-10	84.2785	531.593	172.293	14.8305	6.47484	6.16858	10.9025
ENSG00000164684	ZNF704	54.4055	473.167	263.786	2.99423	0.423692	7.067	1.5832e-12	3.27795e-10	44.2117	61.6697	60.7362	375.997	645.325	528.184	271.654
ENSG00000054277	OPN3	3234.82	390.386	1812.61	-2.93294	0.416526	-7.04144	1.90257e-12	3.89442e-10	3791.15	4374.85	1746.48	472.831	293.526	473.438	426.106
ENSG00000106302	HYAL4	1.61657	106.907	54.262	5.11622	0.727031	7.03714	1.96222e-12	3.92728e-10	0	2.46679	2.47903	96.8344	48.2016	149.588	129.013
ENSG00000261997	RP11-212I21.4	22.6741	355.303	188.988	3.7148	0.527805	7.03821	1.94726e-12	3.92728e-10	24.8691	8.63376	35.9459	334.995	221.583	353.922	510.601
ENSG00000198113	TOR4A	484.136	11.5001	247.818	-4.77685	0.68187	-7.00552	2.46068e-12	4.8708e-10	737.782	682.067	64.4548	1.74476	7.91369	15.4214	11.8111
ENSG00000131386	GALNT15	137.706	0.768614	69.2371	-5.83294	0.834527	-6.98952	2.75826e-12	5.40049e-10	303.955	93.7379	24.7903	0.872382	1.43885	0	0.908543
ENSG00000137558	PI15	9.92477	468.643	239.284	4.88335	0.699196	6.98424	2.86412e-12	5.54747e-10	19.3426	11.1005	0	6285.51	197.842	672.375	562.388
ENSG00000160712	IL6R	542.181	54.4595	298.32	-3.16569	0.453649	-6.97829	2.98793e-12	5.72569e-10	735.019	598.196	328.471	75.0248	39.5684	42.409	84.4945
ENSG00000109956	B3GAT1	0	68.512	34.256	6.10502	0.879226	6.94363	3.82148e-12	7.24593e-10	0	0	0	293.12	60.4318	71.7097	77.2261
ENSG00000116741	RGS2	1017.98	62.3362	540.158	-3.75791	0.541928	-6.93433	4.0816e-12	7.57957e-10	1454.84	1308.63	356.98	103.813	34.5325	77.8783	78.1347
ENSG00000225697	SLC26A6	1067.17	233.068	650.117	-2.14875	0.309848	-6.93484	4.06669e-12	7.57957e-10	1007.2	915.178	1346.11	265.204	274.821	197.394	239.855
ENSG00000180855	ZNF443	67.9762	1.00921	34.4927	-5.10169	0.742226	-6.8735	6.26434e-12	1.15142e-09	87.0417	46.869	74.3709	0	0	3.08429	0
ENSG00000149212	SESN3	621.084	5741.08	3181.08	3.06495	0.446066	6.87107	6.37217e-12	1.15941e-09	323.298	725.236	852.786	6114.52	3655.4	6567.22	7325.58
ENSG00000154080	CHST9	0.855259	92.8179	46.8366	5.42914	0.790433	6.86856	6.48528e-12	1.16246e-09	1.38161	0	1.23951	148.305	48.921	161.154	73.592
ENSG00000154930	ACSS1	0	66.069	33.0345	6.05697	0.881932	6.86784	6.51798e-12	1.16246e-09	0	0	0	23.5543	64.0289	77.8783	59.9638
ENSG00000087253	LPCAT2	773.426	7109.98	3941.7	3.05757	0.446006	6.85546	7.10824e-12	1.2553e-09	533.303	497.058	1337.44	9951.26	5574.11	7932.79	8222.31
ENSG00000087495	PHACTR3	83.5188	3.69763	43.6082	-4.08029	0.596302	-6.84266	7.7736e-12	1.35947e-09	56.6462	96.2047	102.88	1.74476	5.75541	4.62643	0.908543
ENSG00000080854	IGSF9B	578.5	16.7232	297.611	-4.55519	0.667418	-6.8251	8.78631e-12	1.52181e-09	1282.14	373.718	118.993	9.5962	15.108	22.3611	13.6281
ENSG00000250423	KIAA1210	1.21365	100.604	50.9087	5.22798	0.767749	6.80949	9.79459e-12	1.68029e-09	0	1.23339	2.47903	361.166	110.792	156.528	39.9759
ENSG00000018408	WWTR1	1001.88	5236.3	3119.09	2.32459	0.34177	6.80161	1.03459e-11	1.75813e-09	1058.32	736.336	1274.22	7360.28	4098.57	5368.97	6536.06
ENSG00000129757	CDKN1C	905.377	21.2034	463.29	-4.75569	0.700321	-6.79073	1.11567e-11	1.87819e-09	1796.1	881.877	99.1612	36.64	29.4965	16.1925	19.0794
ENSG00000176971	FIBIN	47.5515	0	23.7758	-6.07955	0.896076	-6.78464	1.16374e-11	1.94096e-09	69.0807	38.2352	38.425	0	0	0	0
ENSG00000205426	KRT81	7736.6	314.626	4025.61	-4.19838	0.620774	-6.76314	1.35032e-11	2.23149e-09	13835.5	2143.64	7739.53	7217.21	241.727	154.985	565.114
ENSG00000117461	PIK3R3	563.385	2470.2	1516.79	2.08764	0.3099	6.73651	1.62239e-11	2.65674e-09	603.765	446.489	675.536	2847.45	2264.75	2216.06	3068.15
ENSG00000141753	IGFBP4	3.86848	358.537	181.203	5.3782	0.798566	6.73483	1.64122e-11	2.66337e-09	6.90807	1.23339	3.71854	283.524	72.6621	121.058	903.091
ENSG00000184986	TMEM121	1.30515	70.6229	35.964	4.89596	0.733187	6.67765	2.42806e-11	3.90506e-09	2.76323	0	1.23951	131.73	98.5614	56.2883	60.8724
ENSG00000156966	B3GNT7	2.87231	194.03	98.4511	5.09042	0.764982	6.6543	2.84651e-11	4.53754e-09	1.38161	4.93358	2.47903	55.8324	384.893	171.949	35.4332
ENSG00000102452	NALCN	20.6869	336.449	178.568	3.72881	0.561373	6.6423	3.08819e-11	4.87962e-09	26.2507	11.1005	26.0298	929.959	240.288	175.033	613.266
ENSG00000158716	DUSP23	827.021	247.279	537.15	-1.7158	0.259426	-6.61385	3.74448e-11	5.86516e-09	881.47	796.772	855.265	437.936	243.886	284.526	227.136
ENSG00000158445	KCNB1	295.295	5.63734	150.466	-4.89746	0.740884	-6.6103	3.83551e-11	5.95595e-09	729.492	108.539	68.1733	6.10667	7.91369	3.85536	5.45126
ENSG00000249464	LINC01091	0.405367	94.0781	47.2418	5.66687	0.85883	6.59837	4.15709e-11	6.40014e-09	0	0	1.23951	48.8534	32.3742	76.3361	178.983
ENSG00000116678	LEPR	1097.34	271.057	684.2	-1.97724	0.300812	-6.57301	4.93068e-11	7.52681e-09	978.183	966.981	1415.53	409.147	276.979	302.26	248.941
ENSG00000183044	ABAT	5.67049	232.654	119.162	4.67458	0.712579	6.56008	5.37783e-11	8.14041e-09	12.4345	0	4.95806	301.844	189.929	416.379	104.482
ENSG00000138356	AOX1	846.134	30.6597	438.397	-4.29023	0.654709	-6.55289	5.64339e-11	8.47119e-09	1641.36	236.812	716.44	2.61715	15.108	58.6015	19.9879
ENSG00000023445	BIRC3	5398.44	790.32	3094.38	-2.6694	0.408669	-6.53192	6.49321e-11	9.61465e-09	4425.31	4374.85	7730.85	954.386	519.426	752.566	1143.86
ENSG00000139737	SLAIN1	0	93.2125	46.6062	6.01458	0.920859	6.53149	6.5119e-11	9.61465e-09	0	0	0	362.911	170.504	94.0708	19.9879
ENSG00000260878	RP11-320H14.1	62.5802	4.52726	33.5537	-3.50841	0.540671	-6.48899	8.64126e-11	1.26549e-08	59.4094	70.3034	61.9757	0	6.47484	4.62643	2.72563
ENSG00000161243	FBXO27	13.3133	148.322	80.8174	3.27168	0.504668	6.48284	9.00149e-11	1.30761e-08	11.0529	7.40036	22.3113	68.0458	158.274	185.828	109.025
ENSG00000131746	TNS4	5614.94	870.263	3242.6	-2.59372	0.40047	-6.47668	9.37612e-11	1.35114e-08	7272.82	6271.81	3662.77	683.947	954.679	1139.64	564.205
ENSG00000171877	FRMD5	11.3877	218.346	114.867	3.89393	0.602922	6.45844	1.05791e-10	1.51239e-08	13.8161	1.23339	19.8322	976.195	231.655	279.128	156.269
ENSG00000013016	EHD3	7.37123	178.455	92.9133	4.14701	0.642527	6.45421	1.08787e-10	1.54297e-08	15.1978	4.93358	2.47903	292.248	122.302	313.055	109.934
ENSG00000144857	BOC	6.61944	196.541	101.58	4.33489	0.672434	6.44656	1.14414e-10	1.61011e-08	4.14484	0	16.1137	1275.42	186.331	260.622	153.544
ENSG00000245532	NEAT1	99916	22035.3	60975.6	-2.12871	0.330329	-6.44421	1.16203e-10	1.6226e-08	112818	111234	82075.7	22333	16149	28902.9	22289.3
ENSG00000155093	PTPRN2	53.5312	0.959898	27.2456	-4.82007	0.749131	-6.43422	1.24111e-10	1.71971e-08	67.6991	66.6033	29.7484	0.872382	2.15828	0.771072	0
ENSG00000119986	AVPI1	3040.65	615.356	1828	-2.24344	0.349063	-6.42704	1.30113e-10	1.7891e-08	2799.15	3381.97	3132.25	651.669	656.836	398.644	824.957
ENSG00000049246	PER3	38.6745	352.847	195.761	3.02616	0.470992	6.42508	1.31802e-10	1.7986e-08	20.7242	49.3358	48.3411	498.13	476.98	386.307	214.416
ENSG00000158457	TSPAN33	8.32018	147.846	78.0832	3.79983	0.593304	6.40453	1.50831e-10	2.0428e-08	6.90807	4.93358	13.6347	268.694	210.792	173.491	67.2322
ENSG00000112320	SOBP	4.09085	106.864	55.4774	4.18036	0.65653	6.36736	1.92306e-10	2.58508e-08	1.38161	3.70018	7.43709	157.029	89.2089	59.3726	178.074
ENSG00000006534	ALDH3B1	1140.88	131.318	636.099	-2.96523	0.465886	-6.3647	1.9567e-10	2.61082e-08	1351.22	814.04	1330	77.642	223.022	71.7097	106.299
ENSG00000126778	SIX1	1.30515	63.1865	32.2458	4.73123	0.744041	6.35884	2.03289e-10	2.69253e-08	2.76323	0	1.23951	63.6839	66.1872	42.409	84.4945
ENSG00000234745	HLA-B	1047.31	4944.72	2996.01	2.18103	0.3433	6.35315	2.10956e-10	2.77369e-08	913.247	1225.99	1068.46	4915	4425.19	3719.65	6967.61
ENSG00000197415	VEPH1	1.66599	65.5505	33.6082	4.54426	0.715579	6.35047	2.14659e-10	2.80192e-08	1.38161	0	3.71854	125.623	63.3095	87.9022	49.0613
ENSG00000158246	FAM46B	427.081	30.7571	228.919	-3.52162	0.555809	-6.33603	2.35757e-10	3.05518e-08	672.846	393.453	242.945	5.23429	17.9857	57.8304	18.1709
ENSG00000055732	MCOLN3	18.0593	169.303	93.6813	3.05039	0.481904	6.32987	2.45365e-10	3.15697e-08	8.28969	22.2011	24.7903	139.581	180.576	211.274	125.379
ENSG00000228716	DHFR	611.089	1837.25	1224.17	1.56716	0.247998	6.31927	2.6281e-10	3.35745e-08	670.083	567.361	634.632	1565.93	2010.08	1901.46	1701.7
ENSG00000196549	MME	3643.5	167.295	1905.4	-4.01457	0.636667	-6.3056	2.8708e-10	3.64168e-08	7546.38	1181.59	2446.8	75.8972	167.626	275.273	68.1407
ENSG00000061337	LZTS1	5.47282	161.857	83.6649	4.30442	0.687364	6.26221	3.79553e-10	4.78104e-08	6.90807	9.86715	0	387.337	182.015	70.9386	241.672
ENSG00000105767	CADM4	43.685	257.194	150.439	2.46798	0.395294	6.24341	4.28143e-10	5.35566e-08	37.3036	40.702	55.7782	642.073	315.828	289.923	179.891
ENSG00000058866	DGKG	1.62147	90.8097	46.2156	4.79776	0.770248	6.22886	4.69853e-10	5.83687e-08	0	0	4.95806	73.2801	79.8563	47.8065	149.91
ENSG00000165521	EML5	13.768	220.99	117.379	3.67156	0.590734	6.21525	5.12435e-10	6.32225e-08	12.4345	4.93358	24.7903	106.431	156.835	148.046	370.685
ENSG00000143067	ZNF697	184.722	680.798	432.76	1.84546	0.29722	6.20905	5.33061e-10	6.532e-08	182.373	165.275	218.155	434.446	609.354	820.421	650.517
ENSG00000183741	CBX6	425.438	2393.64	1409.54	2.40811	0.389329	6.18528	6.19922e-10	7.54504e-08	317.771	357.684	627.194	2555.21	2566.19	1737.23	3010.91
ENSG00000165030	NFIL3	1099.75	315.293	707.523	-1.76969	0.287196	-6.16194	7.18599e-10	8.68733e-08	1077.66	958.347	1332.48	204.137	314.389	365.488	283.465
ENSG00000134242	PTPN22	84.176	1.14296	42.6595	-5.02885	0.817765	-6.14951	7.7723e-10	9.3335e-08	151.978	87.571	18.5927	1.74476	0	0.771072	2.72563
ENSG00000147394	ZNF185	1076.53	36.3479	556.437	-4.29146	0.702515	-6.1087	1.00445e-09	1.19823e-07	1482.47	1057.02	759.823	10.4686	6.47484	90.9865	13.6281
ENSG00000225649	AC064875.2	0	47.7589	23.8795	5.57337	0.912948	6.1048	1.02929e-09	1.21977e-07	0	0	0	150.05	48.921	31.614	65.4151
ENSG00000006210	CX3CL1	2.83512	148.894	75.8648	4.73693	0.780732	6.06729	1.3009e-09	1.53158e-07	0	1.23339	7.43709	1196.91	36.6907	210.503	208.056
ENSG00000148344	PTGES	2484.82	417.807	1451.32	-2.47633	0.409957	-6.04046	1.53677e-09	1.79752e-07	1896.96	2860.24	2852.12	184.945	506.476	225.924	544.217
ENSG00000128394	APOBEC3F	8.32287	162.293	85.3079	3.87297	0.641503	6.03734	1.56678e-09	1.8208e-07	19.3426	1.23339	4.95806	240.777	210.792	118.745	166.263
ENSG00000230074	RP11-195F19.9	81.5886	7.32948	44.459	-3.24613	0.541048	-5.99971	1.9767e-09	2.28246e-07	48.3565	117.172	84.287	8.72382	7.91369	5.3975	9.08543
ENSG00000165794	SLC39A2	0	69.6417	34.8209	5.6224	0.940886	5.97564	2.29192e-09	2.62958e-07	0	0	0	38.3848	71.2232	128.769	12.7196
ENSG00000135119	RNFT2	9.3462	128.073	68.7097	3.47895	0.583696	5.96022	2.51905e-09	2.87187e-07	13.8161	8.63376	6.19757	177.966	220.144	75.5651	95.397
ENSG00000132819	RBM38	90.6997	430.177	260.438	2.17967	0.366012	5.9552	2.59756e-09	2.94276e-07	89.8049	80.1706	107.838	344.591	463.311	552.859	298.002
ENSG00000114948	ADAM23	4.85976	148.301	76.5802	4.28947	0.721545	5.94484	2.76729e-09	3.10107e-07	12.4345	0	2.47903	71.5353	91.3671	114.89	247.124
ENSG00000154274	C4orf19	2.83268	189.556	96.1945	4.88401	0.821591	5.94458	2.77173e-09	3.10107e-07	0	2.46679	6.19757	239.033	240.288	317.682	20.8965
ENSG00000146006	LRRTM2	3.7349	122.109	62.922	4.32259	0.729717	5.92365	3.14869e-09	3.50107e-07	2.76323	1.23339	7.43709	32.2781	35.2519	126.456	211.69
ENSG00000182472	CAPN12	4.45659	133.548	69.0024	4.24108	0.716284	5.92095	3.20078e-09	3.53715e-07	0	1.23339	12.3951	162.263	180.576	136.48	90.8543
ENSG00000185924	RTN4RL1	280.023	41.3049	160.664	-2.63572	0.445634	-5.91455	3.32787e-09	3.65517e-07	428.3	257.779	172.293	1.74476	53.957	33.1561	39.0673
ENSG00000106617	PRKAG2	974.099	209.423	591.761	-2.15159	0.364599	-5.90125	3.60753e-09	3.93833e-07	1316.68	954.647	713.96	270.438	226.619	255.996	157.178
ENSG00000142494	SLC47A1	2.56088	82.868	42.7144	4.30705	0.731278	5.88976	3.86757e-09	4.17719e-07	4.14484	2.46679	1.23951	39.2572	33.813	67.8543	151.727
ENSG00000229544	NKX1-2	0.808287	44.6001	22.7042	4.63646	0.787236	5.88954	3.87271e-09	4.17719e-07	0	1.23339	1.23951	27.0438	53.957	37.7825	44.5186
ENSG00000050344	NFE2L3	204.936	2514.58	1359.76	3.34498	0.568736	5.88143	4.06741e-09	4.36109e-07	127.109	112.239	387.968	1755.23	1990.65	1337.04	4359.19
ENSG00000166106	ADAMTS15	20.5631	335.97	178.267	3.65747	0.622844	5.87222	4.30009e-09	4.58329e-07	22.1058	6.16697	34.7064	142.198	171.223	618.4	237.13
ENSG00000135477	KRT121P	81.0475	2.56636	41.8069	-4.30593	0.740182	-5.8174	5.97714e-09	6.33331e-07	127.109	34.535	86.766	81.1315	0.719426	0.771072	6.3598
ENSG00000154678	PDE1C	36.55	1515.13	775.839	4.52579	0.778206	5.81567	6.0392e-09	6.36165e-07	2.76323	11.1005	97.9217	2939.93	1745.33	2135.87	746.822
ENSG00000156475	PPP2R2B	3.7349	180.446	92.0903	4.61883	0.795183	5.8085	6.30332e-09	6.60126e-07	2.76323	1.23339	7.43709	68.0458	36.6907	90.9865	424.289
ENSG00000177181	RIMKLA	8.09755	346.064	177.081	4.53231	0.782113	5.79496	6.83392e-09	7.11557e-07	0	4.93358	19.8322	630.732	694.966	250.598	110.842
ENSG00000168675	LDLRAD4	0.405367	53.8895	27.1474	5.05355	0.872604	5.79134	6.98276e-09	7.22876e-07	0	0	1.23951	112.537	80.5757	63.999	19.9879
ENSG00000109099	PMP22	38.2466	591.881	315.064	3.58844	0.620199	5.78596	7.21004e-09	7.4214e-07	19.3426	38.2352	59.4967	1127.99	225.18	364.717	1220.17
ENSG00000131620	ANO1	92.7297	1738.2	915.467	3.79059	0.655825	5.77988	7.47528e-09	7.65069e-07	73.2256	13.5673	197.083	2618.02	2135.98	1925.37	1248.34
ENSG00000104177	MYEF2	17.8736	383.345	200.609	3.91918	0.680364	5.76042	8.39062e-09	8.539e-07	13.8161	1.23339	39.6645	641.201	512.951	370.886	287.099
ENSG00000140379	BCL2A1	0	53.4164	26.7082	5.42195	0.941947	5.75611	8.60723e-09	8.71023e-07	0	0	0	428.339	15.108	50.1197	98.1226
ENSG00000120324	PCDHB10	48.0951	251.941	150.018	2.30635	0.400969	5.75195	8.82187e-09	8.87756e-07	60.791	38.2352	48.3411	234.671	228.778	349.296	191.702
ENSG00000164520	RAET1E	397.923	39.7306	218.827	-3.0989	0.540243	-5.73612	9.68704e-09	9.69403e-07	635.543	386.052	198.322	42.7467	27.3382	68.6254	25.4392
ENSG00000205595	AREGB	2869.29	584.77	1727.03	-2.21763	0.388417	-5.70941	1.13367e-08	1.12822e-06	3604.63	1901.89	3284.71	818.294	737.412	655.411	393.399
ENSG00000134744	ZCCHC11	2960.31	843.772	1902.04	-1.77244	0.310579	-5.70691	1.15045e-08	1.13863e-06	3829.83	3002.08	2239.8	950.896	961.153	802.686	814.054
ENSG00000135063	FAM189A2	2.46694	51.1527	26.8098	3.84408	0.674041	5.70304	1.1769e-08	1.15215e-06	1.38161	4.93358	1.23951	263.459	57.5541	42.409	56.3296
ENSG00000153823	PID1	817.722	28.6726	423.197	-4.18312	0.733432	-5.7035	1.17374e-08	1.15215e-06	1914.92	408.253	185.927	31.4057	8.63312	25.4454	53.604
ENSG00000101384	JAG1	2830.66	17867.5	10349.1	2.53873	0.447554	5.67244	1.40774e-08	1.36332e-06	2754.94	1647.81	4266.41	8710.73	11484.9	25609.6	17512.2
ENSG00000196963	PCDHB16	22.2546	385.861	204.058	3.69977	0.652211	5.67266	1.40601e-08	1.36332e-06	49.7381	11.1005	7.43709	702.267	412.951	592.183	173.532
ENSG00000175906	ARL4D	743.811	131.472	437.642	-2.39963	0.423663	-5.66402	1.47868e-08	1.41678e-06	693.57	864.609	720.158	42.7467	86.3312	218.213	97.2141
ENSG00000227184	EPPK1	321.453	36.5832	179.018	-2.9391	0.518901	-5.66408	1.47816e-08	1.41678e-06	169.939	514.325	299.963	90.7277	41.0073	51.6618	19.0794
ENSG00000134291	TMEM106C	579.387	1549.77	1064.58	1.40062	0.247394	5.6615	1.50057e-08	1.43015e-06	614.818	529.126	630.913	2114.65	1495.69	1538.29	1701.7
ENSG00000073464	CLCN4	104.832	483.05	293.941	2.13277	0.377252	5.65343	1.57273e-08	1.49103e-06	78.752	133.207	109.077	529.536	355.397	479.607	641.431
ENSG00000101849	TBL1X	40.4423	304.898	172.67	2.75358	0.487634	5.64681	1.63448e-08	1.54146e-06	26.2507	65.3699	32.2274	443.17	180.576	330.79	420.655
ENSG00000115457	IGFBP2	97.4402	1421.17	759.305	3.51032	0.622142	5.64231	1.67782e-08	1.57409e-06	15.1978	170.208	112.796	3177.21	1001.44	1653.18	1688.98
ENSG00000185046	ANKS1B	560.688	29.4586	295.073	-3.78666	0.672844	-5.62784	1.8248e-08	1.70312e-06	699.097	902.844	116.514	97.7068	22.3022	12.3372	55.4211
ENSG00000139211	AMIGO2	393.244	3079.29	1736.27	2.80065	0.499409	5.60793	2.04759e-08	1.9012e-06	344.022	256.546	603.644	608.922	1843.89	2178.28	5392.2
ENSG00000257588	RP11-469H8.6	0	51.7735	25.8867	5.32685	0.950617	5.60357	2.09978e-08	1.93966e-06	0	0	0	171.859	104.317	40.0957	13.6281
ENSG00000106123	EPHB6	9.02474	148.421	78.7227	3.61876	0.647204	5.59138	2.25273e-08	2.07033e-06	4.14484	13.5673	9.91612	56.7048	98.5614	66.3122	288.917
ENSG00000109321	AREG	3572.68	744.68	2158.68	-2.18502	0.391743	-5.57769	2.4374e-08	2.22867e-06	4589.72	2338.51	4018.51	1040.75	984.175	778.012	512.418
ENSG00000174951	FUT1	24.8886	298.623	161.756	3.28803	0.591462	5.55915	2.71093e-08	2.46626e-06	17.961	6.16697	52.0596	252.991	275.54	361.633	275.288
ENSG00000105339	DENND3	473.751	70.944	272.347	-2.60211	0.468215	-5.55751	2.73646e-08	2.47698e-06	681.136	297.248	473.495	71.5353	60.4318	111.805	44.5186
ENSG00000148541	FAM13C	0	58.2838	29.1419	5.32035	0.959736	5.54355	2.96397e-08	2.6695e-06	0	0	0	19.1924	9.35254	46.2643	122.653
ENSG00000078018	MAP2	28.7693	1119.35	574.061	4.40288	0.795051	5.53786	3.06185e-08	2.74393e-06	24.8691	1.23339	61.9757	3447.65	930.218	2207.58	281.648
ENSG00000074590	NUAK1	168.399	1897.81	1033.1	3.21748	0.583012	5.51872	3.41475e-08	3.04504e-06	227.966	143.074	145.023	1336.49	628.059	1238.34	3937.62
ENSG00000134323	MYCN	0.402921	59.0988	29.7508	4.97455	0.903574	5.50541	3.68304e-08	3.26811e-06	0	1.23339	0	79.3867	87.0506	82.5047	10.9025
ENSG00000166073	GPR176	100.951	420.027	260.489	1.99723	0.364037	5.48634	4.10354e-08	3.62338e-06	120.2	106.072	83.0475	512.088	293.526	520.474	469.717
ENSG00000146411	SLC2A12	64.9101	430.351	247.631	2.59035	0.47255	5.48163	4.21418e-08	3.70292e-06	53.883	32.0682	112.796	233.798	437.411	367.03	510.601
ENSG00000149294	NCAM1	6.10057	157.413	81.7569	4.02643	0.73505	5.47777	4.30731e-08	3.76638e-06	1.38161	12.3339	4.95806	876.744	60.4318	84.8179	336.161
ENSG00000235370	DNM1P51	50.953	4.39699	27.675	-3.23581	0.591768	-5.46804	4.55049e-08	3.95981e-06	74.6072	48.1024	33.4669	11.341	5.03598	3.85536	4.54271
ENSG00000106565	TMEM176B	57.3782	0.235865	28.807	-5.14173	0.941152	-5.46323	4.67551e-08	4.04904e-06	146.451	19.7343	9.91612	1.74476	0.719426	0	0
ENSG00000128266	GNAZ	3.95998	89.4455	46.7028	3.92047	0.719869	5.44608	5.14918e-08	4.4379e-06	9.6713	0	2.47903	136.964	136.691	85.589	50.8784
ENSG00000176595	KBTBD11	0	31.2848	15.6424	5.09192	0.935427	5.44342	5.22677e-08	4.48333e-06	0	0	0	78.5144	34.5325	34.6982	26.3477
ENSG00000154556	SORBS2	975.903	172.467	574.185	-2.39199	0.440086	-5.43528	5.47116e-08	4.67071e-06	1681.42	657.399	653.224	929.959	161.151	169.636	196.245
ENSG00000099840	IZUMO4	116.555	5.01541	60.7853	-3.94786	0.726868	-5.43133	5.59369e-08	4.75279e-06	214.15	101.138	42.1435	9.5962	0.719426	4.62643	9.99397
ENSG00000184106	TREML3P	22.6051	0	11.3026	-5.13741	0.946111	-5.43004	5.63429e-08	4.76481e-06	23.4874	20.9677	24.7903	0	0	0	0
ENSG00000180287	PLD5	332.643	11.1845	171.914	-4.15046	0.765103	-5.42471	5.80478e-08	4.88605e-06	719.821	128.273	172.293	20.0648	9.35254	23.9032	0.908543
ENSG00000137801	THBS1	3061.07	36181.8	19621.4	3.26072	0.601442	5.4215	5.9101e-08	4.95156e-06	2083.47	874.476	6412.01	41802.8	25457.6	33902.5	51235.4
ENSG00000150551	LYPD1	1.2161	49.8213	25.5187	4.32585	0.79825	5.41917	5.9878e-08	4.99343e-06	0	0	3.71854	35.7677	48.2016	74.0229	29.9819
ENSG00000265527	MIR5690	23.0404	0	11.5202	-5.13561	0.947957	-5.41756	6.04175e-08	5.01521e-06	24.8691	28.3681	17.3532	0	0	0	0
ENSG00000144821	MYH15	8.50317	98.5688	53.536	3.23873	0.600674	5.39183	6.97423e-08	5.7627e-06	12.4345	2.46679	11.1556	48.8534	92.0866	147.275	61.7809
ENSG00000163376	KBTBD8	10.5227	96.6632	53.593	2.97243	0.551837	5.38643	7.187e-08	5.91139e-06	12.4345	6.16697	13.6347	23.5543	70.5038	73.2518	151.727
ENSG00000021762	OSBPL5	2161.25	385.516	1273.38	-2.37772	0.441574	-5.38466	7.25836e-08	5.94294e-06	2855.8	2338.51	1429.16	541.749	569.066	394.789	213.508
ENSG00000198873	GRK5	28.1242	331.228	179.676	3.248	0.605671	5.36264	8.20124e-08	6.68457e-06	17.961	9.86715	58.2572	314.93	413.67	421.776	176.257
ENSG00000185666	SYN3	243.554	13.1641	128.359	-3.70982	0.69253	-5.35692	8.46544e-08	6.86883e-06	37.3036	437.855	270.214	90.7277	13.6691	19.2768	7.26834
ENSG00000228314	CYP4F29P	26.516	0	13.258	-5.13565	0.959301	-5.35353	8.62535e-08	6.9672e-06	20.7242	48.1024	12.3951	0	0	0	0
ENSG00000228639	AC005152.3	3.6483	122.503	63.0759	4.20648	0.786941	5.34536	9.02394e-08	7.25662e-06	0	0	11.1556	333.25	181.295	121.058	71.7749
ENSG00000181126	HLA-V	70.3484	7.04081	38.6946	-3.0775	0.579565	-5.31002	1.09612e-07	8.77533e-06	48.3565	61.6697	105.359	9.5962	4.31656	5.3975	11.8111
ENSG00000159110	IFNAR2	67.7416	326.225	196.983	2.18359	0.411741	5.30331	1.13721e-07	9.02403e-06	92.5682	50.5691	64.4548	336.739	220.864	339.272	437.009
ENSG00000186684	CYP27C1	17.7581	185.848	101.803	3.1202	0.588334	5.30344	1.1364e-07	9.02403e-06	35.922	9.86715	8.6766	29.661	104.317	247.514	216.233
ENSG00000005073	HOXA11	0	33.2736	16.6368	5.0299	0.948906	5.30074	1.15336e-07	9.11206e-06	0	0	0	32.2781	41.7267	15.4214	44.5186
ENSG00000162909	CAPN2	11105.7	3812.73	7459.24	-1.51475	0.286551	-5.28614	1.24923e-07	9.82638e-06	13224.8	10952.5	9850.42	7292.24	3682.74	4685.03	3281.66
ENSG00000175874	CREG2	92.6622	6.57383	49.618	-3.42176	0.647954	-5.28086	1.28578e-07	1.00699e-05	29.0139	146.774	107.838	13.9581	7.19426	9.25287	3.63417
ENSG00000172831	CES2	1475.66	451.206	963.435	-1.67181	0.316973	-5.27429	1.33273e-07	1.03924e-05	1371.94	1993.16	1155.23	406.53	480.577	471.896	426.106
ENSG00000161791	FMNL3	73.1775	884.717	478.947	3.26974	0.62015	5.2725	1.34579e-07	1.0449e-05	134.017	27.1347	63.2153	961.365	432.375	562.112	1710.79
ENSG00000113212	PCDHB7	4.31593	67.1126	35.7143	3.53223	0.670358	5.26917	1.37044e-07	1.05947e-05	8.28969	2.46679	2.47903	48.8534	54.6764	109.492	40.8844
ENSG00000100401	RANGAP1	1139.89	2601.19	1870.54	1.17741	0.223749	5.2622	1.4234e-07	1.09572e-05	1192.33	1182.82	1116.8	2475.82	2612.24	2691.04	2644.77
ENSG00000104419	NDRG1	32166.1	6017.05	19091.6	-2.31342	0.440322	-5.25393	1.48884e-07	1.14121e-05	39637.1	37110.4	21820.4	6867.39	4846.77	9787.22	3750.46
ENSG00000168036	CTNNB1	9100.39	32953.6	21027	1.80807	0.344301	5.25142	1.50931e-07	1.152e-05	9059.24	6221.24	12592.2	40872.8	34827.4	36498.7	29355.9
ENSG00000179388	EGR3	13.8571	136.199	75.0282	3.03838	0.579014	5.2475	1.5418e-07	1.17183e-05	15.1978	4.93358	22.3113	337.612	191.367	74.794	149.91
ENSG00000157168	NRG1	58.4918	363.872	211.182	2.50341	0.477362	5.24426	1.56914e-07	1.1876e-05	81.5152	38.2352	59.4967	383.848	297.842	586.786	227.136
ENSG00000102010	BMX	1.62147	103.011	52.3162	4.57128	0.873836	5.23128	1.68344e-07	1.26866e-05	0	0	4.95806	67.1734	48.2016	26.9875	239.855
ENSG00000162723	SLAMF9	81.5486	1.00921	41.2789	-4.7045	0.899565	-5.22975	1.69737e-07	1.26866e-05	193.426	41.9354	14.8742	0	0	3.08429	0
ENSG00000198794	SCAMP5	4.57793	71.4329	38.0054	3.51504	0.672051	5.23032	1.69217e-07	1.26866e-05	4.14484	7.40036	2.47903	157.901	107.195	80.9626	29.9819
ENSG00000169032	MAP2K1	2299.98	879.534	1589.76	-1.36597	0.261252	-5.22856	1.70833e-07	1.27158e-05	2500.72	2243.54	2301.78	1647.06	908.635	1026.3	752.273
ENSG00000090530	LEPREL1	5660.94	957.549	3309.24	-2.43803	0.466428	-5.22701	1.72269e-07	1.27699e-05	4556.56	5573.71	7205.3	2171.36	478.418	1643.15	804.969
ENSG00000151276	MAGI1	95.5003	368.78	232.14	1.894	0.364183	5.20067	1.9857e-07	1.46592e-05	124.345	60.4363	107.838	444.915	383.454	391.705	351.606
ENSG00000112245	PTP4A1	6043.25	1613.17	3828.21	-1.85227	0.356385	-5.1974	2.02096e-07	1.48149e-05	4216.69	6976.08	7311.9	1356.55	1185.61	1800.45	1944.28
ENSG00000254166	CASC19	142.882	10.5307	76.7066	-3.3735	0.649101	-5.19719	2.02325e-07	1.48149e-05	74.6072	297.248	65.6943	13.9581	16.5468	9.25287	6.3598
ENSG00000171509	RXFP1	70.103	2.44905	36.276	-4.06219	0.782468	-5.19151	2.08593e-07	1.51508e-05	51.1197	25.9013	137.586	1.74476	0	3.85536	3.63417
ENSG00000211459	MT-RNR1	1.87794e+06	544687	1.21131e+06	-1.74155	0.335418	-5.19219	2.07834e-07	1.51508e-05	1.54678e+06	2.58404e+06	1.62097e+06	444811	438069	636087	590418
ENSG00000116035	VAX2	0.405367	30.3237	15.3645	4.50691	0.868465	5.18951	2.10847e-07	1.5253e-05	0	0	1.23951	32.2781	33.0936	27.7586	31.799
ENSG00000106853	PTGR1	579.711	169.46	374.586	-1.73217	0.334026	-5.18574	2.15159e-07	1.55027e-05	479.42	617.93	678.015	119.516	125.18	197.394	195.337
ENSG00000240184	PCDHGC3	302.511	838.352	570.431	1.44581	0.279073	5.18077	2.20967e-07	1.58577e-05	320.534	249.146	356.98	1080.01	889.93	821.192	850.396
ENSG00000003436	TFPI	3038.34	354.612	1696.47	-2.87747	0.556784	-5.16802	2.36593e-07	1.69117e-05	4298.2	1110.05	3901.99	478.065	274.821	200.479	608.724
ENSG00000103534	TMC5	58.8638	1.57011	30.217	-4.23922	0.821103	-5.16284	2.43234e-07	1.72528e-05	6.90807	69.0701	104.119	0	1.43885	1.54214	1.81709
ENSG00000204287	HLA-DRA	0	44.5541	22.2771	5.02005	0.972351	5.1628	2.4328e-07	1.72528e-05	0	0	0	0.872382	9.35254	26.9875	99.9397
ENSG00000133401	PDZD2	1019.14	38.2993	528.722	-4.00361	0.775687	-5.16138	2.4514e-07	1.73165e-05	1519.78	959.58	644.548	1.74476	5.75541	6.93965	104.482
ENSG00000071575	TRIB2	397.614	2862.04	1629.83	2.67274	0.517948	5.16026	2.46613e-07	1.73525e-05	143.688	725.236	348.304	7356.79	3370.51	2936.24	2436.71
ENSG00000100092	SH3BP1	43.6671	280.446	162.056	2.53311	0.491498	5.15386	2.55183e-07	1.78857e-05	23.4874	29.6015	80.5685	289.631	326.62	277.586	252.575
ENSG00000177839	PCDHB9	44.1466	347.419	195.783	2.77346	0.539273	5.14296	2.70437e-07	1.88813e-05	13.8161	39.4686	81.808	353.315	311.512	414.837	335.252
ENSG00000167676	PLIN4	10.9799	213.886	112.433	3.7193	0.72405	5.13681	2.79444e-07	1.94349e-05	13.8161	2.46679	17.3532	264.332	228.058	43.18	382.496
ENSG00000113368	LMNB1	907.97	2078.39	1493.18	1.18118	0.23005	5.13444	2.82989e-07	1.96057e-05	996.144	883.11	902.367	2282.15	2084.9	2139.73	2125.99
ENSG00000131773	KHDRBS3	132.004	1291.3	711.651	3.02271	0.588911	5.13272	2.85584e-07	1.97097e-05	62.1726	61.6697	280.13	1559.82	1428.78	771.843	1745.31
ENSG00000196517	SLC6A9	45.0077	181.725	113.366	1.94691	0.379655	5.12809	2.92697e-07	2.01235e-05	41.4484	54.2693	42.1435	136.092	136.691	194.31	224.41
ENSG00000131873	CHSY1	739.896	2431.72	1585.81	1.67638	0.327625	5.11677	3.10806e-07	2.12873e-05	956.077	563.661	747.427	2651.17	2079.14	2342.52	3010
ENSG00000179750	APOBEC3B	31.1355	267.692	149.414	2.87859	0.562695	5.11571	3.12556e-07	2.1326e-05	48.3565	7.40036	39.6645	300.099	204.317	266.791	347.063
ENSG00000270141	TERC	7841.27	1966.25	4903.76	-1.93258	0.377948	-5.11335	3.165e-07	2.15137e-05	6798.92	11827	5393.13	3889.08	2388.5	1882.96	1735.32
ENSG00000144355	DLX1	7.7717	147.827	77.7993	3.69484	0.722993	5.11048	3.21333e-07	2.176e-05	15.1978	7.40036	1.23951	92.4725	44.6044	140.335	267.112
ENSG00000065320	NTN1	2.06891	54.553	28.311	3.93992	0.77139	5.10756	3.26342e-07	2.20165e-05	1.38161	1.23339	3.71854	49.7258	23.0216	101.01	42.7015
ENSG00000049323	LTBP1	7199.65	733.158	3966.4	-3.02531	0.592469	-5.10628	3.28564e-07	2.20837e-05	15070.6	4966.88	2047.68	1312.06	543.167	787.265	910.36
ENSG00000088756	ARHGAP28	7.39593	136.484	71.9401	3.65434	0.716542	5.09997	3.39712e-07	2.24445e-05	4.14484	17.2675	1.23951	129.112	56.1152	222.069	139.007
ENSG00000095303	PTGS1	713.672	56.2295	384.951	-3.29741	0.646587	-5.09972	3.40162e-07	2.24445e-05	185.136	1054.55	944.51	39.2572	82.734	71.7097	17.2623
ENSG00000164056	SPRY1	126.11	784.22	455.165	2.49239	0.488676	5.1003	3.39115e-07	2.24445e-05	46.9749	129.506	209.478	644.69	809.355	828.131	758.633
ENSG00000187134	AKR1C1	2493.02	7888.11	5190.57	1.62491	0.31858	5.10047	3.3881e-07	2.24445e-05	3003.63	1788.42	2845.93	12076.4	8298.58	6842.49	8961.86
ENSG00000225764	LEPREL1-AS1	49.1896	5.49537	27.3425	-2.92313	0.573014	-5.10132	3.37284e-07	2.24445e-05	44.2117	34.535	71.8919	12.2133	5.03598	5.3975	6.3598
ENSG00000157216	SSBP3	70.4336	305.838	188.136	2.04448	0.401434	5.09295	3.52538e-07	2.31762e-05	100.858	54.2693	60.7362	353.315	258.274	262.165	414.295
ENSG00000197410	DCHS2	2.47673	94.0925	48.2846	4.21664	0.828717	5.08815	3.61576e-07	2.36839e-05	1.38161	0	6.19757	0	94.9643	174.262	18.1709
ENSG00000187608	ISG15	24.5997	247.176	135.888	3.04584	0.598855	5.0861	3.655e-07	2.38541e-05	22.1058	14.8007	38.425	49.7258	89.2089	220.527	446.094
ENSG00000128039	SRD5A3	968.47	383.112	675.791	-1.31812	0.259293	-5.08351	3.70521e-07	2.40946e-05	909.102	1053.32	1004.01	321.036	392.087	434.114	344.338
ENSG00000158887	MPZ	0	39.6124	19.8062	4.94249	0.972482	5.08234	3.72809e-07	2.41562e-05	0	0	0	251.246	35.2519	7.71072	78.1347
ENSG00000173786	CNP	840.533	2760.35	1800.44	1.67458	0.329887	5.07624	3.84974e-07	2.4855e-05	875.943	638.898	1059.79	2614.53	3413.68	2249.22	2770.15
ENSG00000243444	PALM2	37.0376	356.797	196.917	2.99705	0.590574	5.07482	3.87871e-07	2.49526e-05	6.90807	37.0018	69.4128	169.242	385.612	380.139	324.35
ENSG00000254605	RP11-626H12.2	1.26063	45.8392	23.5499	4.15624	0.819109	5.0741	3.89337e-07	2.49578e-05	1.38161	0	2.47903	70.6629	83.4534	34.6982	21.805
ENSG00000055163	CYFIP2	125.127	1185.89	655.51	2.98106	0.588743	5.06342	4.11798e-07	2.6211e-05	62.1726	54.2693	266.496	2005.61	1361.15	1533.66	727.743
ENSG00000107282	APBA1	9.71952	209.421	109.57	3.8007	0.750589	5.06363	4.11352e-07	2.6211e-05	24.8691	0	4.95806	328.016	253.238	268.333	118.111
ENSG00000144406	UNC80	11.6869	74.9347	43.3108	2.52557	0.49905	5.06076	4.17599e-07	2.64866e-05	11.0529	9.86715	14.8742	233.798	55.3958	96.384	77.2261
ENSG00000179051	RCC2	2314.05	5510.96	3912.5	1.23564	0.244311	5.05767	4.24406e-07	2.68239e-05	2227.16	2152.27	2708.34	5178.46	5479.15	5761.45	5598.44
ENSG00000071205	ARHGAP10	1026.05	385.643	705.846	-1.3883	0.274775	-5.0525	4.36059e-07	2.74641e-05	1091.48	1147.06	904.846	284.396	369.066	454.933	354.332
ENSG00000101977	MCF2	276.487	8.43132	142.459	-4.13656	0.819771	-5.04599	4.5117e-07	2.82185e-05	433.827	291.081	122.712	0	0	3.08429	22.7136
ENSG00000105974	CAV1	14909.8	3931.81	9420.83	-1.86502	0.369572	-5.04645	4.50103e-07	2.82185e-05	16565.6	9576.07	19531	2744.51	3170.51	4984.21	3860.4
ENSG00000272327	RP11-1002K11.1	16.0968	121.663	68.88	2.72578	0.540348	5.04449	4.5473e-07	2.83428e-05	22.1058	9.86715	17.3532	170.114	92.0866	199.708	79.9517
ENSG00000161638	ITGA5	15294.6	2184.35	8739.47	-2.63274	0.522209	-5.04155	4.61771e-07	2.86823e-05	29503	9247.99	8153.53	2331.88	1622.31	3116.67	1936.1
ENSG00000143013	LMO4	548.027	2442.7	1495.36	2.07461	0.411794	5.03799	4.70458e-07	2.91215e-05	400.668	393.453	883.774	3559.32	2576.27	2933.16	1953.37
ENSG00000172901	AQPEP	48.9205	6.81317	27.8668	-2.66716	0.529597	-5.0362	4.74857e-07	2.92932e-05	37.3036	57.9695	54.5386	20.0648	6.47484	6.16858	8.17688
ENSG00000173597	SULT1B1	147.877	5.96708	76.922	-3.91386	0.778782	-5.02561	5.01834e-07	3.08517e-05	139.543	60.4363	252.861	0	0	4.62643	13.6281
ENSG00000198947	DMD	357.933	1167.77	762.851	1.66436	0.331465	5.02121	5.13465e-07	3.14593e-05	295.665	310.815	489.608	2566.55	1018.71	1173.57	1376.44
ENSG00000171914	TLN2	155.876	1089.13	622.501	2.62674	0.524988	5.00343	5.6318e-07	3.43884e-05	56.6462	198.576	221.873	3166.75	784.175	1676.31	867.658
ENSG00000150907	FOXO1	4185.8	835.966	2510.88	-2.22117	0.444345	-4.99875	5.7704e-07	3.51156e-05	6055.62	3977.69	2796.35	266.076	498.562	1272.27	784.072
ENSG00000123179	EBPL	1991.73	660.586	1326.16	-1.55847	0.311874	-4.9971	5.81977e-07	3.52968e-05	1754.65	2674	1672.11	587.985	703.599	595.268	719.566
ENSG00000197565	COL4A6	2423.03	163.433	1293.23	-3.44119	0.688896	-4.99522	5.87683e-07	3.55232e-05	4266.42	2004.26	1158.95	308.823	37.4102	86.3601	376.137
ENSG00000196187	TMEM63A	516.303	1833.67	1174.98	1.77763	0.35596	4.9939	5.91717e-07	3.56475e-05	559.554	371.252	650.745	2422.6	2353.24	1845.18	1402.79
ENSG00000111328	CDK2AP1	839.635	3768.73	2304.18	2.08172	0.418215	4.97763	6.43671e-07	3.82655e-05	765.414	521.726	1284.14	3981.55	2911.52	3491.41	5116
ENSG00000167614	TTYH1	3.28746	66.9442	35.1158	3.70544	0.744414	4.97766	6.4356e-07	3.82655e-05	1.38161	0	8.6766	81.1315	97.1225	65.5411	41.793
ENSG00000198719	DLL1	3.23315	73.1761	38.2046	3.7875	0.760882	4.97777	6.43195e-07	3.82655e-05	0	4.93358	4.95806	31.4057	33.813	45.4933	144.458
ENSG00000204767	FAM196B	47.4937	297.905	172.7	2.49436	0.501067	4.9781	6.42108e-07	3.82655e-05	17.961	54.2693	73.1314	451.894	349.641	342.356	218.05
ENSG00000174640	SLCO2A1	83.5814	2.03361	42.8075	-4.25963	0.857354	-4.96834	6.75273e-07	4.00122e-05	53.883	19.7343	182.209	2.61715	0	0.771072	5.45126
ENSG00000185950	IRS2	862.143	126.772	494.458	-2.59191	0.522025	-4.9651	6.8665e-07	4.05529e-05	1457.6	420.587	764.781	199.775	197.123	116.432	73.592
ENSG00000188985	DHFRP1	82.0429	288.476	185.259	1.76289	0.355308	4.96157	6.99246e-07	4.11618e-05	71.8439	65.3699	114.035	261.715	326.62	287.61	267.112
ENSG00000133805	AMPD3	255.234	53.9597	154.597	-2.14448	0.433546	-4.94637	7.56094e-07	4.43633e-05	280.468	339.183	162.376	112.537	76.2592	48.5775	39.9759
ENSG00000236345	RP11-59D5__B.2	109.412	9.09085	59.2515	-3.23324	0.654199	-4.94229	7.72088e-07	4.51546e-05	48.3565	191.176	95.4426	12.2133	3.59713	6.93965	17.2623
ENSG00000075643	MOCOS	1890.72	639.088	1264.91	-1.53223	0.310095	-4.94116	7.76608e-07	4.52447e-05	1371.94	2215.18	2202.62	589.73	606.476	642.303	704.121
ENSG00000115718	PROC	0	28.4591	14.2296	4.7756	0.966595	4.94064	7.78652e-07	4.52447e-05	0	0	0	0.872382	10.7914	36.2404	39.9759
ENSG00000159712	ANKRD18CP	89.9301	9.58251	49.7563	-2.96145	0.600742	-4.92965	8.23753e-07	4.75585e-05	142.306	94.9713	38.425	8.72382	9.35254	5.3975	14.5367
ENSG00000234076	TPRG1-AS1	26.3623	0.768614	13.5655	-4.06739	0.82507	-4.92975	8.23339e-07	4.75585e-05	15.1978	35.7684	29.7484	5.23429	1.43885	0	0.908543
ENSG00000184254	ALDH1A3	2408.74	20010	11209.4	2.8214	0.573158	4.92255	8.54225e-07	4.91602e-05	1843.07	694.401	4836.59	12230.8	19346.1	24786.1	17006.1
ENSG00000117868	ESYT2	8523.07	3189.27	5856.17	-1.39332	0.283226	-4.91947	8.67791e-07	4.97819e-05	11030.8	7437.36	7649.05	4452.64	3403.61	3092	3248.95
ENSG00000243477	NAT6	145.29	35.7922	90.5413	-1.94618	0.396041	-4.91408	8.91983e-07	5.10072e-05	127.109	140.607	177.251	37.5124	43.1656	41.6379	24.5307
ENSG00000215417	MIR17HG	489.964	170.046	330.005	-1.49655	0.304771	-4.9104	9.08919e-07	5.18112e-05	497.381	582.162	421.435	75.0248	175.54	144.19	199.879
ENSG00000138795	LEF1	48.7011	238.824	143.763	2.19267	0.446802	4.90747	9.22585e-07	5.24244e-05	67.6991	49.3358	32.2274	525.174	198.562	178.889	352.515
ENSG00000160685	ZBTB7B	2231.61	600.304	1415.96	-1.83539	0.374305	-4.90346	9.41634e-07	5.33386e-05	1993.67	3132.82	1709.29	1023.3	687.052	722.495	424.289
ENSG00000152127	MGAT5	978.077	2532.69	1755.39	1.34995	0.276268	4.88637	1.0271e-06	5.79972e-05	1121.87	892.977	981.696	2960.86	2127.34	2974.8	2637.5
ENSG00000071073	MGAT4A	78.3393	669.325	373.832	2.84849	0.583906	4.87833	1.06988e-06	6.0224e-05	67.6991	25.9013	146.263	914.256	721.585	972.322	350.697
ENSG00000144908	ALDH1L1	10.8365	76.8663	43.8514	2.63437	0.540373	4.87509	1.08758e-06	6.10256e-05	9.6713	7.40036	16.1137	1006.73	87.0506	98.6972	49.0613
ENSG00000188868	ZNF563	18.2697	0	9.13483	-4.75244	0.97496	-4.87449	1.09089e-06	6.10256e-05	15.1978	28.3681	12.3951	0	0	0	0
ENSG00000140416	TPM1	1434.32	7244.15	4339.23	2.22643	0.457653	4.86488	1.14526e-06	6.38686e-05	1323.59	799.239	2269.55	15076.5	4833.83	7042.2	10267.4
ENSG00000185909	KLHDC8B	117.496	10.0416	63.7686	-3.17923	0.654682	-4.85615	1.19692e-06	6.65435e-05	96.713	171.442	91.7241	0	2.87771	22.3611	5.45126
ENSG00000196843	ARID5A	92.8518	408.359	250.605	2.05048	0.422743	4.85041	1.23207e-06	6.82872e-05	67.6991	66.6033	149.981	522.557	493.526	341.585	412.478
ENSG00000149289	ZC3H12C	3079.58	967.782	2023.68	-1.62863	0.336127	-4.84527	1.26442e-06	6.9865e-05	4171.09	2981.11	2285.67	759.844	804.319	1039.41	1113.87
ENSG00000121691	CAT	1509.94	5122.06	3316	1.71353	0.353811	4.84306	1.27857e-06	7.0431e-05	1257.27	1445.54	1921.25	4454.38	4170.51	4260.94	7223.82
ENSG00000152583	SPARCL1	0.405367	31.4514	15.9284	4.37608	0.904114	4.84019	1.29717e-06	7.12374e-05	0	0	1.23951	343.718	13.6691	31.614	50.8784
ENSG00000094804	CDC6	318.667	857.102	587.884	1.40124	0.289648	4.83774	1.31323e-06	7.13098e-05	327.443	390.986	257.819	806.953	895.686	811.939	911.268
ENSG00000105290	APLP1	10.7575	139.787	75.2722	3.28798	0.679517	4.8387	1.30688e-06	7.13098e-05	19.3426	0	13.6347	75.0248	145.324	172.72	109.025
ENSG00000115107	STEAP3	1898.03	536.791	1217.41	-1.7682	0.365395	-4.83915	1.30397e-06	7.13098e-05	2681.71	1214.89	1920.01	415.254	518.706	619.942	501.516
ENSG00000155962	CLIC2	38.8042	0.252304	19.5283	-4.64781	0.960772	-4.83758	1.31432e-06	7.13098e-05	98.0946	14.8007	6.19757	0.872382	0	0.771072	0
ENSG00000173320	STOX2	55.8753	367.509	211.692	2.54344	0.526511	4.83074	1.36027e-06	7.35812e-05	37.3036	25.9013	107.838	436.191	313.67	474.98	334.344
ENSG00000140931	CMTM3	61.2799	479.677	270.478	2.74692	0.569535	4.82309	1.41351e-06	7.62323e-05	103.621	13.5673	70.6523	191.052	415.109	496.57	554.211
ENSG00000120328	PCDHB12	30.2009	184.732	107.466	2.456	0.509288	4.82242	1.41827e-06	7.62605e-05	20.7242	29.6015	42.1435	123.006	182.734	285.297	96.3055
ENSG00000173210	ABLIM3	2364.86	594.269	1479.57	-1.92176	0.399038	-4.81599	1.46474e-06	7.85248e-05	2018.54	3187.09	2037.76	299.227	756.117	710.157	348.88
ENSG00000164100	NDST3	2.06647	54.2866	28.1765	3.85784	0.801685	4.81216	1.49307e-06	7.95833e-05	1.38161	2.46679	2.47903	218.095	51.0793	13.1082	101.757
ENSG00000221643	SNORA77	398.283	86.1284	242.206	-2.11601	0.439724	-4.81213	1.49332e-06	7.95833e-05	413.103	473.623	333.429	165.753	41.7267	102.553	119.019
ENSG00000189057	FAM111B	305.005	972.374	638.689	1.63101	0.339093	4.80993	1.50987e-06	8.02278e-05	359.22	233.111	342.106	734.545	1045.33	1186.68	738.645
ENSG00000104408	EIF3E	23507.6	8224.15	15865.9	-1.48358	0.308865	-4.80333	1.56046e-06	8.2672e-05	27885.1	26763.4	17381.7	9385.95	9384.2	7170.97	8572.1
ENSG00000171617	ENC1	753.585	11918.7	6336.15	3.46782	0.722555	4.79939	1.59153e-06	8.38254e-05	357.838	87.571	1860.51	11412.5	12426.6	15029	8957.32
ENSG00000173918	C1QTNF1	45.2423	422.893	234.068	2.93782	0.612095	4.79961	1.58976e-06	8.38254e-05	35.922	50.5691	52.0596	523.429	144.605	237.49	911.268
ENSG00000151364	KCTD14	54.7833	360.575	207.679	2.54361	0.530121	4.79816	1.60128e-06	8.40931e-05	53.883	28.3681	85.5265	601.071	517.987	413.295	169.897
ENSG00000149256	TENM4	422.407	93.7165	258.062	-2.08286	0.434681	-4.79171	1.65369e-06	8.65925e-05	565.08	386.052	343.346	30.5334	74.1009	62.4568	149.91
ENSG00000171119	NRTN	2.65483	85.2478	43.9513	4.02172	0.839633	4.78986	1.66898e-06	8.71401e-05	6.90807	0	1.23951	226.819	174.821	66.3122	19.0794
ENSG00000103034	NDRG4	0	38.8074	19.4037	4.74349	0.99111	4.78604	1.70107e-06	8.85589e-05	0	0	0	5.23429	17.2662	6.93965	94.4884
ENSG00000146072	TNFRSF21	961.562	4598.9	2780.23	2.15473	0.450722	4.78063	1.74746e-06	9.0712e-05	471.13	894.21	1577.9	4997.87	5666.92	4331.11	4051.19
ENSG00000233237	LINC00472	109.943	816.849	463.396	2.68137	0.561038	4.77931	1.75899e-06	9.10482e-05	44.2117	60.4363	231.789	859.296	743.167	858.974	894.006
ENSG00000257743	RP11-1220K2.2	67.5167	1324.94	696.228	3.65276	0.765092	4.77428	1.80353e-06	9.30862e-05	20.7242	18.5009	167.334	862.786	891.369	372.428	2787.41
ENSG00000130592	LSP1	44.4918	1.65927	23.0755	-3.89207	0.816828	-4.76486	1.88989e-06	9.72648e-05	63.5543	60.4363	12.3951	1.74476	1.43885	0	3.63417
ENSG00000256185	RP11-612B6.2	6.20429	48.6075	27.4059	2.73061	0.573564	4.76078	1.92851e-06	9.89691e-05	4.14484	4.93358	9.91612	53.2153	53.957	45.4933	49.0613
ENSG00000038295	TLL1	719.631	48.3096	383.97	-3.40505	0.715525	-4.75881	1.94735e-06	9.96524e-05	1369.18	733.869	104.119	36.64	15.108	56.2883	76.3176
ENSG00000196502	SULT1A1	29.4842	134.823	82.1534	2.09629	0.440712	4.75661	1.96876e-06	0.000100245	23.4874	27.1347	39.6645	614.157	174.821	143.419	93.5799
ENSG00000197381	ADARB1	102.756	312.566	207.661	1.56741	0.329532	4.75647	1.97006e-06	0.000100245	125.727	103.605	85.5265	349.825	282.015	290.694	382.496
ENSG00000164985	PSIP1	785.681	1777.45	1281.56	1.1625	0.24467	4.75128	2.0213e-06	0.000102563	758.506	838.708	809.403	1582.5	1883.46	1935.39	1611.75
ENSG00000154134	ROBO3	191.898	31.6089	111.753	-2.44123	0.513983	-4.74962	2.03797e-06	0.000103087	316.39	155.408	116.514	34.0229	28.7771	47.8065	19.9879
ENSG00000165621	OXGR1	0	33.0781	16.5391	4.68825	0.987184	4.74911	2.04309e-06	0.000103087	0	0	0	76.7696	41.7267	54.7461	4.54271
ENSG00000144815	NXPE3	119.182	563.432	341.307	2.13963	0.452174	4.73187	2.22466e-06	0.000111935	194.808	97.4381	73.1314	607.178	432.375	506.594	783.164
ENSG00000162641	AKNAD1	44.0637	3.16014	23.6119	-3.30428	0.69905	-4.72682	2.28068e-06	0.000114434	49.7381	51.8025	33.4669	5.23429	7.19426	1.54214	0.908543
ENSG00000165092	ALDH1A1	10.1195	222.323	116.221	3.7237	0.788615	4.72182	2.33742e-06	0.000116956	0	7.40036	23.5508	20.0648	72.6621	176.576	430.649
ENSG00000168453	HR	298.716	1435.18	866.946	2.15797	0.457686	4.71495	2.41773e-06	0.000120639	385.47	151.707	378.052	2151.29	1348.2	963.84	2074.2
ENSG00000167996	FTH1	9714.69	2763.29	6238.99	-1.75809	0.373106	-4.71204	2.45251e-06	0.000122036	12532.6	6778.73	10455.3	1629.61	2173.39	2431.19	3841.32
ENSG00000102313	ITIH6	0.449892	47.8384	24.1442	4.47012	0.949358	4.70857	2.4946e-06	0.000123492	1.38161	0	0	636.839	118.705	10.0239	17.2623
ENSG00000240694	PNMA2	2.9638	39.1575	21.0606	3.26954	0.694391	4.7085	2.49548e-06	0.000123492	4.14484	3.70018	1.23951	5.23429	32.3742	30.0718	57.2382
ENSG00000230834	AC068580.7	0	26.2293	13.1147	4.61146	0.979697	4.70702	2.51359e-06	0.000124047	0	0	0	31.4057	51.7987	14.6504	13.6281
ENSG00000128510	CPA4	32.0052	448.384	240.194	3.33557	0.709426	4.70178	2.57903e-06	0.000126929	37.3036	2.46679	58.2572	485.044	642.448	529.727	197.154
ENSG00000155324	GRAMD3	423.638	1365.26	894.45	1.64295	0.349871	4.69586	2.65484e-06	0.000130304	496	277.514	524.315	1961.99	1187.05	1382.53	1602.67
ENSG00000168522	FNTA	1457.8	639.015	1048.41	-1.17394	0.250692	-4.68277	2.83018e-06	0.000138533	1425.83	1656.45	1383.3	631.604	599.282	643.845	709.572
ENSG00000177383	MAGEF1	205.081	764.53	484.805	1.83382	0.392093	4.67699	2.91119e-06	0.000142112	189.281	231.878	206.999	1322.53	1066.19	822.734	446.094
ENSG00000198729	PPP1R14C	340.691	1040.75	690.722	1.57129	0.336117	4.67484	2.94182e-06	0.000143219	361.983	271.347	410.279	1733.42	887.772	1380.22	912.177
ENSG00000120217	CD274	14.967	106.396	60.6815	2.62123	0.56099	4.6725	2.97551e-06	0.000144468	12.4345	13.5673	19.8322	61.0667	115.828	161.925	47.2442
ENSG00000143226	FCGR2A	0.852812	28.1057	14.4793	3.93508	0.844036	4.66221	3.12831e-06	0.000151479	1.38161	1.23339	0	78.5144	42.4461	21.59	21.805
ENSG00000176387	HSD11B2	299.245	21.045	160.145	-3.33959	0.71688	-4.6585	3.18519e-06	0.00015382	34.5404	314.515	566.458	9.5962	33.813	17.7347	12.7196
ENSG00000206337	HCP5	27.0202	144.817	85.9186	2.29466	0.492668	4.65762	3.19888e-06	0.000154068	46.9749	16.0341	19.8322	143.943	114.389	146.504	181.709
ENSG00000123989	CHPF	1020.32	2992.74	2006.53	1.51628	0.32596	4.65175	3.29127e-06	0.000158095	991.999	783.205	1349.83	5946.15	2800.73	3642.54	2701.1
ENSG00000144730	IL17RD	374.485	1969.83	1172.16	2.26612	0.487229	4.65102	3.30291e-06	0.000158232	215.532	473.623	457.381	3977.19	2875.55	2220.69	919.445
ENSG00000187244	BCAM	2.47673	45.3289	23.9028	3.53639	0.760556	4.64975	3.3234e-06	0.000158791	1.38161	0	6.19757	89.8553	66.1872	43.18	29.0734
ENSG00000178038	ALS2CL	1363.15	304.97	834.06	-2.0641	0.444015	-4.64871	3.34013e-06	0.000159168	1858.27	1425.8	893.69	181.455	321.584	441.053	168.989
ENSG00000103313	MEFV	102.651	12.2276	57.4391	-2.80177	0.602852	-4.64753	3.35938e-06	0.000159299	125.727	156.641	32.2274	12.2133	14.3885	13.8793	9.08543
ENSG00000146955	RAB19	0.402921	31.0477	15.7253	4.28276	0.921528	4.64746	3.36054e-06	0.000159299	0	1.23339	0	46.2362	53.957	30.8429	9.99397
ENSG00000196074	SYCP2	102.173	1574.87	838.52	3.41258	0.73522	4.64157	3.45764e-06	0.000163471	15.1978	32.0682	265.256	895.064	2033.1	1758.82	1018.48
ENSG00000185942	NKAIN3	17.0012	0	8.5006	-4.58537	0.988319	-4.63957	3.49138e-06	0.000164634	12.4345	9.86715	29.7484	0	0	0	0
ENSG00000251705	#N/A	651.3	123.275	387.288	-2.27057	0.489475	-4.63878	3.50471e-06	0.000164831	855.219	878.176	262.777	594.964	162.59	94.0708	119.928
ENSG00000188177	ZC3H6	696.798	305.667	501.233	-1.1717	0.252735	-4.6361	3.55036e-06	0.00016568	732.256	670.966	731.314	589.73	338.13	312.284	283.465
ENSG00000247844	CCAT1	1119.6	154.389	636.994	-2.64204	0.569842	-4.63644	3.54466e-06	0.00016568	661.793	1977.13	789.571	129.985	271.943	134.938	64.5065
ENSG00000259207	ITGB3	17.787	377.805	197.796	3.68076	0.793844	4.63663	3.54131e-06	0.00016568	11.0529	0	43.383	2590.1	558.994	168.094	427.015
ENSG00000205269	TMEM170B	31.4151	171.034	101.225	2.30494	0.497318	4.63474	3.57391e-06	0.000166348	22.1058	53.0359	21.0718	306.206	243.166	151.13	128.105
ENSG00000136653	RASSF5	355.445	43.0831	199.264	-2.7841	0.601832	-4.62603	3.72735e-06	0.000173043	194.808	743.736	149.981	82.0039	48.2016	57.0593	26.3477
ENSG00000255874	LINC00346	1.3027	37.3249	19.3138	3.86264	0.835519	4.62305	3.78146e-06	0.000175104	2.76323	1.23339	0	2.61715	41.0073	59.3726	13.6281
ENSG00000063660	GPC1	613.089	1598.26	1105.67	1.35633	0.293505	4.62116	3.81608e-06	0.000176254	683.899	600.663	593.728	1961.99	1234.54	1750.33	1899.76
ENSG00000230490	RP11-141M1.3	2.60785	39.412	21.0099	3.38709	0.733417	4.61824	3.87009e-06	0.000178291	5.52646	1.23339	1.23951	52.3429	44.6044	23.1322	52.6955
ENSG00000049089	COL9A2	2.02194	50.7675	26.3947	3.75852	0.814676	4.61352	3.95904e-06	0.000181924	0	2.46679	3.71854	115.154	25.1799	24.6743	105.391
ENSG00000167123	CERCAM	92.009	509.374	300.691	2.32627	0.504327	4.61261	3.97637e-06	0.000182255	102.239	30.8348	148.742	395.189	515.109	508.908	532.406
ENSG00000117289	TXNIP	52892.6	11950	32421.3	-2.05083	0.445009	-4.60851	4.05565e-06	0.000185418	37227.6	92119.7	32647.6	16128.6	14592.8	11162	10751.7
ENSG00000103647	CORO2B	0.449892	27.2467	13.8483	4.19189	0.909716	4.60791	4.06743e-06	0.000185485	1.38161	0	0	20.0648	22.3022	14.6504	46.3357
ENSG00000135127	CCDC64	343.628	85.7057	214.667	-1.92752	0.418768	-4.60283	4.1679e-06	0.000189587	339.877	474.857	237.987	95.0896	58.2735	85.589	118.111
ENSG00000112149	CD83	22.6839	279.39	151.037	3.19366	0.695032	4.59498	4.32787e-06	0.000196368	24.8691	3.70018	40.904	698.778	276.26	482.691	94.4884
ENSG00000136856	SLC2A8	79.5987	242.009	160.804	1.56175	0.340185	4.59089	4.41354e-06	0.000199752	60.791	96.2047	86.766	171.859	257.555	268.333	213.508
ENSG00000134853	PDGFRA	0	20.971	10.4855	4.48413	0.977208	4.58871	4.45988e-06	0.000201343	0	0	0	102.069	20.8634	12.3372	30.8904
ENSG00000144369	FAM171B	155.128	1022.63	588.88	2.5303	0.551687	4.58649	4.50762e-06	0.000202989	225.203	44.4022	205.759	651.669	646.764	1323.16	1155.67
ENSG00000234741	GAS5	18831.8	4055.47	11443.6	-2.10957	0.460576	-4.58029	4.64336e-06	0.000208581	11775.5	33732.1	12163.4	6112.78	4565.48	3304.81	4520.91
ENSG00000077782	FGFR1	116.338	1314.12	715.229	3.10764	0.678575	4.57966	4.65738e-06	0.00020869	167.175	60.4363	128.91	4092.34	684.894	297.634	3036.35
ENSG00000144040	SFXN5	50.0953	286.292	168.194	2.36576	0.516716	4.57845	4.68429e-06	0.000209375	96.713	22.2011	34.7064	287.014	294.965	284.526	295.276
ENSG00000114013	CD86	23.9206	0.296884	12.1087	-4.31484	0.943385	-4.57379	4.78988e-06	0.000212512	51.1197	11.1005	11.1556	0.872382	0	0	0.908543
ENSG00000249500	RP11-340B18.1	119.871	5.98701	62.9289	-3.6201	0.791471	-4.57389	4.78751e-06	0.000212512	277.704	75.237	14.8742	4.36191	4.31656	3.08429	10.9025
ENSG00000261534	RP11-244O19.1	91.0449	10.1624	50.6037	-2.86119	0.625538	-4.57396	4.78594e-06	0.000212512	163.03	74.0036	42.1435	5.23429	8.63312	16.9636	5.45126
ENSG00000184903	IMMP2L	533.366	185.126	359.246	-1.49196	0.326389	-4.57111	4.85137e-06	0.000214712	439.353	647.532	546.626	173.604	195.684	146.504	223.501
ENSG00000110484	SCGB2A2	0.405367	41.652	21.0287	4.35386	0.953408	4.56663	4.9563e-06	0.000218592	0	0	1.23951	2704.38	23.7411	97.1551	6.3598
ENSG00000111728	ST8SIA1	30.4673	309.063	169.765	2.99429	0.655731	4.56633	4.96331e-06	0.000218592	15.1978	9.86715	68.1733	126.495	185.612	235.948	523.321
ENSG00000087510	TFAP2C	246.355	1372.31	809.334	2.33036	0.51045	4.5653	4.98783e-06	0.000219136	136.78	233.111	384.25	2803.83	2340.29	1027.07	823.14
ENSG00000268172	AL590452.1	55.7689	1.74495	28.7569	-3.9211	0.860122	-4.55877	5.14531e-06	0.000225505	99.4762	67.8367	3.71854	1.74476	2.87771	1.54214	0.908543
ENSG00000129009	ISLR	0.855259	28.5954	14.7253	3.9063	0.857621	4.55481	5.24332e-06	0.000229242	1.38161	0	1.23951	333.25	22.3022	47.8065	17.2623
ENSG00000079819	EPB41L2	224.557	744.776	484.666	1.67844	0.368966	4.54902	5.38952e-06	0.000235064	312.245	176.375	199.562	1163.76	726.621	579.075	970.324
ENSG00000066468	FGFR2	40.3818	514.045	277.213	3.21679	0.707681	4.54554	5.47958e-06	0.000238415	33.1587	3.70018	86.766	1700.27	352.519	825.818	392.49
ENSG00000177606	JUN	1233.12	457.905	845.513	-1.39912	0.308002	-4.54258	5.55711e-06	0.000241205	1218.58	1203.79	1354.79	514.705	456.116	592.183	350.697
ENSG00000248449	PCDHGB8P	27.052	95.8387	61.4453	1.76105	0.38835	4.53469	5.76874e-06	0.000249789	23.4874	27.1347	32.2274	76.7696	92.806	101.01	99.0311
ENSG00000125434	SLC25A35	4.67188	45.6513	25.1616	2.95276	0.651358	4.53323	5.80874e-06	0.000250918	6.90807	4.93358	2.47903	56.7048	48.921	26.9875	63.598
ENSG00000203837	PNLIPRP3	1306.99	282.872	794.933	-2.10058	0.464155	-4.5256	6.02234e-06	0.000259522	798.573	1075.52	2127.01	304.461	301.44	385.536	177.166
ENSG00000163810	TGM4	20.1553	0.252304	10.2038	-4.24076	0.938203	-4.52009	6.1814e-06	0.000265741	22.1058	7.40036	32.2274	0	0	0.771072	0
ENSG00000154258	ABCA9	103.499	10.2901	56.8944	-2.99135	0.662048	-4.51833	6.23296e-06	0.00026732	132.635	45.6356	138.826	5.23429	5.03598	4.62643	21.805
ENSG00000109917	ZNF259	1956.43	737.908	1347.17	-1.3782	0.305115	-4.51699	6.27261e-06	0.000268381	2234.07	2307.68	1452.71	635.094	674.102	759.506	821.323
ENSG00000170558	CDH2	55.0367	1039.79	547.412	3.5583	0.788526	4.5126	6.40365e-06	0.000273339	111.911	25.9013	30.9879	217.223	217.267	229.008	2734.71
ENSG00000142875	PRKACB	382.15	1135.68	758.914	1.53188	0.339642	4.51028	6.47426e-06	0.000275699	468.367	308.348	394.166	664.755	879.858	1495.88	1094.79
ENSG00000154127	UBASH3B	693.657	4049.45	2371.55	2.38247	0.528487	4.5081	6.54112e-06	0.000277889	261.125	526.659	1334.96	3781.77	4325.19	4608.7	3437.93
ENSG00000101871	MID1	330.15	1297.42	813.782	1.89582	0.420803	4.50524	6.62977e-06	0.000280334	216.913	367.551	426.393	781.654	843.887	1215.98	1906.12
ENSG00000187037	GPR141	37.4291	1.24508	19.3371	-3.84895	0.854321	-4.50527	6.62882e-06	0.000280334	67.6991	9.86715	37.1854	2.61715	0.719426	3.08429	0
ENSG00000160691	SHC1	12183.3	3275.48	7729.39	-1.82596	0.405381	-4.50431	6.65897e-06	0.000280909	15476.8	15213.9	6646.28	5036.26	2784.18	2971.71	4254.71
ENSG00000144668	ITGA9	0.810734	30.077	15.4439	3.92493	0.871535	4.50346	6.68544e-06	0.000281367	0	0	2.47903	127.368	30.9353	14.6504	46.3357
ENSG00000137819	PAQR5	1000.92	394.393	697.654	-1.31884	0.293176	-4.49845	6.84517e-06	0.000287417	860.746	1281.5	923.438	307.951	380.576	389.391	435.192
ENSG00000170345	FOS	3417.62	647.533	2032.58	-2.26186	0.502901	-4.49761	6.87207e-06	0.000287876	1682.81	3240.13	5538.15	875.871	676.98	942.25	358.874
ENSG00000115602	IL1RL1	177.603	19.7496	98.6764	-2.85636	0.636118	-4.4903	7.11225e-06	0.000297246	218.295	250.379	75.6104	0.872382	28.7771	26.9875	4.54271
ENSG00000135916	ITM2C	293.089	1498.02	895.552	2.22237	0.495702	4.48328	7.35027e-06	0.000306482	259.743	128.273	509.441	2428.71	1634.54	1865.22	1076.62
ENSG00000102362	SYTL4	35.9681	151.15	93.5589	1.98427	0.442663	4.48257	7.37502e-06	0.000306804	48.3565	23.4345	38.425	163.135	161.151	194.31	106.299
ENSG00000222040	ADRA2B	0.810734	25.0806	12.9457	3.80706	0.849756	4.48018	7.45809e-06	0.000309545	0	0	2.47903	33.1505	28.0576	23.1322	25.4392
ENSG00000122691	TWIST1	587.111	115.453	351.282	-2.21712	0.49508	-4.4783	7.52391e-06	0.000311559	969.893	360.151	469.776	169.242	91.3671	77.1072	184.434
ENSG00000125246	CLYBL	89.8009	20.3093	55.0551	-2.04191	0.456127	-4.47663	7.58319e-06	0.000313294	89.8049	124.573	60.7362	22.6819	24.4605	18.5057	19.0794
ENSG00000075426	FOSL2	8896.37	2927.39	5911.88	-1.56064	0.348863	-4.4735	7.69495e-06	0.000316459	7902.83	12222.9	7124.73	2776.79	2826.63	3764.37	2353.13
ENSG00000165238	WNK2	7.69218	140.602	74.1469	3.5092	0.784422	4.47361	7.69093e-06	0.000316459	0	4.93358	18.5927	63.6839	264.749	111.805	52.6955
ENSG00000120708	TGFBI	58271.2	7760.03	33015.6	-2.66678	0.596214	-4.47286	7.71811e-06	0.000316689	97687	65387.1	15598.1	294.865	4189.94	12625.5	6901.29
ENSG00000135953	MFSD9	88.359	285.974	187.167	1.64403	0.367741	4.47062	7.79935e-06	0.000319295	92.5682	78.9372	99.1612	195.414	216.547	394.789	262.569
ENSG00000254148	RP11-84E24.2	2.83757	63.411	33.1243	3.64506	0.815711	4.46857	7.87432e-06	0.000321633	0	0	8.6766	183.2	90.6477	69.3965	33.6161
ENSG00000162772	ATF3	118.611	14.2717	66.4412	-2.77361	0.621078	-4.46579	7.97725e-06	0.000324582	41.4484	141.84	179.73	16.5753	23.0216	6.93965	13.6281
ENSG00000174695	TMEM167A	1599.08	3860.61	2729.85	1.24989	0.27989	4.46565	7.98256e-06	0.000324582	1780.9	1391.27	1726.64	3359.54	3278.43	3895.46	4624.48
ENSG00000100321	SYNGR1	5.71966	121.706	63.7131	3.62116	0.81268	4.45582	8.35733e-06	0.000339055	1.38161	0	16.1137	201.52	212.231	104.866	54.5126
ENSG00000250588	IQCJ-SCHIP1	45.9273	141.622	93.7744	1.58132	0.354968	4.45483	8.39592e-06	0.000339855	56.6462	41.9354	42.1435	295.737	135.972	134.167	162.629
ENSG00000106415	GLCCI1	193.247	51.3253	122.286	-1.83897	0.412848	-4.45434	8.4153e-06	0.000339876	284.613	185.009	122.712	44.4915	53.2375	50.8908	52.6955
ENSG00000137460	FHDC1	79.0397	583.281	331.16	2.64369	0.594525	4.44673	8.71867e-06	0.000351341	55.2646	83.8708	102.88	520.812	248.921	293.778	1241.07
ENSG00000198612	COPS8	5066.34	1166.14	3116.24	-2.02064	0.454999	-4.44098	8.95489e-06	0.000360055	8666.87	3649.61	3216.54	888.957	857.556	1561.42	1144.76
ENSG00000148672	GLUD1	10463.3	4592.57	7527.95	-1.17004	0.26366	-4.43768	9.09331e-06	0.000364806	10436.7	10565.3	11049	3882.97	5174.83	3750.49	5106.92
ENSG00000111077	TENC1	268.869	68.446	168.657	-1.89207	0.426688	-4.43432	9.23641e-06	0.000369723	406.195	208.444	209.478	235.543	89.9283	50.1197	69.0492
ENSG00000215559	ANKRD20A11P	185.533	16.2104	100.872	-3.0962	0.698917	-4.43	9.42338e-06	0.000376371	98.0946	430.454	39.6645	7.85144	12.2302	20.0479	17.2623
ENSG00000111879	FAM184A	7.77879	57.1504	32.4646	2.62501	0.593104	4.42589	9.60456e-06	0.000382759	2.76323	6.16697	14.8742	68.9182	56.8347	57.8304	59.9638
ENSG00000078237	C12orf5	178.259	583.63	380.944	1.6579	0.374909	4.42213	9.7733e-06	0.000388623	196.189	173.909	176.011	333.25	356.116	767.217	660.51
ENSG00000092621	PHGDH	243.84	2245.74	1244.79	2.87819	0.650999	4.4212	9.8155e-06	0.000389442	52.5013	131.973	561.5	1854.68	2657.56	2543.77	1659
ENSG00000214145	LINC00887	71.4503	6.99149	39.2209	-2.98729	0.676223	-4.4176	9.98009e-06	0.000395102	132.635	57.9695	28.5088	11.341	6.47484	3.08429	11.8111
ENSG00000233461	RP11-295G20.2	240.347	47.9515	144.149	-2.19397	0.49689	-4.4154	1.00826e-05	0.000398283	248.691	379.885	107.838	129.985	61.8707	40.0957	44.5186
ENSG00000258791	LINC00520	14.4185	0	7.20927	-4.40063	0.997081	-4.41352	1.01705e-05	0.000400878	20.7242	16.0341	7.43709	0	0	0	0
ENSG00000198780	FAM169A	252.686	622.986	437.836	1.27857	0.289841	4.41129	1.02757e-05	0.000404141	306.718	210.91	256.58	718.843	571.944	653.098	678.681
ENSG00000113719	ERGIC1	7239.73	2545.31	4892.52	-1.47113	0.333702	-4.40852	1.04081e-05	0.000408456	9969.73	6112.7	6104.61	3268.81	3066.91	2590.03	2118.72
ENSG00000176834	VSIG10	219.143	700.154	459.648	1.62495	0.368774	4.40636	1.05123e-05	0.000411648	180.991	160.341	329.711	395.189	657.556	733.29	748.639
ENSG00000233589	RP4-694A7.2	61.3328	4.1975	32.7651	-3.29607	0.749045	-4.40036	1.08074e-05	0.000422284	131.253	27.1347	29.7484	11.341	7.91369	3.08429	1.81709
ENSG00000135472	FAIM2	0	18.7297	9.36484	4.33729	0.986193	4.39802	1.09244e-05	0.000425935	0	0	0	242.522	27.3382	10.795	19.0794
ENSG00000131669	NINJ1	508.22	2131.48	1319.85	1.9743	0.449216	4.39498	1.1078e-05	0.000430991	229.348	511.858	814.361	2199.27	2205.76	2148.21	2158.7
ENSG00000177076	ACER2	68.1907	284.146	176.168	1.96388	0.446907	4.39439	1.11085e-05	0.000431243	33.1587	85.1042	90.4846	154.412	238.13	363.946	266.203
ENSG00000163512	AZI2	1974.84	852.209	1413.53	-1.19335	0.271794	-4.39063	1.13023e-05	0.000436886	1812.68	2117.74	2118.33	940.427	729.498	852.806	1022.11
ENSG00000167528	ZNF641	103.428	412.291	257.86	1.90998	0.434972	4.39105	1.12805e-05	0.000436886	110.529	130.74	75.6104	480.682	266.188	355.464	638.705
ENSG00000198890	PRMT6	183.353	461.13	322.241	1.30454	0.297173	4.38983	1.13442e-05	0.000437564	190.663	172.675	198.322	524.301	453.239	391.705	564.205
ENSG00000137941	TTLL7	59.589	281.687	170.638	2.12399	0.48393	4.38904	1.13854e-05	0.000438215	77.3704	30.8348	74.3709	205.882	266.907	415.608	178.074
ENSG00000144452	ABCA12	8255.74	1195.21	4725.47	-2.5659	0.58485	-4.38728	1.14777e-05	0.000440825	6301.54	10602.3	8379.12	679.585	465.469	2583.86	603.272
ENSG00000198727	MT-CYB	29464.5	11799.4	20631.9	-1.29515	0.295268	-4.38636	1.15261e-05	0.000441743	25351.2	38941.9	25954.2	10323.8	11030.2	12434.3	12591.5
ENSG00000124098	FAM210B	1579.21	4523.39	3051.3	1.4803	0.337871	4.38126	1.17995e-05	0.000450307	2006.1	1374	1458.91	3412.76	4757.57	5779.96	3281.66
ENSG00000154734	ADAMTS1	15.4612	229.937	122.699	3.31988	0.757678	4.38166	1.1778e-05	0.000450307	2.76323	16.0341	28.5088	256.48	54.6764	138.022	510.601
ENSG00000161642	ZNF385A	29.2596	105.461	67.3603	1.78669	0.407853	4.38072	1.1829e-05	0.000450477	41.4484	23.4345	24.7903	105.558	110.792	103.324	108.117
ENSG00000092096	SLC22A17	0.855259	31.9092	16.3822	3.89793	0.889897	4.3802	1.18568e-05	0.000450585	1.38161	0	1.23951	164.008	7.91369	42.409	47.2442
ENSG00000049192	ADAMTS6	396.416	42.9094	219.663	-2.87513	0.656526	-4.3793	1.19059e-05	0.000451497	911.865	117.172	187.167	23.5543	33.0936	61.6858	36.3417
ENSG00000172340	SUCLG2	2856.54	1241.75	2049.14	-1.18273	0.270197	-4.37729	1.20163e-05	0.000454728	2531.12	3354.83	2863.28	1534.52	1443.89	1211.35	1138.4
ENSG00000151834	GABRA2	1386.16	238.958	812.559	-2.36585	0.541081	-4.37246	1.22857e-05	0.000463945	1094.24	913.945	2236.08	0	94.9643	405.584	229.861
ENSG00000007237	GAS7	0.805841	42.1225	21.4642	4.04226	0.925293	4.36863	1.25031e-05	0.000471167	0	2.46679	0	61.0667	21.5828	10.0239	97.2141
ENSG00000197140	ADAM32	363.123	128.458	245.791	-1.46178	0.334764	-4.36659	1.26203e-05	0.000474593	287.376	420.587	404.082	123.006	127.338	158.841	106.299
ENSG00000167861	HID1	13.1425	175.637	94.39	3.22272	0.738643	4.36303	1.28273e-05	0.000481371	5.52646	3.70018	30.9879	198.031	293.526	192.768	49.9698
ENSG00000176153	GPX2	9.72636	2248.08	1128.9	4.48283	1.02766	4.36219	1.28766e-05	0.000482215	0	1.23339	28.5088	1099.2	2839.58	2498.27	1529.08
ENSG00000165730	STOX1	1.26063	37.5096	19.3851	3.77997	0.866778	4.36095	1.29499e-05	0.000483954	1.38161	0	2.47903	16.5753	52.5181	8.48179	53.604
ENSG00000171159	C9orf16	507.462	1706.33	1106.9	1.6907	0.387856	4.3591	1.30598e-05	0.000487053	285.994	588.329	679.254	1001.49	1605.76	1590.72	2017.87
ENSG00000179869	ABCA13	86.1731	5902.05	2994.11	4.22597	0.970635	4.35382	1.33789e-05	0.00049792	8.28969	16.0341	239.226	11353.2	2215.11	5978.12	9853.14
ENSG00000137821	LRRC49	30.9823	171.925	101.454	2.31339	0.531761	4.35044	1.35864e-05	0.000504601	44.2117	17.2675	33.4669	132.602	86.3312	175.804	263.477
ENSG00000183960	KCNH8	0	21.6223	10.8111	4.33238	0.996362	4.3482	1.37261e-05	0.000507695	0	0	0	7.85144	8.63312	13.8793	43.61
ENSG00000223361	FTH1P10	172.528	58.2099	115.369	-1.52826	0.351458	-4.34835	1.37165e-05	0.000507695	168.557	161.575	198.322	38.3848	54.6764	47.8065	75.409
ENSG00000123096	SSPN	15.1845	84.837	50.0107	2.3111	0.532608	4.33923	1.42986e-05	0.000527787	6.90807	18.5009	21.0718	97.7068	94.9643	57.0593	107.208
ENSG00000180730	SHISA2	18.5485	1689.49	854.017	4.29998	0.991228	4.33804	1.43761e-05	0.000529565	22.1058	0	34.7064	1124.5	765.47	3063.47	1334.65
ENSG00000167378	IRGQ	657.546	1403.55	1030.55	1.07902	0.249062	4.33232	1.47544e-05	0.000542391	638.306	744.97	630.913	1346.08	1452.52	1311.59	1524.53
ENSG00000135318	NT5E	7982.53	1930.44	4956.49	-1.95429	0.451206	-4.33127	1.48252e-05	0.000543881	14171.2	4801.6	5502.21	1285.89	2182.74	2028.69	1686.26
ENSG00000143537	ADAM15	9662.7	2754.47	6208.59	-1.74522	0.403132	-4.32915	1.49688e-05	0.000548035	7058.67	12720	9812	4668.99	3541.74	3251.61	1619.93
ENSG00000272373	ZNF33B	113.125	18.2286	65.6767	-2.43632	0.56289	-4.32823	1.50313e-05	0.000549205	85.6601	151.707	109.077	15.7029	32.3742	6.93965	16.3538
ENSG00000111199	TRPV4	69.9166	908.953	489.435	3.19506	0.738436	4.32679	1.51301e-05	0.000551697	19.3426	12.3339	182.209	1867.77	1356.12	852.035	567.839
ENSG00000197057	DTHD1	16.0476	0	8.0238	-4.35745	1.00738	-4.32552	1.52174e-05	0.00055376	33.1587	9.86715	6.19757	0	0	0	0
ENSG00000235109	ZSCAN31	116.18	361.293	238.736	1.58638	0.366933	4.32335	1.53678e-05	0.000558106	91.1865	131.973	132.628	182.328	256.116	394.789	453.363
ENSG00000256812	CAPNS2	11.3434	120.232	65.7879	2.99443	0.693031	4.32078	1.55479e-05	0.00056351	1.38161	25.9013	7.43709	66.301	75.5398	181.973	109.934
ENSG00000065060	UHRF1BP1	277.813	611.861	444.837	1.1227	0.259932	4.31922	1.56583e-05	0.000566372	285.994	286.147	278.891	469.341	692.807	616.858	559.662
ENSG00000172493	AFF1	1971.1	834.648	1402.87	-1.21796	0.282053	-4.31821	1.57298e-05	0.000567818	2148.41	2105.4	1784.9	724.949	882.017	989.285	678.681
ENSG00000140939	NOL3	566.527	242.69	404.609	-1.203	0.278689	-4.31665	1.58418e-05	0.000569578	591.331	499.524	644.548	381.231	226.619	235.177	279.831
ENSG00000142046	TMEM91	67.9632	11.2383	39.6008	-2.41076	0.55848	-4.31665	1.58418e-05	0.000569578	73.2256	33.3016	101.64	4.36191	12.2302	8.48179	13.6281
ENSG00000171310	CHST11	158.878	1012.32	585.598	2.46841	0.572433	4.31214	1.61681e-05	0.00058015	198.952	180.075	107.838	457.128	579.138	424.861	2091.47
ENSG00000144043	TEX261	416.797	1117.43	767.116	1.39095	0.322631	4.31126	1.62326e-05	0.000581309	516.724	384.819	375.573	1149.8	1248.2	1322.39	843.128
ENSG00000129270	MMP28	3085.05	879.865	1982.46	-1.7443	0.404881	-4.30817	1.64609e-05	0.00058715	3773.19	3364.7	2315.41	499.875	520.145	892.13	1277.41
ENSG00000133134	BEX2	0	20.5242	10.2621	4.29667	0.997236	4.30857	1.64311e-05	0.00058715	0	0	0	41.0019	20.8634	35.4693	6.3598
ENSG00000105894	PTN	0	31.3594	15.6797	4.36672	1.01383	4.30716	1.65365e-05	0.000587517	0	0	0	78.5144	35.2519	1.54214	59.0553
ENSG00000173698	GPR64	240.203	19.2636	129.734	-3.15639	0.732773	-4.30746	1.65137e-05	0.000587517	497.381	201.043	38.425	401.296	7.91369	14.6504	36.3417
ENSG00000198763	MT-ND2	10651.3	4358.38	7504.84	-1.26483	0.294051	-4.3014	1.69724e-05	0.000601818	10414.6	13744.9	8469.6	3842.84	4749.65	4398.97	4167.48
ENSG00000189108	IL1RAPL2	24.1652	102.748	63.4566	1.99223	0.463353	4.2996	1.71104e-05	0.000605521	34.5404	27.1347	12.3951	63.6839	115.828	101.782	96.3055
ENSG00000184205	TSPYL2	322.75	105.277	214.013	-1.56955	0.365121	-4.29872	1.71784e-05	0.000606736	446.261	262.713	280.13	167.497	94.2448	94.8419	132.647
ENSG00000255750	RP11-283G6.5	2.06891	39.736	20.9025	3.47381	0.809958	4.28887	1.79582e-05	0.000633036	1.38161	1.23339	3.71854	32.2781	12.9497	33.1561	75.409
ENSG00000141574	SECTM1	447.023	36.18	241.601	-3.14509	0.733391	-4.28842	1.79949e-05	0.000633091	414.484	447.722	506.962	49.7258	10.7914	5.3975	94.4884
ENSG00000261087	KB-1460A1.5	52.9524	8.01242	30.4824	-2.49553	0.581982	-4.28798	1.80307e-05	0.000633114	49.7381	66.6033	45.862	15.7029	14.3885	4.62643	5.45126
ENSG00000181754	AMIGO1	9.56613	62.8501	36.2081	2.4984	0.582823	4.28673	1.81324e-05	0.000635445	8.28969	12.3339	8.6766	42.7467	89.2089	70.9386	31.799
ENSG00000067836	ROGDI	96.7504	299.608	198.179	1.58071	0.368906	4.28486	1.82853e-05	0.000639106	88.4233	72.7702	135.107	416.998	282.015	268.333	365.234
ENSG00000126878	AIF1L	51.3096	394.23	222.77	2.66898	0.622926	4.28459	1.83078e-05	0.000639106	9.6713	39.4686	107.838	182.328	361.152	384.765	458.814
ENSG00000180448	HMHA1	296.133	32.6832	164.408	-2.84689	0.664545	-4.28397	1.83587e-05	0.000639642	433.827	196.11	277.651	68.9182	14.3885	9.25287	76.3176
ENSG00000197943	PLCG2	25.3045	166.114	95.7094	2.50102	0.583976	4.28274	1.84606e-05	0.000641951	31.7771	20.9677	24.7903	509.471	291.368	160.383	55.4211
ENSG00000233833	ETF1P3	13.6423	0	6.82115	-4.29971	1.00433	-4.28118	1.85903e-05	0.000645216	9.6713	23.4345	8.6766	0	0	0	0
ENSG00000141579	ZNF750	7.13882	84.4559	45.7973	3.09613	0.723679	4.27832	1.88313e-05	0.000651071	8.28969	9.86715	3.71854	29.661	76.9786	161.925	19.0794
ENSG00000249863	RP11-177C12.1	89.0054	15.7469	52.3761	-2.32708	0.543893	-4.27857	1.881e-05	0.000651071	91.1865	139.373	42.1435	6.97905	13.6691	20.8189	13.6281
ENSG00000169991	IFFO2	398.282	938.677	668.48	1.21506	0.284257	4.27452	1.91553e-05	0.000661003	392.378	341.65	485.89	1101.82	1060.43	874.396	933.073
ENSG00000178996	SNX18	239.354	655.536	447.445	1.41741	0.331729	4.27281	1.93028e-05	0.00066482	197.571	254.079	281.37	638.583	542.447	600.665	860.39
ENSG00000183691	NOG	8.1274	83.4082	45.7678	2.95368	0.691432	4.27183	1.93875e-05	0.000666465	1.38161	12.3339	11.1556	28.7886	128.058	94.8419	31.799
ENSG00000155130	MARCKS	3177.13	9913.65	6545.39	1.59135	0.372637	4.2705	1.95039e-05	0.000666916	3582.53	2482.82	3667.72	5492.52	6109.37	11914.6	12278
ENSG00000155906	RMND1	924.281	329.5	626.89	-1.4502	0.339568	-4.27073	1.94834e-05	0.000666916	752.98	1175.42	902.367	341.974	427.339	262.165	317.081
ENSG00000173621	LRFN4	902.399	328.532	615.466	-1.42184	0.332986	-4.26998	1.95488e-05	0.000666916	1014.1	1122.39	628.434	239.033	367.627	340.814	295.276
ENSG00000244405	ETV5	368.774	1371	869.888	1.81832	0.425829	4.27006	1.95418e-05	0.000666916	548.501	383.585	198.322	3354.31	1761.87	1097.24	1329.2
ENSG00000150764	DIXDC1	1898.12	277.424	1087.77	-2.54383	0.596363	-4.26557	1.99393e-05	0.000678952	3524.5	1781.02	515.638	341.974	255.396	167.323	425.198
ENSG00000126709	IFI6	57.1137	735.862	396.488	3.17388	0.744573	4.26269	2.01983e-05	0.000686475	49.7381	12.3339	112.796	108.175	174.821	423.319	1652.64
ENSG00000234840	RP11-399D6.2	23.6701	160.617	92.1436	2.53218	0.594437	4.25979	2.04618e-05	0.000694123	17.961	7.40036	47.1016	143.943	188.49	195.852	106.299
ENSG00000164938	TP53INP1	267.463	969.627	618.545	1.78547	0.419251	4.25872	2.05605e-05	0.000696158	295.665	143.074	380.531	485.917	816.549	1236.03	910.36
ENSG00000231806	PCAT7	4.26651	36.2098	20.2382	2.77437	0.652392	4.25261	2.11296e-05	0.000714085	6.90807	4.93358	1.23951	28.7886	35.9713	34.6982	39.9759
ENSG00000112234	FBXL4	1766.84	749.097	1257.97	-1.21589	0.285952	-4.25208	2.11791e-05	0.000714418	1668.99	2260.81	1482.46	895.936	786.333	755.651	746.822
ENSG00000091317	CMTM6	1718.93	6273.58	3996.25	1.79359	0.42191	4.25112	2.12707e-05	0.000714832	1261.41	1195.16	2806.26	6175.59	5492.82	8212.69	5463.98
ENSG00000171462	DLK2	193.322	58.6387	125.98	-1.66207	0.390947	-4.2514	2.12437e-05	0.000714832	153.359	262.713	176.011	61.9391	54.6764	76.3361	48.1528
ENSG00000264508	RN7SL473P	18.4279	0.532749	9.48034	-3.80919	0.896136	-4.25068	2.13124e-05	0.000714898	31.7771	13.5673	11.1556	1.74476	0.719426	0	0.908543
ENSG00000123643	SLC36A1	245.148	900.102	572.625	1.80125	0.423819	4.25003	2.13738e-05	0.000715624	241.782	299.715	209.478	392.572	632.376	1471.21	646.882
ENSG00000101057	MYBL2	283.199	1115.12	699.158	1.89032	0.445245	4.24557	2.18043e-05	0.000728685	436.59	222.011	209.478	722.332	1323.74	1436.51	645.974
ENSG00000134013	LOXL2	2689.29	769.453	1729.37	-1.73782	0.409371	-4.24509	2.18508e-05	0.000728886	3831.22	1504.74	2905.42	1184.69	805.038	946.105	599.638
ENSG00000121039	RDH10	360.335	879.883	620.109	1.2634	0.297695	4.24394	2.19628e-05	0.000731268	402.05	419.354	282.609	684.82	912.952	983.117	792.249
ENSG00000188672	RHCE	21.3443	0.829633	11.087	-3.67362	0.86586	-4.24274	2.2081e-05	0.000733846	9.6713	23.4345	32.2274	5.23429	0.719426	0	1.81709
ENSG00000090520	DNAJB11	761.433	1718.16	1239.8	1.15538	0.272576	4.23873	2.24783e-05	0.000745676	842.785	740.036	749.906	2529.03	2017.99	1798.14	1432.77
ENSG00000128016	ZFP36	944.248	234.329	589.289	-1.91731	0.452586	-4.23634	2.27192e-05	0.00075188	636.924	1076.75	1177.54	329.76	331.656	266.791	117.202
ENSG00000165905	GYLTL1B	18.2369	283.288	150.763	3.32496	0.784997	4.23564	2.27906e-05	0.00075188	12.4345	0	43.383	382.976	320.145	397.102	148.092
ENSG00000205129	C4orf47	52.7425	9.1108	30.9266	-2.34311	0.553172	-4.23576	2.27777e-05	0.00075188	67.6991	55.5027	38.425	11.341	14.3885	6.16858	7.26834
ENSG00000240891	PLCXD2	8.27835	89.7878	49.0331	3.01574	0.712597	4.23204	2.31583e-05	0.000762614	17.961	1.23339	6.19757	47.981	89.2089	144.19	40.8844
ENSG00000165072	MAMDC2	55.9467	454.689	255.318	2.72232	0.643519	4.23037	2.3331e-05	0.000766901	15.1978	39.4686	116.514	768.568	344.605	785.722	258.935
ENSG00000159921	GNE	618.457	2139.94	1379.2	1.72433	0.407814	4.22824	2.35531e-05	0.000772791	353.693	704.268	835.433	3000.99	2869.07	1845.18	1822.54
ENSG00000102879	CORO1A	19.4483	266.403	142.926	3.2191	0.761593	4.2268	2.37041e-05	0.000776331	24.8691	0	34.7064	193.669	238.13	429.487	146.275
ENSG00000092295	TGM1	367.594	27.0338	197.314	-3.21062	0.760925	-4.21936	2.45002e-05	0.000799495	496	534.06	96.6821	17.4476	10.072	67.0833	5.45126
ENSG00000154065	ANKRD29	168.008	27.7225	97.8651	-2.40003	0.568767	-4.2197	2.44622e-05	0.000799495	179.61	167.742	167.334	20.0648	20.8634	54.7461	9.08543
ENSG00000175893	ZDHHC21	401.875	1153.27	777.574	1.47966	0.350728	4.21881	2.45593e-05	0.000799975	360.601	466.223	404.082	965.727	1010.07	1642.38	871.292
ENSG00000141449	GREB1L	422.499	110.294	266.396	-1.85469	0.440511	-4.21032	2.55004e-05	0.000829131	509.816	259.013	525.554	84.621	107.914	70.1676	158.995
ENSG00000164796	CSMD3	221.432	13.9257	117.679	-3.33805	0.79339	-4.20733	2.58407e-05	0.000838683	573.37	67.8367	38.425	3.48953	5.03598	23.9032	13.6281
ENSG00000179399	GPC5	16.4234	0	8.21168	-4.2736	1.01629	-4.20512	2.60949e-05	0.000845336	20.7242	27.1347	2.47903	0	0	0	0
ENSG00000198948	MFAP3L	87.1236	437.261	262.192	2.18378	0.519368	4.20468	2.61451e-05	0.000845336	105.003	86.3376	75.6104	363.783	166.187	419.463	751.365
ENSG00000211584	SLC48A1	159.298	476.511	317.904	1.53581	0.365293	4.20432	2.61865e-05	0.000845336	210.005	148.007	130.149	615.029	584.894	528.184	342.521
ENSG00000148411	NACC2	556.526	1328.66	942.591	1.23143	0.292967	4.20333	2.6302e-05	0.000847545	429.682	667.266	607.362	1172.48	1305.76	1302.34	1451.85
ENSG00000115295	CLIP4	1884.49	5184.62	3534.55	1.42325	0.338643	4.20281	2.63618e-05	0.000847956	1622.02	1451.7	2697.18	5527.41	5200.01	5833.16	4808.01
ENSG00000104140	RHOV	158.34	642.872	400.606	1.9252	0.458903	4.19523	2.72599e-05	0.000873724	103.621	128.273	252.861	712.736	632.376	913.72	417.93
ENSG00000110025	SNX15	293.06	120.307	206.683	-1.25823	0.299905	-4.19543	2.72357e-05	0.000873724	284.613	342.883	270.214	144.815	128.777	133.395	105.391
ENSG00000164976	KIAA1161	348.962	1002.15	675.558	1.48026	0.353095	4.19223	2.76222e-05	0.000882824	424.156	381.119	264.017	1271.93	757.556	980.804	1324.66
ENSG00000175898	CTD-2369P2.2	27.8057	211.316	119.561	2.64945	0.632015	4.19207	2.76419e-05	0.000882824	33.1587	8.63376	43.383	546.111	388.49	160.383	96.3055
ENSG00000147403	RPL10	34635	14915.4	24775.2	-1.19393	0.284953	-4.18993	2.79042e-05	0.000889624	28642.2	44121	33314.4	19168.8	15949	13976.5	15647.8
ENSG00000266208	CTD-2267D19.3	19.3991	83.2928	51.346	1.98849	0.475156	4.18491	2.85278e-05	0.0009079	12.4345	27.1347	19.8322	86.3658	94.9643	63.2279	96.3055
ENSG00000218809	RP1-229K20.5	16.3911	0.488169	8.43962	-3.73425	0.892929	-4.18202	2.88929e-05	0.000917897	19.3426	20.9677	9.91612	0	0.719426	0.771072	0
ENSG00000120156	TEK	40.0917	3.25877	21.6752	-3.09725	0.741326	-4.17799	2.94094e-05	0.00093266	52.5013	55.5027	14.8742	0	2.87771	6.16858	0.908543
ENSG00000196352	CD55	3460.28	986.166	2223.22	-1.7407	0.416986	-4.17447	2.98675e-05	0.000945525	2191.24	4097.33	4306.07	1043.37	1133.1	1281.52	597.821
ENSG00000005243	COPZ2	4.4468	57.5643	31.0055	3.13623	0.752057	4.17021	3.04319e-05	0.000961702	0	6.16697	7.43709	75.0248	38.849	30.8429	106.299
ENSG00000113083	LOX	3211.36	1035.37	2123.37	-1.58105	0.379296	-4.16838	3.06772e-05	0.000967757	4367.28	2062.23	3411.14	1179.46	812.952	1326.24	1024.84
ENSG00000163485	ADORA1	4.58772	73.3781	38.9829	3.3215	0.79761	4.16432	3.1228e-05	0.000981694	4.14484	2.46679	7.43709	519.067	159.713	52.4329	11.8111
ENSG00000214318	ATP5G1P6	65.621	14.2577	39.9394	-2.08208	0.49996	-4.1645	3.12042e-05	0.000981694	78.752	77.7038	44.6225	13.9581	9.35254	16.9636	17.2623
ENSG00000099377	HSD3B7	283.965	65.285	174.625	-2.0058	0.481984	-4.16155	3.16089e-05	0.000991935	341.259	330.55	198.322	59.322	102.159	66.3122	30.8904
ENSG00000011332	DPF1	0.808287	21.6764	11.2423	3.60091	0.867057	4.15303	3.28102e-05	0.00102785	0	1.23339	1.23951	16.5753	30.2159	22.3611	13.6281
ENSG00000153237	CCDC148	3.41859	34.9287	19.1736	2.93778	0.708461	4.14671	3.37288e-05	0.00105479	5.52646	1.23339	3.71854	41.8743	24.4605	53.204	29.0734
ENSG00000115414	FN1	13019.3	94295.1	53657.2	2.59223	0.625603	4.14357	3.41945e-05	0.0010675	29797.3	6031.3	4116.43	187163	78288	78606.2	131308
ENSG00000105011	ASF1B	152.784	390.792	271.788	1.32594	0.320049	4.14294	3.42875e-05	0.00106777	183.755	144.307	140.065	388.21	489.21	369.344	335.252
ENSG00000189007	ADAT2	435.985	128.659	282.322	-1.69495	0.40918	-4.14232	3.43811e-05	0.00106777	544.356	561.194	230.55	101.196	130.936	129.54	132.647
ENSG00000205542	TMSB4X	8572.27	24390.3	16481.3	1.46692	0.354101	4.14267	3.43282e-05	0.00106777	9968.35	5626.74	10666	18915	20839.6	30441.2	23249.6
ENSG00000151612	ZNF827	366.366	942.771	654.568	1.33308	0.321907	4.1412	3.4549e-05	0.00107114	428.3	257.779	436.309	1051.22	1047.48	925.287	907.634
ENSG00000178401	DNAJC22	9.89712	95.772	52.8346	2.87809	0.695371	4.13893	3.48936e-05	0.00107996	5.52646	4.93358	19.8322	119.516	91.3671	32.385	168.989
ENSG00000122863	CHST3	1596.01	4937.07	3266.54	1.5767	0.381248	4.13562	3.53997e-05	0.00109375	1139.83	1720.58	2026.61	7196.28	6264.04	3223.85	5595.71
ENSG00000163322	FAM175A	644.53	264.195	454.363	-1.26108	0.305018	-4.13445	3.5581e-05	0.00109747	549.882	761.004	663.14	225.947	287.771	215.129	304.362
ENSG00000253660	CTC-353G13.1	0	16.1516	8.0758	4.12787	0.999248	4.13097	3.6123e-05	0.00111228	0	0	0	6.97905	12.2302	10.795	26.3477
ENSG00000230325	RP11-385F5.4	15.9338	0.235865	8.08485	-3.94838	0.956636	-4.12736	3.66957e-05	0.00112798	17.961	24.6679	6.19757	3.48953	0.719426	0	0
ENSG00000138678	AGPAT9	159.016	1238.83	698.921	2.66585	0.646361	4.1244	3.71705e-05	0.00113483	46.9749	93.7379	345.825	1322.53	1355.4	559.798	1870.69
ENSG00000142178	SIK1	2534.36	1096.17	1815.27	-1.18743	0.287899	-4.12447	3.71597e-05	0.00113483	2828.16	2823.24	2113.37	983.174	910.794	1204.41	1234.71
ENSG00000167900	TK1	397.364	1044.64	721.001	1.3613	0.330014	4.12496	3.70791e-05	0.00113483	399.287	303.415	514.399	1646.18	1094.97	1229.86	866.75
ENSG00000259330	LINC00984	39.1689	150.375	94.772	1.84883	0.448205	4.12497	3.70782e-05	0.00113483	23.4874	49.3358	47.1016	364.656	164.749	104.866	189.885
ENSG00000196139	AKR1C3	1264.16	3094.72	2179.44	1.26485	0.306743	4.12349	3.7317e-05	0.00113738	1044.5	1325.9	1501.05	3907.4	2779.14	2747.33	3931.26
ENSG00000107099	DOCK8	230.406	703.591	466.998	1.55939	0.378333	4.12175	3.76001e-05	0.00114407	182.373	226.944	296.244	565.303	994.967	630.737	523.321
ENSG00000044524	EPHA3	7.77634	114.385	61.0808	3.24341	0.787116	4.12063	3.77837e-05	0.00114729	2.76323	7.40036	13.6347	197.158	53.2375	23.1322	273.471
ENSG00000170315	UBB	3849.29	7996.3	5922.79	1.04012	0.252436	4.12033	3.78332e-05	0.00114729	3749.7	3534.91	4505.64	7738.03	7487.07	8092.4	8855.56
ENSG00000112559	MDFI	235.9	672.346	454.123	1.46893	0.356796	4.11702	3.83809e-05	0.00116008	301.192	204.743	216.915	960.492	478.418	701.676	874.927
ENSG00000203813	HIST1H3H	2112.84	4421.3	3267.07	1.05019	0.255085	4.117	3.83839e-05	0.00116008	2206.44	2296.58	1969.59	2942.54	3959.72	4371.98	5179.6
ENSG00000231615	RP11-296O14.2	15.3479	0.252304	7.80012	-3.92139	0.952804	-4.11563	3.86118e-05	0.00116501	12.4345	25.9013	8.6766	3.48953	0	0.771072	0
ENSG00000134905	CARS2	1659.12	668.759	1163.94	-1.2832	0.311929	-4.11375	3.89285e-05	0.00117261	2029.59	1732.92	1321.32	676.968	568.347	652.327	823.14
ENSG00000132561	MATN2	12.9625	158.517	85.7397	3.09618	0.75315	4.11098	3.93987e-05	0.00118474	24.8691	0	14.8742	178.838	82.734	135.709	266.203
ENSG00000151725	CENPU	208.22	663.119	435.67	1.61356	0.392537	4.1106	3.94628e-05	0.00118474	168.557	151.707	317.316	442.298	550.361	817.336	658.693
ENSG00000128342	LIF	148.316	1629.88	889.096	2.99922	0.73032	4.10673	4.01302e-05	0.00120077	26.2507	41.9354	385.489	3471.21	1417.27	1253.76	2310.42
ENSG00000141696	LEPREL4	319.16	887.982	603.571	1.43636	0.349747	4.10686	4.01079e-05	0.00120077	261.125	291.081	425.154	1196.04	1153.24	839.698	719.566
ENSG00000225630	MTND2P28	2776.01	1147	1961.5	-1.24924	0.304255	-4.10589	4.02763e-05	0.00120315	2735.6	3542.31	2226.17	963.982	1253.24	1260.7	990.311
ENSG00000133519	ZDHHC8P1	2.82778	34.7301	18.7789	3.0647	0.747396	4.1005	4.12252e-05	0.00122945	0	4.93358	3.71854	64.5562	20.8634	36.2404	49.0613
ENSG00000154822	PLCL2	4.40987	59.8511	32.1305	3.18395	0.777347	4.09591	4.20507e-05	0.001252	11.0529	0	2.47903	97.7068	30.2159	96.384	56.3296
ENSG00000090006	LTBP4	523.777	120.177	321.977	-2.00824	0.490457	-4.09464	4.2283e-05	0.00125684	531.921	854.742	218.155	108.175	134.533	96.384	136.281
ENSG00000101412	E2F1	62.6939	275.456	169.075	2.02032	0.493649	4.09262	4.26533e-05	0.00126575	98.0946	28.3681	65.6943	127.368	339.569	319.224	182.617
ENSG00000164199	GPR98	4.95345	110.857	57.9052	3.53699	0.864629	4.09076	4.29955e-05	0.00127381	2.76323	0	12.3951	56.7048	13.6691	208.961	116.293
ENSG00000067141	NEO1	341.957	1233.58	787.767	1.77347	0.433576	4.09035	4.30729e-05	0.00127401	501.526	265.18	281.37	6017.69	859.714	997.767	1913.39
ENSG00000175130	MARCKSL1	350.213	1607.88	979.048	2.0702	0.507042	4.0829	4.44769e-05	0.00131155	298.429	160.341	613.56	1784.89	2251.08	1586.87	1072.99
ENSG00000246223	C14orf64	57.7402	4.89811	31.3192	-3.06258	0.750111	-4.08284	4.44879e-05	0.00131155	35.922	85.1042	55.7782	1.74476	0	7.71072	7.26834
ENSG00000112699	GMDS	162.245	435.833	299.039	1.38831	0.340078	4.08234	4.45854e-05	0.00131228	114.674	178.842	203.28	566.176	458.275	488.089	385.222
ENSG00000250320	CTD-2269F5.1	0	22.4295	11.2147	4.14771	1.01654	4.08024	4.49896e-05	0.00132202	0	0	0	27.0438	12.9497	3.85536	51.7869
ENSG00000135503	ACVR1B	222.902	482.057	352.48	1.09466	0.268309	4.07983	4.50693e-05	0.0013222	214.15	234.345	234.268	430.957	452.519	467.27	553.302
ENSG00000187775	DNAH17	3.24293	64.6809	33.9619	3.44481	0.844539	4.07892	4.52448e-05	0.0013252	0	0	9.91612	50.5981	28.0576	87.9022	81.7688
ENSG00000163032	VSNL1	129.774	731.066	430.42	2.30829	0.566516	4.07453	4.61066e-05	0.00134442	103.621	224.478	69.4128	1148.93	613.671	1290	329.801
ENSG00000184530	C6orf58	0	20.5944	10.2972	4.1303	1.01371	4.07444	4.61251e-05	0.00134442	0	0	0	0.872382	3.59713	18.5057	40.8844
ENSG00000184825	HIST1H2AH	1640.28	3450.44	2545.36	1.05711	0.259409	4.07507	4.60002e-05	0.00134442	1753.27	1629.31	1642.36	2932.95	2923.75	3587.03	4033.93
ENSG00000102445	KIAA0226L	2.4322	40.216	21.3241	3.30024	0.810317	4.07278	4.64553e-05	0.00134968	0	0	7.43709	139.581	49.6404	37.7825	35.4332
ENSG00000113448	PDE4D	2913.64	1031.53	1972.58	-1.45612	0.357511	-4.07294	4.64233e-05	0.00134968	3570.09	2486.52	2870.72	959.62	834.534	821.963	1496.37
ENSG00000140600	SH3GL3	0.449892	24.4138	12.4319	3.87255	0.951857	4.06842	4.73334e-05	0.00137297	1.38161	0	0	28.7886	41.0073	5.3975	28.1648
ENSG00000112473	SLC39A7	697.354	1553.31	1125.33	1.1358	0.279211	4.06788	4.74432e-05	0.00137394	706.005	577.228	852.786	2047.48	1691.37	1498.19	1556.33
ENSG00000119326	CTNNAL1	1806.29	797.804	1302.05	-1.15792	0.284813	-4.06555	4.79203e-05	0.0013811	1552.93	2151.04	1828.28	987.536	899.283	856.661	681.407
ENSG00000127191	TRAF2	151.569	357.013	254.291	1.21199	0.298092	4.06581	4.78662e-05	0.0013811	157.504	125.806	180.969	236.415	336.691	376.283	377.954
ENSG00000233006	AC034220.3	115.434	29.305	72.3697	-1.88199	0.462904	-4.06561	4.79075e-05	0.0013811	143.688	134.44	75.6104	45.3638	37.4102	18.5057	33.6161
ENSG00000186493	C5orf38	438.712	100.902	269.807	-2.00307	0.492806	-4.06462	4.81114e-05	0.00138439	248.691	717.835	376.812	194.541	151.799	65.5411	90.8543
ENSG00000132932	ATP8A2	1.70562	36.0966	18.9011	3.47558	0.855165	4.06422	4.81936e-05	0.00138455	2.76323	2.46679	0	15.7029	19.4245	76.3361	14.5367
ENSG00000115318	LOXL3	3.73735	40.2337	21.9855	2.95854	0.728047	4.06366	4.83089e-05	0.00138565	2.76323	0	8.6766	73.2801	41.7267	43.9511	37.2502
ENSG00000198786	MT-ND5	13536.5	6049.86	9793.16	-1.14184	0.281133	-4.06156	4.8745e-05	0.00139593	14842.7	14688.5	11940.2	7943.91	6075.55	7360.65	5047.86
ENSG00000104237	RP1	304.158	27.6991	165.929	-2.98745	0.736705	-4.05516	5.0101e-05	0.00143249	359.22	46.869	525.554	8.72382	11.5108	58.6015	14.5367
ENSG00000127990	SGCE	499.43	1136.23	817.833	1.16476	0.287459	4.05192	5.07992e-05	0.00145015	605.147	421.821	503.243	1544.12	1049.64	1093.38	1329.2
ENSG00000127083	OMD	0	18.5529	9.27644	4.0935	1.01175	4.04596	5.21101e-05	0.00148522	0	0	0	9.5962	6.47484	39.3247	10.9025
ENSG00000116667	C1orf21	2049.65	639.333	1344.49	-1.62071	0.400644	-4.04525	5.22667e-05	0.00148733	2575.33	2544.49	1161.43	2577.89	808.635	505.823	638.705
ENSG00000167978	SRRM2	4619.02	1463.84	3041.43	-1.59994	0.396153	-4.0387	5.37479e-05	0.00152707	6591.68	4570.96	2994.67	1594.71	1900.72	1511.3	1059.36
ENSG00000183722	LHFP	9.56882	125.921	67.7449	3.14148	0.778293	4.03637	5.42853e-05	0.00153991	20.7242	8.63376	0	61.0667	42.4461	152.672	189.885
ENSG00000196547	MAN2A2	98.9883	303.238	201.113	1.5627	0.387199	4.0359	5.43931e-05	0.00154054	109.148	98.6715	95.4426	522.557	448.203	254.454	223.501
ENSG00000126458	RRAS	748.971	245.03	497	-1.5582	0.386528	-4.03126	5.54779e-05	0.00156594	840.021	642.598	811.882	185.817	186.331	377.054	185.343
ENSG00000169252	ADRB2	574.715	126.613	350.664	-2.05257	0.509193	-4.03103	5.55336e-05	0.00156594	368.891	932.446	458.62	21.8095	141.727	185.057	59.9638
ENSG00000185305	ARL15	335.447	1256.39	795.919	1.81814	0.451044	4.03095	5.55509e-05	0.00156594	353.693	328.083	345.825	621.136	585.613	2027.15	1227.44
ENSG00000182508	LHFPL1	0	20.9416	10.4708	4.09931	1.0174	4.02919	5.59703e-05	0.00157284	0	0	0	52.3429	7.91369	6.16858	49.9698
ENSG00000215018	COL28A1	103.358	16.9509	60.1543	-2.39192	0.593615	-4.02941	5.59179e-05	0.00157284	193.426	82.6374	40.904	16.5753	12.9497	21.59	17.2623
ENSG00000180438	TPRXL	33.7181	147.724	90.7212	2.00684	0.498406	4.02651	5.66104e-05	0.00158835	16.5794	28.3681	58.2572	122.133	127.338	185.057	139.007
ENSG00000250329	KDELC1P1	6.1402	65.1114	35.6258	2.93973	0.730305	4.02535	5.68915e-05	0.00159376	2.76323	14.8007	1.23951	132.602	93.5254	71.7097	33.6161
ENSG00000210082	MT-RNR2	1.08697e+07	3.94451e+06	7.40712e+06	-1.4221	0.3538	-4.01951	5.83204e-05	0.00163125	7.37886e+06	1.54722e+07	1.04348e+07	3.86996e+06	3.65505e+06	3.79993e+06	4.59901e+06
ENSG00000179241	LDLRAD3	1317.29	578.924	948.106	-1.16466	0.289881	-4.01772	5.87636e-05	0.00163994	1360.89	1138.42	1535.76	913.384	591.368	488.089	689.584
ENSG00000179344	HLA-DQB1	1.2161	35.2761	18.2461	3.61626	0.900123	4.01752	5.88132e-05	0.00163994	0	0	3.71854	30.5334	8.63312	60.1436	39.0673
ENSG00000120659	TNFSF11	16.0476	0	8.0238	-4.12625	1.02752	-4.01576	5.92556e-05	0.00164972	9.6713	37.0018	2.47903	3.48953	0	0	0
ENSG00000164615	CAMLG	2257.28	1059.9	1658.59	-1.07379	0.267422	-4.01534	5.93613e-05	0.00165012	1993.67	2656.73	2263.35	965.727	1168.35	950.732	1119.32
ENSG00000087245	MMP2	194.39	2386.64	1290.51	3.07788	0.766925	4.01327	5.98829e-05	0.00166205	247.309	24.6679	323.513	1117.52	800.002	895.986	5603.89
ENSG00000101782	RIOK3	3487.87	1538.75	2513.31	-1.15899	0.288983	-4.01059	6.05672e-05	0.00167846	3029.88	3400.47	4251.54	1766.57	1810.08	1570.67	1320.11
ENSG00000120322	PCDHB8	12.5818	54.9199	33.7508	2.00702	0.50136	4.00314	6.25067e-05	0.00172622	13.8161	12.3339	12.3951	36.64	58.2735	68.6254	40.8844
ENSG00000170381	SEMA3E	30.8133	377.956	204.385	3.072	0.767332	4.00348	6.2417e-05	0.00172622	1.38161	19.7343	73.1314	440.553	376.979	596.81	180.8
ENSG00000196466	ZNF799	57.293	4.00398	30.6485	-3.18772	0.796359	-4.00287	6.25782e-05	0.00172622	46.9749	81.404	47.1016	0	1.43885	10.795	0
ENSG00000135547	HEY2	0.405367	18.8318	9.61857	3.74566	0.936046	4.00157	6.29228e-05	0.00173307	0	0	1.23951	27.9162	15.108	11.5661	30.8904
ENSG00000226674	TEX41	55.3846	5.4296	30.4071	-2.92649	0.731677	-3.9997	6.34223e-05	0.00174416	49.7381	66.6033	53.2991	0	1.43885	1.54214	13.6281
ENSG00000109576	AADAT	18.779	84.9501	51.8645	2.0526	0.513301	3.99882	6.366e-05	0.00174803	30.3955	18.5009	8.6766	157.901	70.5038	90.9865	98.1226
ENSG00000181019	NQO1	2234.45	6644.38	4439.41	1.52172	0.380678	3.9974	6.40408e-05	0.00175581	1667.61	2126.37	3047.97	7128.23	6211.53	4832.31	9262.59
ENSG00000121957	GPSM2	1581.18	446.242	1013.71	-1.74685	0.437058	-3.99684	6.41938e-05	0.00175733	1747.74	2315.08	782.134	631.604	515.109	501.968	346.155
ENSG00000176928	GCNT4	120.493	10.2338	65.3634	-3.03916	0.761806	-3.98942	6.62354e-05	0.00181047	281.849	33.3016	54.5386	0	3.59713	7.71072	19.9879
ENSG00000257335	MGAM	28.6145	3.54269	16.0786	-2.69893	0.676852	-3.98748	6.67796e-05	0.00182258	34.5404	32.0682	21.0718	2.61715	2.15828	2.31322	6.3598
ENSG00000173546	CSPG4	10.258	192.398	101.328	3.38742	0.850827	3.98133	6.8531e-05	0.00186755	4.14484	4.93358	22.3113	4988.28	43.885	27.7586	516.961
ENSG00000182809	CRIP2	240.613	726.736	483.675	1.54208	0.388002	3.97442	7.0551e-05	0.00191969	305.337	144.307	287.567	1624.37	602.16	914.491	704.121
ENSG00000065154	OAT	2515.02	6029.35	4272.18	1.23482	0.310817	3.97282	7.10253e-05	0.00192968	2862.7	2101.7	2740.57	5840.6	7203.62	4566.29	6651.44
ENSG00000180672	AC007362.1	165.694	29.6476	97.6708	-2.29631	0.578615	-3.96864	7.22841e-05	0.00196092	205.861	125.806	176.011	35.7677	10.7914	20.8189	59.0553
ENSG00000138769	CDKL2	18.2792	0.296884	9.28804	-3.87448	0.977077	-3.96538	7.32796e-05	0.00198494	2.76323	25.9013	27.2693	5.23429	0	0	0.908543
ENSG00000064225	ST3GAL6	23.865	274.66	149.263	3.00829	0.758789	3.96459	7.35228e-05	0.00198854	11.0529	1.23339	60.7362	389.955	199.281	353.922	286.191
ENSG00000075239	ACAT1	2295.17	669.889	1482.53	-1.70307	0.430586	-3.95524	7.64581e-05	0.00206483	1847.22	3862.99	1320.08	730.183	730.937	625.339	690.492
ENSG00000236107	AC010127.3	25.9917	2.51356	14.2526	-2.89499	0.732934	-3.94986	7.8196e-05	0.0021086	16.5794	40.702	22.3113	0.872382	4.31656	1.54214	1.81709
ENSG00000119686	FLVCR2	79.3708	6.2839	42.8273	-3.08708	0.782581	-3.94474	7.98857e-05	0.00214773	153.359	80.1706	9.91612	8.72382	4.31656	3.08429	11.8111
ENSG00000214274	ANG	100.782	27.3902	64.0862	-1.78938	0.453578	-3.94504	7.97865e-05	0.00214773	100.858	81.404	126.431	50.5981	23.7411	40.8668	19.0794
ENSG00000165891	E2F7	277.37	854.707	566.038	1.56704	0.397393	3.9433	8.03679e-05	0.00215427	373.036	288.614	188.406	495.513	569.066	957.672	1085.71
ENSG00000251574	RP11-6N13.1	0	14.7001	7.35004	3.98122	1.00954	3.94358	8.02752e-05	0.00215427	0	0	0	40.1296	23.7411	13.8793	7.26834
ENSG00000100297	MCM5	587.484	1159.77	873.626	0.968229	0.245593	3.94242	8.06645e-05	0.002159	556.791	612.997	629.673	1421.11	1120.15	1291.55	1132.04
ENSG00000168496	FEN1	570.463	1161.18	865.823	1.01086	0.256451	3.94171	8.09022e-05	0.00216215	643.832	594.496	509.441	1176.84	1087.77	1191.31	1269.23
ENSG00000053747	LAMA3	42617.5	14000.8	28309.2	-1.55078	0.393587	-3.94011	8.14453e-05	0.00217344	64281	32324.8	34021	15833.7	10935.3	18910.5	12938.6
ENSG00000139263	LRIG3	2561.24	8553.16	5557.2	1.66967	0.424249	3.9356	8.29888e-05	0.00220809	1418.92	2752.93	3668.96	7839.22	6982.75	7334.44	11824.7
ENSG00000232629	HLA-DQB2	0.810734	26.374	13.5924	3.61426	0.91833	3.93568	8.29601e-05	0.00220809	0	0	2.47903	29.661	7.19426	41.6379	31.799
ENSG00000160223	ICOSLG	17.0386	90.6916	53.8651	2.23773	0.568821	3.93397	8.35544e-05	0.00221986	26.2507	11.1005	14.8742	112.537	150.36	74.794	51.7869
ENSG00000104518	GSDMD	107.172	497.779	302.475	2.07491	0.528049	3.9294	8.51586e-05	0.00225915	145.069	30.8348	152.46	607.178	556.836	432.571	531.497
ENSG00000067082	KLF6	1775.21	638.202	1206.7	-1.43224	0.364844	-3.92563	8.65017e-05	0.00229141	1790.57	1858.72	1788.62	458	616.548	925.287	407.936
ENSG00000116906	GNPAT	3059.5	1102.99	2081.24	-1.4287	0.364469	-3.91993	8.85734e-05	0.00234284	3246.79	4216.97	1910.09	1770.06	1115.11	1259.16	995.763
ENSG00000068615	REEP1	0.449892	16.7666	8.60823	3.64506	0.931081	3.91487	9.04527e-05	0.00238904	1.38161	0	0	4.36191	22.3022	16.1925	12.7196
ENSG00000186642	PDE2A	11.7588	0	5.87941	-4.00797	1.02397	-3.91414	9.07285e-05	0.00239282	13.8161	18.5009	3.71854	0	0	0	0
ENSG00000169964	TMEM42	207.123	76.1559	141.639	-1.40209	0.35839	-3.91219	9.14647e-05	0.00240618	179.61	271.347	183.448	83.7486	93.5254	65.5411	73.592
ENSG00000170412	GPRC5C	1064.36	222.021	643.19	-2.11123	0.539667	-3.91209	9.15024e-05	0.00240618	808.244	1142.12	1308.93	411.764	135.252	100.239	443.369
ENSG00000117143	UAP1	4230.26	1553.92	2892.09	-1.40362	0.359566	-3.90364	9.47551e-05	0.00248808	5019.4	5399.8	2543.48	3481.68	1612.95	1653.95	1480.92
ENSG00000139629	GALNT6	378.206	1034.52	706.361	1.41041	0.361461	3.90198	9.54108e-05	0.00250165	437.972	372.485	348.304	1893.07	1444.61	1025.53	689.584
ENSG00000133112	TPT1	66180	33783.4	49981.7	-0.957403	0.245531	-3.89932	9.64622e-05	0.00252554	73090.2	68293	61369.6	39401.1	30938.9	33777.6	38521.3
ENSG00000172007	RAB33B	357.349	159.501	258.425	-1.14283	0.293184	-3.89801	9.69854e-05	0.00253556	319.153	373.718	401.603	205.882	138.13	181.202	168.08
ENSG00000143322	ABL2	2296.12	888.347	1592.23	-1.33452	0.342707	-3.89405	9.85858e-05	0.00257366	3282.72	1978.36	1776.22	1189.06	994.967	778.012	941.25
ENSG00000258657	RP11-104E19.1	5.26977	96.3423	50.806	3.3319	0.855776	3.89343	9.88384e-05	0.00257652	0	0	16.1137	71.5353	53.957	113.348	127.196
ENSG00000210195	MT-TT	290.425	113.694	202.06	-1.3184	0.338764	-3.8918	9.95033e-05	0.00259011	280.468	377.418	231.789	109.92	112.23	133.395	101.757
ENSG00000171403	KRT9	0	14.442	7.22102	3.93995	1.01249	3.89136	9.96842e-05	0.00259107	0	0	0	19.1924	6.47484	23.1322	14.5367
ENSG00000102007	PLP2	4904.49	2548.92	3726.71	-0.932483	0.239799	-3.8886	0.000100825	0.00261318	4479.19	5149.42	5393.13	3144.06	2721.59	2418.08	2648.4
ENSG00000187653	TMSB4XP8	365.888	1145	755.443	1.58538	0.4077	3.8886	0.000100825	0.00261318	460.078	197.343	463.579	916.873	992.089	1447.3	1059.36
ENSG00000007968	E2F2	19.7478	97.2056	58.4767	2.13533	0.549288	3.88745	0.000101302	0.00261801	11.0529	33.3016	16.1137	72.4077	144.605	88.6733	63.598
ENSG00000023171	GRAMD1B	65.4463	5.37681	35.4116	-3.04125	0.782317	-3.88749	0.000101287	0.00261801	69.0807	8.63376	122.712	0.872382	5.03598	2.31322	9.08543
ENSG00000145808	ADAMTS19	0	17.5516	8.77579	3.96386	1.0208	3.8831	0.000103132	0.00265497	0	0	0	13.9581	3.59713	14.6504	35.4332
ENSG00000155313	USP25	2038.36	1017.62	1527.99	-0.98817	0.254479	-3.88312	0.000103126	0.00265497	2214.73	2175.71	1854.31	982.302	908.635	1133.48	1067.54
ENSG00000178573	MAF	180.373	1263.02	721.698	2.5241	0.650037	3.883	0.000103174	0.00265497	129.872	74.0036	348.304	1155.91	470.505	818.107	2573.9
ENSG00000135519	KCNH3	0	13.3658	6.6829	3.91876	1.00978	3.88081	0.000104108	0.00267518	0	0	0	7.85144	10.072	10.795	19.9879
ENSG00000170275	CRTAP	6063.35	2291.75	4177.55	-1.36545	0.351932	-3.87988	0.00010451	0.00267786	6557.14	8094.76	3925.54	2621.51	2214.39	2100.4	2688.38
ENSG00000269640	CTD-2521M24.9	6.20699	63.0344	34.6207	2.89066	0.745011	3.88002	0.000104448	0.00267786	16.5794	1.23339	1.23951	54.0877	66.9066	74.794	50.8784
ENSG00000118257	NRP2	973.634	216.427	595.03	-2.03424	0.524361	-3.87947	0.000104684	0.00267852	1389.9	743.736	850.307	252.118	120.864	125.685	415.204
ENSG00000102226	USP11	170.598	476.774	323.686	1.4378	0.370721	3.8784	0.000105144	0.00268646	207.242	128.273	187.167	410.892	382.015	415.608	659.602
ENSG00000125124	BBS2	745.183	378.443	561.813	-0.964128	0.248778	-3.87546	0.000106424	0.00271533	780.612	769.638	732.553	546.111	423.742	355.464	377.045
ENSG00000183929	DUSP5P1	31.1756	2.53	16.8528	-3.03093	0.782345	-3.87416	0.000106993	0.00272598	27.6323	59.2029	8.6766	14.8305	3.59713	2.31322	1.81709
ENSG00000109846	CRYAB	172.696	17.7043	95.2001	-2.84733	0.735105	-3.87336	0.000107344	0.00273105	95.3314	113.472	319.795	73.2801	1.43885	25.4454	27.2563
ENSG00000235423	RP11-282O18.3	17.9824	97.6021	57.7923	2.24247	0.579056	3.87262	0.00010767	0.00273367	5.52646	16.0341	33.4669	130.857	120.864	75.5651	101.757
ENSG00000246228	CASC8	337.745	81.7756	209.76	-1.92905	0.498149	-3.87244	0.00010775	0.00273367	190.663	403.32	440.028	52.3429	135.252	66.3122	48.1528
ENSG00000116106	EPHA4	280.53	2743.45	1511.99	2.84676	0.73539	3.87109	0.000108352	0.00274507	33.1587	122.106	702.805	1291.12	1871.95	4084.37	2427.63
ENSG00000155760	FZD7	236.403	1320.14	778.273	2.28005	0.589062	3.87064	0.000108549	0.00274621	96.713	103.605	523.075	3115.28	1451.08	1333.95	1248.34
ENSG00000163393	SLC22A15	450.47	175.112	312.791	-1.328	0.343274	-3.86863	0.000109449	0.00276507	607.91	421.821	350.783	153.539	146.763	191.226	197.154
ENSG00000118242	MREG	81.3095	291.843	186.576	1.75958	0.454911	3.86797	0.000109747	0.00276872	99.4762	66.6033	83.0475	563.559	337.411	408.668	145.367
ENSG00000135821	GLUL	20403.3	4951.94	12677.6	-1.92746	0.498561	-3.86603	0.000110619	0.00278684	26308.7	11373.1	24832.4	3824.52	5351.09	7566.53	2208.67
ENSG00000254369	HOXA-AS3	0.899784	19.2684	10.0841	3.39918	0.8794	3.86534	0.000110935	0.00279087	2.76323	0	0	27.0438	18.7051	19.2768	20.8965
ENSG00000215483	LINC00598	19.9552	1.46451	10.7099	-3.08452	0.798102	-3.86482	0.000111172	0.00279294	16.5794	18.5009	26.0298	0	2.15828	2.31322	0
ENSG00000101096	NFATC2	4.54564	60.2713	32.4085	3.08699	0.799889	3.85927	0.000113724	0.00285308	2.76323	1.23339	9.91612	10.4686	30.2159	22.3611	131.739
ENSG00000147642	SYBU	103.828	36.3379	70.0829	-1.46335	0.379316	-3.85788	0.000114377	0.00285344	96.713	113.472	107.838	1.74476	38.1296	44.7222	28.1648
ENSG00000158470	B4GALT5	1070.34	4497.13	2783.73	1.9507	0.505669	3.85766	0.000114479	0.00285344	1630.3	652.465	997.809	3857.67	7612.97	3878.49	2240.47
ENSG00000163121	NEURL3	7.05955	66.5029	36.7812	2.80472	0.727072	3.85755	0.00011453	0.00285344	5.52646	4.93358	11.1556	103.813	128.058	58.6015	16.3538
ENSG00000257126	RP11-966I7.1	14.2899	0.785053	7.53746	-3.29507	0.854145	-3.85774	0.000114442	0.00285344	16.5794	13.5673	13.6347	0	0.719426	0.771072	0.908543
ENSG00000269837	RP11-15H20.5	5.04006	40.0023	22.5212	2.64364	0.685277	3.85777	0.000114427	0.00285344	5.52646	1.23339	8.6766	0	58.993	27.7586	35.4332
ENSG00000064393	HIPK2	4086.78	967.972	2527.37	-1.95606	0.50758	-3.85369	0.000116353	0.00289483	7959.48	2678.93	1895.22	1202.14	989.211	990.828	977.592
ENSG00000117298	ECE1	795.883	3665.76	2230.82	2.05914	0.534532	3.85223	0.000117047	0.00290809	624.49	466.223	1346.11	4092.34	6302.17	3071.18	1819.81
ENSG00000231023	LINC00326	0	12.5327	6.26635	3.88494	1.00949	3.84843	0.000118879	0.00294954	0	0	0	50.5981	10.7914	13.8793	13.6281
ENSG00000102243	VGLL1	0.405367	32.0607	16.233	3.82784	0.997142	3.83881	0.000123631	0.00306321	0	0	1.23951	4.36191	45.3239	51.6618	0.908543
ENSG00000143127	ITGA10	302.16	33.967	168.064	-2.7503	0.716837	-3.83671	0.000124691	0.00308526	618.963	165.275	142.544	619.391	76.2592	9.25287	18.1709
ENSG00000213551	DNAJC9	773.061	1620.79	1196.93	1.05042	0.273875	3.83541	0.000125357	0.00309748	670.083	859.675	837.912	1039.88	1873.39	1434.97	1643.55
ENSG00000101940	WDR13	1287.36	547.771	917.564	-1.20598	0.314583	-3.83358	0.000126292	0.00310635	1664.85	1138.42	1141.59	586.241	616.548	445.68	611.449
ENSG00000102890	ELMO3	989.037	300.291	644.664	-1.64786	0.429853	-3.83355	0.000126308	0.00310635	993.381	1045.92	990.372	389.082	362.591	415.608	139.007
ENSG00000131374	TBC1D5	2142.51	980.455	1561.48	-1.10702	0.28876	-3.83372	0.000126219	0.00310635	2368.09	2431.02	1765.07	1359.17	1138.13	1018.59	838.585
ENSG00000178662	CSRNP3	4.0045	51.0556	27.53	3.06649	0.799949	3.83336	0.000126406	0.00310635	11.0529	0	1.23951	166.625	28.0576	61.6858	66.3236
ENSG00000057294	PKP2	2692.77	1027.1	1859.94	-1.35217	0.352851	-3.83212	0.000127044	0.00311778	2357.03	2572.86	3316.94	957.875	1274.1	1188.22	675.047
ENSG00000117592	PRDX6	7533.22	2766.26	5149.74	-1.40268	0.366073	-3.8317	0.000127262	0.00311888	6646.95	10978.4	5450.15	3415.37	2422.31	2553.79	3477.9
ENSG00000137714	FDX1	1316.62	486.341	901.482	-1.39525	0.364347	-3.82947	0.000128422	0.00314001	1132.92	1857.49	1042.43	426.595	417.267	429.487	639.614
ENSG00000241985	WWTR1-IT1	1.75504	26.4123	14.0837	3.17682	0.829595	3.82937	0.000128473	0.00314001	4.14484	0	1.23951	41.8743	36.6907	13.1082	30.8904
ENSG00000130402	ACTN4	5716.42	16343.8	11030.1	1.46629	0.383287	3.82557	0.000130468	0.00318446	5136.84	3585.48	8783.2	18949	16908.7	17505.6	15522.5
ENSG00000152377	SPOCK1	272.176	1213.36	742.768	2.01926	0.528196	3.82293	0.000131873	0.00321255	454.551	144.307	235.508	368.145	593.527	1933.08	1182.01
ENSG00000213699	SLC35F6	654.87	1836.72	1245.79	1.44131	0.377035	3.82274	0.000131976	0.00321255	697.715	606.83	701.565	1688.06	2331.66	2224.54	1053.91
ENSG00000134830	C5AR2	68.3706	9.16833	38.7694	-2.5787	0.674721	-3.82187	0.000132444	0.00321708	125.727	67.8367	16.1137	14.8305	8.63312	8.48179	10.9025
ENSG00000203401	AC009061.1	23.5191	0.488169	12.0036	-3.71667	0.972511	-3.82173	0.00013252	0.00321708	1.38161	18.5009	52.0596	1.74476	0.719426	0.771072	0
ENSG00000147677	EIF3H	8051.88	4187.55	6119.71	-0.93102	0.243749	-3.81958	0.000133678	0.00324045	8617.13	8764.5	7285.87	4366.27	4551.81	4362.73	3879.48
ENSG00000152463	OLAH	27.3037	2.84333	15.0735	-2.81309	0.736551	-3.81928	0.000133842	0.00324045	17.961	14.8007	50.8201	9.5962	2.87771	3.08429	2.72563
ENSG00000170876	TMEM43	4463.57	1946.78	3205.17	-1.17249	0.30705	-3.81857	0.000134228	0.00324544	5386.91	4717.73	3572.28	1507.48	1562.59	2162.86	2224.11
ENSG00000164654	MIOS	2259.18	638.715	1448.95	-1.73756	0.455308	-3.81624	0.000135499	0.00327178	3603.25	2308.91	1013.92	663.882	610.793	750.253	590.553
ENSG00000101000	PROCR	1802.26	268.273	1035.27	-2.47242	0.64801	-3.8154	0.000135961	0.00327854	2870.99	2299.05	355.741	184.073	317.267	394.018	108.117
ENSG00000090013	BLVRB	1253.78	304.03	778.907	-1.92502	0.505144	-3.81082	0.000138504	0.0033354	563.699	1604.65	1669.63	445.787	383.454	387.078	158.086
ENSG00000119333	WDR34	550.303	1233.42	891.862	1.14122	0.299566	3.80958	0.000139203	0.00334466	421.392	604.363	659.422	876.744	1335.97	1303.11	1129.32
ENSG00000127311	HELB	104.673	311.306	207.989	1.5149	0.397666	3.80948	0.00013926	0.00334466	60.791	125.806	133.868	287.886	260.432	333.874	357.057
ENSG00000123384	LRP1	3418.87	966.479	2192.67	-1.73719	0.456536	-3.80516	0.000141714	0.00339905	5639.75	3137.75	1704.33	818.294	1079.86	1140.42	732.285
ENSG00000174791	RIN1	1256.78	319.766	788.274	-1.86689	0.490713	-3.80445	0.00014212	0.00339974	987.854	2284.25	577.614	419.616	379.138	290.694	307.087
ENSG00000259511	UBE2Q2L	26.4592	2.66848	14.5638	-2.84519	0.747814	-3.80468	0.000141987	0.00339974	42.83	27.1347	11.1556	20.9372	1.43885	3.08429	3.63417
ENSG00000095002	MSH2	529.558	1150.81	840.183	1.09976	0.289134	3.80362	0.000142596	0.0034066	578.896	542.693	500.764	1242.27	1379.14	1220.61	915.811
ENSG00000143612	C1orf43	9089.6	3583.64	6336.62	-1.30786	0.344134	-3.80044	0.000144442	0.00344614	7377.82	13365.1	7097.46	6309.06	3708.64	3505.29	3735.93
ENSG00000011028	MRC2	363.48	2137.73	1250.61	2.32973	0.613135	3.79971	0.000144867	0.00344985	143.688	154.174	814.361	2143.44	1459	2236.88	2838.29
ENSG00000153029	MR1	1742.62	718.181	1230.4	-1.24885	0.328697	-3.7994	0.000145047	0.00344985	1818.2	2180.64	1339.92	1127.12	651.081	626.111	917.628
ENSG00000154642	C21orf91	462.703	1378.27	920.485	1.51835	0.399653	3.79919	0.000145172	0.00344985	297.047	444.022	675.536	936.066	1020.87	1468.12	1723.51
ENSG00000196739	COL27A1	30.3905	280.989	155.69	2.7791	0.73157	3.79882	0.000145386	0.00345038	12.4345	3.70018	76.8499	274.8	233.094	220.527	405.21
ENSG00000172081	MOB3A	1349.12	597.891	973.503	-1.1501	0.302913	-3.7968	0.000146577	0.00346356	1760.18	1185.29	1188.69	821.784	687.772	593.726	545.126
ENSG00000201882	snoU2-30	146.472	37.1368	91.8044	-1.87032	0.492606	-3.7968	0.000146578	0.00346356	67.6991	214.611	166.095	45.3638	46.0433	34.6982	32.7075
ENSG00000214711	CAPN14	26.6542	3.2259	14.94	-2.65242	0.698621	-3.79665	0.000146666	0.00346356	35.922	20.9677	24.7903	21.8095	4.31656	4.62643	0.908543
ENSG00000234219	RP11-454L1.2	78.6877	19.6345	49.1611	-1.88788	0.49726	-3.79657	0.000146711	0.00346356	107.766	92.5045	40.904	20.0648	20.8634	20.0479	19.0794
ENSG00000165886	UBTD1	112.911	415.095	264.003	1.78472	0.470248	3.79526	0.000147489	0.00347738	110.529	50.5691	184.688	363.783	493.526	404.813	369.777
ENSG00000084764	MAPRE3	55.5421	191.557	123.55	1.70195	0.448737	3.79275	0.000148989	0.00350816	29.0139	59.2029	81.808	289.631	207.195	151.901	226.227
ENSG00000128045	RASL11B	27.7991	0.846072	14.3226	-3.59388	0.947764	-3.79196	0.000149465	0.00351476	70.4623	4.93358	9.91612	0	0	0.771072	1.81709
ENSG00000246334	PRR7-AS1	30.5028	104.141	67.3217	1.69278	0.446874	3.78805	0.000151834	0.00356583	30.3955	34.535	28.5088	218.095	150.36	73.2518	94.4884
ENSG00000102349	KLF8	548.813	200.642	374.727	-1.4072	0.371595	-3.78692	0.000152528	0.00357745	560.935	557.494	562.74	105.558	144.605	302.26	166.263
ENSG00000180537	RNF182	3.01567	44.6512	23.8334	3.15421	0.833533	3.78415	0.000154236	0.00361281	5.52646	0	3.71854	17.4476	36.6907	87.9022	11.8111
ENSG00000259726	CSPG4P11	35.3949	4.16934	19.7821	-2.71354	0.71754	-3.78172	0.000155746	0.00364345	44.2117	40.702	23.5508	11.341	0.719426	3.85536	8.17688
ENSG00000182040	USH1G	0.402921	15.6271	8.015	3.55522	0.940927	3.77842	0.000157827	0.00368735	0	1.23339	0	21.8095	14.3885	11.5661	21.805
ENSG00000207217	SNORA42	445.772	117.232	281.502	-1.82706	0.484221	-3.77319	0.000161176	0.0037607	374.417	631.498	359.459	209.372	58.993	104.095	195.337
ENSG00000175283	DOLK	235.924	484.276	360.1	1.02061	0.270524	3.77271	0.000161484	0.00376303	227.966	229.411	265.256	423.105	441.008	538.208	500.607
ENSG00000167566	NCKAP5L	80.3525	279.197	179.775	1.71362	0.454296	3.77203	0.000161925	0.00376841	93.9498	50.5691	101.64	205.882	278.418	169.636	405.21
ENSG00000117407	ARTN	9.16565	41.4599	25.3128	2.02936	0.538591	3.76791	0.000164618	0.00382616	8.28969	9.86715	9.91612	22.6819	51.0793	34.6982	40.8844
ENSG00000214076	CPSF1P1	4.5383	31.7704	18.1544	2.49337	0.662139	3.76563	0.000166126	0.00385623	2.76323	4.93358	6.19757	50.5981	30.2159	22.3611	44.5186
ENSG00000000003	TSPAN6	552.257	1167.7	859.978	1.06133	0.281897	3.76497	0.000166567	0.00386148	457.314	611.763	622.236	1493.52	1309.36	1210.58	1047.55
ENSG00000136425	CIB2	9.63266	87.8269	48.7298	2.75829	0.733645	3.75971	0.000170109	0.00393854	9.6713	1.23339	18.5927	97.7068	96.4031	141.877	29.9819
ENSG00000165795	NDRG2	34.9937	287.328	161.161	2.66188	0.70907	3.75404	0.000174007	0.00402361	30.3955	18.5009	58.2572	474.576	315.828	523.558	38.1588
ENSG00000186352	ANKRD37	326.509	138.957	232.733	-1.20364	0.32066	-3.75363	0.000174293	0.00402504	301.192	302.181	396.645	166.625	171.943	132.624	119.928
ENSG00000100280	AP1B1	905.989	1778.75	1342.37	0.95945	0.255749	3.75153	0.000175762	0.00405378	846.93	888.044	1039.95	1659.27	1920.87	1899.15	1614.48
ENSG00000010818	HIVEP2	2036.45	855.585	1446.02	-1.22185	0.325803	-3.75026	0.000176651	0.00406388	2615.4	2083.2	1541.96	708.374	753.959	1056.37	804.06
ENSG00000253873	PCDHGA11	47.0541	141.394	94.2241	1.52616	0.406929	3.75042	0.000176536	0.00406388	41.4484	44.4022	58.2572	85.4934	98.5614	151.901	181.709
ENSG00000197256	KANK2	731.426	279.582	505.504	-1.34712	0.35926	-3.74972	0.000177035	0.00406751	1030.68	527.893	682.973	326.271	327.339	291.465	235.313
ENSG00000177888	ZBTB41	2811.55	1177.06	1994.31	-1.22671	0.327266	-3.74837	0.000177991	0.00408426	3170.8	3529.97	1913.81	2115.53	1169.07	1131.16	1296.49
ENSG00000198797	BRINP2	3.22337	65.2379	34.2306	3.33294	0.889551	3.74677	0.000179128	0.00410513	0	9.86715	0	38.3848	123.022	57.0593	19.0794
ENSG00000120899	PTK2B	2095.29	547.087	1321.19	-1.83208	0.489471	-3.74297	0.000181858	0.00416241	3898.92	1245.73	1280.42	426.595	447.483	705.531	518.778
ENSG00000138685	FGF2	366.067	1359.43	862.749	1.79445	0.479965	3.7387	0.000184974	0.00422835	411.721	139.373	570.177	3352.56	1369.07	1539.83	1244.7
ENSG00000162636	FAM102B	212.978	659.948	436.463	1.56859	0.419642	3.73793	0.000185545	0.00423137	279.086	161.575	211.957	1204.76	901.441	737.145	377.045
ENSG00000180801	ARSJ	991.108	2645.38	1818.24	1.37413	0.367622	3.73788	0.000185576	0.00423137	1236.54	886.81	913.522	4175.22	1904.32	2313.22	3868.57
ENSG00000197409	HIST1H3D	1718.37	3482.96	2600.66	1.00329	0.268457	3.73724	0.000186049	0.00423679	1921.83	1787.19	1555.59	2792.49	3171.95	3266.26	4205.64
ENSG00000132646	PCNA	1405.07	3135.64	2270.36	1.13497	0.303717	3.73692	0.000186288	0.00423687	1686.95	1212.43	1405.61	2202.76	3412.96	3708.09	2458.52
ENSG00000166589	CDH16	20.8283	0.235865	10.5321	-3.77421	1.01136	-3.73182	0.000190102	0.00431816	55.2646	2.46679	6.19757	0	0.719426	0	0
ENSG00000206538	VGLL3	1017.31	192.89	605.1	-2.20318	0.590568	-3.73061	0.00019102	0.00433355	2062.75	691.934	365.657	176.221	158.993	302.26	128.105
ENSG00000260552	RP11-49I11.1	123.503	19.7519	71.6275	-2.3821	0.638706	-3.72957	0.000191806	0.00434592	44.2117	172.675	161.137	17.4476	34.5325	18.5057	7.26834
ENSG00000187672	ERC2	1.79957	64.898	33.3488	3.5985	0.965618	3.72663	0.000194057	0.00439048	5.52646	0	0	12.2133	8.63312	174.262	15.4452
ENSG00000197557	TTC30A	194.807	494.063	344.435	1.30663	0.350644	3.72637	0.00019426	0.00439048	207.242	185.009	204.52	462.362	402.159	703.218	404.301
ENSG00000116661	FBXO2	112.77	354.097	233.434	1.58613	0.426239	3.72121	0.000198268	0.00447544	171.32	87.571	86.766	750.248	415.828	428.716	237.13
ENSG00000138696	BMPR1B	518.753	208.428	363.59	-1.28232	0.344665	-3.72049	0.000198836	0.00448265	408.958	572.295	607.362	346.336	210.072	158.841	268.02
ENSG00000151726	ACSL1	7231.95	2284.85	4758.4	-1.59406	0.428653	-3.71876	0.000200201	0.00450215	4689.2	5782.15	11668.8	3772.18	2511.52	2831.38	1637.19
ENSG00000256234	RP11-283G6.4	1.61657	27.6586	14.6376	3.19476	0.859064	3.71889	0.0002001	0.00450215	0	2.46679	2.47903	23.5543	10.7914	19.2768	54.5126
ENSG00000170439	METTL7B	0	18.4104	9.2052	3.839	1.03399	3.7128	0.000204981	0.00459816	0	0	0	50.5981	43.885	2.31322	9.99397
ENSG00000185418	TARSL2	315.089	146.16	230.625	-1.08889	0.293262	-3.71301	0.000204812	0.00459816	302.574	360.151	302.442	120.389	137.41	135.709	173.532
ENSG00000125652	ALKBH7	735.958	350.522	543.24	-1.05142	0.283259	-3.71185	0.000205747	0.0046096	788.902	854.742	611.081	459.745	379.138	318.453	373.411
ENSG00000213171	LINGO4	13.4001	0	6.70005	-3.86158	1.04071	-3.71052	0.000206833	0.00462817	2.76323	33.3016	4.95806	3.48953	0	0	0
ENSG00000111602	TIMELESS	225.264	490.271	357.768	1.10025	0.296596	3.7096	0.000207587	0.0046347	250.072	240.512	199.562	420.488	437.411	460.33	600.547
ENSG00000220494	YAP1P1	51.0819	7.75663	29.4193	-2.43401	0.656149	-3.70954	0.000207639	0.0046347	91.1865	48.1024	17.3532	8.72382	9.35254	6.16858	8.17688
ENSG00000104055	TGM5	57.8598	355.167	206.513	2.36319	0.638114	3.7034	0.00021273	0.00474245	23.4874	27.1347	126.431	233.798	561.152	340.814	182.617
ENSG00000265413	RP11-789C17.1	45.9149	12.1947	29.0548	-1.81746	0.491231	-3.69981	0.000215757	0.004804	44.2117	50.5691	45.862	14.8305	9.35254	11.5661	16.3538
ENSG00000267784	RP11-171I2.1	11.912	0.296884	6.10443	-3.5778	0.96723	-3.69902	0.000216437	0.00481319	17.961	8.63376	9.91612	0.872382	0	0	0.908543
ENSG00000070087	PFN2	1156.33	2514.61	1835.47	1.09905	0.297282	3.697	0.000218159	0.00481714	983.709	1153.22	1404.37	1960.24	2341.01	3097.4	2245.01
ENSG00000075702	WDR62	54.5594	156.807	105.683	1.47034	0.397639	3.69767	0.000217587	0.00481714	62.1726	71.5368	33.4669	126.495	148.202	171.949	158.995
ENSG00000128274	A4GALT	658.297	177.185	417.741	-1.7935	0.485131	-3.69693	0.000218219	0.00481714	874.562	321.916	820.559	57.5772	103.597	182.744	255.3
ENSG00000143674	MLK4	1360.73	383.129	871.928	-1.73736	0.469931	-3.69706	0.000218115	0.00481714	1486.62	2127.6	555.303	650.797	431.656	380.91	357.966
ENSG00000198910	L1CAM	106.019	342.918	224.468	1.62275	0.438874	3.69752	0.000217713	0.00481714	161.649	64.1365	99.1612	177.093	357.555	445.68	244.398
ENSG00000269927	RP6-91H8.3	21.7281	0.296884	11.0125	-3.73777	1.01064	-3.69842	0.000216945	0.00481714	58.0278	2.46679	6.19757	0	0	0	0.908543
ENSG00000169926	KLF13	3137.8	1344.66	2241.23	-1.19454	0.323169	-3.69632	0.000218749	0.00482291	3977.67	3390.6	2247.24	2190.55	1169.79	1507.45	1431.86
ENSG00000013275	PSMC4	1066.55	2202.75	1634.65	1.02845	0.278411	3.69399	0.000220767	0.00485479	950.551	1124.86	1191.17	1969.84	1889.21	2185.99	2656.58
ENSG00000158008	EXTL1	0.405367	29.5453	14.9753	3.70885	1.00395	3.69427	0.000220517	0.00485479	0	0	1.23951	774.675	43.1656	0.771072	46.3357
ENSG00000196562	SULF2	1868.3	5868.79	3868.54	1.58359	0.428726	3.69371	0.000221003	0.00485479	1757.41	1185.29	2778.99	3591.6	7591.39	6651.27	3683.23
ENSG00000172985	SH3RF3	454.874	117.282	286.078	-1.84318	0.499099	-3.69302	0.000221609	0.00486218	657.648	440.322	296.244	41.0019	125.9	179.66	52.6955
ENSG00000115738	ID2	507.334	1758.17	1132.75	1.70689	0.462364	3.69167	0.00022279	0.00488214	476.657	276.28	800.727	2183.57	2120.87	2156.69	1092.98
ENSG00000130584	ZBTB46	36.2127	146.376	91.2946	1.89673	0.514425	3.68709	0.000226835	0.00496474	55.2646	12.3339	43.383	105.558	146.763	138.793	161.721
ENSG00000204498	NFKBIL1	589.664	233.922	411.793	-1.29736	0.351956	-3.68614	0.000227683	0.00497725	402.05	678.367	725.116	310.568	283.454	221.298	209.873
ENSG00000118495	PLAGL1	351.033	106.981	229.007	-1.63845	0.445169	-3.68051	0.000232766	0.00508221	581.66	261.479	233.029	168.37	95.6837	94.0708	137.19
ENSG00000234476	RP11-496N12.6	0.405367	15.9638	8.18458	3.51067	0.954039	3.6798	0.000233416	0.00509022	0	0	1.23951	20.9372	16.5468	7.71072	24.5307
ENSG00000177508	IRX3	1000.4	373.289	686.847	-1.37736	0.374594	-3.67693	0.000236062	0.00514169	1022.39	1100.19	942.031	354.187	562.591	323.079	254.392
ENSG00000131153	GINS2	208.555	473.004	340.779	1.15649	0.31462	3.67583	0.000237077	0.00515757	234.874	242.979	161.137	626.37	502.16	530.498	412.478
ENSG00000138092	CENPO	197.646	518.468	358.057	1.35123	0.368181	3.67	0.000242547	0.0052627	292.902	145.54	167.334	596.709	548.203	575.22	460.631
ENSG00000138346	DNA2	264.262	525.814	395.038	0.97776	0.266436	3.66977	0.000242766	0.0052627	291.521	259.013	259.059	350.697	597.124	484.233	525.138
ENSG00000170390	DCLK2	3.31975	30.765	17.0424	2.74079	0.746874	3.66969	0.000242849	0.0052627	2.76323	6.16697	1.23951	68.0458	15.108	36.2404	42.7015
ENSG00000196208	GREB1	136.531	42.3321	89.4316	-1.61373	0.439775	-3.66944	0.000243078	0.0052627	121.582	175.142	121.472	58.4496	38.849	63.2279	27.2563
ENSG00000130522	JUND	1023.35	466.028	744.691	-1.1122	0.303166	-3.66862	0.000243865	0.0052734	884.233	978.081	1271.74	611.54	531.656	387.078	505.15
ENSG00000138074	SLC5A6	654.47	1815.34	1234.9	1.42258	0.387993	3.6665	0.000245893	0.00531088	443.498	561.194	999.049	2429.58	2046.77	2010.96	1488.19
ENSG00000116604	MEF2D	711.085	215.204	463.144	-1.64604	0.449072	-3.66544	0.000246914	0.00532654	997.525	843.641	338.388	383.848	265.468	165.78	226.227
ENSG00000248964	RP11-94H18.1	32.1547	1.73325	16.9439	-3.24243	0.885156	-3.66312	0.000249165	0.00536868	56.6462	37.0018	4.95806	0	1.43885	3.85536	0
ENSG00000143443	C1orf56	45.4478	8.96062	27.2042	-2.1413	0.584881	-3.66109	0.000251143	0.00540482	42.83	59.2029	37.1854	52.3429	15.108	7.71072	4.54271
ENSG00000177410	ZFAS1	6422.62	2901.84	4662.23	-1.12257	0.306656	-3.66068	0.00025155	0.00540711	5549.94	7612.51	6508.69	2092.84	3672.67	2867.62	2324.05
ENSG00000128513	POT1	723.528	386.968	555.248	-0.891156	0.2435	-3.65978	0.000252429	0.00541955	757.125	678.367	780.894	392.572	394.965	394.018	393.399
ENSG00000167034	NKX3-1	41.5091	176.357	108.933	1.94816	0.532439	3.65894	0.000253258	0.00543088	19.3426	28.3681	79.3289	80.2591	146.763	215.9	176.257
ENSG00000267882	AL031666.2	27.7514	3.9417	15.8465	-2.49794	0.683306	-3.65567	0.00025651	0.00549407	31.7771	13.5673	39.6645	6.97905	2.87771	4.62643	4.54271
ENSG00000041982	TNC	1643.24	14915.7	8279.46	2.7354	0.7487	3.65354	0.000258653	0.00553339	389.615	260.246	4376.73	12885.1	15318	11528.3	18733.2
ENSG00000110583	NAA40	151.838	346.827	249.333	1.16373	0.318652	3.65205	0.000260151	0.00555884	117.437	156.641	190.885	343.718	325.181	363.946	370.685
ENSG00000198843	SELT	1630.58	3045.2	2337.89	0.88952	0.243883	3.64733	0.000264981	0.00565534	1608.2	1713.18	1673.34	3643.94	2888.5	3530.74	2885.53
ENSG00000168427	KLHL30	47.8708	7.01616	27.4435	-2.46415	0.67577	-3.64643	0.000265913	0.00566627	44.2117	86.3376	16.1137	8.72382	8.63312	4.62643	8.17688
ENSG00000212907	MT-ND4L	5312.21	2234.15	3773.18	-1.21893	0.334299	-3.64622	0.000266122	0.00566627	5512.64	7062.41	3699.95	2210.62	2089.21	2602.37	2135.08
ENSG00000150712	MTMR12	656.046	1562.2	1109.12	1.22096	0.335096	3.6436	0.000268851	0.00571762	653.504	521.726	834.193	2404.28	1572.67	1975.49	1224.72
ENSG00000068028	RASSF1	163.284	62.4637	112.874	-1.34731	0.369918	-3.64219	0.000270326	0.0057422	135.398	196.11	168.574	56.7048	64.0289	47.8065	79.0432
ENSG00000254665	RP11-152H18.3	31.43	5.14917	18.2896	-2.3462	0.644361	-3.64112	0.000271454	0.00575936	34.5404	43.1688	18.5927	12.2133	7.19426	3.08429	5.45126
ENSG00000198886	MT-ND4	25046.6	11042.2	18044.4	-1.15548	0.317617	-3.63798	0.000274784	0.00582315	24356.5	33510.1	18861.7	11557.3	11014.4	12557.7	10166.6
ENSG00000179195	ZNF664	1260.16	2879.35	2069.76	1.16512	0.320394	3.63653	0.000276337	0.00584918	1073.51	1360.43	1425.44	2230.68	2235.98	2765.84	3798.62
ENSG00000166394	CYB5R2	100.198	1097.43	598.813	2.88966	0.794708	3.63612	0.000276771	0.0058515	16.5794	28.3681	261.538	1425.47	1038.85	2037.17	276.197
ENSG00000050405	LIMA1	1617.82	5135.23	3376.53	1.59463	0.438714	3.63479	0.000278212	0.00587506	1996.43	1166.79	1793.58	2523.8	2512.96	6346.69	6838.6
ENSG00000150991	UBC	30469.3	16218.1	23343.7	-0.897711	0.247121	-3.63268	0.000280489	0.00591621	28191.8	30364.9	34765.9	17086.5	14924.5	16649.8	17985.5
ENSG00000070018	LRP6	1434.84	4150.87	2792.86	1.47616	0.406572	3.63074	0.000282611	0.005954	1591.62	1413.47	1390.74	4425.59	2911.52	2946.27	6831.33
ENSG00000085719	CPNE3	6638.64	3288.32	4963.48	-0.996898	0.274818	-3.62748	0.000286202	0.00602169	7173.34	7648.27	5517.08	3116.15	2903.6	3657.97	3486.99
ENSG00000158122	AAED1	858.596	339.828	599.212	-1.29939	0.358232	-3.62722	0.000286493	0.00602169	784.757	1086.62	758.583	218.095	260.432	477.294	300.728
ENSG00000008405	CRY1	87.3956	222.502	154.949	1.31046	0.361667	3.62338	0.000290779	0.00606226	113.292	83.8708	70.6523	181.455	174.101	250.598	255.3
ENSG00000101323	HAO1	0	12.7098	6.3549	3.72208	1.02719	3.62358	0.000290557	0.00606226	0	0	0	23.5543	24.4605	6.16858	8.17688
ENSG00000137575	SDCBP	3376.02	1325.42	2350.72	-1.31013	0.361423	-3.62491	0.000289065	0.00606226	4265.04	3629.88	2450.52	922.107	923.024	1555.25	1572.69
ENSG00000148730	EIF4EBP2	2592.86	4847.18	3720.02	0.890793	0.24577	3.62449	0.000289529	0.00606226	2714.87	2353.32	2874.43	3054.21	5264.04	4479.16	5066.94
ENSG00000151632	AKR1C2	2920.65	7775.5	5348.08	1.36806	0.377547	3.62355	0.00029059	0.00606226	2003.34	2516.12	4422.59	11475.3	6824.48	7671.4	9266.23
ENSG00000175832	ETV4	221.802	492.517	357.16	1.12669	0.31093	3.62363	0.000290499	0.00606226	216.913	220.777	241.705	749.376	632.376	402.5	469.717
ENSG00000197147	LRRC8B	316.122	728.986	522.554	1.17708	0.324791	3.62412	0.000289944	0.00606226	233.493	351.517	383.01	772.93	823.024	782.638	621.443
ENSG00000137876	RSL24D1	5010.91	2370.06	3690.48	-1.06006	0.292637	-3.62243	0.000291844	0.00607743	3947.27	6009.09	5389.41	3579.38	2455.4	2107.34	2679.29
ENSG00000155265	GOLGA7B	27.6922	148.417	88.0544	2.21102	0.610486	3.62174	0.000292633	0.00608683	30.3955	20.9677	33.4669	203.265	233.814	181.202	38.1588
ENSG00000196353	CPNE4	6.12503	85.6663	45.8957	3.05922	0.844956	3.62057	0.000293959	0.00610736	1.38161	0	17.3532	73.2801	113.669	117.974	29.9819
ENSG00000174564	IL20RB	3798.9	1121.55	2460.22	-1.67511	0.462833	-3.61925	0.000295454	0.00613135	4280.24	3838.32	3520.22	235.543	977.7	1925.37	523.321
ENSG00000157557	ETS2	4337.79	1162.27	2750.03	-1.79412	0.49578	-3.61879	0.000295985	0.0061353	1981.23	3192.02	8102.71	558.324	1121.59	1338.58	1091.16
ENSG00000230823	CBX1P1	11.8009	0	5.90045	-3.77278	1.0427	-3.6183	0.000296547	0.00613988	15.1978	19.7343	1.23951	10.4686	0	0	0
ENSG00000130005	GAMT	69.9693	3.56261	36.7659	-3.28295	0.908507	-3.61356	0.000302017	0.00624595	64.9359	113.472	35.9459	101.196	0	0	10.9025
ENSG00000105486	LIG1	306.662	609.415	458.038	0.975684	0.270054	3.61292	0.000302772	0.0062544	339.877	309.582	290.046	706.629	705.038	605.292	551.485
ENSG00000233476	EEF1A1P6	2714	1342.6	2028.3	-0.998673	0.276463	-3.61233	0.00030346	0.00626143	2252.03	3242.59	2817.42	1651.42	1315.83	1272.27	1514.54
ENSG00000101347	SAMHD1	105.967	387.011	246.489	1.76931	0.489921	3.61141	0.000304534	0.0062764	197.571	60.4363	66.9338	223.33	336.691	401.729	444.277
ENSG00000106829	TLE4	471.242	1545.13	1008.19	1.6343	0.452583	3.61104	0.000304975	0.0062783	400.668	275.047	767.26	776.42	1107.92	2125.85	1488.19
ENSG00000085831	TTC39A	67.6043	9.61193	38.6081	-2.48092	0.687111	-3.61065	0.000305426	0.00628041	26.2507	64.1365	116.514	31.4057	15.8274	10.795	2.72563
ENSG00000091409	ITGA6	23328.3	56515	39921.7	1.24328	0.344376	3.61024	0.000305916	0.00628331	26148.4	20864.1	24455.6	65864.8	43085	81726.7	47885.6
ENSG00000162407	PPAP2B	179.547	574.096	376.822	1.60189	0.443841	3.60915	0.000307197	0.00630244	88.4233	225.711	235.508	394.317	750.362	441.053	562.388
ENSG00000129226	CD68	8.66879	0	4.33439	-3.73279	1.03441	-3.60862	0.000307832	0.00630828	5.52646	11.1005	9.91612	0.872382	0	0	0
ENSG00000182183	FAM159A	10.7627	0	5.38133	-3.75506	1.04096	-3.60729	0.000309414	0.00633349	8.28969	22.2011	2.47903	0	0	0	0
ENSG00000152253	SPC25	79.7793	230.252	155.016	1.47172	0.408177	3.60559	0.000311449	0.00636792	66.3175	94.9713	83.0475	142.198	184.173	343.127	176.257
ENSG00000092853	CLSPN	137.295	328.388	232.842	1.22797	0.340654	3.60473	0.000312476	0.00638167	192.044	117.172	111.556	295.737	333.094	347.754	322.533
ENSG00000259807	RP11-426C22.4	0	19.6955	9.84776	3.7556	1.04242	3.60278	0.000314837	0.0064226	0	0	0	0	0.719426	17.7347	41.793
ENSG00000114480	GBE1	5155.71	2089.74	3622.72	-1.26726	0.351795	-3.60229	0.000315431	0.00642744	4241.56	4818.87	6728.09	4032.15	2682.74	2211.43	1489.1
ENSG00000164509	IL31RA	309.157	39.1915	174.174	-2.59903	0.721939	-3.60006	0.000318139	0.00647529	549.882	215.844	182.209	4.36191	4.31656	34.6982	80.8603
ENSG00000201512	SNORA71C	3841.89	1806.8	2824.35	-1.0676	0.296624	-3.59916	0.000319247	0.00649051	3194.29	4981.68	3590.87	2135.59	1641.01	1870.62	2009.7
ENSG00000035141	FAM136A	459.137	1097.75	778.442	1.22543	0.340627	3.59758	0.000321195	0.00652277	378.562	500.758	526.794	774.675	1256.12	1327.79	769.536
ENSG00000143387	CTSK	64.6303	13.8012	39.2157	-2.05724	0.572115	-3.59586	0.000323324	0.00655123	98.0946	74.0036	26.0298	21.8095	14.3885	12.3372	15.4452
ENSG00000235834	RP1-60N8.1	1.30515	19.6721	10.4886	3.08708	0.858493	3.59593	0.000323237	0.00655123	2.76323	0	1.23951	12.2133	10.7914	23.9032	25.4392
ENSG00000019186	CYP24A1	1.21365	19.7063	10.46	3.10823	0.864808	3.59412	0.000325486	0.00657661	0	1.23339	2.47903	6.97905	15.108	32.385	12.7196
ENSG00000069849	ATP1B3	1428.03	5322.76	3375.4	1.79116	0.49832	3.5944	0.000325135	0.00657661	1214.44	1375.23	1783.66	2190.55	3881.3	9892.08	2489.41
ENSG00000080824	HSP90AA1	9841.32	18234.8	14038.1	0.878227	0.244361	3.59397	0.00032568	0.00657661	9078.59	10052.2	11011.8	15213.5	18989.3	16726.9	20001.6
ENSG00000245149	RNF139-AS1	90.5571	29.5996	60.0784	-1.54928	0.431111	-3.59368	0.000326037	0.00657661	122.964	77.7038	76.8499	14.8305	25.1799	26.2165	39.0673
ENSG00000172123	SLFN12	118.006	472.368	295.187	1.87663	0.522413	3.59224	0.000327848	0.00660574	154.741	39.4686	167.334	294.865	367.627	425.632	650.517
ENSG00000198369	SPRED2	271.511	708.263	489.887	1.34156	0.373581	3.59108	0.000329306	0.00662769	352.312	249.146	230.55	1404.53	989.211	666.206	507.875
ENSG00000167106	FAM102A	145.977	703.451	424.714	2.08928	0.582011	3.58976	0.000330983	0.00665401	80.1336	53.0359	313.597	894.191	829.498	603.749	715.932
ENSG00000167703	SLC43A2	214.426	761.649	488.038	1.73149	0.482395	3.58936	0.000331493	0.00665683	100.858	214.611	340.867	1042.5	756.117	521.245	1050.28
ENSG00000100036	SLC35E4	31.499	94.7546	63.1268	1.52777	0.426094	3.58553	0.000336394	0.00673273	35.922	30.8348	29.7484	82.8763	112.23	111.805	65.4151
ENSG00000123892	RAB38	1163.82	283.635	723.725	-1.90511	0.531327	-3.58557	0.000336339	0.00673273	1323.59	1882.16	360.699	211.116	228.058	351.609	287.099
ENSG00000256018	HIST1H3G	1909.48	3974.38	2941.93	1.03816	0.289526	3.58572	0.000336149	0.00673273	2001.96	2178.17	1669.63	2877.11	3262.6	4020.37	4863.43
ENSG00000163050	ADCK3	804.612	222.491	513.551	-1.75378	0.489182	-3.58513	0.000336908	0.00673554	711.531	1362.9	390.447	280.035	311.512	167.323	200.788
ENSG00000173482	PTPRM	2329.55	847.033	1588.29	-1.40969	0.393605	-3.58149	0.000341644	0.00682266	3089.29	2010.43	2039	1097.46	533.095	835.071	1221.08
ENSG00000253006	RN7SKP283	17.4814	0.235865	8.85865	-3.62917	1.01342	-3.5811	0.000342153	0.00682524	40.0668	12.3339	1.23951	0.872382	0.719426	0	0
ENSG00000188015	S100A3	121.389	48.746	85.0674	-1.28102	0.357754	-3.58072	0.000342647	0.00682754	139.543	130.74	101.64	95.0896	45.3239	45.4933	58.1467
ENSG00000157107	FCHO2	981.499	476.145	728.822	-1.02471	0.28628	-3.57939	0.000344402	0.00683981	1065.22	1108.82	832.954	430.084	451.8	570.593	432.466
ENSG00000165626	BEND7	18.5043	82.7424	50.6233	2.00062	0.558903	3.57956	0.000344179	0.00683981	9.6713	24.6679	22.3113	113.41	134.533	60.9147	57.2382
ENSG00000262202	SNORD3D	1019.51	472.706	746.108	-1.08654	0.303527	-3.57973	0.000343952	0.00683981	809.626	1295.06	1017.64	617.646	489.929	522.787	431.558
ENSG00000164403	SHROOM1	231.657	93.542	162.599	-1.27359	0.355843	-3.57909	0.000344792	0.00684001	284.613	235.578	189.646	95.962	78.4175	84.8179	122.653
ENSG00000269120	AL133318.1	14.1739	0.252304	7.21311	-3.57187	0.998083	-3.57873	0.000345271	0.006842	13.8161	27.1347	2.47903	0	0	0.771072	0
ENSG00000100814	CCNB1IP1	1783.33	820.833	1302.08	-1.09639	0.30639	-3.57839	0.000345712	0.00684321	1475.56	2249.71	1736.56	841.848	997.125	741	769.536
ENSG00000134531	EMP1	8797.83	2853.7	5825.76	-1.55557	0.434855	-3.57721	0.000347282	0.00686673	8869.96	7927.02	10151.6	3452.01	3200.73	4192.32	1323.75
ENSG00000146070	PLA2G7	4.8644	76.5063	40.6854	3.11822	0.872049	3.57574	0.00034924	0.00689788	0	0	14.8742	1.74476	42.4461	124.143	67.2322
ENSG00000235036	RP5-1099D15.1	23.4677	73.776	48.6219	1.58034	0.44216	3.57413	0.000351393	0.00693279	24.8691	17.2675	29.7484	46.2362	82.734	60.9147	81.7688
ENSG00000005108	THSD7A	8.94792	61.5623	35.2551	2.45124	0.686131	3.57255	0.000353521	0.00695953	1.38161	7.40036	18.5927	63.6839	75.5398	36.2404	76.3176
ENSG00000139083	ETV6	691.404	2188.58	1439.99	1.5885	0.44461	3.57279	0.000353195	0.00695953	431.064	540.226	1145.31	2132.1	2157.56	1621.56	2909.15
ENSG00000128918	ALDH1A2	32.4409	3.97458	18.2077	-2.62557	0.735385	-3.57033	0.000356529	0.00701109	16.5794	59.2029	23.5508	0	1.43885	6.16858	4.54271
ENSG00000171320	ESCO2	224.481	488.027	356.254	1.09832	0.30765	3.57005	0.000356919	0.00701111	287.376	219.544	180.969	530.408	508.634	528.184	454.271
ENSG00000137310	TCF19	212.511	472.41	342.461	1.12816	0.316174	3.56816	0.000359492	0.00705395	241.782	199.81	209.478	489.406	487.771	587.557	367.96
ENSG00000124785	NRN1	0.402921	22.9237	11.6633	3.55999	0.998378	3.56578	0.00036278	0.00711072	0	1.23339	0	128.24	49.6404	18.5057	1.81709
ENSG00000119969	HELLS	675.168	1614.25	1144.71	1.22532	0.343664	3.56545	0.000363237	0.00711193	971.275	540.226	557.782	1189.93	1788.49	1421.09	1722.6
ENSG00000188153	COL4A5	5727.41	2280.36	4003.88	-1.29031	0.361998	-3.56441	0.000364679	0.00713243	7746.71	5296.19	4509.35	2117.27	1628.78	2381.07	2960.03
ENSG00000121653	MAPK8IP1	15.7408	62.5905	39.1657	1.87141	0.525154	3.56354	0.000365885	0.00714825	23.4874	7.40036	17.3532	68.9182	66.9066	51.6618	72.6834
ENSG00000072422	RHOBTB1	284.958	84.5741	184.766	-1.66471	0.467705	-3.55931	0.000371832	0.00725657	233.493	326.849	312.358	113.41	71.2232	142.648	44.5186
ENSG00000140398	NEIL1	112.03	28.8721	70.4509	-1.83074	0.514416	-3.55886	0.000372462	0.007261	135.398	81.404	126.431	37.5124	44.6044	30.8429	12.7196
ENSG00000135423	GLS2	20.902	89.9781	55.44	1.95579	0.549998	3.556	0.000376547	0.00733269	20.7242	17.2675	26.0298	101.196	46.7627	74.794	153.544
ENSG00000166250	CLMP	4095.52	1260.38	2677.95	-1.62075	0.456144	-3.55316	0.000380636	0.00739633	5809.69	5034.71	1709.29	1938.43	1089.21	1316.99	1445.49
ENSG00000223287	RNU6-954P	12.1889	0	6.09445	-3.72135	1.04728	-3.55335	0.000380358	0.00739633	2.76323	30.8348	3.71854	0	0	0	0
ENSG00000122952	ZWINT	302.654	794.554	548.604	1.34908	0.379781	3.55225	0.000381947	0.00740582	450.406	242.979	234.268	673.479	1005.76	746.398	675.047
ENSG00000177359	RP11-551L14.1	5.48261	37.6673	21.575	2.45241	0.69033	3.55253	0.000381553	0.00740582	6.90807	4.93358	4.95806	26.1715	15.108	40.0957	59.9638
ENSG00000182952	HMGN4	1339.34	734.821	1037.08	-0.855386	0.240927	-3.55039	0.000384655	0.00744231	1416.15	1340.7	1346.11	746.759	680.577	741.771	823.14
ENSG00000185008	ROBO2	15.662	0.252304	7.95718	-3.57712	1.00748	-3.55056	0.000384408	0.00744231	22.1058	24.6679	1.23951	0	0	0.771072	0
ENSG00000170745	KCNS3	99.3007	383.099	241.2	1.82955	0.515689	3.54777	0.000388503	0.00749262	78.752	60.4363	164.855	530.408	447.483	532.811	189.885
ENSG00000226592	AC004911.2	13.2174	0	6.60869	-3.72254	1.04918	-3.54805	0.0003881	0.00749262	33.1587	6.16697	1.23951	0	0	0	0
ENSG00000228540	AC073326.3	21.9725	1.72029	11.8464	-2.99259	0.843406	-3.54822	0.000387847	0.00749262	29.0139	20.9677	17.3532	0.872382	0.719426	0	4.54271
ENSG00000131558	EXOC4	3734.76	2042.56	2888.66	-0.859501	0.242306	-3.54718	0.000389383	0.00750155	4193.2	3489.27	3759.45	2333.62	1969.79	2276.2	1995.16
ENSG00000260604	RP1-140K8.5	29.3508	3.63185	16.4913	-2.62543	0.740281	-3.54653	0.000390343	0.00751202	31.7771	24.6679	33.4669	3.48953	2.15828	0.771072	8.17688
ENSG00000151694	ADAM17	1519.84	2788.72	2154.28	0.86449	0.243877	3.54479	0.000392932	0.00755378	1599.91	1412.24	1643.6	4906.27	2980.58	2989.45	2550.28
ENSG00000117479	SLC19A2	575.021	192.664	383.843	-1.51321	0.427056	-3.54336	0.000395061	0.00757133	454.551	943.546	363.178	339.356	228.778	178.118	181.709
ENSG00000125508	SRMS	8.49094	0	4.24547	-3.67777	1.03794	-3.54333	0.000395106	0.00757133	12.4345	8.63376	4.95806	0	0	0	0
ENSG00000172057	ORMDL3	254.018	718.679	486.349	1.44475	0.4077	3.54366	0.000394613	0.00757133	185.136	220.777	371.854	823.528	963.312	729.434	502.424
ENSG00000165899	OTOGL	0	11.7875	5.89374	3.64577	1.03004	3.53944	0.000400976	0.00767565	0	0	0	68.0458	5.75541	8.48179	21.805
ENSG00000263934	SNORD3A	34552.5	15036.5	24794.5	-1.17147	0.331099	-3.53813	0.000402973	0.00770568	24910.5	47379.6	33522.7	17775.6	13623.1	15658.2	16668.1
ENSG00000178719	GRINA	2676.17	1011.2	1843.69	-1.35801	0.383892	-3.53748	0.000403969	0.00771654	3600.49	2532.16	2068.75	1068.67	1452.52	903.696	732.285
ENSG00000050426	LETMD1	1740.72	586.447	1163.58	-1.50629	0.425848	-3.53715	0.000404476	0.00771804	1056.93	2215.18	2057.59	432.701	726.621	354.693	710.48
ENSG00000126391	FRMD8	730.635	1504.04	1117.34	1.02243	0.289107	3.53651	0.000405452	0.00772847	712.913	873.243	651.985	1815.43	1488.49	1292.32	1815.27
ENSG00000112679	DUSP22	531.267	242.364	386.815	-1.10761	0.31325	-3.53586	0.000406456	0.00773943	588.568	451.422	587.53	200.648	211.511	309.2	219.867
ENSG00000100575	TIMM9	885.778	369.498	627.638	-1.22802	0.347488	-3.53399	0.000409342	0.00778614	697.715	1091.55	923.438	551.345	462.591	268.333	397.942
ENSG00000170989	S1PR1	34.0176	2.03361	18.0256	-3.15637	0.893246	-3.5336	0.000409948	0.00778944	49.7381	7.40036	47.1016	0	0	0.771072	5.45126
ENSG00000152689	RASGRP3	13.7906	48.9186	31.3546	1.72829	0.489571	3.53022	0.000415219	0.00788129	13.8161	16.0341	12.3951	265.204	53.957	55.5172	39.9759
ENSG00000145569	FAM105A	5.75465	64.3221	35.0384	2.87888	0.816105	3.52759	0.000419366	0.00795162	15.1978	2.46679	0	22.6819	61.1512	107.179	28.1648
ENSG00000230058	RP11-172E9.2	10.4659	0.296884	5.3814	-3.43416	0.973728	-3.52682	0.000420583	0.00796631	11.0529	12.3339	8.6766	0	0	0	0.908543
ENSG00000112182	BACH2	82.3363	20.314	51.3251	-1.88266	0.534074	-3.5251	0.000423316	0.00800125	143.688	62.9031	45.862	13.9581	22.3022	21.59	18.1709
ENSG00000183386	FHL3	237.606	81.4492	159.528	-1.48213	0.420422	-3.52535	0.000422923	0.00800125	197.571	318.216	211.957	95.962	122.302	60.1436	66.3236
ENSG00000214954	LRRC69	51.0714	15.8032	33.4373	-1.61204	0.457447	-3.524	0.000425084	0.00802624	53.883	60.4363	42.1435	6.97905	15.108	17.7347	15.4452
ENSG00000231728	LL0XNC01-116E7.2	0	10.6129	5.30645	3.61884	1.02729	3.5227	0.000427173	0.00805725	0	0	0	2.61715	6.47484	12.3372	13.6281
ENSG00000175455	CCDC14	961.183	2520.57	1740.88	1.34595	0.382317	3.5205	0.000430733	0.0081159	911.865	684.534	1347.35	2932.07	3143.89	2776.63	1778.93
ENSG00000170523	KRT83	30.8045	4.61642	17.7104	-2.41474	0.686157	-3.51923	0.000432804	0.00813825	51.1197	14.8007	28.5088	92.4725	6.47484	3.08429	4.54271
ENSG00000173726	TOMM20	13544.1	5518.84	9531.47	-1.25871	0.357668	-3.51922	0.000432823	0.00813825	12983	19046.1	9462.46	9256.84	6878.43	4943.34	5037.87
ENSG00000223551	TMSB4XP4	147.532	404.338	275.935	1.40324	0.398994	3.51694	0.000436545	0.00819968	156.122	94.9713	200.801	348.08	312.231	528.184	395.216
ENSG00000118596	SLC16A7	1456.08	308.876	882.477	-2.05916	0.585599	-3.51634	0.000437542	0.00820983	1286.28	1892.03	1281.66	167.497	113.669	165.009	665.962
ENSG00000113211	PCDHB6	0.855259	24.6784	12.7668	3.36159	0.956245	3.51541	0.000439077	0.00822413	1.38161	0	1.23951	7.85144	2.15828	42.409	30.8904
ENSG00000144476	ACKR3	36.9346	1.7813	19.358	-3.26348	0.928357	-3.51532	0.000439217	0.00822413	64.9359	9.86715	38.425	0	0	0	5.45126
ENSG00000115963	RND3	832.172	2149.62	1490.89	1.32619	0.377291	3.51503	0.000439704	0.0082247	1048.65	711.668	789.571	1290.25	1425.9	3096.63	2046.95
ENSG00000153904	DDAH1	97.5878	527.19	312.389	2.2056	0.62794	3.51244	0.000444014	0.00829376	29.0139	115.939	153.7	1052.09	937.412	469.583	202.605
ENSG00000235098	ANKRD65	25.8681	77.2062	51.5372	1.5122	0.43055	3.51226	0.000444317	0.00829376	24.8691	33.3016	21.0718	74.1524	94.9643	70.9386	69.9578
ENSG00000183778	B3GALT5	0.449892	15.1459	7.79789	3.38775	0.964631	3.51197	0.000444803	0.00829424	1.38161	0	0	1.74476	23.7411	6.16858	16.3538
ENSG00000254837	AP001372.2	91.6271	21.9113	56.7692	-1.91943	0.546888	-3.50973	0.000448556	0.00835558	59.4094	140.607	80.5685	26.1715	17.9857	36.2404	12.7196
ENSG00000081842	PCDHA6	92.227	226.557	159.392	1.25782	0.358456	3.509	0.000449803	0.00837015	74.6072	85.1042	122.712	203.265	200.001	214.358	278.014
ENSG00000189283	FHIT	229.796	93.9396	161.868	-1.25422	0.357548	-3.50784	0.000451765	0.00839798	226.585	230.645	246.663	89.8553	119.425	63.999	103.574
ENSG00000118197	DDX59	515.353	209.262	362.307	-1.26261	0.359974	-3.5075	0.00045234	0.0084	645.214	606.83	327.232	394.317	233.814	202.021	203.514
ENSG00000112893	MAN2A1	2894.54	1464.25	2179.39	-0.966872	0.275719	-3.50673	0.000453649	0.00841564	2920.73	2384.15	3561.13	1292	1553.24	1469.66	1450.94
ENSG00000116017	ARID3A	211.115	60.9139	136.014	-1.6945	0.483366	-3.50563	0.00045552	0.00843652	212.769	228.178	205.759	113.41	92.0866	69.3965	24.5307
ENSG00000159216	RUNX1	1267.8	4171.72	2719.76	1.63427	0.466198	3.50552	0.000455711	0.00843652	1239.31	816.507	1827.04	2682.57	3735.98	6665.15	2344.04
ENSG00000119862	LGALSL	205.994	1220.85	713.421	2.30182	0.657009	3.50349	0.000459209	0.00848702	124.345	146.774	359.459	1635.72	1571.95	1944.64	211.69
ENSG00000182580	EPHB3	232.074	971.329	601.702	1.92214	0.548651	3.50339	0.000459382	0.00848702	167.175	365.085	178.49	2957.37	1821.59	707.844	436.1
ENSG00000115758	ODC1	1986.01	6407.05	4196.53	1.6095	0.459505	3.50269	0.000460593	0.00849197	990.617	3162.42	1927.45	4073.15	5556.13	8881.98	5138.72
ENSG00000184792	OSBP2	1181.02	295.814	738.416	-1.86686	0.532967	-3.50276	0.000460468	0.00849197	1388.52	394.686	1834.48	184.945	388.49	321.537	193.52
ENSG00000241684	ADAMTS9-AS2	45.5609	5.57158	25.5662	-2.60455	0.743937	-3.50103	0.000463459	0.00853608	20.7242	51.8025	66.9338	22.6819	10.7914	0.771072	5.45126
ENSG00000188243	COMMD6	1645.51	891.726	1268.62	-0.872128	0.249276	-3.49864	0.000467635	0.00860419	1529.45	1896.96	1613.85	1062.56	843.887	936.082	944.884
ENSG00000116117	PARD3B	42.8698	128.833	85.8514	1.51851	0.434258	3.4968	0.000470879	0.00865505	38.6852	65.3699	27.2693	311.44	120.144	121.829	151.727
ENSG00000239039	SNORD13	4016.17	1326.73	2671.45	-1.52961	0.437634	-3.49519	0.000473726	0.0086985	2048.93	6210.14	4037.1	1891.32	1020.87	1517.47	1516.36
ENSG00000116717	GADD45A	608.776	236.759	422.767	-1.31913	0.377461	-3.49476	0.000474495	0.00870375	787.52	575.995	502.003	171.859	182.015	341.585	199.879
ENSG00000105640	RPL18A	26713.7	13720.1	20216.9	-0.945959	0.270756	-3.49377	0.000476251	0.00871821	24791.7	32266.8	24768	14489.4	15843.9	12344.1	13729.9
ENSG00000203706	SERTAD4-AS1	9.98617	46.1761	28.0812	2.03024	0.581065	3.49399	0.000475851	0.00871821	8.28969	4.93358	17.3532	129.985	39.5684	47.0354	54.5126
ENSG00000189171	S100A13	729.551	368.526	549.039	-0.969295	0.277654	-3.49101	0.00048119	0.00879968	761.269	774.571	699.086	1261.46	360.433	316.911	448.82
ENSG00000100784	RPS6KA5	255.916	608.185	432.05	1.21576	0.348442	3.48914	0.000484581	0.0088527	298.429	287.381	198.322	316.675	464.749	794.204	599.638
ENSG00000182253	SYNM	17.3823	173.292	95.337	2.77077	0.794213	3.4887	0.000485373	0.00885818	1.38161	46.869	4.95806	273.928	113.669	117.203	298.911
ENSG00000136147	PHF11	279.072	135.056	207.064	-1.0269	0.294402	-3.48808	0.000486504	0.00886983	313.626	304.648	236.747	138.709	130.936	147.275	134.464
ENSG00000138735	PDE5A	109.084	388.066	248.575	1.728	0.496157	3.48278	0.000496241	0.0090382	69.0807	80.1706	184.688	379.486	443.886	518.932	222.593
ENSG00000185261	KIAA0825	334.674	146.604	240.639	-1.163	0.334045	-3.48155	0.000498513	0.00907041	370.273	373.718	281.37	179.711	111.511	155.757	180.8
ENSG00000114812	VIPR1	15.0632	180.771	97.9172	2.91028	0.836112	3.48073	0.000500046	0.00908913	2.76323	12.3339	30.9879	101.196	51.7987	32.385	468.808
ENSG00000134516	DOCK2	3.913	29.358	16.6355	2.53464	0.72854	3.47907	0.000503155	0.00913642	8.28969	1.23339	2.47903	72.4077	20.1439	37.7825	31.799
ENSG00000114853	ZBTB47	451.063	94.974	273.019	-2.06478	0.593533	-3.47879	0.00050368	0.00913675	536.066	386.052	459.86	298.355	70.5038	25.4454	194.428
ENSG00000145022	TCTA	118.427	324.444	221.435	1.40268	0.403568	3.4757	0.000509526	0.00923349	145.069	78.9372	138.826	257.353	328.778	432.571	229.861
ENSG00000181392	SYNE4	96.0343	5.81567	50.925	-3.11474	0.89623	-3.47539	0.000510118	0.00923494	4.14484	86.3376	203.28	172.732	14.3885	1.54214	1.81709
ENSG00000101084	C20orf24	250.42	483.633	367.026	0.935324	0.26931	3.47304	0.000514589	0.00930652	287.376	222.011	257.819	388.21	509.354	500.426	467.899
ENSG00000198855	FICD	28.965	101.148	65.0567	1.70478	0.491285	3.47004	0.000520379	0.00940179	31.7771	14.8007	42.1435	81.1315	82.0146	91.7576	135.373
ENSG00000113070	HBEGF	438.766	1502.74	970.754	1.68138	0.484646	3.4693	0.000521809	0.00940628	187.9	520.492	634.632	1248.38	1569.07	2023.29	998.488
ENSG00000124882	EREG	419.59	1857.95	1138.77	1.98431	0.571968	3.46927	0.000521871	0.00940628	826.205	122.106	338.388	3584.62	2462.6	1598.43	1614.48
ENSG00000183624	HMCES	403.521	765.939	584.73	0.910852	0.262561	3.46911	0.000522194	0.00940628	407.576	399.62	428.872	881.106	746.045	898.299	695.944
ENSG00000252577	SCARNA20	158.251	57.7173	107.984	-1.40517	0.405639	-3.46408	0.000532043	0.00957412	118.819	215.844	149.981	205.882	42.4461	63.999	69.9578
ENSG00000179477	ALOX12B	1.21121	20.5957	10.9035	3.08658	0.891384	3.46268	0.000534818	0.00961444	0	2.46679	1.23951	24.4267	28.7771	27.7586	6.3598
ENSG00000166016	ABTB2	74.3788	362.165	218.272	2.08769	0.603108	3.46155	0.000537068	0.00964527	33.1587	30.8348	163.616	451.021	474.821	289.923	341.612
ENSG00000132780	NASP	550.102	1008.67	779.387	0.863242	0.249408	3.46116	0.000537847	0.00964964	625.871	553.794	505.722	970.961	1066.91	1035.55	979.409
ENSG00000081189	MEF2C	10.1738	135.32	72.7469	2.97308	0.859382	3.45955	0.000541075	0.00969334	1.38161	2.46679	27.2693	190.179	37.4102	53.975	322.533
ENSG00000233913	CTC-575D19.1	1432.94	657.967	1045.45	-1.09835	0.317496	-3.45941	0.000541359	0.00969334	1094.24	1856.26	1437.84	820.039	707.196	573.678	729.56
ENSG00000130787	HIP1R	356.764	909.398	633.081	1.30765	0.378072	3.45873	0.000542728	0.00970821	404.813	220.777	467.297	745.014	1114.39	911.407	752.273
ENSG00000125827	TMX4	2179.38	5374.07	3776.73	1.26371	0.365557	3.45695	0.00054632	0.00976276	2665.13	1953.7	2058.83	5106.05	4718	3812.95	7894.33
ENSG00000235954	TTC28-AS1	231.508	63.0471	147.278	-1.76417	0.510389	-3.45652	0.000547189	0.00976859	96.713	323.149	288.807	61.9391	87.77	59.3726	45.4271
ENSG00000179148	ALOXE3	30.78	5.06822	17.9241	-2.32387	0.672581	-3.45516	0.000549971	0.00980854	51.1197	27.1347	16.1137	1.74476	3.59713	4.62643	7.26834
ENSG00000067992	PDK3	320.787	1298.75	809.769	1.87985	0.544369	3.45326	0.000553856	0.00986806	214.15	138.14	629.673	1818.04	1717.27	1364.8	884.92
ENSG00000110427	KIAA1549L	89.0213	731.419	410.22	2.60431	0.754356	3.45236	0.000555704	0.00988145	146.451	7.40036	118.993	170.114	185.612	1059.45	991.22
ENSG00000186481	ANKRD20A5P	96.1417	21.3807	58.7612	-2.00068	0.579501	-3.45242	0.000555576	0.00988145	75.9888	177.609	40.904	8.72382	16.5468	26.9875	21.805
ENSG00000170927	PKHD1	0	10.5566	5.27831	3.56332	1.03239	3.45152	0.000557447	0.00989291	0	0	0	15.7029	5.03598	15.4214	11.8111
ENSG00000186184	POLR1D	4629.35	2187.71	3408.53	-1.05913	0.306856	-3.45156	0.000557347	0.00989291	3538.31	5958.53	4680.41	2247.26	2335.98	2371.05	1976.99
ENSG00000165424	ZCCHC24	42.1213	281.367	161.744	2.4129	0.69927	3.45059	0.000559359	0.00990731	64.9359	51.8025	12.3951	239.905	129.497	104.095	626.894
ENSG00000198355	PIM3	1957.39	643.828	1300.61	-1.53328	0.444342	-3.45069	0.000559162	0.00990731	1004.43	1874.76	3112.42	772.93	796.405	512.763	657.785
ENSG00000006459	KDM7A	991.135	410.273	700.704	-1.23603	0.358303	-3.44967	0.000561275	0.0099123	1395.43	798.006	844.11	445.787	384.893	524.329	344.338
ENSG00000203760	CENPW	174.362	408.682	291.522	1.19635	0.346802	3.44966	0.000561291	0.0099123	151.978	193.643	188.406	374.252	431.656	524.329	292.551
ENSG00000261222	CTD-2006K23.1	10.2832	0	5.14158	-3.61871	1.04892	-3.44994	0.000560705	0.0099123	17.961	12.3339	1.23951	0	0	0	0
ENSG00000203306	AP001007.1	462.119	220.305	341.212	-1.04638	0.303455	-3.44823	0.000564282	0.00995536	520.869	492.124	402.842	80.2591	273.382	194.31	205.331
ENSG00000143303	RRNAD1	362.659	140.847	251.753	-1.3187	0.382538	-3.44723	0.000566363	0.00998229	375.799	456.356	278.891	234.671	195.684	131.853	102.665
