# Supplementary material for: Three‐dimensional modelling identifies novel genetic dependencies associated with breast cancer progression in the isogenic MCF10 model
Source: J Pathol. 2016 Oct 19;240(3):315–28. doi: 10.1002/path.4778 (PMC5082563; doi:10.1002/path.4778)
Supplement: Supplementary file 14 — Table S6 Pathway analysis of differentially expressed genes between pre‐invasive and invasive cell lines grown on plastic and as spheroids. [file PATH-240-315-s010.xlsx]

## Sheet: ConsensusPathDB_plastic
Supplementary Table S6: Pathway analysis of differentially expressed genes between pre-invasive and invasive cell lines grown on plastic and as spheroids
Pathway analysis of differentially expressed genes between pre-invasive and invasive cell lines grown on plastic
p-value	q-value	pathway	source	members_input_overlap	members_input_overlap_geneids	size	effective_size
3.97e-05	0.0069989	platelet amyloid precursor protein pathway	BioCarta	ENSG00000106366; ENSG00000122861; ENSG00000104368	5327; 5054; 5328	7	6
3.97e-05	0.0069989	Synthesis of 15-eicosatetraenoic acid derivatives	Reactome	ENSG00000179593; ENSG00000176153; ENSG00000073756	5743; 2877; 247	6	6
5.7e-05	0.0069989	Senescence and Autophagy	Wikipathways	ENSG00000104368; ENSG00000181634; ENSG00000169429; ENSG00000115008; ENSG00000160712; ENSG00000122861; ENSG00000125538; ENSG00000106366	3553; 3552; 3576; 3570; 5327; 5328; 9966; 5054	105	105
6.09e-05	0.0069989	Arachidonic acid metabolism	Reactome	ENSG00000179593; ENSG00000134716; ENSG00000176153; ENSG00000164120; ENSG00000142973; ENSG00000073756	1573; 5743; 247; 1580; 3248; 2877	57	54
0.000144429	0.013187	Nuclear Receptors Meta-Pathway	Wikipathways	ENSG00000150907; ENSG00000160326; ENSG00000109667; ENSG00000164056; ENSG00000108846; ENSG00000197249; ENSG00000168497; ENSG00000131746; ENSG00000073756; ENSG00000125538; ENSG00000187957; ENSG00000096060; ENSG00000176153	3553; 8714; 8436; 56606; 5265; 5743; 2877; 2308; 92737; 2289; 10252; 84951; 11182	308	306
0.00022934	0.013187	Beta Oxidation of Very Long Chain Fatty Acids	SMPDB	ENSG00000151726; ENSG00000095321; ENSG00000101986	2180; 215; 1384	10	10
0.00022934	0.013187	Adrenoleukodystrophy, X-linked	SMPDB	ENSG00000151726; ENSG00000095321; ENSG00000101986	2180; 215; 1384	10	10
0.00022934	0.013187	Carnitine-acylcarnitine translocase deficiency	SMPDB	ENSG00000151726; ENSG00000095321; ENSG00000101986	2180; 215; 1384	10	10
0.000409464	0.0189815	Selenium Micronutrient Network	Wikipathways	ENSG00000179593; ENSG00000104368; ENSG00000176153; ENSG00000073756; ENSG00000125538; ENSG00000106366	5054; 2877; 5327; 247; 5743; 3553	83	76
0.000412642	0.0189815	Oxidation of Branched Chain Fatty Acids	SMPDB	ENSG00000151726; ENSG00000095321; ENSG00000101986	2180; 1384; 215	12	12
0.00053143	0.0212849	Dissolution of Fibrin Clot	Reactome	ENSG00000106366; ENSG00000122861; ENSG00000104368	5327; 5054; 5328	14	13
0.000555259	0.0212849	Complement and Coagulation Cascades	Wikipathways	ENSG00000003436; ENSG00000104368; ENSG00000122861; ENSG00000106366; ENSG00000197249	7035; 5054; 5328; 5265; 5327	54	53
0.00061612	0.0218012	Hematopoietic cell lineage - Homo sapiens (human)	KEGG	ENSG00000115008; ENSG00000164400; ENSG00000166825; ENSG00000160712; ENSG00000196549; ENSG00000125538	4311; 290; 1437; 3552; 3553; 3570	87	82
0.00067006	0.0220162	fibrinolysis pathway	BioCarta	ENSG00000104368; ENSG00000122861; ENSG00000106366	5054; 5328; 5327	15	14
0.000745891	0.022874	Salmonella infection - Homo sapiens (human)	KEGG	ENSG00000115008; ENSG00000169429; ENSG00000164400; ENSG00000163734; ENSG00000125538; ENSG00000070087	5217; 2921; 1437; 3552; 3553; 3576	86	85
0.000956269	0.0274927	hiv-1 defeats host-mediated resistance by cem15	BioCarta	ENSG00000128394; ENSG00000239713	200316; 60489	5	4
0.00128158	0.0346781	Cytokine-cytokine receptor interaction - Homo sapiens (human)	KEGG	ENSG00000115008; ENSG00000181634; ENSG00000127863; ENSG00000164400; ENSG00000160712; ENSG00000163734; ENSG00000164761; ENSG00000125538; ENSG00000101144; ENSG00000169429	4982; 2921; 655; 9966; 55504; 1437; 3552; 3553; 3570; 3576	265	248
0.00151478	0.0372688	Glucocorticoid Receptor Pathway	Wikipathways	ENSG00000187957; ENSG00000168497; ENSG00000131746; ENSG00000164056; ENSG00000073756	5743; 10252; 84951; 92737; 8436	67	66
0.00161105	0.0372688	Transcriptional misregulation in cancer - Homo sapiens (human)	KEGG	ENSG00000104368; ENSG00000109906; ENSG00000169429; ENSG00000164400; ENSG00000164120; ENSG00000122861; ENSG00000005073; ENSG00000150907	7704; 3207; 3248; 5327; 5328; 2308; 1437; 3576	179	172
0.00162038	0.0372688	Complement and coagulation cascades - Homo sapiens (human)	KEGG	ENSG00000003436; ENSG00000104368; ENSG00000197249; ENSG00000106366; ENSG00000122861	5265; 5054; 7035; 5327; 5328	69	67
0.0023508	0.0448734	Beta-oxidation of very long chain fatty acids	Reactome	ENSG00000095321; ENSG00000101986	1384; 215	6	6
0.00263072	0.0448734	Blood Clotting Cascade	Wikipathways	ENSG00000104368; ENSG00000122861; ENSG00000106366	5054; 5327; 5328	22	22
0.0032636	0.0448734	Linoleic acid (LA) metabolism	Reactome	ENSG00000151726; ENSG00000101986	215; 2180	7	7
0.0032636	0.0448734	Interleukin-1 processing	Reactome	ENSG00000125538; ENSG00000115008	3552; 3553	7	7
0.0032636	0.0448734	APOBEC3G mediated resistance to HIV-1 infection	Reactome	ENSG00000128394; ENSG00000239713	200316; 60489	8	7
0.00382076	0.0448734	Cytokines and Inflammatory Response	Wikipathways	ENSG00000125538; ENSG00000115008; ENSG00000164400	3553; 3552; 1437	29	25
0.00531286	0.0448734	NF-kappa B signaling pathway - Homo sapiens (human)	KEGG	ENSG00000125538; ENSG00000122861; ENSG00000169429; ENSG00000073756; ENSG00000107201	23586; 5743; 5328; 3553; 3576	91	88
0.00630255	0.0448734	Metapathway biotransformation	Wikipathways	ENSG00000109193; ENSG00000154080; ENSG00000176153; ENSG00000002587; ENSG00000142973; ENSG00000134716; ENSG00000173597	27284; 83539; 6783; 1580; 9957; 2877; 1573	171	171
0.00643836	0.0448734	Leukotriene C4 Synthesis Deficiency	SMPDB	ENSG00000179593; ENSG00000134716; ENSG00000073756	247; 1573; 5743	30	30
0.00643836	0.0448734	Arachidonic Acid Metabolism	SMPDB	ENSG00000179593; ENSG00000134716; ENSG00000073756	247; 1573; 5743	30	30
0.00643836	0.0448734	Diflunisal Action Pathway	SMPDB	ENSG00000179593; ENSG00000134716; ENSG00000073756	5743; 247; 1573	30	30
0.00643836	0.0448734	Acetaminophen Action Pathway	SMPDB	ENSG00000179593; ENSG00000134716; ENSG00000073756	5743; 247; 1573	30	30
0.00643836	0.0448734	Naproxen Action Pathway	SMPDB	ENSG00000179593; ENSG00000134716; ENSG00000073756	5743; 247; 1573	30	30
0.00643836	0.0448734	Flurbiprofen Action Pathway	SMPDB	ENSG00000179593; ENSG00000134716; ENSG00000073756	5743; 247; 1573	30	30
0.00643836	0.0448734	Antrafenine Action Pathway	SMPDB	ENSG00000179593; ENSG00000134716; ENSG00000073756	5743; 247; 1573	30	30
0.00643836	0.0448734	Trisalicylate-choline Action Pathway	SMPDB	ENSG00000179593; ENSG00000134716; ENSG00000073756	5743; 247; 1573	30	30
0.00643836	0.0448734	Nepafenac Action Pathway	SMPDB	ENSG00000179593; ENSG00000134716; ENSG00000073756	5743; 247; 1573	30	30
0.00643836	0.0448734	Phenylbutazone Action Pathway	SMPDB	ENSG00000179593; ENSG00000134716; ENSG00000073756	5743; 247; 1573	30	30
0.00643836	0.0448734	Lornoxicam Action Pathway	SMPDB	ENSG00000179593; ENSG00000134716; ENSG00000073756	5743; 247; 1573	30	30
0.00643836	0.0448734	Salsalate Action Pathway	SMPDB	ENSG00000179593; ENSG00000134716; ENSG00000073756	5743; 247; 1573	30	30
0.00643836	0.0448734	Salicylic Acid Action Pathway	SMPDB	ENSG00000179593; ENSG00000134716; ENSG00000073756	5743; 247; 1573	30	30
0.00643836	0.0448734	Salicylate-sodium Action Pathway	SMPDB	ENSG00000179593; ENSG00000134716; ENSG00000073756	5743; 247; 1573	30	30
0.00643836	0.0448734	Oxaprozin Action Pathway	SMPDB	ENSG00000179593; ENSG00000134716; ENSG00000073756	5743; 247; 1573	30	30
0.00643836	0.0448734	Nabumetone Action Pathway	SMPDB	ENSG00000179593; ENSG00000134716; ENSG00000073756	5743; 247; 1573	30	30
0.00643836	0.0448734	Bromfenac Action Pathway	SMPDB	ENSG00000179593; ENSG00000134716; ENSG00000073756	5743; 247; 1573	30	30
0.00643836	0.0448734	Mefenamic Acid Action Pathway	SMPDB	ENSG00000179593; ENSG00000134716; ENSG00000073756	5743; 247; 1573	30	30
0.00643836	0.0448734	Ketoprofen Action Pathway	SMPDB	ENSG00000179593; ENSG00000134716; ENSG00000073756	5743; 247; 1573	30	30
0.00643836	0.0448734	Acetylsalicylic Acid Action Pathway	SMPDB	ENSG00000179593; ENSG00000134716; ENSG00000073756	5743; 247; 1573	30	30
0.00643836	0.0448734	Sulindac Action Pathway	SMPDB	ENSG00000179593; ENSG00000134716; ENSG00000073756	5743; 247; 1573	30	30
0.00643836	0.0448734	Ketorolac Action Pathway	SMPDB	ENSG00000179593; ENSG00000134716; ENSG00000073756	5743; 247; 1573	30	30
0.00643836	0.0448734	Carprofen Action Pathway	SMPDB	ENSG00000179593; ENSG00000134716; ENSG00000073756	5743; 247; 1573	30	30
0.00643836	0.0448734	Fenoprofen Action Pathway	SMPDB	ENSG00000179593; ENSG00000134716; ENSG00000073756	5743; 247; 1573	30	30
0.00643836	0.0448734	Antipyrine Action Pathway	SMPDB	ENSG00000179593; ENSG00000134716; ENSG00000073756	5743; 247; 1573	30	30
0.00643836	0.0448734	Magnesium salicylate Action Pathway	SMPDB	ENSG00000179593; ENSG00000134716; ENSG00000073756	5743; 247; 1573	30	30
0.00643836	0.0448734	Tenoxicam Action Pathway	SMPDB	ENSG00000179593; ENSG00000134716; ENSG00000073756	5743; 247; 1573	30	30
0.00643836	0.0448734	Tiaprofenic Acid Action Pathway	SMPDB	ENSG00000179593; ENSG00000134716; ENSG00000073756	5743; 247; 1573	30	30
0.00643836	0.0448734	Tolmetin Action Pathway	SMPDB	ENSG00000179593; ENSG00000134716; ENSG00000073756	5743; 247; 1573	30	30
0.00643836	0.0448734	Suprofen Action Pathway	SMPDB	ENSG00000179593; ENSG00000134716; ENSG00000073756	5743; 247; 1573	30	30
0.00643836	0.0448734	Piroxicam Action Pathway	SMPDB	ENSG00000179593; ENSG00000134716; ENSG00000073756	5743; 247; 1573	30	30
0.00643836	0.0448734	Etodolac Action Pathway	SMPDB	ENSG00000179593; ENSG00000134716; ENSG00000073756	5743; 247; 1573	30	30
0.00643836	0.0448734	Rofecoxib Action Pathway	SMPDB	ENSG00000179593; ENSG00000134716; ENSG00000073756	5743; 247; 1573	30	30
0.00643836	0.0448734	Diclofenac Action Pathway	SMPDB	ENSG00000179593; ENSG00000134716; ENSG00000073756	5743; 247; 1573	30	30
0.00643836	0.0448734	Etoricoxib Action Pathway	SMPDB	ENSG00000179593; ENSG00000134716; ENSG00000073756	5743; 247; 1573	30	30
0.00643836	0.0448734	Lumiracoxib Action Pathway	SMPDB	ENSG00000179593; ENSG00000134716; ENSG00000073756	5743; 247; 1573	30	30
0.00643836	0.0448734	Valdecoxib Action Pathway	SMPDB	ENSG00000179593; ENSG00000134716; ENSG00000073756	5743; 247; 1573	30	30
0.00643836	0.0448734	Meloxicam Action Pathway	SMPDB	ENSG00000179593; ENSG00000134716; ENSG00000073756	5743; 247; 1573	30	30
0.00681979	0.0461339	VEGF and VEGFR signaling network	PID	ENSG00000118257; ENSG00000119630	5228; 8828	11	10
0.00681979	0.0461339	Vif-mediated degradation of APOBEC3G	Reactome	ENSG00000128394; ENSG00000239713	200316; 60489	10	10
0.00706239	0.0470826	Indomethacin Action Pathway	SMPDB	ENSG00000179593; ENSG00000134716; ENSG00000073756	5743; 247; 1573	31	31
0.00802855	0.0527591	Arachidonic acid metabolism - Homo sapiens (human)	KEGG	ENSG00000179593; ENSG00000134716; ENSG00000176153; ENSG00000073756	1573; 2877; 247; 5743	62	62
0.00826588	0.0535536	Facilitative Na+-independent glucose transporters	Reactome	ENSG00000160326; ENSG00000109667	11182; 56606	12	11
0.00914423	0.0584215	Prostaglandin formation from arachidonate	EHMN	ENSG00000164120; ENSG00000174640; ENSG00000073756	6578; 5743; 3248	34	34
0.00946294	0.0596295	Folate Metabolism	Wikipathways	ENSG00000125538; ENSG00000104368; ENSG00000106366; ENSG00000176153	5054; 2877; 5327; 3553	66	65
0.00983652	0.0599781	alpha-linolenic acid (ALA) metabolism	Reactome	ENSG00000151726; ENSG00000101986	215; 2180	12	12
0.00983652	0.0599781	alpha-linolenic (omega3) and linoleic (omega6) acid metabolism	Reactome	ENSG00000151726; ENSG00000101986	215; 2180	12	12
0.00990942	0.0599781	signal transduction through il1r	BioCarta	ENSG00000125538; ENSG00000115008; ENSG00000134070	3553; 3656; 3552	38	35

## Sheet: ConsensusPathDB_spheroids
Supplementary Table S6: Pathway analysis of differentially expressed genes between pre-invasive and invasive cell lines grown on plastic and as spheroids
Pathway analysis of differentially expressed genes between pre-invasive and invasive cell lines grown as spheroids
p-value	q-value	pathway	source	members_input_overlap	members_input_overlap_geneids	size	effective_size
4.06e-07	0.000475077	Nuclear Receptors Meta-Pathway	Wikipathways	ENSG00000185950; ENSG00000196517; ENSG00000090013; ENSG00000172831; ENSG00000144476; ENSG00000167996; ENSG00000157168; ENSG00000187957; ENSG00000116741; ENSG00000181019; ENSG00000177606; ENSG00000106853; ENSG00000165794; ENSG00000117592; ENSG00000198729; ENSG00000168497; ENSG00000131746; ENSG00000044524; ENSG00000130522; ENSG00000096060; ENSG00000023445; ENSG00000196502; ENSG00000117479; ENSG0000…	3320; 9588; 1839; 8436; 5997; 8824; 29988; 154091; 2495; 2877; 2308; 92737; 8884; 29986; 2289; 347902; 2042; 645; 8507; 330; 6536; 10252; 84951; 22949; 3084; 57007; 10560; 3725; 3727; 1728; 1028; 8660; 1831; 7922; 11182; 6817; 81706	308	306
5.59e-07	0.000475077	Glucocorticoid Receptor Pathway	Wikipathways	ENSG00000023445; ENSG00000129757; ENSG00000198729; ENSG00000164056; ENSG00000117479; ENSG00000177606; ENSG00000080824; ENSG00000144476; ENSG00000168497; ENSG00000131746; ENSG00000139211; ENSG00000116741; ENSG00000187957; ENSG00000157514; ENSG00000171617	8507; 330; 3320; 10252; 84951; 1831; 92737; 8436; 57007; 5997; 347902; 3725; 1028; 10560; 81706	67	66
1.41e-06	0.000721181	Syndecan-4-mediated signaling events	PID	ENSG00000115414; ENSG00000077782; ENSG00000161638; ENSG00000137801; ENSG00000138685; ENSG00000137575; ENSG00000003436; ENSG00000041982; ENSG00000053747; ENSG00000155760	2260; 8324; 7057; 3678; 2247; 7035; 6386; 3371; 3909; 2335	32	31
1.7e-06	0.000721181	Extracellular matrix organization	Reactome	ENSG00000188153; ENSG00000113083; ENSG00000156140; ENSG00000143387; ENSG00000156103; ENSG00000215018; ENSG00000049089; ENSG00000113140; ENSG00000038295; ENSG00000197565; ENSG00000154734; ENSG00000090530; ENSG00000115414; ENSG00000170275; ENSG00000090006; ENSG00000161638; ENSG00000115318; ENSG00000138685; ENSG00000049323; ENSG00000053747; ENSG00000144668; ENSG00000143537; ENSG00000198947; ENSG0000…	4017; 7092; 6868; 55214; 1288; 9508; 3371; 3680; 1298; 2335; 84695; 7057; 3909; 340267; 3690; 8425; 8515; 3678; 4325; 8751; 4684; 6678; 4052; 85301; 2247; 1756; 655; 1287; 10491; 1513; 4015; 9510	275	260
2.05e-05	0.00497587	Signaling by Ligand-Responsive EGFR Variants in Cancer	Reactome	ENSG00000117461; ENSG00000170315; ENSG00000160691; ENSG00000134853; ENSG00000182578; ENSG00000157168; ENSG00000124882; ENSG00000123104; ENSG00000150991; ENSG00000114013; ENSG00000077782; ENSG00000169032; ENSG00000154678; ENSG00000185950; ENSG00000080824; ENSG00000160712; ENSG00000142875; ENSG00000113070; ENSG00000138685; ENSG00000150907; ENSG00000066468; ENSG00000151694; ENSG00000164056	5567; 5137; 6464; 1839; 6868; 942; 3570; 5604; 10252; 2260; 2308; 3709; 2263; 7314; 8503; 8660; 2247; 2069; 3320; 5156; 7316; 3084; 1436	187	177
2.05e-05	0.00497587	Signaling by EGFRvIII in Cancer	Reactome	ENSG00000117461; ENSG00000170315; ENSG00000160691; ENSG00000134853; ENSG00000182578; ENSG00000157168; ENSG00000124882; ENSG00000123104; ENSG00000150991; ENSG00000114013; ENSG00000077782; ENSG00000169032; ENSG00000154678; ENSG00000185950; ENSG00000080824; ENSG00000160712; ENSG00000142875; ENSG00000113070; ENSG00000138685; ENSG00000150907; ENSG00000066468; ENSG00000151694; ENSG00000164056	5567; 5137; 6464; 1839; 6868; 942; 3570; 5604; 10252; 2260; 2308; 3709; 2263; 7314; 8503; 8660; 2247; 2069; 3320; 5156; 7316; 3084; 1436	187	177
2.05e-05	0.00497587	Signaling by EGFR in Cancer	Reactome	ENSG00000117461; ENSG00000170315; ENSG00000160691; ENSG00000134853; ENSG00000182578; ENSG00000157168; ENSG00000124882; ENSG00000123104; ENSG00000150991; ENSG00000114013; ENSG00000077782; ENSG00000169032; ENSG00000154678; ENSG00000185950; ENSG00000080824; ENSG00000160712; ENSG00000142875; ENSG00000113070; ENSG00000138685; ENSG00000150907; ENSG00000066468; ENSG00000151694; ENSG00000164056	5567; 5137; 6464; 1839; 6868; 942; 3570; 5604; 10252; 2260; 2308; 3709; 2263; 7314; 8503; 8660; 2247; 2069; 3320; 5156; 7316; 3084; 1436	187	177
2.66e-05	0.00563974	Axon guidance	Reactome	ENSG00000100784; ENSG00000143127; ENSG00000117407; ENSG00000198910; ENSG00000185008; ENSG00000049089; ENSG00000118257; ENSG00000157388; ENSG00000063660; ENSG00000184347; ENSG00000169032; ENSG00000170381; ENSG00000149294; ENSG00000044524; ENSG00000070087; ENSG00000188153; ENSG00000080824; ENSG00000160712; ENSG00000161638; ENSG00000171119; ENSG00000137575; ENSG00000126458; ENSG00000144668; ENSG0000…	6386; 9423; 5217; 6092; 27; 9048; 776; 3320; 3570; 8515; 1298; 5604; 64221; 2260; 6586; 54209; 3690; 2043; 3678; 22885; 3680; 2817; 6237; 9252; 1287; 9723; 8828; 4756; 3897; 4684; 2042; 2049; 4902	332	310
3.22e-05	0.00564069	Developmental Biology	Reactome	ENSG00000116604; ENSG00000185008; ENSG00000137575; ENSG00000154134; ENSG00000117407; ENSG00000198910; ENSG00000100784; ENSG00000049089; ENSG00000157388; ENSG00000063660; ENSG00000168036; ENSG00000077782; ENSG00000169032; ENSG00000170381; ENSG00000143322; ENSG00000044524; ENSG00000070087; ENSG00000188153; ENSG00000144857; ENSG00000160712; ENSG00000080824; ENSG00000118257; ENSG00000161638; ENSG0000…	9423; 1000; 2260; 1298; 9048; 3678; 1499; 4902; 776; 22885; 6386; 8515; 3680; 2817; 2308; 4208; 1287; 3897; 2042; 2049; 4684; 5217; 6237; 2247; 5604; 6586; 54209; 9723; 9252; 8828; 3320; 6092; 27; 4209; 3570; 64221; 91; 3690; 2043; 91653; 4756	451	426
3.32e-05	0.00564069	Signaling by FGFR	Reactome	ENSG00000185950; ENSG00000117461; ENSG00000123104; ENSG00000157168; ENSG00000150991; ENSG00000114013; ENSG00000077782; ENSG00000134853; ENSG00000160691; ENSG00000124882; ENSG00000160712; ENSG00000142875; ENSG00000113070; ENSG00000170315; ENSG00000138685; ENSG00000150907; ENSG00000154678; ENSG00000066468; ENSG00000144730; ENSG00000169032; ENSG00000182578	5567; 5137; 6464; 1839; 2260; 942; 3570; 5604; 2308; 3709; 2263; 3084; 7314; 8503; 8660; 2247; 54756; 2069; 5156; 7316; 1436	168	158
3.65e-05	0.00564115	Signaling by ERBB2	Reactome	ENSG00000185950; ENSG00000117461; ENSG00000123104; ENSG00000157168; ENSG00000150991; ENSG00000114013; ENSG00000077782; ENSG00000134853; ENSG00000160691; ENSG00000080824; ENSG00000160712; ENSG00000142875; ENSG00000113070; ENSG00000170315; ENSG00000138685; ENSG00000150907; ENSG00000154678; ENSG00000066468; ENSG00000124882; ENSG00000169032; ENSG00000182578	5567; 5137; 6464; 1839; 2260; 942; 3570; 5604; 2308; 3709; 2263; 3084; 7314; 8503; 8660; 2247; 2069; 3320; 5156; 7316; 1436	169	159
4.73e-05	0.00626539	DAP12 interactions	Reactome	ENSG00000124731; ENSG00000117461; ENSG00000160691; ENSG00000134853; ENSG00000182578; ENSG00000157168; ENSG00000124882; ENSG00000123104; ENSG00000114013; ENSG00000077782; ENSG00000169032; ENSG00000154678; ENSG00000185950; ENSG00000234745; ENSG00000197943; ENSG00000160712; ENSG00000142875; ENSG00000113070; ENSG00000138685; ENSG00000150907; ENSG00000066468; ENSG00000095970	5336; 5567; 5137; 6464; 1839; 2260; 942; 3570; 5604; 54210; 2308; 3709; 2263; 54209; 3084; 3106; 8503; 8660; 2247; 2069; 5156; 1436	189	174
5.16e-05	0.00626539	Signaling by EGFR	Reactome	ENSG00000117461; ENSG00000170315; ENSG00000160691; ENSG00000134853; ENSG00000182578; ENSG00000157168; ENSG00000124882; ENSG00000123104; ENSG00000150991; ENSG00000114013; ENSG00000077782; ENSG00000169032; ENSG00000154678; ENSG00000185950; ENSG00000160712; ENSG00000142875; ENSG00000113070; ENSG00000138685; ENSG00000150907; ENSG00000066468; ENSG00000151694; ENSG00000164056	5567; 5137; 6464; 1839; 6868; 942; 3570; 5604; 10252; 2260; 2308; 3709; 2263; 7314; 8503; 8660; 2247; 2069; 5156; 7316; 3084; 1436	185	175
5.16e-05	0.00626539	Signaling by Overexpressed Wild-Type EGFR in Cancer	Reactome	ENSG00000117461; ENSG00000170315; ENSG00000160691; ENSG00000134853; ENSG00000182578; ENSG00000157168; ENSG00000124882; ENSG00000123104; ENSG00000150991; ENSG00000114013; ENSG00000077782; ENSG00000169032; ENSG00000154678; ENSG00000185950; ENSG00000160712; ENSG00000142875; ENSG00000113070; ENSG00000138685; ENSG00000150907; ENSG00000066468; ENSG00000151694; ENSG00000164056	5567; 5137; 6464; 1839; 6868; 942; 3570; 5604; 10252; 2260; 2308; 3709; 2263; 7314; 8503; 8660; 2247; 2069; 5156; 7316; 3084; 1436	185	175
6.25e-05	0.00707472	Signal transduction by L1	Reactome	ENSG00000144668; ENSG00000077782; ENSG00000161638; ENSG00000198910; ENSG00000149294; ENSG00000259207; ENSG00000169032	2260; 3690; 3897; 3678; 3680; 4684; 5604	24	22
8.26e-05	0.00877403	Integrin	INOH	ENSG00000115414; ENSG00000144668; ENSG00000197565; ENSG00000105974; ENSG00000171914; ENSG00000160691; ENSG00000143127; ENSG00000161638; ENSG00000169032; ENSG00000134516; ENSG00000049089; ENSG00000101977; ENSG00000041982; ENSG00000259207; ENSG00000063660; ENSG00000107099; ENSG00000188153	81704; 6464; 4168; 1288; 1794; 3371; 3680; 857; 5604; 2335; 2817; 3690; 8515; 3678; 83660; 1298; 1287	126	120
0.00011632	0.0113041	Transcriptional misregulation in cancer - Homo sapiens (human)	KEGG	ENSG00000023445; ENSG00000115738; ENSG00000150907; ENSG00000134323; ENSG00000109906; ENSG00000178573; ENSG00000203813; ENSG00000159216; ENSG00000114013; ENSG00000104368; ENSG00000244405; ENSG00000139083; ENSG00000005073; ENSG00000172493; ENSG00000175832; ENSG00000126778; ENSG00000197409; ENSG00000256018; ENSG00000182578; ENSG00000081189; ENSG00000140379	4613; 7704; 2118; 2119; 2120; 597; 4208; 3207; 8351; 8355; 8357; 4299; 5327; 2308; 3398; 330; 861; 6495; 1436; 942; 4094	179	172
0.000121469	0.0113041	DAP12 signaling	Reactome	ENSG00000185950; ENSG00000117461; ENSG00000160691; ENSG00000157168; ENSG00000114013; ENSG00000077782; ENSG00000134853; ENSG00000197943; ENSG00000160712; ENSG00000142875; ENSG00000113070; ENSG00000123104; ENSG00000182578; ENSG00000138685; ENSG00000150907; ENSG00000154678; ENSG00000066468; ENSG00000124882; ENSG00000169032; ENSG00000095970	5336; 5567; 5137; 6464; 1839; 2260; 942; 3570; 5604; 2308; 3709; 2263; 54209; 3084; 8503; 8660; 2247; 2069; 5156; 1436	171	160
0.000126414	0.0113041	Signaling by FGFR in disease	Reactome	ENSG00000185950; ENSG00000117461; ENSG00000123104; ENSG00000157168; ENSG00000150991; ENSG00000114013; ENSG00000077782; ENSG00000134853; ENSG00000160691; ENSG00000124882; ENSG00000160712; ENSG00000142875; ENSG00000113070; ENSG00000170315; ENSG00000138685; ENSG00000150907; ENSG00000154678; ENSG00000066468; ENSG00000144730; ENSG00000169032; ENSG00000182578	5567; 5137; 6464; 1839; 2260; 942; 3570; 5604; 2308; 3709; 2263; 3084; 7314; 8503; 8660; 54756; 2069; 5156; 2247; 7316; 1436	184	173
0.000140242	0.0119136	Focal adhesion - Homo sapiens (human)	KEGG	ENSG00000023445; ENSG00000134853; ENSG00000065534; ENSG00000160691; ENSG00000188153; ENSG00000117461; ENSG00000177606; ENSG00000168036; ENSG00000197565; ENSG00000169032; ENSG00000130402; ENSG00000115414; ENSG00000161638; ENSG00000041982; ENSG00000144668; ENSG00000105974; ENSG00000143127; ENSG00000259207; ENSG00000196739; ENSG00000137801; ENSG00000162909; ENSG00000053747; ENSG00000171914	4638; 5156; 81; 3678; 3680; 3690; 3725; 2335; 83660; 1287; 1288; 3371; 85301; 8503; 824; 6464; 8515; 3909; 857; 7057; 330; 1499; 5604	207	200
0.000189432	0.0144379	Signaling by PDGF	Reactome	ENSG00000185950; ENSG00000188153; ENSG00000117461; ENSG00000123104; ENSG00000104368; ENSG00000157168; ENSG00000114013; ENSG00000077782; ENSG00000134853; ENSG00000160712; ENSG00000142875; ENSG00000113070; ENSG00000066468; ENSG00000137801; ENSG00000182578; ENSG00000138685; ENSG00000150907; ENSG00000154678; ENSG00000049089; ENSG00000124882; ENSG00000169032	5567; 5137; 1839; 2260; 942; 7057; 5327; 3570; 1298; 5604; 2308; 3709; 2263; 3084; 8503; 8660; 2069; 1287; 5156; 2247; 1436	191	178
0.000201022	0.0144379	NRF2 pathway	Wikipathways	ENSG00000136856; ENSG00000196517; ENSG00000160326; ENSG00000176153; ENSG00000172831; ENSG00000090013; ENSG00000080824; ENSG00000146411; ENSG00000138074; ENSG00000113070; ENSG00000167996; ENSG00000106853; ENSG00000112473; ENSG00000044524; ENSG00000157168; ENSG00000117592; ENSG00000165794; ENSG00000181019	3320; 29988; 1839; 11182; 8824; 154091; 2495; 8884; 29986; 2042; 1728; 645; 6536; 3084; 7922; 9588; 2877; 22949	141	141
0.000203948	0.0144379	Ectoderm Commitment Pathway	Wikipathways	ENSG00000196208; ENSG00000144857; ENSG00000128567; ENSG00000168036; ENSG00000109906; ENSG00000198947; ENSG00000160685; ENSG00000106617; ENSG00000087510; ENSG00000071205; ENSG00000185046; ENSG00000137575; ENSG00000101849; ENSG00000066468; ENSG00000023171; ENSG00000164976; ENSG00000116035	56899; 9687; 1499; 57462; 6907; 6386; 51043; 2263; 25806; 57476; 7022; 7704; 51422; 5420; 79658; 91653; 1756	129	129
0.000203948	0.0144379	Ectoderm Differentiation	Wikipathways	ENSG00000196208; ENSG00000144857; ENSG00000128567; ENSG00000168036; ENSG00000109906; ENSG00000198947; ENSG00000160685; ENSG00000106617; ENSG00000087510; ENSG00000071205; ENSG00000185046; ENSG00000137575; ENSG00000101849; ENSG00000066468; ENSG00000023171; ENSG00000164976; ENSG00000116035	56899; 9687; 1499; 57462; 6907; 6386; 51043; 2263; 25806; 57476; 7022; 7704; 51422; 5420; 79658; 91653; 1756	129	129
0.000231543	0.0157357	FGF signaling pathway	PID	ENSG00000144730; ENSG00000077782; ENSG00000160691; ENSG00000170558; ENSG00000170345; ENSG00000149294; ENSG00000138685; ENSG00000066468; ENSG00000120899; ENSG00000177606	2260; 3725; 2263; 2353; 6464; 4684; 2247; 54756; 2185; 1000	58	53
0.000250692	0.0158138	Beta3 integrin cell surface interactions	PID	ENSG00000188153; ENSG00000120708; ENSG00000115414; ENSG00000197565; ENSG00000198910; ENSG00000259207; ENSG00000137801; ENSG00000182578; ENSG00000041982	7057; 1288; 1287; 7045; 3690; 2335; 3897; 1436; 3371	44	44
0.000258851	0.0158138	Collagen formation	Reactome	ENSG00000188153; ENSG00000113083; ENSG00000156140; ENSG00000038295; ENSG00000197565; ENSG00000170275; ENSG00000215018; ENSG00000134013; ENSG00000090530; ENSG00000196739; ENSG00000115318; ENSG00000049089; ENSG00000053747	4017; 85301; 10491; 7092; 55214; 1288; 9508; 340267; 1298; 84695; 3909; 1287; 4015	91	85
0.000262244	0.0158138	Signaling by ERBB4	Reactome	ENSG00000185950; ENSG00000117461; ENSG00000170315; ENSG00000157168; ENSG00000151694; ENSG00000150991; ENSG00000114013; ENSG00000077782; ENSG00000134853; ENSG00000160691; ENSG00000160712; ENSG00000169032; ENSG00000113070; ENSG00000182578; ENSG00000138685; ENSG00000150907; ENSG00000066468; ENSG00000124882	6464; 1839; 6868; 942; 3570; 2247; 5604; 2260; 2308; 2263; 3084; 7314; 8503; 8660; 2069; 5156; 7316; 1436	153	144
0.000269923	0.0158138	Beta1 integrin cell surface interactions	PID	ENSG00000115414; ENSG00000144668; ENSG00000188153; ENSG00000197565; ENSG00000143127; ENSG00000120708; ENSG00000137801; ENSG00000173546; ENSG00000053747; ENSG00000161638; ENSG00000041982	3680; 7057; 1288; 2335; 3909; 7045; 8515; 3678; 3371; 1464; 1287	69	64
0.00028598	0.016196	Downstream signaling of activated FGFR	Reactome	ENSG00000185950; ENSG00000117461; ENSG00000123104; ENSG00000157168; ENSG00000114013; ENSG00000077782; ENSG00000134853; ENSG00000160691; ENSG00000160712; ENSG00000142875; ENSG00000113070; ENSG00000182578; ENSG00000138685; ENSG00000150907; ENSG00000154678; ENSG00000066468; ENSG00000124882; ENSG00000169032	5567; 5137; 6464; 1839; 2260; 942; 3570; 5604; 2308; 3709; 2263; 3084; 8503; 8660; 2247; 2069; 5156; 1436	155	145
0.000306372	0.0164952	Chondroitin sulfate biosynthesis	Reactome	ENSG00000154080; ENSG00000123989; ENSG00000122863; ENSG00000131873; ENSG00000173546; ENSG00000171310	50515; 1464; 83539; 9469; 22856; 79586	20	20
0.000310681	0.0164952	EGFR Inhibitor Pathway, Pharmacodynamics	PharmGKB	ENSG00000117461; ENSG00000160691; ENSG00000197943; ENSG00000169032; ENSG00000113070; ENSG00000157168; ENSG00000170345; ENSG00000124882; ENSG00000126458; ENSG00000109321; ENSG00000177606	3084; 3725; 8503; 5336; 2069; 1839; 2353; 6464; 6237; 5604; 374	67	65
0.000403004	0.0207486	Receptor-ligand binding initiates the second proteolytic cleavage of Notch receptor	Reactome	ENSG00000198719; ENSG00000170315; ENSG00000101384; ENSG00000151694; ENSG00000150991	6868; 7316; 182; 7314; 28514	14	14
0.000458188	0.0228959	Direct p53 effectors	PID	ENSG00000132646; ENSG00000078237; ENSG00000162772; ENSG00000105974; ENSG00000006210; ENSG00000116717; ENSG00000120129; ENSG00000007968; ENSG00000161642; ENSG00000116017; ENSG00000101412; ENSG00000140379; ENSG00000128342; ENSG00000104419; ENSG00000115107; ENSG00000095002; ENSG00000177606	4436; 3725; 3976; 1870; 1647; 10397; 1869; 1820; 597; 467; 57103; 25946; 55240; 857; 6376; 5111; 1843	147	138
0.000580044	0.026635	ErbB receptor signaling network	PID	ENSG00000113070; ENSG00000124882; ENSG00000080824; ENSG00000109321; ENSG00000157168	2069; 1839; 3084; 3320; 374	15	15
0.000580044	0.026635	calcium signaling by hbx of hepatitis b virus	BioCarta	ENSG00000170345; ENSG00000169032; ENSG00000160691; ENSG00000120899; ENSG00000177606	6464; 3725; 5604; 2353; 2185	17	15
0.000580044	0.026635	Constitutive Signaling by NOTCH1 HD Domain Mutants	Reactome	ENSG00000198719; ENSG00000170315; ENSG00000101384; ENSG00000151694; ENSG00000150991	7316; 6868; 7314; 182; 28514	15	15
0.000613933	0.0274493	Crosslinking of collagen fibrils	Reactome	ENSG00000113083; ENSG00000115318; ENSG00000038295; ENSG00000134013	7092; 4015; 4017; 84695	9	9
0.00068009	0.0296275	Chondroitin sulfate/dermatan sulfate metabolism	Reactome	ENSG00000179399; ENSG00000154080; ENSG00000123989; ENSG00000109956; ENSG00000122863; ENSG00000131873; ENSG00000173546; ENSG00000171310; ENSG00000063660	27087; 50515; 9469; 2262; 83539; 22856; 2817; 1464; 79586	51	50
0.000746652	0.0304692	Constitutive PI3K/AKT Signaling in Cancer	Reactome	ENSG00000185950; ENSG00000117461; ENSG00000157168; ENSG00000114013; ENSG00000077782; ENSG00000134853; ENSG00000113070; ENSG00000182578; ENSG00000138685; ENSG00000150907; ENSG00000066468; ENSG00000124882	1839; 2260; 942; 2247; 2308; 2263; 3084; 8503; 8660; 2069; 5156; 1436	88	83
0.000767161	0.0304692	Arrhythmogenic right ventricular cardiomyopathy (ARVC) - Homo sapiens (human)	KEGG	ENSG00000144668; ENSG00000168036; ENSG00000198947; ENSG00000143127; ENSG00000161638; ENSG00000130402; ENSG00000138795; ENSG00000057294; ENSG00000170558; ENSG00000157388; ENSG00000259207	776; 1499; 1756; 8515; 5318; 81; 1000; 3678; 3680; 3690; 51176	74	72
0.000767161	0.0304692	Arrhythmogenic Right Ventricular Cardiomyopathy	Wikipathways	ENSG00000144668; ENSG00000168036; ENSG00000198947; ENSG00000143127; ENSG00000161638; ENSG00000130402; ENSG00000138795; ENSG00000057294; ENSG00000170558; ENSG00000157388; ENSG00000259207	3678; 81; 51176; 5318; 8515; 1756; 776; 1499; 3680; 3690; 1000	74	72
0.000771146	0.0304692	Diseases of glycosylation	Reactome	ENSG00000111728; ENSG00000122863; ENSG00000156966; ENSG00000171310; ENSG00000063660; ENSG00000164100; ENSG00000179399; ENSG00000117143; ENSG00000196547; ENSG00000158470; ENSG00000128039; ENSG00000064225; ENSG00000123989; ENSG00000159921; ENSG00000109956; ENSG00000127083; ENSG00000112893; ENSG00000152127; ENSG00000175283; ENSG00000154080; ENSG00000131873; ENSG00000173546; ENSG00000071073	83539; 93010; 1464; 4249; 4958; 79644; 9469; 10020; 10402; 2817; 6489; 27087; 4122; 50515; 9334; 6675; 4124; 22845; 22856; 11320; 9348; 79586; 2262	230	225
0.000809603	0.0312617	Amino acid synthesis and interconversion (transamination)	Reactome	ENSG00000148672; ENSG00000135423; ENSG00000135821; ENSG00000092621; ENSG00000065154	4942; 2752; 2746; 26227; 27165	17	16
0.00085595	0.0319058	NGF signalling via TRKA from the plasma membrane	Reactome	ENSG00000185950; ENSG00000148053; ENSG00000134853; ENSG00000123104; ENSG00000157168; ENSG00000114013; ENSG00000077782; ENSG00000160691; ENSG00000160712; ENSG00000100784; ENSG00000142875; ENSG00000113070; ENSG00000182578; ENSG00000138685; ENSG00000150907; ENSG00000154678; ENSG00000066468; ENSG00000124882; ENSG00000117461; ENSG00000169032; ENSG00000081189	5567; 5137; 5156; 6464; 1839; 4208; 2260; 942; 3570; 5604; 2308; 3709; 2263; 3084; 8503; 8660; 2247; 2069; 4915; 9252; 1436	211	199
0.000863842	0.0319058	Primary Focal Segmental Glomerulosclerosis FSGS	Wikipathways	ENSG00000132646; ENSG00000188153; ENSG00000129757; ENSG00000168036; ENSG00000070018; ENSG00000259207; ENSG00000130402; ENSG00000196549; ENSG00000128567; ENSG00000170558; ENSG00000101384	5111; 4311; 1028; 81; 4040; 3690; 182; 1287; 1499; 5420; 1000	73	73
0.000898302	0.0322672	segmentation clock	BioCarta	ENSG00000198719; ENSG00000135547; ENSG00000168036; ENSG00000151694; ENSG00000115718; ENSG00000070018	6868; 28514; 1499; 23493; 4040; 5624	24	24
0.000911609	0.0322672	Osteoclast differentiation - Homo sapiens (human)	KEGG	ENSG00000117461; ENSG00000143387; ENSG00000095970; ENSG00000197943; ENSG00000259207; ENSG00000143226; ENSG00000101096; ENSG00000130522; ENSG00000170345; ENSG00000127191; ENSG00000169032; ENSG00000182578; ENSG00000159110; ENSG00000075426; ENSG00000177606	7186; 3690; 3725; 3727; 4773; 5336; 2353; 2355; 8503; 1513; 3455; 1436; 54209; 2212; 5604	131	121
0.00105429	0.036556	Synthesis of DNA	Reactome	ENSG00000132646; ENSG00000170315; ENSG00000150991; ENSG00000100297; ENSG00000105486; ENSG00000168496; ENSG00000131153; ENSG00000138346; ENSG00000094804	1763; 4174; 5111; 7316; 990; 3978; 2237; 7314; 51659	54	53
0.00113315	0.0373375	Vemurafenib Pathway, Pharmacodynamics	PharmGKB	ENSG00000134853; ENSG00000077782; ENSG00000169032; ENSG00000066468; ENSG00000126458; ENSG00000177606	3725; 5156; 2260; 2263; 6237; 5604	25	25
0.00113315	0.0373375	update your name in edit mode	PharmGKB	ENSG00000134853; ENSG00000077782; ENSG00000169032; ENSG00000066468; ENSG00000126458; ENSG00000177606	3725; 5156; 2260; 2263; 6237; 5604	25	25
0.00114276	0.0373375	Prostate cancer - Homo sapiens (human)	KEGG	ENSG00000138795; ENSG00000134853; ENSG00000167034; ENSG00000168036; ENSG00000077782; ENSG00000080824; ENSG00000117461; ENSG00000169032; ENSG00000007968; ENSG00000101412; ENSG00000150907; ENSG00000066468	5156; 2260; 2263; 4824; 3320; 2308; 1499; 8503; 1869; 1870; 5604; 51176	89	87
0.0011746	0.0376536	angiotensin ii mediated activation of jnk pathway via pyk2 dependent signaling	BioCarta	ENSG00000116604; ENSG00000120899; ENSG00000160691; ENSG00000169032; ENSG00000170345; ENSG00000081189; ENSG00000177606	3725; 4208; 2353; 6464; 5604; 4209; 2185	38	34
0.00146253	0.0422002	mets affect on macrophage differentiation	BioCarta	ENSG00000170345; ENSG00000182578; ENSG00000157557; ENSG00000101412; ENSG00000177606	3725; 2353; 1436; 1869; 2114	18	18
0.00158233	0.0422002	NCAM signaling for neurite out-growth	Reactome	ENSG00000188153; ENSG00000077782; ENSG00000160712; ENSG00000117407; ENSG00000169032; ENSG00000149294; ENSG00000171119; ENSG00000100784; ENSG00000049089; ENSG00000157388	2260; 1287; 776; 9252; 9048; 3570; 4684; 4902; 1298; 5604	75	67
0.00174094	0.0422002	SHC1 events in ERBB4 signaling	Reactome	ENSG00000160691; ENSG00000160712; ENSG00000169032; ENSG00000113070; ENSG00000157168; ENSG00000124882	3084; 6464; 2069; 3570; 1839; 5604	30	27
0.00181921	0.0422002	O-linked glycosylation	Reactome	ENSG00000156140; ENSG00000131386; ENSG00000049192; ENSG00000145808; ENSG00000185499; ENSG00000154734; ENSG00000158470; ENSG00000139629; ENSG00000137801; ENSG00000156966; ENSG00000166106; ENSG00000005108; ENSG00000176928	170689; 4582; 171019; 11226; 11174; 117248; 7057; 9508; 93010; 221981; 51301; 9334; 9510	109	104
0.00183096	0.0422002	EGF-EGFR Signaling Pathway	Wikipathways	ENSG00000116604; ENSG00000132646; ENSG00000160691; ENSG00000100784; ENSG00000105974; ENSG00000174791; ENSG00000130522; ENSG00000081189; ENSG00000169032; ENSG00000122691; ENSG00000101412; ENSG00000150907; ENSG00000140600; ENSG00000170345; ENSG00000120899; ENSG00000101057; ENSG00000177606	1869; 4605; 5604; 4209; 6457; 2308; 9252; 2353; 857; 2185; 3725; 3727; 4208; 5111; 9610; 7291; 6464	161	156
0.00196182	0.0422002	Downstream signal transduction	Reactome	ENSG00000185950; ENSG00000117461; ENSG00000123104; ENSG00000157168; ENSG00000114013; ENSG00000077782; ENSG00000134853; ENSG00000160712; ENSG00000142875; ENSG00000113070; ENSG00000182578; ENSG00000138685; ENSG00000150907; ENSG00000154678; ENSG00000066468; ENSG00000124882; ENSG00000169032	5567; 5137; 1839; 2260; 942; 3570; 5604; 2308; 3709; 2263; 3084; 8503; 8660; 2069; 5156; 2247; 1436	168	157
0.00198604	0.0422002	AP-1 transcription factor network	PID	ENSG00000168036; ENSG00000162772; ENSG00000120129; ENSG00000178573; ENSG00000101096; ENSG00000125148; ENSG00000130522; ENSG00000170345; ENSG00000075426; ENSG00000177606	3725; 4773; 2355; 1843; 1499; 2353; 3727; 467; 4502; 4094	70	69
0.00203446	0.0422002	DNA Replication	Reactome	ENSG00000132646; ENSG00000170315; ENSG00000150991; ENSG00000100297; ENSG00000105486; ENSG00000168496; ENSG00000131153; ENSG00000138346; ENSG00000094804	1763; 4174; 5111; 7316; 3978; 51659; 2237; 990; 7314	59	58
0.00214094	0.0422002	Processive synthesis on the C-strand of the telomere	Reactome	ENSG00000132646; ENSG00000168496; ENSG00000105486; ENSG00000138346	1763; 3978; 2237; 5111	12	12
0.00215889	0.0422002	allopregnanolone biosynthesis	HumanCyc	ENSG00000151632; ENSG00000196139; ENSG00000187134	1646; 1645; 8644	6	6
0.00215889	0.0422002	CDK-mediated phosphorylation and removal of Cdc6	Reactome	ENSG00000170315; ENSG00000094804; ENSG00000150991	7316; 7314; 990	6	6
0.0022106	0.0422002	Glycosaminoglycan metabolism	Reactome	ENSG00000123989; ENSG00000179399; ENSG00000154080; ENSG00000064225; ENSG00000164100; ENSG00000109956; ENSG00000158470; ENSG00000122863; ENSG00000127083; ENSG00000156966; ENSG00000173546; ENSG00000171310; ENSG00000131873; ENSG00000063660	83539; 93010; 4958; 22856; 50515; 9469; 10402; 2817; 27087; 9348; 79586; 2262; 9334; 1464	120	119
0.0022106	0.0422002	Defective EXT2 causes exostoses 2	Reactome	ENSG00000123989; ENSG00000179399; ENSG00000154080; ENSG00000064225; ENSG00000164100; ENSG00000109956; ENSG00000158470; ENSG00000122863; ENSG00000127083; ENSG00000156966; ENSG00000173546; ENSG00000171310; ENSG00000131873; ENSG00000063660	83539; 93010; 4958; 22856; 50515; 9469; 10402; 2817; 27087; 9348; 79586; 2262; 9334; 1464	120	119
0.0022106	0.0422002	Defective EXT1 causes exostoses 1, TRPS2 and CHDS	Reactome	ENSG00000123989; ENSG00000179399; ENSG00000154080; ENSG00000064225; ENSG00000164100; ENSG00000109956; ENSG00000158470; ENSG00000122863; ENSG00000127083; ENSG00000156966; ENSG00000173546; ENSG00000171310; ENSG00000131873; ENSG00000063660	83539; 93010; 4958; 22856; 50515; 9469; 10402; 2817; 27087; 9348; 79586; 2262; 9334; 1464	120	119
0.0022106	0.0422002	MPS IX - Natowicz syndrome	Reactome	ENSG00000123989; ENSG00000179399; ENSG00000154080; ENSG00000064225; ENSG00000164100; ENSG00000109956; ENSG00000158470; ENSG00000122863; ENSG00000127083; ENSG00000156966; ENSG00000173546; ENSG00000171310; ENSG00000131873; ENSG00000063660	83539; 93010; 4958; 22856; 50515; 9469; 10402; 2817; 27087; 9348; 79586; 2262; 9334; 1464	120	119
0.0022106	0.0422002	MPS I - Hurler syndrome	Reactome	ENSG00000123989; ENSG00000179399; ENSG00000154080; ENSG00000064225; ENSG00000164100; ENSG00000109956; ENSG00000158470; ENSG00000122863; ENSG00000127083; ENSG00000156966; ENSG00000173546; ENSG00000171310; ENSG00000131873; ENSG00000063660	83539; 93010; 4958; 22856; 50515; 9469; 10402; 2817; 27087; 9348; 79586; 2262; 9334; 1464	120	119
0.0022106	0.0422002	MPS II - Hunter syndrome	Reactome	ENSG00000123989; ENSG00000179399; ENSG00000154080; ENSG00000064225; ENSG00000164100; ENSG00000109956; ENSG00000158470; ENSG00000122863; ENSG00000127083; ENSG00000156966; ENSG00000173546; ENSG00000171310; ENSG00000131873; ENSG00000063660	83539; 93010; 4958; 22856; 50515; 9469; 10402; 2817; 27087; 9348; 79586; 2262; 9334; 1464	120	119
0.0022106	0.0422002	MPS IIIA - Sanfilippo syndrome A	Reactome	ENSG00000123989; ENSG00000179399; ENSG00000154080; ENSG00000064225; ENSG00000164100; ENSG00000109956; ENSG00000158470; ENSG00000122863; ENSG00000127083; ENSG00000156966; ENSG00000173546; ENSG00000171310; ENSG00000131873; ENSG00000063660	83539; 93010; 4958; 22856; 50515; 9469; 10402; 2817; 27087; 9348; 79586; 2262; 9334; 1464	120	119
0.0022106	0.0422002	MPS IIIB - Sanfilippo syndrome B	Reactome	ENSG00000123989; ENSG00000179399; ENSG00000154080; ENSG00000064225; ENSG00000164100; ENSG00000109956; ENSG00000158470; ENSG00000122863; ENSG00000127083; ENSG00000156966; ENSG00000173546; ENSG00000171310; ENSG00000131873; ENSG00000063660	83539; 93010; 4958; 22856; 50515; 9469; 10402; 2817; 27087; 9348; 79586; 2262; 9334; 1464	120	119
0.0022106	0.0422002	MPS IIIC - Sanfilippo syndrome C	Reactome	ENSG00000123989; ENSG00000179399; ENSG00000154080; ENSG00000064225; ENSG00000164100; ENSG00000109956; ENSG00000158470; ENSG00000122863; ENSG00000127083; ENSG00000156966; ENSG00000173546; ENSG00000171310; ENSG00000131873; ENSG00000063660	83539; 93010; 4958; 22856; 50515; 9469; 10402; 2817; 27087; 9348; 79586; 2262; 9334; 1464	120	119
0.0022106	0.0422002	MPS IIID - Sanfilippo syndrome D	Reactome	ENSG00000123989; ENSG00000179399; ENSG00000154080; ENSG00000064225; ENSG00000164100; ENSG00000109956; ENSG00000158470; ENSG00000122863; ENSG00000127083; ENSG00000156966; ENSG00000173546; ENSG00000171310; ENSG00000131873; ENSG00000063660	83539; 93010; 4958; 22856; 50515; 9469; 10402; 2817; 27087; 9348; 79586; 2262; 9334; 1464	120	119
0.0022106	0.0422002	MPS IV - Morquio syndrome A	Reactome	ENSG00000123989; ENSG00000179399; ENSG00000154080; ENSG00000064225; ENSG00000164100; ENSG00000109956; ENSG00000158470; ENSG00000122863; ENSG00000127083; ENSG00000156966; ENSG00000173546; ENSG00000171310; ENSG00000131873; ENSG00000063660	83539; 93010; 4958; 22856; 50515; 9469; 10402; 2817; 27087; 9348; 79586; 2262; 9334; 1464	120	119
0.0022106	0.0422002	MPS IV - Morquio syndrome B	Reactome	ENSG00000123989; ENSG00000179399; ENSG00000154080; ENSG00000064225; ENSG00000164100; ENSG00000109956; ENSG00000158470; ENSG00000122863; ENSG00000127083; ENSG00000156966; ENSG00000173546; ENSG00000171310; ENSG00000131873; ENSG00000063660	83539; 93010; 4958; 22856; 50515; 9469; 10402; 2817; 27087; 9348; 79586; 2262; 9334; 1464	120	119
0.0022106	0.0422002	MPS VI - Maroteaux-Lamy syndrome	Reactome	ENSG00000123989; ENSG00000179399; ENSG00000154080; ENSG00000064225; ENSG00000164100; ENSG00000109956; ENSG00000158470; ENSG00000122863; ENSG00000127083; ENSG00000156966; ENSG00000173546; ENSG00000171310; ENSG00000131873; ENSG00000063660	83539; 93010; 4958; 22856; 50515; 9469; 10402; 2817; 27087; 9348; 79586; 2262; 9334; 1464	120	119
0.0022106	0.0422002	MPS VII - Sly syndrome	Reactome	ENSG00000123989; ENSG00000179399; ENSG00000154080; ENSG00000064225; ENSG00000164100; ENSG00000109956; ENSG00000158470; ENSG00000122863; ENSG00000127083; ENSG00000156966; ENSG00000173546; ENSG00000171310; ENSG00000131873; ENSG00000063660	83539; 93010; 4958; 22856; 50515; 9469; 10402; 2817; 27087; 9348; 79586; 2262; 9334; 1464	120	119
0.0022106	0.0422002	Mucopolysaccharidoses	Reactome	ENSG00000123989; ENSG00000179399; ENSG00000154080; ENSG00000064225; ENSG00000164100; ENSG00000109956; ENSG00000158470; ENSG00000122863; ENSG00000127083; ENSG00000156966; ENSG00000173546; ENSG00000171310; ENSG00000131873; ENSG00000063660	83539; 93010; 4958; 22856; 50515; 9469; 10402; 2817; 27087; 9348; 79586; 2262; 9334; 1464	120	119
0.0022106	0.0422002	Defective SLC26A2 causes chondrodysplasias	Reactome	ENSG00000123989; ENSG00000179399; ENSG00000154080; ENSG00000064225; ENSG00000164100; ENSG00000109956; ENSG00000158470; ENSG00000122863; ENSG00000127083; ENSG00000156966; ENSG00000173546; ENSG00000171310; ENSG00000131873; ENSG00000063660	83539; 93010; 4958; 22856; 50515; 9469; 10402; 2817; 27087; 9348; 79586; 2262; 9334; 1464	120	119
0.0022106	0.0422002	Defective PAPSS2 causes SEMD-PA	Reactome	ENSG00000123989; ENSG00000179399; ENSG00000154080; ENSG00000064225; ENSG00000164100; ENSG00000109956; ENSG00000158470; ENSG00000122863; ENSG00000127083; ENSG00000156966; ENSG00000173546; ENSG00000171310; ENSG00000131873; ENSG00000063660	83539; 93010; 4958; 22856; 50515; 9469; 10402; 2817; 27087; 9348; 79586; 2262; 9334; 1464	120	119
0.0022106	0.0422002	Defective B4GALT7 causes EDS, progeroid type	Reactome	ENSG00000123989; ENSG00000179399; ENSG00000154080; ENSG00000064225; ENSG00000164100; ENSG00000109956; ENSG00000158470; ENSG00000122863; ENSG00000127083; ENSG00000156966; ENSG00000173546; ENSG00000171310; ENSG00000131873; ENSG00000063660	83539; 93010; 4958; 22856; 50515; 9469; 10402; 2817; 27087; 9348; 79586; 2262; 9334; 1464	120	119
0.0022106	0.0422002	Defective B3GAT3 causes JDSSDHD	Reactome	ENSG00000123989; ENSG00000179399; ENSG00000154080; ENSG00000064225; ENSG00000164100; ENSG00000109956; ENSG00000158470; ENSG00000122863; ENSG00000127083; ENSG00000156966; ENSG00000173546; ENSG00000171310; ENSG00000131873; ENSG00000063660	83539; 93010; 4958; 22856; 50515; 9469; 10402; 2817; 27087; 9348; 79586; 2262; 9334; 1464	120	119
0.0022106	0.0422002	Defective CHSY1 causes TPBS	Reactome	ENSG00000123989; ENSG00000179399; ENSG00000154080; ENSG00000064225; ENSG00000164100; ENSG00000109956; ENSG00000158470; ENSG00000122863; ENSG00000127083; ENSG00000156966; ENSG00000173546; ENSG00000171310; ENSG00000131873; ENSG00000063660	83539; 93010; 4958; 22856; 50515; 9469; 10402; 2817; 27087; 9348; 79586; 2262; 9334; 1464	120	119
0.0022106	0.0422002	Defective CHST3 causes SEDCJD	Reactome	ENSG00000123989; ENSG00000179399; ENSG00000154080; ENSG00000064225; ENSG00000164100; ENSG00000109956; ENSG00000158470; ENSG00000122863; ENSG00000127083; ENSG00000156966; ENSG00000173546; ENSG00000171310; ENSG00000131873; ENSG00000063660	83539; 93010; 4958; 22856; 50515; 9469; 10402; 2817; 27087; 9348; 79586; 2262; 9334; 1464	120	119
0.0022106	0.0422002	Defective CHST14 causes EDS, musculocontractural type	Reactome	ENSG00000123989; ENSG00000179399; ENSG00000154080; ENSG00000064225; ENSG00000164100; ENSG00000109956; ENSG00000158470; ENSG00000122863; ENSG00000127083; ENSG00000156966; ENSG00000173546; ENSG00000171310; ENSG00000131873; ENSG00000063660	83539; 93010; 4958; 22856; 50515; 9469; 10402; 2817; 27087; 9348; 79586; 2262; 9334; 1464	120	119
0.0022106	0.0422002	Defective B4GALT1 causes B4GALT1-CDG (CDG-2d)	Reactome	ENSG00000123989; ENSG00000179399; ENSG00000154080; ENSG00000064225; ENSG00000164100; ENSG00000109956; ENSG00000158470; ENSG00000122863; ENSG00000127083; ENSG00000156966; ENSG00000173546; ENSG00000171310; ENSG00000131873; ENSG00000063660	83539; 93010; 4958; 22856; 50515; 9469; 10402; 2817; 27087; 9348; 79586; 2262; 9334; 1464	120	119
0.0022106	0.0422002	Defective CHST6 causes MCDC1	Reactome	ENSG00000123989; ENSG00000179399; ENSG00000154080; ENSG00000064225; ENSG00000164100; ENSG00000109956; ENSG00000158470; ENSG00000122863; ENSG00000127083; ENSG00000156966; ENSG00000173546; ENSG00000171310; ENSG00000131873; ENSG00000063660	83539; 93010; 4958; 22856; 50515; 9469; 10402; 2817; 27087; 9348; 79586; 2262; 9334; 1464	120	119
0.0022106	0.0422002	Diseases associated with glycosaminoglycan metabolism	Reactome	ENSG00000123989; ENSG00000179399; ENSG00000154080; ENSG00000064225; ENSG00000164100; ENSG00000109956; ENSG00000158470; ENSG00000122863; ENSG00000127083; ENSG00000156966; ENSG00000173546; ENSG00000171310; ENSG00000131873; ENSG00000063660	83539; 93010; 4958; 22856; 50515; 9469; 10402; 2817; 27087; 9348; 79586; 2262; 9334; 1464	120	119
0.00224906	0.0424573	Stimuli-sensing channels	Reactome	ENSG00000131620; ENSG00000170315; ENSG00000165238; ENSG00000150991; ENSG00000102452; ENSG00000167614; ENSG00000155962; ENSG00000055732; ENSG00000144406; ENSG00000111199; ENSG00000157514; ENSG00000166828	57348; 1193; 65268; 55283; 6340; 55107; 1831; 7314; 259232; 285175; 7316; 59341	102	94
0.00237911	0.0444188	Pathways in cancer - Homo sapiens (human)	KEGG	ENSG00000138795; ENSG00000023445; ENSG00000117461; ENSG00000109906; ENSG00000188153; ENSG00000134853; ENSG00000136653; ENSG00000182578; ENSG00000127191; ENSG00000095002; ENSG00000177606; ENSG00000168036; ENSG00000077782; ENSG00000197565; ENSG00000169032; ENSG00000007968; ENSG00000155760; ENSG00000170345; ENSG00000068028; ENSG00000115414; ENSG00000167034; ENSG00000197943; ENSG00000080824; ENSG0000…	8324; 2247; 2260; 2263; 2308; 2335; 2353; 8503; 330; 4436; 4824; 1499; 861; 11186; 1870; 7186; 5156; 25780; 5336; 3320; 1287; 1288; 1436; 5567; 5604; 7704; 83593; 3725; 112399; 3909; 1869; 51176	398	381
0.00243782	0.0450201	N-glycan antennae elongation in the medial/trans-Golgi	Reactome	ENSG00000071073; ENSG00000152127; ENSG00000196547; ENSG00000112893; ENSG00000158470	4122; 11320; 4249; 4124; 9334	20	20
0.00256848	0.0460635	CDO in myogenesis	Reactome	ENSG00000116604; ENSG00000144857; ENSG00000168036; ENSG00000170558; ENSG00000067141; ENSG00000081189	4208; 1499; 4756; 91653; 4209; 1000	30	29
0.00256848	0.0460635	Myogenesis	Reactome	ENSG00000116604; ENSG00000144857; ENSG00000168036; ENSG00000170558; ENSG00000067141; ENSG00000081189	4208; 1499; 4756; 91653; 4209; 1000	30	29
0.00269044	0.0460635	PI3K/AKT Signaling in Cancer	Reactome	ENSG00000185950; ENSG00000117461; ENSG00000157168; ENSG00000114013; ENSG00000077782; ENSG00000134853; ENSG00000113070; ENSG00000182578; ENSG00000138685; ENSG00000150907; ENSG00000066468; ENSG00000124882	1839; 2260; 942; 2247; 2308; 2263; 3084; 8503; 8660; 2069; 5156; 1436	102	96
0.00269044	0.0460635	PIP3 activates AKT signaling	Reactome	ENSG00000185950; ENSG00000117461; ENSG00000150907; ENSG00000114013; ENSG00000077782; ENSG00000134853; ENSG00000113070; ENSG00000182578; ENSG00000138685; ENSG00000157168; ENSG00000066468; ENSG00000124882	1839; 2260; 942; 2308; 2263; 3084; 8503; 8660; 2247; 2069; 5156; 1436	102	96
0.00269044	0.0460635	PI-3K cascade	Reactome	ENSG00000185950; ENSG00000117461; ENSG00000150907; ENSG00000114013; ENSG00000077782; ENSG00000134853; ENSG00000113070; ENSG00000182578; ENSG00000138685; ENSG00000157168; ENSG00000066468; ENSG00000124882	1839; 2260; 942; 2308; 2263; 3084; 8503; 8660; 2247; 2069; 5156; 1436	102	96
0.00269044	0.0460635	PI3K events in ERBB4 signaling	Reactome	ENSG00000185950; ENSG00000117461; ENSG00000150907; ENSG00000114013; ENSG00000077782; ENSG00000134853; ENSG00000113070; ENSG00000182578; ENSG00000138685; ENSG00000157168; ENSG00000066468; ENSG00000124882	1839; 2260; 942; 2308; 2263; 3084; 8503; 8660; 2247; 2069; 5156; 1436	102	96
0.00269044	0.0460635	PI3K events in ERBB2 signaling	Reactome	ENSG00000185950; ENSG00000117461; ENSG00000150907; ENSG00000114013; ENSG00000077782; ENSG00000134853; ENSG00000113070; ENSG00000182578; ENSG00000138685; ENSG00000157168; ENSG00000066468; ENSG00000124882	1839; 2260; 942; 2308; 2263; 3084; 8503; 8660; 2247; 2069; 5156; 1436	102	96
0.00271121	0.0460635	O-glycosylation of TSR domain-containing proteins	Reactome	ENSG00000156140; ENSG00000049192; ENSG00000145808; ENSG00000154734; ENSG00000137801; ENSG00000166106; ENSG00000005108	7057; 11174; 170689; 9508; 171019; 221981; 9510	40	39
0.0027632	0.0464819	ECM-receptor interaction - Homo sapiens (human)	KEGG	ENSG00000115414; ENSG00000144668; ENSG00000143127; ENSG00000197565; ENSG00000188153; ENSG00000259207; ENSG00000196739; ENSG00000137801; ENSG00000041982; ENSG00000161638; ENSG00000053747	3678; 3680; 3690; 2335; 1287; 1288; 3371; 85301; 8515; 3909; 7057	87	84
0.00297247	0.0486742	chondroitin sulfate biosynthesis (late stages)	HumanCyc	ENSG00000122863; ENSG00000171310; ENSG00000131873; ENSG00000123989	50515; 9469; 22856; 79586	13	13
0.00297947	0.0486742	Signalling by NGF	Reactome	ENSG00000134853; ENSG00000170315; ENSG00000100784; ENSG00000148053; ENSG00000160691; ENSG00000117461; ENSG00000182578; ENSG00000157168; ENSG00000124882; ENSG00000123104; ENSG00000150991; ENSG00000114013; ENSG00000077782; ENSG00000169032; ENSG00000154678; ENSG00000101977; ENSG00000185950; ENSG00000160712; ENSG00000142875; ENSG00000113070; ENSG00000138685; ENSG00000150907; ENSG00000066468; ENSG0000…	5567; 5137; 5156; 4168; 6464; 1839; 4208; 6868; 942; 2263; 8503; 3570; 5604; 2260; 2308; 3709; 3084; 7314; 8660; 2247; 4915; 9252; 7316; 2069; 1436	297	279
0.00297947	0.0486742	Post-translational protein modification	Reactome	ENSG00000111728; ENSG00000156140; ENSG00000115718; ENSG00000185499; ENSG00000156966; ENSG00000145808; ENSG00000154734; ENSG00000139629; ENSG00000176928; ENSG00000049192; ENSG00000117143; ENSG00000196547; ENSG00000158470; ENSG00000128039; ENSG00000180801; ENSG00000064225; ENSG00000159921; ENSG00000112893; ENSG00000166106; ENSG00000005108; ENSG00000152127; ENSG00000175283; ENSG00000131386; ENSG0000…	10020; 170689; 4582; 171019; 4249; 11226; 79644; 11320; 7057; 5624; 9508; 117248; 10402; 51301; 4122; 9334; 79642; 6675; 4124; 22845; 11174; 6489; 93010; 221981; 9510	290	279
0.00307116	0.0487654	RA biosynthesis pathway	Reactome	ENSG00000184254; ENSG00000128918; ENSG00000196139; ENSG00000121039; ENSG00000165092	216; 220; 8644; 8854; 157506	25	21
0.00307116	0.0487654	PDGFR-alpha signaling pathway	PID	ENSG00000170345; ENSG00000134853; ENSG00000160691; ENSG00000105974; ENSG00000177606	3725; 5156; 6464; 2353; 857	22	21
0.00307116	0.0487654	chondroitin sulfate biosynthesis	HumanCyc	ENSG00000122863; ENSG00000171310; ENSG00000109956; ENSG00000131873; ENSG00000123989	27087; 22856; 50515; 9469; 79586	21	21
0.00332641	0.0523293	keratinocyte differentiation	BioCarta	ENSG00000023445; ENSG00000104368; ENSG00000160691; ENSG00000169032; ENSG00000157557; ENSG00000170345; ENSG00000127191; ENSG00000177606	3725; 330; 5327; 2353; 6464; 7186; 5604; 2114	57	51
0.00348222	0.0536175	PI3K/AKT activation	Reactome	ENSG00000185950; ENSG00000117461; ENSG00000150907; ENSG00000114013; ENSG00000077782; ENSG00000134853; ENSG00000113070; ENSG00000182578; ENSG00000138685; ENSG00000157168; ENSG00000066468; ENSG00000124882	1839; 2260; 942; 2308; 2263; 3084; 8503; 8660; 2247; 2069; 5156; 1436	105	99
0.00363356	0.0536175	Collagen biosynthesis and modifying enzymes	Reactome	ENSG00000188153; ENSG00000156140; ENSG00000038295; ENSG00000197565; ENSG00000170275; ENSG00000215018; ENSG00000090530; ENSG00000196739; ENSG00000049089	55214; 1288; 1287; 9508; 85301; 10491; 340267; 7092; 1298	68	63
0.00363952	0.0536175	GABA shunt	HumanCyc	ENSG00000148672; ENSG00000183044; ENSG00000135821	2752; 2746; 18	8	7
0.00363952	0.0536175	Nifedipine Activity	Wikipathways	ENSG00000132646; ENSG00000120899; ENSG00000169032	5111; 5604; 2185	8	7
0.00363952	0.0536175	Sulfate/Sulfite Metabolism	SMPDB	ENSG00000171310; ENSG00000109193; ENSG00000196502	6783; 6817; 50515	7	7
0.00363952	0.0536175	Sulfite oxidase deficiency	SMPDB	ENSG00000171310; ENSG00000109193; ENSG00000196502	6783; 6817; 50515	7	7
0.00366076	0.0536175	SHC1 events in ERBB2 signaling	Reactome	ENSG00000160691; ENSG00000160712; ENSG00000169032; ENSG00000113070; ENSG00000157168; ENSG00000124882	2069; 3084; 6464; 3570; 1839; 5604	34	31
0.00366076	0.0536175	Activated NOTCH1 Transmits Signal to the Nucleus	Reactome	ENSG00000198719; ENSG00000170315; ENSG00000151694; ENSG00000150991; ENSG00000187957; ENSG00000101384	6868; 182; 28514; 92737; 7316; 7314	35	31
0.00378444	0.0549553	GAB1 signalosome	Reactome	ENSG00000185950; ENSG00000117461; ENSG00000150907; ENSG00000114013; ENSG00000077782; ENSG00000134853; ENSG00000113070; ENSG00000182578; ENSG00000138685; ENSG00000157168; ENSG00000066468; ENSG00000124882	1839; 2260; 942; 2308; 2263; 3084; 8503; 8660; 2247; 2069; 5156; 1436	106	100
0.00400025	0.0569141	Synthesis of bile acids and bile salts via 24-hydroxycholesterol	Reactome	ENSG00000099377; ENSG00000151632; ENSG00000196139; ENSG00000187134	1646; 1645; 80270; 8644	14	14
0.00400025	0.0569141	Glycosphingolipid biosynthesis - globo series - Homo sapiens (human)	KEGG	ENSG00000128274; ENSG00000174951; ENSG00000183778; ENSG00000111728	2523; 10317; 6489; 53947	14	14
0.00401983	0.0569141	Fc epsilon receptor (FCERI) signaling	Reactome	ENSG00000185950; ENSG00000117461; ENSG00000160691; ENSG00000157168; ENSG00000114013; ENSG00000077782; ENSG00000134853; ENSG00000197943; ENSG00000160712; ENSG00000169032; ENSG00000113070; ENSG00000170345; ENSG00000101096; ENSG00000138685; ENSG00000150907; ENSG00000066468; ENSG00000124882; ENSG00000123104; ENSG00000182578; ENSG00000177606	3725; 5336; 6464; 2260; 942; 2263; 4773; 2353; 3570; 5604; 8660; 2308; 1436; 3709; 3084; 8503; 1839; 5156; 2247; 2069	222	211
0.0041842	0.0587517	Assembly of collagen fibrils and other multimeric structures	Reactome	ENSG00000188153; ENSG00000113083; ENSG00000115318; ENSG00000038295; ENSG00000197565; ENSG00000134013; ENSG00000053747	1288; 84695; 1287; 3909; 4017; 7092; 4015	46	42
0.00432075	0.0601718	DNA strand elongation	Reactome	ENSG00000132646; ENSG00000100297; ENSG00000105486; ENSG00000168496; ENSG00000131153; ENSG00000138346	1763; 4174; 5111; 3978; 51659; 2237	32	32
0.00467958	0.0646391	Plexin-D1 Signaling	PID	ENSG00000170381; ENSG00000144668; ENSG00000126458; ENSG00000143127; ENSG00000161638	9723; 3678; 8515; 3680; 6237	25	23
0.00477961	0.0654883	EGFR1	NetPath	ENSG00000117461; ENSG00000170315; ENSG00000137575; ENSG00000160691; ENSG00000182578; ENSG00000100784; ENSG00000120899; ENSG00000177606; ENSG00000130402; ENSG00000144730; ENSG00000174791; ENSG00000154127; ENSG00000169032; ENSG00000119326; ENSG00000168497; ENSG00000131746; ENSG00000151276; ENSG00000130522; ENSG00000170345; ENSG00000101977; ENSG00000185950; ENSG00000140600; ENSG00000109917; ENSG0000…	5336; 1000; 6868; 10252; 5318; 8503; 1436; 8436; 2353; 6386; 81; 8727; 2185; 2308; 8660; 28996; 3725; 4168; 84951; 857; 54756; 84959; 3727; 7314; 5604; 9252; 6457; 6464; 27; 9223; 8882; 2043; 9610; 2049; 23371	471	447
0.00494328	0.0671891	S Phase	Reactome	ENSG00000132646; ENSG00000170315; ENSG00000150991; ENSG00000100297; ENSG00000105486; ENSG00000168496; ENSG00000131153; ENSG00000138346; ENSG00000094804; ENSG00000171320	1763; 4174; 5111; 7316; 990; 3978; 51659; 2237; 7314; 157570	79	78
0.00524396	0.0694089	Synthesis of bile acids and bile salts via 27-hydroxycholesterol	Reactome	ENSG00000099377; ENSG00000151632; ENSG00000196139; ENSG00000187134	1646; 1645; 80270; 8644	15	15
0.00524396	0.0694089	Synthesis of Prostaglandins (PG) and Thromboxanes (TX)	Reactome	ENSG00000148344; ENSG00000196139; ENSG00000095303; ENSG00000106853	5742; 9536; 8644; 22949	15	15
0.00535172	0.0694089	Viral myocarditis - Homo sapiens (human)	KEGG	ENSG00000196352; ENSG00000234745; ENSG00000198947; ENSG00000105974; ENSG00000114013; ENSG00000143322; ENSG00000179344; ENSG00000204287	942; 27; 3106; 3119; 3122; 1604; 857; 1756	60	55
0.00535172	0.0694089	TGF Beta Signaling Pathway	Wikipathways	ENSG00000168036; ENSG00000170345; ENSG00000137801; ENSG00000138795; ENSG00000183691; ENSG00000128342; ENSG00000049323; ENSG00000177606	3725; 51176; 7057; 9241; 3976; 1499; 4052; 2353	55	55
0.00535172	0.0694089	TGF Beta Signaling Pathway	Wikipathways	ENSG00000168036; ENSG00000170345; ENSG00000137801; ENSG00000138795; ENSG00000183691; ENSG00000128342; ENSG00000049323; ENSG00000177606	3725; 51176; 7057; 9241; 3976; 1499; 4052; 2353	55	55
0.00535172	0.0694089	Non-small cell lung cancer - Homo sapiens (human)	KEGG	ENSG00000117461; ENSG00000189283; ENSG00000197943; ENSG00000136653; ENSG00000169032; ENSG00000007968; ENSG00000101412; ENSG00000068028	83593; 11186; 8503; 1869; 1870; 5336; 5604; 2272	56	55
0.00545828	0.0702547	Tacrolimus/Cyclosporine Pathway, Pharmacodynamics	PharmGKB	ENSG00000162772; ENSG00000178573; ENSG00000101096; ENSG00000130522; ENSG00000170345; ENSG00000075426; ENSG00000177606	3725; 3727; 2353; 2355; 4773; 467; 4094	44	44
0.00552153	0.0705344	Downstream signaling events of B Cell Receptor (BCR)	Reactome	ENSG00000185950; ENSG00000117461; ENSG00000150907; ENSG00000114013; ENSG00000077782; ENSG00000134853; ENSG00000113070; ENSG00000182578; ENSG00000138685; ENSG00000157168; ENSG00000066468; ENSG00000124882; ENSG00000152689	1839; 2260; 942; 2308; 2263; 3084; 25780; 8503; 8660; 2247; 2069; 5156; 1436	124	118
0.00637497	0.0808289	Focal Adhesion	Wikipathways	ENSG00000023445; ENSG00000144668; ENSG00000134853; ENSG00000065534; ENSG00000115414; ENSG00000125508; ENSG00000105974; ENSG00000160691; ENSG00000143127; ENSG00000169032; ENSG00000137801; ENSG00000197565; ENSG00000177606; ENSG00000041982; ENSG00000161638; ENSG00000053747; ENSG00000259207	6725; 7057; 330; 5156; 5604; 3678; 3371; 8515; 4638; 857; 3690; 3725; 3680; 3909; 2335; 6464; 1288	184	176
0.0064909	0.0810885	Ion channel transport	Reactome	ENSG00000131620; ENSG00000132932; ENSG00000170315; ENSG00000165238; ENSG00000150991; ENSG00000102452; ENSG00000167614; ENSG00000111199; ENSG00000155962; ENSG00000055732; ENSG00000144406; ENSG00000137726; ENSG00000069849; ENSG00000157514; ENSG00000151834; ENSG00000166828	483; 57348; 1193; 65268; 55283; 6340; 53826; 55107; 2555; 1831; 7314; 51761; 285175; 7316; 59341; 259232	173	162
0.0064909	0.0810885	Signaling by the B Cell Receptor (BCR)	Reactome	ENSG00000185950; ENSG00000117461; ENSG00000160691; ENSG00000157168; ENSG00000114013; ENSG00000077782; ENSG00000197943; ENSG00000134853; ENSG00000113070; ENSG00000182578; ENSG00000138685; ENSG00000150907; ENSG00000066468; ENSG00000124882; ENSG00000123104; ENSG00000152689	5336; 6464; 1839; 2260; 942; 2263; 2308; 3709; 3084; 25780; 8503; 8660; 2247; 2069; 5156; 1436	172	162
0.00672208	0.0828551	Processive synthesis on the lagging strand	Reactome	ENSG00000132646; ENSG00000168496; ENSG00000105486; ENSG00000138346	1763; 3978; 2237; 5111	16	16
0.00681003	0.0828551	pdgf signaling pathway	BioCarta	ENSG00000170345; ENSG00000169032; ENSG00000134853; ENSG00000160691; ENSG00000177606	3725; 5156; 2353; 6464; 5604	28	25
0.00682738	0.0828551	Alanine, aspartate and glutamate metabolism - Homo sapiens (human)	KEGG	ENSG00000135423; ENSG00000185100; ENSG00000177181; ENSG00000183044; ENSG00000135821; ENSG00000148672	18; 27165; 284716; 2746; 2752; 122622	35	35
0.00682738	0.0828551	Validated transcriptional targets of AP1 family members Fra1 and Fra2	PID	ENSG00000101096; ENSG00000130522; ENSG00000128342; ENSG00000053747; ENSG00000075426; ENSG00000177606	3725; 4773; 3976; 3909; 3727; 2355	37	35
0.00687927	0.0828928	cGMP-PKG signaling pathway - Homo sapiens (human)	KEGG	ENSG00000116604; ENSG00000138735; ENSG00000117461; ENSG00000065534; ENSG00000101096; ENSG00000163485; ENSG00000185950; ENSG00000169032; ENSG00000186642; ENSG00000169252; ENSG00000116741; ENSG00000157388; ENSG00000123104; ENSG00000222040; ENSG00000081189; ENSG00000069849	5138; 4638; 4208; 4209; 3709; 134; 151; 154; 4773; 776; 8503; 5997; 8654; 8660; 483; 5604	167	163
0.00710318	0.0848828	dolichol and dolichyl phosphate biosynthesis	HumanCyc	ENSG00000175283; ENSG00000128039	79644; 22845	3	3
0.00714434	0.0848828	Innate Immune System	Reactome	ENSG00000055163; ENSG00000023445; ENSG00000117461; ENSG00000170315; ENSG00000157168; ENSG00000143387; ENSG00000160691; ENSG00000134853; ENSG00000101096; ENSG00000124731; ENSG00000124882; ENSG00000127191; ENSG00000123104; ENSG00000177606; ENSG00000196352; ENSG00000168036; ENSG00000150991; ENSG00000114013; ENSG00000077782; ENSG00000169032; ENSG00000154678; ENSG00000170345; ENSG00000103313; ENSG0000…	5336; 4773; 3106; 8503; 7316; 1499; 5567; 5156; 26999; 64127; 330; 2353; 54210; 2308; 1436; 4208; 2263; 2212; 1513; 8660; 3320; 7186; 3725; 9636; 4210; 1839; 10628; 1604; 2247; 5604; 3709; 54209; 3084; 7314; 9252; 6285; 5137; 6464; 2260; 942; 3570; 2069	607	575
0.0073955	0.0872567	BDNF signaling pathway	Wikipathways	ENSG00000185950; ENSG00000168036; ENSG00000151694; ENSG00000148053; ENSG00000160691; ENSG00000081189; ENSG00000169032; ENSG00000170558; ENSG00000149294; ENSG00000100784; ENSG00000155130; ENSG00000170345; ENSG00000120899; ENSG00000177606	3725; 1499; 5604; 9252; 2353; 1000; 2185; 4684; 8660; 4082; 6868; 4208; 4915; 6464	140	136
0.00771171	0.09036	Cell surface interactions at the vascular wall	Reactome	ENSG00000115414; ENSG00000124731; ENSG00000105974; ENSG00000115718; ENSG00000101000; ENSG00000160691; ENSG00000259207; ENSG00000198910; ENSG00000120156; ENSG00000069849; ENSG00000161638	483; 6464; 5624; 857; 2335; 54210; 7010; 3690; 3678; 10544; 3897	105	96
0.00785827	0.0914466	NCAM1 interactions	Reactome	ENSG00000188153; ENSG00000171119; ENSG00000149294; ENSG00000117407; ENSG00000049089; ENSG00000157388	9048; 1287; 776; 4902; 1298; 4684	39	36
0.00810844	0.0918416	retinoate biosynthesis I	HumanCyc	ENSG00000184254; ENSG00000128918; ENSG00000165092	216; 220; 8854	10	9
0.00810844	0.0918416	Benzo(a)pyrene metabolism	Wikipathways	ENSG00000151632; ENSG00000196139; ENSG00000187134	1645; 1646; 8644	9	9
0.00810844	0.0918416	Mismatch repair	Wikipathways	ENSG00000132646; ENSG00000105486; ENSG00000095002	5111; 4436; 3978	9	9
0.00810844	0.0918416	eNOS activation	Reactome	ENSG00000080824; ENSG00000175893; ENSG00000105974	340481; 3320; 857	9	9
0.00833572	0.0928126	Small cell lung cancer - Homo sapiens (human)	KEGG	ENSG00000188153; ENSG00000115414; ENSG00000117461; ENSG00000189283; ENSG00000023445; ENSG00000197565; ENSG00000007968; ENSG00000101412; ENSG00000127191; ENSG00000053747	7186; 2272; 1287; 1288; 2335; 8503; 1869; 1870; 3909; 330	86	84
0.00845175	0.0928126	nerve growth factor pathway (ngf)	BioCarta	ENSG00000170345; ENSG00000169032; ENSG00000160691; ENSG00000177606	6464; 3725; 5604; 2353	19	17
0.00845175	0.0928126	deactivation of the beta-catenin transactivating complex	Reactome	ENSG00000106829; ENSG00000170315; ENSG00000168036; ENSG00000150991	7316; 1499; 7314; 7091	17	17
0.00883053	0.0928126	IL6	NetPath	ENSG00000160691; ENSG00000080824; ENSG00000160712; ENSG00000169032; ENSG00000102010; ENSG00000150907; ENSG00000170345; ENSG00000120899; ENSG00000177606	3725; 2308; 3320; 2353; 660; 6464; 3570; 5604; 2185	77	72
0.00883053	0.0928126	Signaling by NOTCH1 HD+PEST Domain Mutants in Cancer	Reactome	ENSG00000106829; ENSG00000198719; ENSG00000135547; ENSG00000151694; ENSG00000150991; ENSG00000170315; ENSG00000101849; ENSG00000187957; ENSG00000101384	6868; 7314; 182; 28514; 92737; 23493; 6907; 7316; 7091	77	72
0.00883053	0.0928126	Signaling by NOTCH1 in Cancer	Reactome	ENSG00000106829; ENSG00000198719; ENSG00000135547; ENSG00000151694; ENSG00000150991; ENSG00000170315; ENSG00000101849; ENSG00000187957; ENSG00000101384	6868; 7314; 182; 28514; 92737; 23493; 6907; 7316; 7091	77	72
0.00883053	0.0928126	Signaling by NOTCH1	Reactome	ENSG00000106829; ENSG00000198719; ENSG00000135547; ENSG00000151694; ENSG00000150991; ENSG00000170315; ENSG00000101849; ENSG00000187957; ENSG00000101384	7316; 7314; 182; 28514; 92737; 23493; 6907; 7091; 6868	77	72
0.00883053	0.0928126	Signaling by NOTCH1 HD Domain Mutants in Cancer	Reactome	ENSG00000106829; ENSG00000198719; ENSG00000135547; ENSG00000151694; ENSG00000150991; ENSG00000170315; ENSG00000101849; ENSG00000187957; ENSG00000101384	7316; 7314; 182; 28514; 92737; 23493; 6907; 7091; 6868	77	72
0.00883053	0.0928126	Signaling by NOTCH1 t(7;9)(NOTCH1:M1580_K2555) Translocation Mutant	Reactome	ENSG00000106829; ENSG00000198719; ENSG00000135547; ENSG00000151694; ENSG00000150991; ENSG00000170315; ENSG00000101849; ENSG00000187957; ENSG00000101384	7316; 7314; 182; 28514; 92737; 23493; 6907; 7091; 6868	77	72
0.00883053	0.0928126	Signaling by NOTCH1 PEST Domain Mutants in Cancer	Reactome	ENSG00000106829; ENSG00000198719; ENSG00000135547; ENSG00000151694; ENSG00000150991; ENSG00000170315; ENSG00000101849; ENSG00000187957; ENSG00000101384	7316; 7314; 182; 28514; 92737; 23493; 6907; 7091; 6868	77	72
0.00883053	0.0928126	FBXW7 Mutants and NOTCH1 in Cancer	Reactome	ENSG00000106829; ENSG00000198719; ENSG00000135547; ENSG00000151694; ENSG00000150991; ENSG00000170315; ENSG00000101849; ENSG00000187957; ENSG00000101384	7316; 7314; 182; 28514; 92737; 23493; 6907; 7091; 6868	77	72
0.0088497	0.0928126	Angiopoietin receptor Tie2-mediated signaling	PID	ENSG00000115414; ENSG00000160691; ENSG00000161638; ENSG00000120156; ENSG00000138685; ENSG00000150907; ENSG00000102010	2308; 7010; 2335; 660; 6464; 3678; 2247	52	48
0.00891122	0.0928844	Signaling by SCF-KIT	Reactome	ENSG00000185950; ENSG00000117461; ENSG00000157168; ENSG00000114013; ENSG00000077782; ENSG00000134853; ENSG00000160712; ENSG00000169032; ENSG00000113070; ENSG00000182578; ENSG00000138685; ENSG00000150907; ENSG00000066468; ENSG00000124882	1839; 2260; 942; 2263; 3570; 2247; 5604; 2308; 3084; 8503; 8660; 2069; 5156; 1436	149	139
0.00899662	0.0931086	Bladder cancer - Homo sapiens (human)	KEGG	ENSG00000169032; ENSG00000007968; ENSG00000137801; ENSG00000101412; ENSG00000100784; ENSG00000068028	7057; 9252; 11186; 1870; 1869; 5604	38	37
0.00904233	0.0931086	ErbB signaling pathway - Homo sapiens (human)	KEGG	ENSG00000117461; ENSG00000160691; ENSG00000197943; ENSG00000169032; ENSG00000113070; ENSG00000143322; ENSG00000157168; ENSG00000124882; ENSG00000109321; ENSG00000177606	3084; 2069; 27; 3725; 5336; 1839; 8503; 6464; 374; 5604	87	85
0.00939017	0.0961079	Proteoglycans in cancer - Homo sapiens (human)	KEGG	ENSG00000115414; ENSG00000117461; ENSG00000168036; ENSG00000105974; ENSG00000077782; ENSG00000142875; ENSG00000197943; ENSG00000137801; ENSG00000259207; ENSG00000113070; ENSG00000161638; ENSG00000063660; ENSG00000138685; ENSG00000169032; ENSG00000126458; ENSG00000123104; ENSG00000122691; ENSG00000155760	6237; 3678; 3690; 7291; 3709; 8324; 2335; 2247; 2260; 5336; 2817; 5567; 1499; 8503; 857; 1839; 7057; 5604	204	198
0.00953936	0.0970501	IL-7	NetPath	ENSG00000185950; ENSG00000160691; ENSG00000120899; ENSG00000150907; ENSG00000169032	8660; 6464; 2308; 5604; 2185	30	27
0.00964457	0.0975364	Fibroblast growth factor-1	NetPath	ENSG00000168036; ENSG00000077782; ENSG00000160691; ENSG00000080824; ENSG00000185499; ENSG00000100280; ENSG00000066468; ENSG00000259207; ENSG00000169032	2260; 2263; 162; 1499; 4582; 3320; 3690; 6464; 5604	78	73
0.00989652	0.0994922	Signaling events mediated by PTP1B	PID	ENSG00000105974; ENSG00000160691; ENSG00000259207; ENSG00000143226; ENSG00000182578; ENSG00000170558; ENSG00000116678	2212; 3690; 6464; 1436; 857; 3953; 1000	55	49
0.00999985	0.0999397	Signaling events mediated by focal adhesion kinase	PID	ENSG00000102349; ENSG00000161638; ENSG00000130402; ENSG00000162909; ENSG00000102010; ENSG00000126458; ENSG00000169032; ENSG00000177606	3725; 660; 11279; 3678; 81; 824; 5604; 6237	64	61
