# Supplementary material for: Three‐dimensional modelling identifies novel genetic dependencies associated with breast cancer progression in the isogenic MCF10 model
Source: J Pathol. 2016 Oct 19;240(3):315–28. doi: 10.1002/path.4778 (PMC5082563; doi:10.1002/path.4778)
Supplement: Supplementary file 15 — Table S7 Summary of siRNA screen of cells grown as spheroids and on plastic. [file PATH-240-315-s008.xls]

## Sheet: Table S7
Supplementary Table S7: Summary of siRNA screen of cells grown as spheroids and on plastic
Screen results are represented as the relative survival fraction to siControls.
		Genomic alteration									Spheroid screen									Gene Expression									2D screen
gene	alteration	MCF10A	MCF10neoT	MCF10AT1	MCF10DCIS.com	MCF10Ca1a	MCF10Ca1d	MCF10Ca1h		Gene	MCF10A	MCF10neoT	MCF10AT1	MCF10DCIS.com	MCF10Ca1a	MCF10Ca1d	MCF10Ca1h		Gene	MCF10A	MCF10neoT	MCF10AT1	MCF10DCIS.com	MCF10Ca1a	MCF10Ca1d	MCF10Ca1h		Gene	MCF10A	MCF10neoT	MCF10AT1	MCF10DCIS.com	MCF10Ca1a	MCF10Ca1d	MCF10Ca1h
MYC	AMP	0	0	0	2	2	0	0		CDH13	1.67293	1.22433	1.03864	1.09747	1.47265	1.65072	1.64576		CDH13	2796.39	661.099	173.532	280.907	300.001	192.768	66.3236		CDH13	1.52221	1.42669	1.03392	1.49213	1.3365	2.04173	1.67952
CDH13	HOD	2	2	2	2	2	2	0		CDKN2A	2.30905	1.12462	3.93649	1.35778	2.04295	1.14045	3.2131		CDKN2A	0	0	0	0	0	0	0		CDKN2A	1.00963	0.625073	0.993422	1.03574	1.28873	0.878962	1.04606
CDKN2A	HOD	2	2	2	2	2	2	0		CNTN6	0.746941	1.07613	1.09762	0.98627	0.872414	1.12479	0.925481		CNTN6	0	0	0	0	0	0.771072	0		CNTN6	1.64002	1.35372	1.14731	1.28228	1.27343	1.26747	1.18733
CNTN6	HOD	0	0	1	1	1	1	1		EPHA7	0.879496	1.21422	1.4035	1.00476	1.4687	0.982175	1.66544		EPHA7	0	0	0	0	0	0	0		EPHA7	0.659613	0.952332	1.03537	0.966248	0.994963	1.05518	0.955217
HLA-DQB1	HOD	2	2	2	2	2	2	0		HLA-DQB1	1.30137	1.0224	0.905792	1.16344	1.16631	1.11797	0.997288		HLA-DQB1	0	0	3.71854	30.5334	8.63312	60.1436	39.0673		HLA-DQB1	1.19508	0.851644	1.06311	1.28642	1.25938	1.24845	1.26129
LGALS9C	HOD	0	1	1	1	1	1	1		HRAS	0.82889	0.417793	0.658621	0.558202	0.211718	0.364533	0.304636		HRAS	516.724	675.9	2125.77	5070.28	4735.26	3520.72	3783.17		HRAS	0.725498	0.577534	0.759397	0.621375	0.742564	0.499819	0.435879
LRP1B	HOD	2	2	2	2	2	2	0		LGALS9C	1.53706	1.18151	1.71793	1.09569	1.10541	0.80405	1.14176		LGALS9C	0	0	0	3.48953	16.5468	3.08429	4.54271		LGALS9C	1.15882	1.21	1.1282	1.58547	1.21319	1.49553	1.20071
MTAP	HOD	2	2	2	2	2	2	0		LRP1B	1.02752	1.13772	1.022	1.13526	1.02861	1.06008	0.945293		LRP1B	1.38161	0	0	2588.36	579.138	954.587	2470.33		LRP1B	0.77422	1.17902	1.18261	1.55007	1.62236	1.72006	1.6027
PDE4D	HOD	0	1	0	0	0	0	0		MAP3K12	0.931808	1.05372	1.19267	0.968324	0.813403	0.823015	1.07514		MAP3K12	95.3314	22.2011	34.7064	103.813	58.993	63.2279	341.612		MAP3K12	1.26067	1.30063	0.921034	1.06235	1.26013	1.03901	1.05569
RUNX1	HOD	2	2	2	2	2	2	0		MTAP	1.10408	0.83428	1.16738	0.916853	1.18158	0.707935	0.901657		MTAP	0	7.40036	4.95806	6.97905	13.6691	9.25287	4.54271		MTAP	1.23644	1.29252	1.03105	1.59886	1.31754	2.11083	1.55471
EPHA7	MUT	0	3	3	3	3	3	3		MYC	0.634461	0.722757	0.650958	0.706828	0.854573	0.556369	0.68158		MYC	6486.68	12283.4	5007.64	1900.05	4047.49	2479	2469.42		MYC	0.460551	0.375064	0.623444	0.497514	0.590578	0.498119	0.541464
HRAS	MUT	0	0	0	1	1	1	1		PCSK5	0.917358	1.17074	1.71934	1.33367	1.37963	1.23264	1.25302		PCSK5	69.0807	50.5691	1018.88	420.488	877.7	820.421	1344.64		PCSK5	0.804345	0.640139	0.876874	0.942631	0.907335	0.707412	0.851435
MAP3K12	MUT	0	0	0	2	2	0	0		PDE4D	1.03617	0.987757	1.713	1.00231	1.2493	0.876033	1.21811		PDE4D	3570.09	2486.52	2870.72	959.62	834.534	821.963	1496.37		PDE4D	1.52202	1.40443	1.00121	1.7315	1.50086	2.3641	1.70475
PCSK5	MUT	0	0	0	1	1	1	1		PIK3CA	0.612055	0.872205	0.946278	0.739007	0.35359	0.613993	0.398628		PIK3CA	1912.15	1637.95	1208.53	1402.79	1207.2	1577.61	1727.14		PIK3CA	1.48021	1.14899	1.08101	0.863089	1.0913	0.634603	0.886998
PIK3CA	MUT	0	0	0	0	1	0	0		PTPRD	0.942596	0.942427	1.23432	1.03518	1.4055	1.69683	1.07996		PTPRD	0	0	1.23951	0	0	0.771072	0		PTPRD	2.11859	1.3054	0.97952	1.11497	1.08183	1.63881	1.30918
PTPRD	MUT	0	0	0	2	2	2	0		RUNX1	0.677901	0.834273	1.05007	1.06765	0.677107	0.921232	1.27887		RUNX1	1239.31	816.507	1827.04	2682.57	3735.98	6665.15	2344.04		RUNX1	0.229175	0.221531	0.683143	0.643374	0.733354	0.392678	0.48917
TP53	MUT	0	0	0	0	0	0	1		TP53	1.07056	1.11684	1.1083	1.02905	0.75986	0.832636	0.741146		TP53	741.927	1381.4	1472.54	1384.47	1711.52	1455.78	1765.3		TP53	0.715964	0.818282	0.964603	0.986244	1.00658	0.85383	1.03975
VPS13A	MUT	0	0	0	0	1	1	0		VPS13A	1.4143	1.01987	0.807079	0.978009	0.9952	1.31514	1.00558		VPS13A	2135.98	3284.53	2997.15	1791	2600.73	3616.33	3186.26		VPS13A	0.949886	1.00194	1.01624	0.96987	1.08708	0.990542	1.01662
		1= MUT
		2=HOD
		3=AMP
